# Supplementary material for: Expanded Proteomic Survey of the Human Parasite Leishmania major Focusing on Changes in Null Mutants of the Golgi GDP-Mannose/Fucose/Arabinopyranose Transporter LPG2 and of the Mitochondrial Fucosyltransferase FUT1
Source: Microbiol Spectr. 2022 Nov 17;10(6):e03052-22. doi: 10.1128/spectrum.03052-22 (PMC9769760; doi:10.1128/spectrum.03052-22)
Supplement: Supplemental file 1 — Table S1. Download spectrum.03052-22-s0001.xlsx, XLSX file, 1.6 MB [file spectrum.03052-22-s0001.xlsx]

## Sheet: Sheet1
Table S1. Total L. major proteome. All proteins identified by one or more peptide in WT, Δlpg2- or Δfut1s total or HILIC-enriched datasets are included.
Protein names	Gene names	Protein IDs	Majority protein IDs	TriTryp IDs	No Prior MS Evdence Listed	Prior MS Evidence Listed	Retained for Analysis of Biological Significance	log2(LFQ intensity) WT, 1	log2(LFQ intensity) WT, 2	log2(LFQ intensity) WT, 3	log2(LFQ intensity) WT, 4	log2(LFQ intensity) dlpg2, 1	log2(LFQ intensity) dlpg2, 2	log2(LFQ intensity) dlpg2, 3	log2(LFQ intensity) dlpg2, 4	log2(LFQ intensity) dFUT1, 1	log2(LFQ intensity) dFUT1, 2	log2(LFQ intensity) dFUT1, 3	log2(LFQ intensity) dFUT1, 4	Peptides	Razor + unique peptides	Unique peptides	Sequence coverage [%]	Unique + razor sequence coverage [%]	Unique sequence coverage [%]	Mol. weight [kDa]	Q-value	Score	Intensity	MS/MS count
1-alkyl-2-acetylglycerophosphocholine esterase (EC 3.1.1.47)	LMJF_35_3020	E9AFC6;LmjF.35.3020:mRNA-p1	E9AFC6;LmjF.35.3020	LmjF.35.3020		X	X	28.6492	28.6519	28.7126	28.3098	29.2505	28.8185	29.5518	29.33	28.3896	28.5635	28.4105	28.6365	23	23	23	56.1	56.1	56.1	50.019	0	323.31	17328000000	320
1,2-dihydroxy-3-keto-5-methylthiopentene dioxygenase (EC 1.13.11.54) (Acireductone dioxygenase (Fe(2+)-requiring)) (ARD) (Fe-ARD)	LMJF_20_0970	Q4QCU9;LmjF.20.0970:mRNA-p1	Q4QCU9;LmjF.20.0970	LmjF.20.0970		X	X	29.0954	28.9293	28.7832	29.1654	26.4733	29.4729	28.168	29.2537	28.802	29.1707	29.6614	28.3724	17	17	17	60.2	60.2	60.2	39.155	0	323.31	20964000000	265
14-3-3 protein I (14-3-3 protein-like protein)	Lm 14-3-3 I LMJF_36_3210	Q4Q198;LmjF.36.3210:mRNA-p1	Q4Q198;LmjF.36.3210	LmjF.36.3210		X	X	31.9788	32.0687	31.8592	32.0539	29.9517	31.9866	30.2	31.9865	32.4164	31.8686	31.4929	31.0892	16	16	16	62.4	62.4	62.4	29.687	0	299.54	136330000000	670
14-3-3 protein II (Putative 14-3-3 protein)	Lm 14-3-3 II LMJF_11_0350	Q4QH45;LmjF.11.0350:mRNA-p1	Q4QH45;LmjF.11.0350	LmjF.11.0350		X	X	32.2006	32.282	32.0544	31.8066	30.3635	31.5677	29.8914	31.3523	32.5889	31.7571	31.1609	30.8792	16	16	16	62.5	62.5	62.5	29.145	0	323.31	116570000000	613
19S proteasome regulatory subunit	LMJF_21_0760	Q4QCD7;LmjF.21.0760:mRNA-p1	Q4QCD7;LmjF.21.0760	LmjF.21.0760		X	X	30.8368	30.7623	30.8387	30.6833	29.9417	30.8872	29.492	30.9954	29.8783	30.1585	30.553	30.3864	27	27	27	67.5	67.5	67.5	54.273	0	323.31	57858000000	544
19S proteasome regulatory subunit,Metallo-peptidase, Clan MP, Family M67	LMJF_34_0650	Q4Q3E2;LmjF.34.0650:mRNA-p1	Q4Q3E2;LmjF.34.0650	LmjF.34.0650		X	X	29.4927	30.0912	29.0772	29.13	27.644	29.8659	27.4666	29.1358	28.9592	29.6201	29.1159	28.6216	19	19	19	71.5	71.5	71.5	34.709	0	255.38	18921000000	237
2-aminoethylphosphonate:pyruvateaminotransferas e-like protein	LMJF_03_0040	LmjF.03.0040:mRNA-p1;E9ACF2	LmjF.03.0040;E9ACF2	LmjF.03.0040		X	X	28.6902	28.5751	28.6215	28.1678	26.0452	27.3279	27.1242	27.626	30.6583	30.0523	30.1055	29.6391	19	19	19	59.1	59.1	59.1	41.997	0	218.02	16894000000	391
2-methoxy-6-polyprenyl-1,4-benzoquinol methylase, mitochondrial (EC 2.1.1.201) (Ubiquinone biosynthesis methyltransferase COQ5)	LMJF_36_5360	Q4Q0M6;LmjF.36.5360:mRNA-p1	Q4Q0M6;LmjF.36.5360	LmjF.36.5360		X	X	29.9852	30.3104	29.8406	29.9758	30.0702	30.249	29.9446	29.9649	30.7004	30.4273	30.1388	30.2541	17	17	17	70.5	70.5	70.5	32.012	0	305.78	42090000000	438
2-oxoglutarate dehydrogenase, e3 component,lipoamidedehydrogenase-like protein (EC 1.2.4.2)	LMJF_31_2640	LmjF.31.2640.1:mRNA-p1;Q4Q5Z7;LmjF.31.2640.2:mRNA-p1	LmjF.31.2640.1;Q4Q5Z7;LmjF.31.2640.2	LmjF.31.2640		X	X	28.656	28.6029	28.6684	28.4503	28.8571	28.889	28.938	28.2649	27.9374	28.576	28.4198	28.169	23	23	23	58.4	58.4	58.4	55.783	0	323.31	14373000000	320
2-oxoisovalerate dehydrogenase subunit alpha (EC 1.2.4.4) (Branched-chain alpha-keto acid dehydrogenase E1 component alpha chain)	LMJF_21_1430	Q4QC52;LmjF.21.1430:mRNA-p1	Q4QC52;LmjF.21.1430	LmjF.21.1430		X	X	29.3341	29.619	29.692	29.1062	29.3884	29.4809	29.5743	29.4787	30.2803	29.835	29.5017	29.2583	26	26	26	65.1	65.1	65.1	53.313	0	323.31	31352000000	436
2,3-bisphosphoglycerate-independent phosphoglycerate mutase (EC 5.4.2.1)	PGAM LMJF_36_6650	Q4Q090;LmjF.36.6650:mRNA-p1	Q4Q090;LmjF.36.6650	LmjF.36.6650		X	X	30.7978	31.2348	30.9484	30.9285	31.0725	31.0497	30.9303	31.2687	31.4629	31.794	31.7424	31.4669	32	32	32	71.2	71.2	71.2	60.713	0	323.31	93884000000	722
2,3-bisphosphoglycerate-independent phosphoglycerate mutase-like (EC 5.4.2.1)	LMJF_28_2220	Q4Q842;LmjF.28.2220:mRNA-p1	Q4Q842;LmjF.28.2220	LmjF.28.2220	X		X	25.9022	25.6406	25.4663	25.6107	24.773	24.804	25.2216	25.105	24.9719	23.8004	25.5254	25.238	12	12	12	21.1	21.1	21.1	89.379	0	152.48	1471000000	59
2,4-dienoyl-coa reductase-like protein	LMJF_06_0930	Q4QIY4;LmjF.06.0930:mRNA-p1	Q4QIY4;LmjF.06.0930	LmjF.06.0930		X	X	25.8153	25.9221	26.2941	25.5092	23.9773	25.4262	25.7775	25.5959	27.4643	26.6141	26.9784	27.0915	17	17	17	28.5	28.5	28.5	80.49	0	268.97	2528400000	117
3-hydroxy-3-methylglutaryl coenzyme A reductase (HMG-CoA reductase) (EC 1.1.1.34)	hmgr HMGR LMJF_30_3190	Q9Y0F3;LmjF.30.3190:mRNA-p1	Q9Y0F3;LmjF.30.3190	LmjF.30.3190		X	X	30.7407	30.4883	31.002	30.4548	31.0587	31.7664	31.5875	31.7697	29.1474	29.604	29.2911	29.1147	18	18	18	49.1	49.1	49.1	45.953	0	323.31	88084000000	667
3-hydroxyisobutyryl-CoA hydrolase, mitochondrial (EC 3.1.2.4) (3-hydroxyisobutyryl-coenzyme A hydrolase)	LMJF_32_3650 LMJF_32_3660;LMJF_32_3670	Q4Q4Q6;LmjF.32.3660:mRNA-p1;LmjF.32.3650:mRNA-p1;Q4Q4Q5;LmjF.32.3670:mRNA-p1	Q4Q4Q6;LmjF.32.3660;LmjF.32.3650;Q4Q4Q5;LmjF.32.3670	LmjF.32.3660	X			NaN	NaN	NaN	NaN	NaN	NaN	NaN	NaN	23.7683	NaN	NaN	NaN	4	4	4	17.1	17.1	17.1	39.332	0	64.619	228070000	9
3-hydroxyisobutyryl-CoA hydrolase, mitochondrial (EC 3.1.2.4) (3-hydroxyisobutyryl-coenzyme A hydrolase)	LMJF_32_3680	Q4Q4Q4;LmjF.32.3680:mRNA-p1	Q4Q4Q4;LmjF.32.3680	LmjF.32.3680		X	X	23.6534	23.2496	NaN	24.7888	23.0066	23.715	24.7781	26.1883	24.3152	NaN	24.9323	24.8414	7	7	7	31.5	31.5	31.5	40.1	0	87.856	968380000	29
3-keto-dihydrosphingosine reductase (EC 1.1.1.102)	LMJF_35_0330	LmjF.35.0330:mRNA-p1;E9AEL0	LmjF.35.0330;E9AEL0	LmjF.35.0330		X	X	27.0826	27.4457	27.2766	26.7344	28.7029	27.4794	27.3956	28.1442	27.9272	27.6308	27.3092	27.5994	12	12	12	45.3	45.3	45.3	35.786	0	206.83	6606700000	154
3-mercaptopyruvate sulfurtransferase (EC 2.8.1.2) (Mercaptopyruvate sulfurtransferase)	MST LMJF_05_0970	Q7K9G0;LmjF.05.0970:mRNA-p1	Q7K9G0;LmjF.05.0970	LmjF.05.0970		X	X	28.2641	27.844	28.3842	27.6533	28.4328	26.5689	27.9853	27.412	29.3925	28.5939	28.3957	27.798	9	9	9	38.1	38.1	38.1	40.154	0	109.69	10321000000	181
3-oxo-5-alpha-steroid 4-dehydrogenase-like protein (EC 1.3.99.5)	LMJF_17_1100	Q4QE81;LmjF.17.1100:mRNA-p1	Q4QE81;LmjF.17.1100	LmjF.17.1100	X			NaN	NaN	NaN	21.0331	NaN	NaN	NaN	NaN	NaN	NaN	NaN	NaN	5	5	5	10.1	10.1	10.1	58.779	0	40.448	69525000	7
3,2-trans-enoyl-CoA isomerase, mitochondrial-like protein	LMJF_29_0010	LmjF.29.0010:mRNA-p1;E9ADK3	LmjF.29.0010;E9ADK3	LmjF.29.0010		X	X	23.6749	23.0203	23.0294	25.8374	21.7958	24.723	25.4354	26.5742	18.7206	NaN	25.0333	25.0389	6	6	6	31.8	31.8	31.8	32.507	0	84.027	1425200000	49
3'a2rel-related protein	LMJF_22_0690;LMJF_22_0850	Q4QBS8;Q4QBR2;LmjF.22.0850:mRNA-p1;LmjF.22.0690:mRNA-p1	Q4QBS8;Q4QBR2;LmjF.22.0850;LmjF.22.0690	LmjF.22.0850	X		X	23.5186	24.344	NaN	23.2529	23.9605	NaN	23.8873	23.3693	24.3532	24.2145	24.3912	25.1305	4	4	4	7.7	7.7	7.7	61.421	0	74.757	398460000	22
30S Ribosomal protein S17-like protein	LMJF_35_3850	LmjF.35.3850:mRNA-p1;E9AFK9	LmjF.35.3850;E9AFK9	LmjF.35.3850		X	X	26.3452	25.9891	26.4356	26.2219	26.3773	25.8263	26.048	27.0548	26.682	25.9436	25.4574	26.0206	8	8	8	33	33	33	35.96	0	134.94	2346300000	86
4-coumarate:coa ligase-like protein (EC 6.2.1.12)	LMJF_19_0985;LMJF_19_0995	Q4QDB7;LmjF.19.0985:mRNA-p1;Q4QDB6;LmjF.19.0995:mRNA-p1	Q4QDB7;LmjF.19.0985;Q4QDB6;LmjF.19.0995	LmjF.19.0985		X	X	29.4429	29.3875	29.3712	29.2822	28.4529	28.2636	28.311	28.3382	29.077	29.5825	29.9008	29.9154	24	24	17	43.2	43.2	29.9	66.229	0	323.31	21271000000	324
4-coumarate:coa ligase-like protein (EC 6.2.1.12)	LMJF_19_1005	Q4QDB5;LmjF.19.1005:mRNA-p1	Q4QDB5;LmjF.19.1005	LmjF.19.1005		X	X	28.6426	28.6936	29.1398	28.7299	26.3999	28.0172	27.8388	27.4591	29.145	28.9744	29.5465	29.2012	24	17	17	43.8	30.2	30.2	66.12	0	241.85	13548000000	203
4-hydroxybenzoate polyprenyltransferase, mitochondrial (4-HB polyprenyltransferase) (EC 2.5.1.39) (Para-hydroxybenzoate--polyprenyltransferase) (PHB:PPT) (PHB:polyprenyltransferase)	LMJF_28_1320	Q4Q8D4;LmjF.28.1320:mRNA-p1	Q4Q8D4;LmjF.28.1320	LmjF.28.1320		X	X	25.1294	NaN	NaN	NaN	NaN	NaN	25.1147	24.4033	NaN	NaN	24.6308	NaN	8	8	8	17.4	17.4	17.4	54.735	0	143.44	811420000	17
40S ribosomal protein S12	LMJF_13_0570	Q4QG97;LmjF.13.0570:mRNA-p1	Q4QG97;LmjF.13.0570	LmjF.13.0570		X	X	33.0028	32.8355	33.6224	32.5797	31.3648	33.7621	30.2121	33.0611	31.9815	31.1041	31.3535	30.8147	10	10	10	64.5	64.5	64.5	15.608	0	284.12	278090000000	648
40S ribosomal protein S14	LMJF_28_0960;LMJF_30_3590	Q4Q8H1;LmjF.28.0960:mRNA-p1;LmjF.30.3590:mRNA-p1;Q4Q6S9	Q4Q8H1;LmjF.28.0960;LmjF.30.3590;Q4Q6S9	LmjF.28.0960		X	X	33.4082	33.2678	33.6499	33.0341	33.6607	33.3655	33.9144	33.2206	33.7841	32.7681	32.5607	32.6211	12	12	12	52.1	52.1	52.1	15.593	0	323.31	368310000000	865
40S ribosomal protein S19-like protein;Putative 40S ribosomal protein S19 protein	LMJF_29_2860;LMJF_34_2780	LmjF.34.2780:mRNA-p1;LmjF.29.2860:mRNA-p1;E9AEE8;Q4Q2R6	LmjF.34.2780;LmjF.29.2860;E9AEE8;Q4Q2R6	LmjF.34.2780	X		X	33.7221	33.1316	33.1223	33.1983	30.814	33.5632	32.169	33.5223	32.8471	32.9263	32.7425	32.4668	9	9	9	53.8	53.8	53.8	17.923	0	323.31	344370000000	414
40S ribosomal protein S2	LMJF_32_0450	Q4Q5P0;LmjF.32.0450:mRNA-p1	Q4Q5P0;LmjF.32.0450	LmjF.32.0450		X	X	33.6387	33.1336	33.6279	33.4176	32.7905	33.9298	33.58	34.0854	33.9998	33.0314	32.908	33.068	17	17	3	71.2	71.2	6.8	28.658	0	304.14	472700000000	1093
40S ribosomal protein S2	LMJF_19_0060	Q4QDL5;LmjF.19.0060:mRNA-p1	Q4QDL5;LmjF.19.0060	LmjF.19.0060		X		NaN	NaN	NaN	NaN	27.9023	NaN	NaN	NaN	NaN	NaN	NaN	NaN	15	1	1	70.2	6	6	28.747	0.0001578	16.685	5638400000	33
40S ribosomal protein S24	S24E-2 S24E-1 LMJF_36_2860 LMJF_36_2870	Q4Q1D2;LmjF.36.2870:mRNA-p1;LmjF.36.2860:mRNA-p1	Q4Q1D2;LmjF.36.2870;LmjF.36.2860	LmjF.36.2870		X	X	32.2502	31.4235	30.5447	32.5294	29.8937	31.1089	31.2246	33.3318	31.5997	30.9874	31.8416	31.126	8	8	8	51.1	51.1	51.1	15.77	0	209.86	169330000000	477
40S ribosomal protein S26	LMJF_28_0540	Q4Q8L6;LmjF.28.0540:mRNA-p1	Q4Q8L6;LmjF.28.0540	LmjF.28.0540	X		X	28.242	NaN	29.5725	29.3757	NaN	NaN	29.1958	NaN	NaN	29.1165	NaN	29.8018	7	2	2	50	23.2	23.2	12.761	0	47.526	38971000000	189
40S ribosomal protein S26	LMJF_30_3200	Q4Q6X0;LmjF.30.3200:mRNA-p1	Q4Q6X0;LmjF.30.3200	LmjF.30.3200		X	X	31.1341	31.4086	31.7686	31.0729	30.538	31.7429	29.7831	31.0797	30.5698	31.348	28.5683	29.1238	8	8	3	50	50	23.2	12.719	0	113.05	102050000000	562
40S ribosomal protein S30	LMJF_30_0670 LMJF_30_0680 LMJF_30_0690	Q4Q7P0;LmjF.30.0690:mRNA-p1;LmjF.30.0680:mRNA-p1;LmjF.30.0670:mRNA-p1	Q4Q7P0;LmjF.30.0690;LmjF.30.0680;LmjF.30.0670	LmjF.30.0690	X			NaN	NaN	17.2264	NaN	NaN	NaN	NaN	NaN	NaN	NaN	NaN	NaN	2	2	2	27.3	27.3	27.3	7.3727	0.00015778	16.578	862650	2
40S ribosomal protein S3a (LmS3a-related protein) (LmS3arp)	LmjF.35.0400;LmjF.35.0410;LmjF.35.0420	Q4FX73;LmjF.35.0420:mRNA-p1;LmjF.35.0410:mRNA-p1;LmjF.35.0400:mRNA-p1	Q4FX73;LmjF.35.0420;LmjF.35.0410;LmjF.35.0400	LmjF.35.0420	X		X	34.6235	34.6492	34.0307	34.265	34.7664	35.0031	34.6772	34.5819	32.5191	33.2289	33.8508	33.9977	16	16	16	54.2	54.2	54.2	30.008	0	323.31	764980000000	1115
40S ribosomal protein S4	RS4 LMJF_13_1220 LMJF_13_1230	Q4QG31;LmjF.13.1230:mRNA-p1;LmjF.13.1220:mRNA-p1	Q4QG31;LmjF.13.1230;LmjF.13.1220	LmjF.13.1230		X	X	34.0803	34.0513	34.5003	34.1862	33.7659	34.1126	33.999	34.2656	33.6584	33.4632	32.5299	33.4283	22	22	22	66.7	66.7	66.7	30.682	0	323.31	633710000000	1503
40S ribosomal protein S5 (40S ribosomal protein S5A) (40S ribosomal protein S5B)	LMJF_11_0960 LMJF_11_0970	Q868B1;LmjF.11.0970:mRNA-p1;LmjF.11.0960:mRNA-p1	Q868B1;LmjF.11.0970;LmjF.11.0960	LmjF.11.0970		X	X	32.9912	32.3127	33.1025	32.4989	30.5936	32.9874	30.6255	32.9082	32.7533	32.6821	30.775	30.1606	12	12	12	47.9	47.9	47.9	21.297	0	266.9	243170000000	967
40S ribosomal protein S6	LMJF_35_2010;RPS6 L3640.11 Lmj_1130 LmjF21.1780 LmjF_21_1780	Q9NE83;LmjF.35.2010:mRNA-p1;LmjF.21.1780:mRNA-p1;E9AF23	Q9NE83;LmjF.35.2010;LmjF.21.1780;E9AF23	LmjF.35.2010	X		X	34.1028	34.1217	34.159	33.8779	34.8927	34.2716	34.6589	33.7948	34.159	33.5864	33.6213	33.6744	18	18	18	50.2	50.2	50.2	28.304	0	323.31	572900000000	1283
40S ribosomal protein S7	LMJF_01_0410 LMJF_01_0420	LmjF.01.0420:mRNA-p1;LmjF.01.0410:mRNA-p1;E9AC32	LmjF.01.0420;LmjF.01.0410;E9AC32	LmjF.01.0420		X	X	31.4778	32.5152	31.9954	31.5345	30.7594	31.8944	30.1731	30.3643	31.3385	32.1188	30.0492	30.7541	16	16	16	63.5	63.5	63.5	23.714	0	227.79	108770000000	666
40S ribosomal protein S8	RPS8A RPS8 LmjF24.2070 LmjF_24_2070;RPS8B RPS8 LmjF24.2080 LmjF_24_2080	P25204;LmjF.24.2080:mRNA-p1;LmjF.24.2070:mRNA-p1	P25204;LmjF.24.2080;LmjF.24.2070	LmjF.24.2080		X	X	32.7378	32.8107	32.6733	32.8209	31.8461	33.0671	33.1022	32.5497	31.3974	31.4654	31.7869	30.7876	11	11	11	48.2	48.2	48.2	24.922	0	323.31	242720000000	633
40S ribosomal protein SA	LmjF36.5010 LmjF_36_5010;LmjF36.5120 LmjF_36_5120	Q4Q0Q0;LmjF.36.5120:mRNA-p1;LmjF.36.5010:mRNA-p1	Q4Q0Q0;LmjF.36.5120;LmjF.36.5010	LmjF.36.5120	X		X	33.5781	33.8433	33.415	33.2393	32.7074	34.1956	32.3424	33.009	33.0149	33.3884	33.1258	33.0435	12	12	12	54.1	54.1	54.1	27.499	0	200	400860000000	704
5-demethoxyubiquinone hydroxylase, mitochondrial (DMQ hydroxylase) (EC 1.14.13.-) (Ubiquinone biosynthesis monooxygenase COQ7)	LMJF_29_2350	LmjF.29.2350:mRNA-p1;E9AE97	LmjF.29.2350;E9AE97	LmjF.29.2350		X	X	24.6943	NaN	24.163	23.2078	23.0349	23.9332	NaN	24.9268	25.2255	24.7393	NaN	24.5727	4	4	4	20.9	20.9	20.9	22.959	0	39.036	547900000	30
5-methyltetrahydropteroyltriglutamate-homocystein e S-methyltransferase (EC 2.1.1.14)	LMJF_31_0010	Q4Q6R3;LmjF.31.0010:mRNA-p1	Q4Q6R3;LmjF.31.0010	LmjF.31.0010		X	X	31.8811	31.9548	32.1052	32.1073	30.1264	30.4426	30.6343	30.5759	32.4802	32.766	33.0185	32.664	36	36	36	47	47	47	86.109	0	323.31	124970000000	906
5'a2rel-related protein	LMJF_22_0700;LMJF_22_0840	Q4QBS7;Q4QBR3;LmjF.22.0840:mRNA-p1;LmjF.22.0700:mRNA-p1	Q4QBS7;Q4QBR3;LmjF.22.0840;LmjF.22.0700	LmjF.22.0840	X		X	24.5199	24.2096	24.4109	23.8197	24.8389	23.0209	23.8713	24.0939	24.6908	24.1105	24.2598	24.6262	6	6	6	4.9	4.9	4.9	166.72	0	78.305	644880000	42
50S ribosomal protein L13-like protein	LMJF_34_3680	LmjF.34.3680:mRNA-p1;Q4Q2H6	LmjF.34.3680;Q4Q2H6	LmjF.34.3680		X	X	26.6206	26.5859	26.5101	25.8725	22.7172	26.6637	22.2876	26.5704	25.9082	22.812	24.6083	23.5275	8	8	8	45.5	45.5	45.5	24.105	0	93.63	2465000000	71
6-phosphofructo-2-kinase/fructose-2,6-biphosphata se-1-like protein (EC 2.7.1.105) (EC 3.1.3.46)	LMJF_26_0310	Q4Q9G0;LmjF.26.0310:mRNA-p1	Q4Q9G0;LmjF.26.0310	LmjF.26.0310	X		X	23.463	23.4424	NaN	NaN	22.9819	NaN	NaN	NaN	24.931	25.5497	23.7557	24.791	6	6	6	11.5	11.5	11.5	74.267	0	74.042	396590000	27
6-phosphogluconate dehydrogenase, decarboxylating (EC 1.1.1.44) (Fragment)	gnd LMJF_35_3340	Q9NGR0;LmjF.35.3340:mRNA-p1	Q9NGR0;LmjF.35.3340	LmjF.35.3340		X	X	31.762	31.6554	30.9809	31.6261	31.2373	31.2731	30.8904	31.4012	31.6358	31.634	31.4112	31.7643	25	25	25	60.8	60.8	60.8	52.203	0	323.31	121400000000	744
6-phosphogluconolactonase (EC 3.1.1.17) (EC 3.1.1.31)	LMJF_26_2700	Q4Q8S1;LmjF.26.2700:mRNA-p1	Q4Q8S1;LmjF.26.2700	LmjF.26.2700		X	X	28.0603	28.1686	28.2555	28.0496	27.9499	27.5402	28.8974	27.8148	28.6812	28.3838	28.824	28.7625	12	12	12	55.4	55.4	55.4	28.444	0	204.65	12592000000	257
60S acidic ribosomal protein P0	LMJF_27_1380 LMJF_27_1390	LmjF.27.1390:mRNA-p1;LmjF.27.1380:mRNA-p1;E9ADB9	LmjF.27.1390;LmjF.27.1380;E9ADB9	LmjF.27.1390		X	X	32.8358	33.1938	33.0336	31.9947	32.5312	33.0111	32.2873	32.2674	31.7362	32.6198	31.6051	31.862	15	15	15	44.6	44.6	44.6	34.807	0	323.31	197780000000	793
60S acidic ribosomal protein P2	LMJF_15_1203 LMJF_15_1207	Q4QF62;LmjF.15.1207:mRNA-p1;LmjF.15.1203:mRNA-p1	Q4QF62;LmjF.15.1207;LmjF.15.1203	LmjF.15.1207	X		X	33.3785	32.6744	33.4604	33.2503	32.3214	33.4268	32.7722	33.5083	31.2133	32.2635	32.2205	32.1265	7	7	7	99.1	99.1	99.1	10.998	0	172.96	314050000000	533
60S ribosomal export protein NMD3	LMJF_26_0970	Q4Q997;LmjF.26.0970:mRNA-p1	Q4Q997;LmjF.26.0970	LmjF.26.0970	X		X	28.5137	28.8012	29.0379	28.7438	28.6317	29.3744	29.1942	29.3682	27.7006	27.7511	27.371	27.2434	26	26	26	47.4	47.4	47.4	63.944	0	323.31	17096000000	437
60S ribosomal protein L11	RPL11 P1421.04 LmjF22.0030	P48157;LmjF.22.0030:mRNA-p1;LmjF.04.0470:mRNA-p1	P48157;LmjF.22.0030;LmjF.04.0470	LmjF.22.0030		X	X	31.4585	32.8787	32.3759	31.5186	32.5493	33.2203	33.119	32.6516	31.566	30.0814	30.6764	30.2113	12	10	10	64.9	64.9	64.9	21.645	0	200.06	176920000000	421
60S ribosomal protein L18	RPL18-A LmjF13.0560 LmjF_13_0560;RPL18-B LmjF36.4510 LmjF_36_4510	Q4QG98;LmjF.36.4510:mRNA-p1;LmjF.13.0560:mRNA-p1	Q4QG98;LmjF.36.4510;LmjF.13.0560	LmjF.36.4510	X		X	31.6914	32.5906	31.7112	31.4501	32.0887	31.8869	32.8603	31.38	32.4252	32.1391	30.5379	32.1758	9	9	9	42.9	42.9	42.9	22.022	0	194.91	164900000000	851
60S ribosomal protein L18a	LMJF_32_0880 LMJF_35_0600	Q4Q5J4;LmjF.35.0600:mRNA-p1;LmjF.32.0880:mRNA-p1	Q4Q5J4;LmjF.35.0600;LmjF.32.0880	LmjF.35.0600		X	X	32.0768	31.9868	32.8042	32.2041	32.1135	32.5489	32.2664	32.6192	30.5565	31.246	31.5692	30.5996	13	13	13	59.8	59.8	59.8	20.807	0	323.31	187110000000	614
60S ribosomal protein L29	LMJF_36_3390 LMJF_36_3400	Q4Q178;LmjF.36.3400:mRNA-p1;LmjF.36.3390:mRNA-p1	Q4Q178;LmjF.36.3400;LmjF.36.3390	LmjF.36.3400	X		X	29.8599	29.0681	31.4108	29.9018	28.6182	30.6836	27.016	29.6807	29.179	29.4008	26.4233	25.5796	2	2	2	31.4	31.4	31.4	7.9771	0	23.136	32061000000	230
60S ribosomal protein L30	LMJF_35_0240	LmjF.35.0240:mRNA-p1;E9AEK1	LmjF.35.0240;E9AEK1	LmjF.35.0240		X	X	32.6141	32.3121	33.1917	32.5726	31.5174	33.6375	32.5287	32.472	31.5565	31.5561	30.6579	30.7295	6	6	6	69.2	69.2	69.2	11.352	0	244.02	227580000000	400
60S ribosomal protein L32	RPL32 LMJF_21_1720	Q4QC11;LmjF.21.1720:mRNA-p1	Q4QC11;LmjF.21.1720	LmjF.21.1720		X	X	31.4667	30.6768	32.1557	31.3467	29.6136	31.5854	29.8588	31.1908	32.1577	31.6906	30.5326	30.1758	8	8	4	45.9	45.9	25.6	15.423	0	246.08	85240000000	366
60S ribosomal protein L32	LMJF_35_2050	LmjF.35.2050:mRNA-p1;E9AF27	LmjF.35.2050;E9AF27	LmjF.35.2050		X	X	28.6335	27.1901	27.6574	31.5775	25.3148	29.3952	29.1628	31.2138	NaN	NaN	30.7115	28.361	6	2	2	39.8	19.5	19.5	15.378	0	28.361	41252000000	103
60S ribosomal protein L37;Ribosomal protein L37	LMJF_33_1955;LMJF_35_5100	E9AFY3;LmjF.35.5100:mRNA-p1;LmjF.33.1955:mRNA-p1;E9AEH2	E9AFY3;LmjF.35.5100;LmjF.33.1955;E9AEH2	LmjF.35.5100		X	X	26.4514	29.844	30.4526	28.0942	25.0214	29.3918	25.2069	25.9448	29.5091	29.4766	26.7387	24.536	4	4	4	43.4	43.4	43.4	9.1286	0	54.986	16541000000	67
60S ribosomal protein L37a (Putative 60S ribosomal protein L37a)	LMJF_21_1820 LMJF_36_1925	Q4QC01;LmjF.36.1925:mRNA-p1;LmjF.21.1820:mRNA-p1	Q4QC01;LmjF.36.1925;LmjF.21.1820	LmjF.36.1925		X	X	30.9196	31.9352	30.5898	30.4237	30.5464	30.28	31.0183	28.6296	32.2208	31.0233	29.7354	30.4613	5	5	5	45.7	45.7	45.7	10.313	0	105.6	68559000000	227
60S ribosome subunit biogenesis protein NIP7 homolog	LMJF_33_1350	Q4Q453;LmjF.33.1350:mRNA-p1	Q4Q453;LmjF.33.1350	LmjF.33.1350	X		X	27.0666	26.5922	27.3201	27.0805	27.7808	27.2911	27.9465	27.9041	25.818	25.8807	27.184	26.7473	9	9	9	40.3	40.3	40.3	20.616	0	104.34	5565800000	96
9,11-endoperoxide prostaglandin H2 reductase (EC 1.1.1.-) (Prostaglandin F2-alpha synthase)	P100/11E	P22045;LmjF.31.2150.2:mRNA-p1;LmjF.31.2150.1:mRNA-p1	P22045;LmjF.31.2150.2;LmjF.31.2150.1	LmjF.31.2150		X	X	32.7714	32.8187	32.8102	32.4571	31.1857	32.7814	30.9441	31.844	33.0502	32.8351	33.0633	32.0978	15	15	15	56.3	56.3	56.3	31.85	0	308.44	194950000000	583
A44l protein-like protein	LMJF_36_5860	Q4Q0H4;LmjF.36.5860:mRNA-p1	Q4Q0H4;LmjF.36.5860	LmjF.36.5860		X	X	23.1453	22.5818	22.2061	21.7104	25.6616	23.9088	24.4886	23.9245	23.8579	22.4017	NaN	24.1681	4	4	4	8.2	8.2	8.2	79.853	0	69.386	389110000	32
AAA family ATPase-like protein	LMJF_30_2540	LmjF.30.2540:mRNA-p1;Q4Q741	LmjF.30.2540;Q4Q741	LmjF.30.2540	X		X	24.8738	24.9743	24.4623	24.6162	26.7808	25.423	26.3867	25.4422	24.531	24.1559	24.9314	24.4144	16	16	16	25.8	25.8	25.8	99.752	0	204.62	1337600000	58
ABC transporter family-like protein	LMJF_33_3260	Q4Q3L0;LmjF.33.3260:mRNA-p1	Q4Q3L0;LmjF.33.3260	LmjF.33.3260	X			NaN	NaN	NaN	NaN	22.7377	NaN	NaN	NaN	NaN	NaN	NaN	NaN	2	2	2	2.3	2.3	2.3	103.51	0.00015586	14.643	88975000	2
ABC transporter family-like protein	LMJF_33_3040	Q4Q3N2;LmjF.33.3040:mRNA-p1	Q4Q3N2;LmjF.33.3040	LmjF.33.3040		X	X	23.6724	NaN	NaN	23.2037	23.9871	NaN	22.6719	23.3578	NaN	NaN	23.6597	NaN	4	4	4	4.3	4.3	4.3	145.37	0	69.393	214280000	15
ABC transporter-like protein	LMJF_32_2060	Q4Q570;LmjF.32.2060:mRNA-p1	Q4Q570;LmjF.32.2060	LmjF.32.2060		X	X	25.5117	25.4994	26.0123	25.3288	27.4305	26.3321	26.2485	26.0808	26.1684	25.5877	25.6305	25.5345	11	11	11	21.2	21.2	21.2	77.267	0	174.85	2319400000	124
ABC-thiol transporter (EC 3.6.3.44)	MRPA LMJF_23_0250	Q4QBE9;LmjF.23.0250:mRNA-p1	Q4QBE9;LmjF.23.0250	LmjF.23.0250	X		X	26.7912	26.6913	26.438	26.7411	27.8039	26.6734	27.025	26.5278	27.2064	27.0471	27.5555	27.9207	34	24	24	28.8	20.2	20.2	173.78	0	323.31	4483100000	254
Acetoin dehydrogenase e3 component-like protein (EC 1.1.1.303)	LMJF_31_2650	Q4Q5Z6;LmjF.31.2650:mRNA-p1	Q4Q5Z6;LmjF.31.2650	LmjF.31.2650		X	X	28.5342	28.8192	29.0205	28.0549	28.8138	28.8045	27.9991	28.7412	28.5834	28.1738	27.8287	27.8338	26	26	26	52.1	52.1	52.1	60.84	0	323.31	12988000000	339
Acetyl-coenzyme A synthetase (EC 6.2.1.1)	LMJF_23_0540	Q4QBC0;LmjF.23.0540:mRNA-p1	Q4QBC0;LmjF.23.0540	LmjF.23.0540		X	X	30.7561	30.4153	30.3188	30.6185	31.7716	31.1032	31.0287	31.2143	30.4375	30.9184	30.8133	30.7853	33	33	10	63.5	63.5	23.3	78.521	0	323.31	71464000000	769
Acetyl-coenzyme A synthetase (EC 6.2.1.1)	L7836.01 LMJF_23_0710	Q9U0W1;LmjF.23.0710:mRNA-p1	Q9U0W1;LmjF.23.0710	LmjF.23.0710		X	X	29.8474	29.5005	29.1603	29.4048	30.0056	29.8432	29.4575	29.628	28.8025	28.2825	28.3874	28.6356	32	9	9	58.4	17.6	17.6	77.408	0	293.57	23851000000	175
Acetylornithine deacetylase-like protein (EC 3.5.1.16)	LMJF_07_0270	Q4QIR7;LmjF.07.0270:mRNA-p1	Q4QIR7;LmjF.07.0270	LmjF.07.0270		X	X	29.9683	30.3037	30.1862	30.1223	29.7287	29.4413	30.2255	29.6721	30.564	30.9941	30.6988	30.5144	18	18	18	58.7	58.7	58.7	42.843	0	297.07	42948000000	357
Acetyltransferase-like protein (EC 2.3.1.48)	LMJF_23_1350	Q4QB17;LmjF.23.1350:mRNA-p1	Q4QB17;LmjF.23.1350	LmjF.23.1350		X	X	28.2095	27.8723	28.3468	27.7236	28.4184	28.3599	28.4351	28.6428	28.7627	28.2095	27.8477	27.9299	30	30	30	47.3	47.3	47.3	79.428	0	323.31	10744000000	328
Acetyltransferase-like protein (Thialysine N6-acetyltransferase)	LMJF_36_2750	Q53HX3;LmjF.36.2750:mRNA-p1	Q53HX3;LmjF.36.2750	LmjF.36.2750		X	X	26.0496	NaN	26.0524	26.8676	NaN	27.0693	25.9297	26.9611	25.4257	25.3725	27.2489	27.2719	7	7	7	64.6	64.6	64.6	18.424	0	162.09	3022900000	68
Acidocalcisomal pyrophosphatase	LMJF_11_0210	Q4QH59;LmjF.11.0210:mRNA-p1	Q4QH59;LmjF.11.0210	LmjF.11.0210		X	X	30.4733	30.5514	30.4121	30.4594	29.1362	31.2614	30.3449	30.9205	29.45	29.3259	29.358	28.6333	19	19	19	44.7	44.7	44.7	50.993	0	321.38	49539000000	478
Aconitate hydratase (Aconitase) (EC 4.2.1.3)	LMJF_18_0510	Q4QDZ1;LmjF.18.0510:mRNA-p1	Q4QDZ1;LmjF.18.0510	LmjF.18.0510		X	X	33.8925	33.7663	33.7673	33.6428	34.0846	34.2434	34.4636	33.8108	33.6096	33.178	33.3748	33.3259	45	45	45	66.5	66.5	66.5	97.491	0	323.31	556040000000	2030
Actin	ACT LMJF_04_1230	Q9U1E8;LmjF.04.1230:mRNA-p1	Q9U1E8;LmjF.04.1230	LmjF.04.1230		X	X	32.5427	32.3622	32.1825	32.0138	31.9133	32.2853	32.3393	32.0344	33.4521	32.5898	32.4132	32.4517	24	24	24	75.8	75.8	75.8	42.019	0	323.31	232710000000	1033
Actin interacting protein-like protein	LMJF_23_0810	Q4QB82;LmjF.23.0810:mRNA-p1	Q4QB82;LmjF.23.0810	LmjF.23.0810		X	X	27.8566	27.4608	26.9938	28.4182	26.9599	28.1863	28.1901	28.9771	26.6664	26.968	28.3709	28.1709	16	16	16	42.2	42.2	42.2	56.924	0	305.77	10640000000	268
Actin-interacting protein 1 (Putative notchless homolog)	AIP1 LMJF_24_2260	Q4QAA4;LmjF.24.2260:mRNA-p1	Q4QAA4;LmjF.24.2260	LmjF.24.2260	X		X	26.0937	26.0077	26.0876	26.6655	27.5872	27.0531	27.2365	27.121	27.4624	25.547	26.4564	26.1094	15	15	15	42.3	42.3	42.3	58.784	0	190.95	4794300000	179
Actin-interacting protein-like protein	LMJF_24_1130	Q4QAL9;LmjF.24.1130:mRNA-p1	Q4QAL9;LmjF.24.1130	LmjF.24.1130	X		X	23.0742	NaN	NaN	NaN	23.0421	NaN	NaN	NaN	23.0205	23.0918	NaN	23.0896	5	5	5	7.5	7.5	7.5	107.76	0	41.136	163390000	6
Actin-like protein 2 (Putative actin-like protein)	ALP2 LMJF_36_3310	Q4Q187;LmjF.36.3310:mRNA-p1	Q4Q187;LmjF.36.3310	LmjF.36.3310		X	X	26.1815	26.6183	26.4521	26.302	25.7146	26.017	25.8745	25.1411	26.7016	27.0254	26.2791	26.4738	11	11	11	34.4	34.4	34.4	43.516	0	188.83	2678900000	73
Actin-like protein 3 (Putative actin-like protein)	ALP3 LMJF_35_0790	Q4FX37;LmjF.35.0790:mRNA-p1	Q4FX37;LmjF.35.0790	LmjF.35.0790	X		X	26.3377	26.4414	26.3395	26.0138	26.533	26.2834	26.4965	25.976	27.0628	26.9829	26.5982	26.5466	13	13	13	43.7	43.7	43.7	53.416	0	306.35	3355600000	135
Actin-like protein 4 (Putative actin-like protein)	ALP4 LMJF_34_3760	Q4Q2G7;LmjF.34.3760:mRNA-p1	Q4Q2G7;LmjF.34.3760	LmjF.34.3760	X		X	24.6768	23.9514	23.5121	22.9592	24.4774	23.9188	24.1128	25.2881	24.2329	24.8479	NaN	23.8056	6	6	6	23.2	23.2	23.2	45.515	0	67.684	563140000	42
Actin-related protein 6 (Putative actin-like protein)	Arp6 LMJF_21_0230	Q4QCJ2;LmjF.21.0230:mRNA-p1	Q4QCJ2;LmjF.21.0230	LmjF.21.0230	X		X	24.3431	23.0246	23.3875	24.1166	24.8412	24.0519	24.6625	24.1919	NaN	23.9846	NaN	23.5346	5	5	5	17.1	17.1	17.1	62.481	0	78.595	693680000	26
Activated protein kinase c receptor (Activated protein kinase c receptor (LACK))	LACK2 LACK1 LMJF_28_2740 LMJF_28_2750	Q4Q7Y7;LmjF.28.2750:mRNA-p1;LmjF.28.2740:mRNA-p1	Q4Q7Y7;LmjF.28.2750;LmjF.28.2740	LmjF.28.2750		X	X	34.1712	33.8162	34.1454	33.8318	34.6988	34.9444	34.2569	34.3435	34.2144	33.6532	33.1716	33.4512	19	19	19	83.7	83.7	83.7	34.399	0	323.31	689480000000	1492
Actyltransferase-like protein (EC 2.3.1.-)	LMJF_13_0610	Q4QG93;LmjF.13.0610:mRNA-p1	Q4QG93;LmjF.13.0610	LmjF.13.0610		X	X	26.7924	24.5728	26.6772	25.6782	24.2158	26.7699	24.524	25.8689	24.7266	25.7476	25.9324	NaN	8	8	8	25.5	25.5	25.5	30.371	0	88.348	2205800000	68
Acyl carrier protein	ACP LMJF_27_0290	LmjF.27.0290:mRNA-p1;E9AD06	LmjF.27.0290;E9AD06	LmjF.27.0290		X	X	28.8573	29.111	30.7813	29.4557	28.7195	25.9564	25.718	24.7951	30.2285	27.5677	27.4644	28.7259	3	3	3	23.3	23.3	23.3	16.607	0	24.143	19523000000	89
Acylphosphatase (EC 3.6.1.7)	LMJF_25_1960	LmjF.25.1960:mRNA-p1;Q4Q9P3	LmjF.25.1960;Q4Q9P3	LmjF.25.1960		X		NaN	NaN	NaN	22.7623	NaN	NaN	22.7118	NaN	NaN	NaN	24.0007	NaN	4	4	4	34.8	34.8	34.8	12.34	0	31.649	326770000	16
Acyltransferase-like protein, copy 1;Acyltransferase-like protein, copy 2	LMJF_04_1040;LMJF_04_1050	Q9NF90;LmjF.04.1050:mRNA-p1;Q9NF91;LmjF.04.1040:mRNA-p1	Q9NF90;LmjF.04.1050	LmjF.04.1050		X	X	28.3379	28.2002	28.2272	28.2627	29.8384	28.8725	29.3141	29.0325	28.741	28.233	28.3062	28.4043	17	17	17	48.6	48.6	48.6	39.755	0	252	15277000000	295
Adaptin-related protein-like protein	LMJF_11_0990	Q4QGY0;LmjF.11.0990:mRNA-p1	Q4QGY0;LmjF.11.0990	LmjF.11.0990		X	X	26.9116	27.2249	26.916	27.0571	28.3633	27.6857	27.747	27.0278	27.5261	27.1545	27.3449	27.2398	22	22	22	26.7	26.7	26.7	108.5	0	248.2	5738200000	208
Adenine aminohydrolase (EC 3.5.4.2) (EC 3.5.4.4)	AAH LMJF_35_2160	LmjF.35.2160:mRNA-p1;E9AF40	LmjF.35.2160;E9AF40	LmjF.35.2160		X	X	29.6815	29.1674	29.6989	30.1512	27.8085	29.4403	29.5163	29.8311	26.6509	28.6098	28.6228	26.6054	11	11	11	34.8	34.8	34.8	40.99	0	276.74	33929000000	234
Adenine phosphoribosyltransferase (EC 2.4.2.7)	APRT LMJF_26_0140	Q4Q9H8;LmjF.26.0140:mRNA-p1	Q4Q9H8;LmjF.26.0140	LmjF.26.0140		X	X	29.6481	29.7786	29.1092	29.4183	29.5449	29.3092	30.0723	29.5923	29.4363	28.7524	29.8833	29.3724	9	9	9	49.4	49.4	49.4	26.255	0	175.79	32393000000	251
Adenosine deaminase-like protein	LMJF_33_0235	Q4Q4J9;LmjF.33.0235:mRNA-p1	Q4Q4J9;LmjF.33.0235	LmjF.33.0235	X			NaN	NaN	NaN	NaN	NaN	NaN	NaN	20.3203	NaN	NaN	NaN	NaN	2	2	2	5	5	5	64.901	0	21.97	41814000	4
Adenosine kinase-like protein (EC 2.7.1.20)	LMJF_34_3600	Q4Q2I4;LmjF.34.3600:mRNA-p1	Q4Q2I4;LmjF.34.3600	LmjF.34.3600	X		X	26.2132	26.5858	26.5389	26.2295	24.5521	25.0574	25.1397	25.2619	24.8172	25.8173	25.6372	26.3326	9	9	9	37.9	37.9	37.9	41.899	0	158.01	2223700000	60
Adenosine monophosphate deaminase-like protein (EC 3.5.4.6)	LMJF_32_2550	Q4Q520;LmjF.32.2550:mRNA-p1	Q4Q520;LmjF.32.2550	LmjF.32.2550		X	X	24.954	25.137	25.0554	25.4323	24.1803	24.6723	24.6994	25.3604	24.2748	24.6887	25.2146	25.3603	18	17	17	15.9	15.5	15.5	178.8	0	206.5	1178100000	77
Adenosylhomocysteinase (EC 3.3.1.1)	LMJF_36_3910	Q4Q124;LmjF.36.3910:mRNA-p1	Q4Q124;LmjF.36.3910	LmjF.36.3910		X	X	34.1773	33.9724	34.3266	34.0074	34.5118	34.3236	34.4006	33.9486	33.9332	34.0074	33.4553	33.6545	30	30	30	66.4	66.4	66.4	47.828	0	323.31	637420000000	1746
Adenylate cyclase-like protein (EC 4.6.1.1)	LMJF_28_0090	Q4Q8R1;LmjF.28.0090:mRNA-p1	Q4Q8R1;LmjF.28.0090	LmjF.28.0090	X		X	25.0081	25.2817	25.2737	25.3294	22.5675	24.6687	22.8023	24.9234	22.0392	22.556	23.2547	21.5409	10	10	10	21.6	21.6	21.6	70.523	0	127.4	897890000	41
Adenylate kinase 2 (EC 2.7.4.3)	LMJF_34_0120	Q4Q3J6;LmjF.34.0120:mRNA-p1	Q4Q3J6;LmjF.34.0120	LmjF.34.0120		X	X	25.983	25.4116	26.1622	26.599	25.374	26.4046	26.361	25.5936	26.0719	26.8297	25.7574	26.4987	10	10	10	51.1	51.1	51.1	26.158	0	141.12	2172200000	76
Adenylate kinase isoenzyme 6 homolog (AK6) (EC 2.7.4.3) (Dual activity adenylate kinase/ATPase) (AK/ATPase)	LMJF_30_1890	Q4Q7A6;LmjF.30.1890:mRNA-p1	Q4Q7A6;LmjF.30.1890	LmjF.30.1890	X		X	26.8746	25.9759	26.0479	25.5117	24.7261	27.767	25.3602	27.4939	22.6061	24.989	25.5858	25.4676	7	7	7	60	60	60	20.933	0	161.46	3923700000	127
Adenylosuccinate lyase (ASL) (EC 4.3.2.2) (Adenylosuccinase)	LMJF_04_0460	Q9U0T7;LmjF.04.0460:mRNA-p1	Q9U0T7;LmjF.04.0460	LmjF.04.0460		X	X	30.2515	30.2138	29.948	30.3403	27.9927	29.7244	27.5342	30.1866	30.476	29.9882	30.5215	30.0396	23	23	23	63.9	63.9	63.9	53.711	0	323.31	36833000000	456
Adenylosuccinate synthetase (AMPSase) (AdSS) (EC 6.3.4.4) (IMP--aspartate ligase)	LmjF13.1190 LmjF_13_1190	Q4QG35;LmjF.13.1190:mRNA-p1	Q4QG35;LmjF.13.1190	LmjF.13.1190		X	X	31.1903	30.909	31.3746	31.1951	30.3495	30.7939	31.0308	31.1123	30.694	30.0406	30.3743	29.829	32	32	32	58.7	58.7	58.7	78.271	0	323.31	69589000000	788
Adenylyl cyclase-associated protein	LMJF_21_0891	Q4QCB0;LmjF.21.0891:mRNA-p1	Q4QCB0;LmjF.21.0891	LmjF.21.0891	X		X	26.2329	25.8454	26.1318	25.4075	25.4612	25.8996	25.4084	25.2306	25.9899	26.4465	25.8593	26.0114	13	13	13	28.9	28.9	28.9	77.746	0	212.91	2180900000	116
Adenylyl cyclase-associated protein	LMJF_36_5590	Q4Q0K2;LmjF.36.5590:mRNA-p1	Q4Q0K2;LmjF.36.5590	LmjF.36.5590		X	X	28.4923	28.2319	29.1673	28.0664	29.533	29.0376	28.4838	25.768	29.9222	29.6969	28.562	28.918	11	11	11	44.1	44.1	44.1	29.356	0	162.27	12711000000	164
Adenylyltransferase and sulfurtransferase MOCS3 homolog (UBA4 homolog) (Ubiquitin-like protein activator 4 homolog) [Includes: Adenylyltransferase (EC 2.7.7.-);Sulfurtransferase (EC 2.8.1.-)]	LMJF_27_1670	LmjF.27.1670:mRNA-p1;E9ADE6	LmjF.27.1670;E9ADE6	LmjF.27.1670	X		X	22.3262	NaN	23.1609	22.1384	22.634	NaN	21.9738	23.855	22.8212	NaN	22.2816	NaN	5	5	5	13.2	13.2	13.2	49.129	0	76.325	308590000	17
ADF/Cofilin	LMJF_29_0510	LmjF.29.0510:mRNA-p1;E9ADQ2	LmjF.29.0510;E9ADQ2	LmjF.29.0510		X	X	30.6337	29.7365	30.2163	30.4647	29.1805	30.9133	29.8196	30.9349	30.559	30.273	30.2037	30.3175	12	12	12	72.7	72.7	72.7	15.715	0	235.97	41525000000	382
ADP-ribosylation factor 1 (Putative ADP-ribosylation factor)	ARF1 LMJF_31_2280	Q6IMM3;LmjF.31.2280:mRNA-p1	Q6IMM3;LmjF.31.2280	LmjF.31.2280		X	X	29.3983	29.6302	29.3332	29.3647	30.5065	30.2118	29.5053	30.0087	30.3314	29.9498	29.6712	29.7182	8	8	8	51.1	51.1	51.1	20.585	0	71.623	34094000000	204
ADP-ribosylation factor-like protein	LMJF_30_2370	Q4Q756;LmjF.30.2370:mRNA-p1	Q4Q756;LmjF.30.2370	LmjF.30.2370		X	X	29.2315	28.9168	28.6295	28.9143	26.1593	29.4551	28.4476	29.0063	28.5541	28.5096	29.0497	27.8246	9	9	9	54.2	54.2	54.2	20.043	0	177.44	17942000000	177
ADP-ribosylation factor-like protein	LMJF_36_0820	Q4Q1Z4;LmjF.36.0820:mRNA-p1	Q4Q1Z4;LmjF.36.0820	LmjF.36.0820		X	X	25.5679	26.3811	26.4437	27.1165	24.2081	26.3108	27.148	26.8169	26.547	26.1572	26.7647	25.2619	10	10	10	31.6	31.6	31.6	32.758	0	181.24	4019800000	105
ADP-ribosylation factor-like protein 1	ARL-1 LMJF_17_0070	Q4QEJ1;LmjF.17.0070:mRNA-p1	Q4QEJ1;LmjF.17.0070	LmjF.17.0070		X	X	25.7579	26.0268	26.1174	26.2851	23.7463	26.2573	25.5449	26.464	25.3506	25.5309	27.2979	26.8153	6	6	6	51.3	51.3	51.3	20.791	0	169.21	3010700000	124
Adp/ATP carrier-like protein	LMJF_07_0530	Q4QIN9;LmjF.07.0530:mRNA-p1	Q4QIN9;LmjF.07.0530	LmjF.07.0530	X		X	NaN	NaN	NaN	21.9237	NaN	NaN	NaN	22.3565	NaN	NaN	23.5337	22.2189	2	2	2	9.3	9.3	9.3	39.598	0	42.08	151260000	5
ADP/ATP mitochondrial carrier-like protein	LMJF_14_0990	Q4QFN6;LmjF.14.0990:mRNA-p1	Q4QFN6;LmjF.14.0990	LmjF.14.0990		X	X	28.7476	28.769	28.692	28.4415	29.6062	28.4488	28.9429	28.7672	29.2025	29.0216	28.983	28.5005	21	21	21	52.4	52.4	52.4	40.512	0	323.31	16970000000	412
Agmatinase-like protein (EC 3.5.3.11)	LMJF_23_0070	Q4QBG9;LmjF.23.0070:mRNA-p1	Q4QBG9;LmjF.23.0070	LmjF.23.0070		X	X	24.1228	26.6527	26.8357	25.8769	25.013	26.1786	25.411	25.3715	27.2631	25.6188	26.7163	27.0456	8	8	8	33.4	33.4	33.4	36.726	0	138.02	2449400000	78
Alanine aminotransferase (EC 2.6.1.2)	ALAT LMJF_12_0630	Q4QGN0;LmjF.12.0630:mRNA-p1	Q4QGN0;LmjF.12.0630	LmjF.12.0630		X	X	30.2764	29.6217	29.6463	30.5582	28.964	30.0789	29.6186	30.3486	29.8082	30.045	31.0652	30.8468	20	20	20	57.9	57.9	57.9	55.015	0	323.31	46842000000	429
Alanine--tRNA ligase (EC 6.1.1.7) (Alanyl-tRNA synthetase) (AlaRS)	LMJF_22_1540	Q4QBJ3;LmjF.22.1540:mRNA-p1	Q4QBJ3;LmjF.22.1540	LmjF.22.1540		X	X	31.5984	31.7091	31.8929	31.7077	32.3496	32.0851	31.8889	31.941	31.8797	31.8154	31.5864	31.4432	60	60	60	64.9	64.9	64.9	106.32	0	323.31	132910000000	1303
Aldehyde dehydrogenase	LMJF_36_5180	Q4Q0P4;LmjF.36.5180:mRNA-p1	Q4Q0P4;LmjF.36.5180	LmjF.36.5180		X	X	28.5007	28.4287	28.4602	28.3532	26.8072	28.4592	28.4395	28.6789	29.4907	29.5019	29.2832	28.7737	25	25	25	63.7	63.7	63.7	57.734	0	323.31	16029000000	326
Aldehyde dehydrogenase, mitochondrial (EC 1.2.1.3)	ALDH2 LMJF_25_1120	Q4Q9Y1;LmjF.25.1120:mRNA-p1	Q4Q9Y1;LmjF.25.1120	LmjF.25.1120		X	X	28.7596	28.7984	29.1781	28.9892	28.7577	28.9899	29.1369	29.3389	27.0218	26.4129	26.7517	27.5305	14	14	14	34.5	34.5	34.5	54.119	0	178.68	16484000000	213
Aldo-keto reductase-like protein	LMJF_27_2410	LmjF.27.2410:mRNA-p1;E9ACW1	LmjF.27.2410;E9ACW1	LmjF.27.2410	X		X	24.2603	24.983	24.2253	24.8707	NaN	25.0366	NaN	25.6211	NaN	NaN	24.922	NaN	8	8	8	29.8	29.8	29.8	41.074	0	121.17	965090000	40
Aldose 1-epimerase-like protein	LMJF_35_0980	LmjF.35.0980:mRNA-p1;E9AES3	LmjF.35.0980;E9AES3	LmjF.35.0980		X	X	26.8341	26.8514	27.6317	27.6822	26.2214	27.6415	27.3005	27.8307	25.9509	26.2129	26.7008	25.2447	16	9	9	59.9	35.3	35.3	41.947	0	132.24	5724500000	114
Aldose 1-epimerase-like protein (EC 5.1.3.3)	LMJF_23_0430	Q4QBD1;LmjF.23.0430:mRNA-p1	Q4QBD1;LmjF.23.0430	LmjF.23.0430		X	X	29.0171	28.6918	28.6265	29.0043	29.4634	29.2149	29.5064	28.7555	29.45	28.5683	28.9978	28.3968	13	13	13	52.5	52.5	52.5	44.236	0	303.89	17151000000	200
Alkyl dihydroxyacetonephosphate synthase (Alkyldihydroxyacetonephosphate synthase) (EC 2.5.1.26)	ADS1 LMJF_30_0120	Q7YWB6;LmjF.30.0120:mRNA-p1	Q7YWB6;LmjF.30.0120	LmjF.30.0120		X	X	29.6226	29.8759	29.881	29.5481	30.3989	30.2214	30.0246	29.8388	30.1809	29.7051	29.4769	29.4589	25	25	25	46.7	46.7	46.7	69.579	0	323.31	32861000000	456
ALP3 (Putative actin-like protein)	ALP3 LMJF_13_0950	Q4QG59;LmjF.13.0950:mRNA-p1	Q4QG59;LmjF.13.0950	LmjF.13.0950		X	X	27.61	27.6708	27.6794	27.5814	27.314	27.1816	26.3776	27.0406	27.8422	27.3192	27.5909	27.3186	16	16	16	48	48	48	52.375	0	286.08	5888400000	162
ALP5 (Putative actin-like protein)	ALP5 LMJF_15_1330	Q4QF49;LmjF.15.1330:mRNA-p1	Q4QF49;LmjF.15.1330	LmjF.15.1330		X	X	28.204	28.436	28.3132	28.0704	27.0345	28.2282	27.906	27.9004	26.6951	27.1785	27.5832	28.0354	14	14	14	50.7	50.7	50.7	47.087	0	323.31	9753000000	196
ALP6 (Putative actin-like protein)	Alp6 LMJF_29_2740	Q4FXC8;LmjF.29.2740:mRNA-p1	Q4FXC8;LmjF.29.2740	LmjF.29.2740	X			NaN	NaN	NaN	NaN	NaN	NaN	21.3571	NaN	NaN	NaN	NaN	NaN	2	2	2	10.8	10.8	10.8	35.641	0	51.067	25670000	4
Alpha-tubulin N-acetyltransferase (Alpha-TAT) (TAT) (EC 2.3.1.108) (Acetyltransferase mec-17 homolog)	LmjF25.1150 LmjF_25_1150	Q4Q9X8;LmjF.25.1150:mRNA-p1	Q4Q9X8;LmjF.25.1150	LmjF.25.1150	X		X	25.6449	24.7741	25.3451	25.3371	23.6734	25.3339	24.4348	25.154	24.3244	23.7206	26.0552	25.4972	7	7	7	39	39	39	27.203	0	105.43	1446400000	76
Alpha/beta-hydrolase-like protein	LMJF_01_0450	LmjF.01.0450:mRNA-p1;E9AC36	LmjF.01.0450;E9AC36	LmjF.01.0450		X	X	25.8997	23.6051	23.3448	26.1032	25.1235	26.4368	27.1357	27.2944	NaN	22.7272	27.3057	26.8049	3	3	3	27.5	27.5	27.5	22.972	0	47.112	3363000000	57
Alternative oxidase (EC 1.-.-.-)	LMJF_36_4380	Q4Q0X6;LmjF.36.4380:mRNA-p1	Q4Q0X6;LmjF.36.4380	LmjF.36.4380	X		X	24.1463	24.4908	NaN	23.057	24.4568	24.2451	22.9675	24.1821	25.7834	25.7166	24.9908	25.3755	4	4	4	9.3	9.3	9.3	53.079	0	52.782	517400000	27
Amastin-like protein	LMJF_28_1400	Q4Q8C6;LmjF.28.1400:mRNA-p1	Q4Q8C6;LmjF.28.1400	LmjF.28.1400	X		X	24.6104	25.248	24.275	25.4616	26.2305	24.4298	25.6335	24.9729	23.9441	24.3331	25.615	25.1688	6	6	6	18.7	18.7	18.7	57.567	0	137.82	1107300000	73
Amastin-like protein	LMJF_08_0810;LMJF_08_0850	Q4QI84;LmjF.08.0850:mRNA-p1;Q4QI88;LmjF.08.0810:mRNA-p1	Q4QI84;LmjF.08.0850;Q4QI88;LmjF.08.0810	LmjF.08.0850	X			NaN	NaN	NaN	NaN	NaN	NaN	NaN	NaN	NaN	23.7768	NaN	NaN	1	1	1	7.4	7.4	7.4	19.776	0.003165	8.7267	22613000	3
Amastin-like protein	LMJF_08_0800 LMJF_08_0840;LMJF_08_0830	Q4QI86;LmjF.08.0830:mRNA-p1;Q4QI85;LmjF.08.0840:mRNA-p1;LmjF.08.0800:mRNA-p1	Q4QI86;LmjF.08.0830;Q4QI85;LmjF.08.0840;LmjF.08.0800	LmjF.08.0830		X		NaN	23.3473	NaN	NaN	NaN	NaN	NaN	NaN	NaN	NaN	NaN	NaN	1	1	1	7.4	7.4	7.4	19.662	0.003177	9.1184	341710000	11
Amastin-like protein	LMJF_08_0820	Q4QI87;LmjF.08.0820:mRNA-p1	Q4QI87;LmjF.08.0820	LmjF.08.0820		X		NaN	NaN	NaN	NaN	22.9746	NaN	NaN	NaN	NaN	NaN	NaN	NaN	1	1	1	6.7	6.7	6.7	21.677	0.0031489	8.4021	205220000	10
Amastin-like protein	LMJF_08_0670 LMJF_08_0690 LMJF_08_0710 LMJF_08_0730 LMJF_08_0750;LMJF_08_0680;LMJF_08_0700 LMJF_08_0720;LMJF_08_0740;LMJF_08_0760;LMJF_08_0770	Q4QIA1;Q4QIA0;LmjF.08.0750:mRNA-p1;LmjF.08.0730:mRNA-p1;LmjF.08.0710:mRNA-p1;LmjF.08.0690:mRNA-p1;LmjF.08.0680:mRNA-p1;LmjF.08.0670:mRNA-p1;Q4QI97;Q4QI95;Q4QI93;Q4QI92;LmjF.08.0770:mRNA-p1;LmjF.08.0760:mRNA-p1;LmjF.08.0740:mRNA-p1;LmjF.08.0720:mRNA-p1;LmjF.08.0700:mRNA-p1	Q4QIA1;Q4QIA0;LmjF.08.0750;LmjF.08.0730;LmjF.08.0710;LmjF.08.0690;LmjF.08.0680;LmjF.08.0670;Q4QI97;Q4QI95;Q4QI93;Q4QI92;LmjF.08.0770;LmjF.08.0760;LmjF.08.0740;LmjF.08.0720;LmjF.08.0700	LmjF.08.0750		X	X	NaN	NaN	NaN	NaN	23.0762	NaN	22.4781	22.6892	NaN	23.1535	23.2552	25.9065	2	2	2	7.8	7.8	7.8	23.01	0.00031022	14.041	263650000	5
Amastin-like surface protein-like protein	LMJF_30_0870	Q4Q7L6;LmjF.30.0870:mRNA-p1	Q4Q7L6;LmjF.30.0870	LmjF.30.0870		X	X	28.9066	27.5656	NaN	28.2737	31.0471	29.2644	26.6682	28.3299	29.0543	29.1651	27.6824	27.4203	5	5	5	33.9	33.9	33.9	24.184	0	104.31	16575000000	81
Amastin-like surface protein-like protein	LMJF_24_1250;LMJF_24_1280	Q4QAK7;Q4QAK4;LmjF.24.1280:mRNA-p1;LmjF.24.1250:mRNA-p1	Q4QAK7;Q4QAK4;LmjF.24.1280;LmjF.24.1250	LmjF.24.1280		X	X	28.818	27.6534	28.1479	28.5938	NaN	27.0054	27.2418	25.821	NaN	NaN	28.8849	NaN	2	2	2	10.8	10.8	10.8	20.013	0	87.756	11786000000	52
Amastin-like surface protein-like protein;Putative amastin-like surface protein	LMJF_34_1560 LMJF_34_1740 LMJF_34_1900;LMJF_34_1580 LMJF_34_1660;LMJF_34_1620;LMJF_34_1680;LMJF_34_1720;LMJF_34_1880;LMJF_34_1960;LMJF_36_1270	Q4Q327;LmjF.34.1900:mRNA-p1;LmjF.34.1740:mRNA-p1;LmjF.34.1560:mRNA-p1;Q4Q1U9;Q4Q339;Q4Q335;Q4Q333;Q4Q329;Q4Q313;Q4Q305;LmjF.34.1960:mRNA-p1;LmjF.34.1880:mRNA-p1;LmjF.34.1720:mRNA-p1;LmjF.34.1680:mRNA-p1;LmjF.34.1660:mRNA-p1;LmjF.34.1620:mRNA-p1;LmjF.34.1580:mRNA-p1;LmjF.36.1270:mRNA-p1	Q4Q327;LmjF.34.1900;LmjF.34.1740;LmjF.34.1560;Q4Q1U9;Q4Q339;Q4Q335;Q4Q333;Q4Q329;Q4Q313;Q4Q305;LmjF.34.1960;LmjF.34.1880;LmjF.34.1720;LmjF.34.1680;LmjF.34.1660;LmjF.34.1620;LmjF.34.1580;LmjF.36.1270	LmjF.34.1900	X		X	NaN	NaN	NaN	NaN	22.1287	NaN	NaN	NaN	18.7349	NaN	NaN	23.6696	2	2	2	15.2	15.2	15.2	21.341	0	19.289	172410000	19
Amino acid permease	AAT8.1 LMJF_31_1790;AAT8.3 LMJF_31_1820	Q4Q683;Q4Q680;LmjF.31.1820:mRNA-p1;LmjF.31.1790:mRNA-p1	Q4Q683;Q4Q680;LmjF.31.1820;LmjF.31.1790	LmjF.31.1820	X		X	24.0662	24.9867	NaN	24.4447	26.8249	23.4183	22.8928	25.7374	26.0405	25.6073	23.8327	24.691	9	9	4	16.5	16.5	7.1	65.833	0	161.92	823180000	75
Amino acid permease	AAT8.2 LMJF_31_1800	Q4Q682;LmjF.31.1800:mRNA-p1	Q4Q682;LmjF.31.1800	LmjF.31.1800		X	X	NaN	25.4409	NaN	22.4934	25.9542	22.6584	22.257	21.6176	24.9505	24.1406	NaN	NaN	9	4	4	18.6	8.9	8.9	63.561	0	34.316	316430000	17
Amino acid permease 3 (Possible amino acid transporter)	AAP3 P883.15 LMJF_31_0870 LMJF_31_0880	Q4Q6H5;LmjF.31.0880:mRNA-p1;LmjF.31.0870:mRNA-p1	Q4Q6H5;LmjF.31.0880;LmjF.31.0870	LmjF.31.0880	X			NaN	23.4685	NaN	NaN	NaN	NaN	NaN	NaN	NaN	NaN	NaN	NaN	1	1	1	5.4	5.4	5.4	52.328	0.0030581	10.694	203000000	7
Amino acid permease-like protein	AAT26 LMJF_33_1420	Q4Q445;LmjF.33.1420:mRNA-p1	Q4Q445;LmjF.33.1420	LmjF.33.1420	X			NaN	NaN	NaN	NaN	24.8319	NaN	NaN	NaN	NaN	NaN	NaN	NaN	2	2	2	3.7	3.7	3.7	53.383	0.00015805	17.092	243800000	4
Aminomethyltransferase (EC 2.1.2.10) (Glycine cleavage system T protein)	GCVT1 LMJF_36_3800;GCVT-2 LMJF_36_3810	Q4Q134;LmjF.36.3810:mRNA-p1;Q4Q135;LmjF.36.3800:mRNA-p1	Q4Q134;LmjF.36.3810;Q4Q135;LmjF.36.3800	LmjF.36.3810		X	X	29.8114	29.5388	29.3803	29.3274	26.7618	27.9313	27.6411	27.6999	29.545	29.3718	29.7682	29.5346	18	18	18	58.1	58.1	58.1	41.331	0	308.68	16065000000	291
Aminopeptidase (EC 3.4.11.-)	LMJF_26_0300	Q4Q9G1;LmjF.26.0300:mRNA-p1	Q4Q9G1;LmjF.26.0300	LmjF.26.0300	X		X	26.1453	24.5524	25.3925	25.6729	26.6777	25.1973	25.5794	25.6299	26.3377	27.1921	27.1129	27.188	19	19	19	23.3	23.3	23.3	98.092	0	241.45	2032500000	87
Aminopeptidase (EC 3.4.11.-)	LMJF_29_2240	LmjF.29.2240:mRNA-p1;E9AE86	LmjF.29.2240;E9AE86	LmjF.29.2240		X	X	31.0086	30.7393	30.7632	30.4473	31.5158	30.6577	30.8046	30.8329	30.9606	30.641	30.1189	30.3895	31	31	31	43.9	43.9	43.9	96.388	0	323.31	63770000000	851
Anamorsin homolog (Fe-S cluster assembly protein DRE2 homolog)	LmjF07.0230 LmjF_07_0230	Q4QIS1;LmjF.07.0230:mRNA-p1	Q4QIS1;LmjF.07.0230	LmjF.07.0230	X		X	27.8513	25.7019	27.1514	26.8056	23.3498	27.8398	24.0579	26.3576	27.9988	28.1065	26.0476	25.3377	5	5	5	60.2	60.2	60.2	12.194	0	128.25	4016000000	77
Anaphase promoting complex, subunit 10-like protein	LMJF_04_0400	Q9U198;LmjF.04.0400:mRNA-p1	Q9U198;LmjF.04.0400	LmjF.04.0400	X		X	22.6507	23.474	NaN	NaN	NaN	NaN	NaN	24.1009	NaN	NaN	NaN	NaN	4	4	4	12.6	12.6	12.6	36.28	0	115.31	410170000	14
Ankyrin/TPR repeat protein	LMJF_24_0140	Q4QAW7;LmjF.24.0140:mRNA-p1	Q4QAW7;LmjF.24.0140	LmjF.24.0140		X	X	29.4469	29.991	29.3066	29.2587	30.4004	29.7834	29.9116	29.5871	29.8498	29.3715	27.6452	28.9583	16	16	16	43.4	43.4	43.4	42.969	0	193.55	25589000000	274
Anti-silencing protein a-like protein	LMJF_16_0005	Q4QF20;LmjF.16.0005:mRNA-p1	Q4QF20;LmjF.16.0005	LmjF.16.0005	X		X	23.5961	25.0509	23.8392	NaN	26.4057	24.5969	NaN	NaN	23.8116	25.7242	NaN	22.9093	2	2	2	4.9	4.9	4.9	25.211	0	34.759	373970000	23
Anti-silencing protein asf 1-like protein	LMJF_20_0050	Q9BJ46;LmjF.20.0050:mRNA-p1	Q9BJ46;LmjF.20.0050	LmjF.20.0050	X		X	NaN	NaN	NaN	24.6957	26.1274	24.8221	25.4339	NaN	NaN	NaN	NaN	24.2482	2	2	2	15.2	15.2	15.2	17.714	0	48.814	700760000	30
AP complex subunit beta	LMJF_36_6770	Q4Q078;LmjF.36.6770:mRNA-p1	Q4Q078;LmjF.36.6770	LmjF.36.6770		X	X	28.0933	28.1064	28.1566	27.7231	28.2493	28.4339	27.651	27.7715	29.2616	28.2455	28.446	28.1484	28	28	28	39	39	39	82.216	0	323.31	9400700000	243
AP complex subunit sigma	LMJF_24_1540	Q4QAH7;LmjF.24.1540:mRNA-p1	Q4QAH7;LmjF.24.1540	LmjF.24.1540	X		X	23.9193	24.0228	NaN	23.9354	24.3346	NaN	23.3724	NaN	24.656	NaN	24.6715	24.4376	3	3	3	22.9	22.9	22.9	19.064	0	110.51	512130000	30
AP complex subunit sigma	LMJF_29_1440	LmjF.29.1440:mRNA-p1;E9AE03	LmjF.29.1440;E9AE03	LmjF.29.1440	X		X	25.8606	24.2402	NaN	24.4832	24.8112	25.6772	NaN	25.2174	25.8675	24.8199	NaN	24.6371	5	5	5	24.8	24.8	24.8	18.977	0	43.875	694010000	28
AP complex subunit sigma	LMJF_34_2330	Q4Q2W7;LmjF.34.2330:mRNA-p1	Q4Q2W7;LmjF.34.2330	LmjF.34.2330	X			23.8822	NaN	NaN	NaN	NaN	NaN	NaN	23.7142	NaN	NaN	NaN	NaN	2	2	2	13.3	13.3	13.3	16.812	0.00015785	16.721	417130000	9
AP-2 complex subunit alpha	LMJF_07_0050	Q4QIT9;LmjF.07.0050:mRNA-p1	Q4QIT9;LmjF.07.0050	LmjF.07.0050		X	X	26.0039	25.7257	26.0857	26.4649	27.2323	26.5649	26.4302	26.8427	25.9048	25.7565	26.436	26.1446	21	21	21	25.6	25.6	25.6	107.67	0	255.06	3366600000	140
AP-3 complex subunit delta	LMJF_08_0090	Q4QIG0;LmjF.08.0090:mRNA-p1	Q4QIG0;LmjF.08.0090	LmjF.08.0090		X	X	26.4443	26.5072	26.5691	26.1999	27.4324	26.8121	27.1271	26.9965	27.0457	27.3013	26.828	26.9373	22	22	22	24.2	24.2	24.2	122.87	0	283.5	4025700000	178
Aquaporin-like protein	LMJF_32_2380	Q4Q537;LmjF.32.2380.2:mRNA-p1;LmjF.32.2380.1:mRNA-p1	Q4Q537;LmjF.32.2380.2;LmjF.32.2380.1	LmjF.32.2380		X	X	25.1378	24.8028	24.4247	NaN	26.5939	24.7266	25.3548	25.3467	25.7018	NaN	25.5269	25.0831	6	6	6	13	13	13	62.536	0	110.61	1171700000	36
Arginase (EC 3.5.3.1)	LMJF_35_1480	LmjF.35.1480:mRNA-p1;E9AEX1	LmjF.35.1480;E9AEX1	LmjF.35.1480		X	X	28.0107	27.2976	27.724	28.0147	27.2246	27.6303	27.5105	27.7349	27.2506	26.8628	27.0862	26.612	8	8	8	33.7	33.7	33.7	36.131	0	70.828	7948300000	87
Arginine N-methyltransferase-like protein	LMJF_12_1270	Q4QGG2;LmjF.12.1270:mRNA-p1	Q4QGG2;LmjF.12.1270	LmjF.12.1270		X	X	28.4417	27.9996	28.2203	28.0589	28.9191	27.95	28.1507	28.403	29.811	28.9786	28.4538	28.8968	15	15	15	47.2	47.2	47.2	39.459	0	233.37	15297000000	212
Arginine N-methyltransferase, type I	PRMT6 LMJF_16_0030	Q4QF17;LmjF.16.0030:mRNA-p1	Q4QF17;LmjF.16.0030	LmjF.16.0030	X		X	24.2167	NaN	23.909	23.8458	26.3457	NaN	23.8058	24.2077	23.8757	25.4298	23.7079	24.5358	4	4	4	9.9	9.9	9.9	40.493	0	36.981	691010000	29
Aromatic amino acid hydroxylase-like (Phenylalanine-4-hydroxylase) (EC 1.14.16.1)	AAAHL PAH LMJF_28_1280	Q6WRI4;LmjF.28.1280:mRNA-p1	Q6WRI4;LmjF.28.1280	LmjF.28.1280		X	X	30.0666	30.2896	29.9317	30.2762	28.8334	30.4557	30.3585	30.7528	29.2428	29.5462	29.7591	29.2073	23	23	23	67.5	67.5	67.5	51.454	0	323.31	50849000000	438
ARPC1 (Putative ARP2/3 complex subunit)	ARPC1 LMJF_18_0920	Q4QDV0;LmjF.18.0920:mRNA-p1	Q4QDV0;LmjF.18.0920	LmjF.18.0920	X			NaN	NaN	NaN	NaN	NaN	NaN	NaN	NaN	22.6048	NaN	NaN	NaN	3	3	3	6.8	6.8	6.8	65.463	0	26.205	16783000	9
As/Sb Reductase (EC 1.20.4.1)	ACR2 LMJF_32_2740	LmjF.32.2740:mRNA-p1;Q4Q501	LmjF.32.2740;Q4Q501	LmjF.32.2740		X	X	25.4488	24.5375	23.6406	25.2238	NaN	25.4927	20.3071	25.0484	21.5639	NaN	21.598	NaN	4	4	4	59.1	59.1	59.1	14.493	0	77.923	931030000	40
Ascorbate peroxidase (EC 1.11.1.11)	APX LMJF_34_0070	Q4Q3K2;LmjF.34.0070:mRNA-p1	Q4Q3K2;LmjF.34.0070	LmjF.34.0070		X	X	28.536	28.5744	28.6157	28.0918	27.3034	28.1789	27.1302	28.075	31.8052	31.4532	30.7003	30.0095	13	13	13	40.9	40.9	40.9	33.872	0	161.51	23671000000	279
Asparaginase-like protein (EC 3.5.1.1)	LMJF_36_4430	Q4Q0X1;LmjF.36.4430:mRNA-p1	Q4Q0X1;LmjF.36.4430	LmjF.36.4430		X	X	25.8302	NaN	NaN	24.6312	23.8577	24.5219	25.4862	24.7243	22.6254	24.0796	24.4142	NaN	4	4	4	14.1	14.1	14.1	41.086	0	78.354	912380000	26
Aspartate aminotransferase (Putative aspartate aminotransferase) (EC 2.6.1.1)	asat LMJF_35_0820	Q4FX34;LmjF.35.0820:mRNA-p1	Q4FX34;LmjF.35.0820	LmjF.35.0820		X	X	31.5376	31.4189	31.407	31.2948	30.3157	30.9915	30.8744	30.969	30.172	31.1458	30.951	30.7671	24	24	24	64.8	64.8	64.8	45.989	0	323.31	85694000000	601
Aspartyl putative aminopeptidase (EC 3.4.11.-)	LMJF_29_2360	LmjF.29.2360:mRNA-p1;E9AE98	LmjF.29.2360;E9AE98	LmjF.29.2360		X	X	30.3026	30.3845	30.6432	30.2973	29.3817	30.5751	30.4169	30.2721	30.2413	29.5094	30.2499	29.7383	24	24	24	75.1	75.1	75.1	49.672	0	323.31	46395000000	462
ATP binding protein-like protein (Potential member of the thioredoxin family)	L1648.10 LMJF_32_2980	Q9U1D8;LmjF.32.2980:mRNA-p1	Q9U1D8;LmjF.32.2980	LmjF.32.2980		X	X	29.0661	29.2617	29.3472	28.5973	28.6559	28.7142	29.019	28.7449	28.9248	28.978	28.3988	27.8553	10	10	10	57.1	57.1	57.1	22.227	0	210.67	22146000000	276
ATP diphosphohydrolase (EC 3.6.1.5)	LMJF_15_0030	Q4QFI1;LmjF.15.0030:mRNA-p1	Q4QFI1;LmjF.15.0030	LmjF.15.0030	X		X	NaN	NaN	NaN	22.7438	NaN	NaN	23.3531	23.2017	NaN	NaN	23.5451	24.0705	3	3	3	7.1	7.1	7.1	47.22	0	24.73	286600000	14
ATP synthase subunit beta (EC 3.6.3.14)	LMJF_25_1170;LMJF_25_1180	Q4Q9X6;Q4Q9X5;LmjF.25.1180:mRNA-p1;LmjF.25.1170:mRNA-p1	Q4Q9X6;Q4Q9X5;LmjF.25.1180;LmjF.25.1170	LmjF.25.1180	X		X	34.3233	33.7412	33.6553	34.2392	33.6665	34.8164	34.9455	34.5052	33.2388	33.1747	34.4495	34.1242	23	23	23	64.8	64.8	64.8	56.348	0	323.31	729590000000	2264
ATP-dependent 6-phosphofructokinase (ATP-PFK) (Phosphofructokinase) (EC 2.7.1.11) (Phosphohexokinase)	pfk LMJF_29_2510	LmjF.29.2510:mRNA-p1;E9AEB3	LmjF.29.2510;E9AEB3	LmjF.29.2510		X	X	31.9033	31.5392	31.8798	31.4794	31.6291	31.3736	31.3001	31.4539	32.2954	32.1816	31.8943	31.6907	30	30	30	63.4	63.4	63.4	54.004	0	323.31	108390000000	790
ATP-dependent DEAD/H DNA helicase recQ family-like protein	LMJF_30_2290	Q4Q764;LmjF.30.2290:mRNA-p1	Q4Q764;LmjF.30.2290	LmjF.30.2290	X			NaN	NaN	NaN	NaN	22.4765	NaN	NaN	NaN	NaN	NaN	NaN	NaN	5	5	5	7.9	7.9	7.9	107.95	0	33.978	206970000	12
ATP-dependent DNA helicase (EC 3.6.4.12)	LMJF_21_1190	Q4QC77;LmjF.21.1190:mRNA-p1	Q4QC77;LmjF.21.1190	LmjF.21.1190	X		X	24.7811	24.8824	24.8364	24.6205	25.948	24.8103	25.1595	25.1297	26.3169	24.9975	25.0364	24.9335	12	12	12	21.8	21.8	21.8	84.149	0	165.53	1071200000	50
ATP-dependent DNA helicase (EC 3.6.4.12)	LMJF_11_0330	LmjF.11.0330:mRNA-p1;Q4QH47	LmjF.11.0330;Q4QH47	LmjF.11.0330	X		X	NaN	22.7053	23.6838	22.6292	24.0088	NaN	22.8733	NaN	22.3043	NaN	NaN	NaN	3	3	3	3.6	3.6	3.6	131.19	0	25.492	180740000	11
ATP-dependent DNA helicase (EC 3.6.4.12)	LMJF_07_1020	Q4QII5;LmjF.07.1020:mRNA-p1	Q4QII5;LmjF.07.1020	LmjF.07.1020	X			NaN	20.3239	NaN	NaN	NaN	NaN	NaN	NaN	NaN	NaN	NaN	NaN	3	3	3	3.8	3.8	3.8	133	0	18.584	49606000	2
ATP-dependent RNA helicase-like protein	LMJF_34_2260	LmjF.34.2260:mRNA-p1;Q4Q2X4	LmjF.34.2260;Q4Q2X4	LmjF.34.2260	X		X	25.2277	25.4657	25.931	25.8199	25.7933	25.9608	26.4591	26.4544	25.4188	25.0833	24.7752	25.4883	17	17	17	31.2	31.2	31.2	84.871	0	200.88	2055700000	88
ATP-dependent RNA helicase-like protein	LMJF_34_1190	LmjF.34.1190:mRNA-p1;Q4Q384	LmjF.34.1190;Q4Q384	LmjF.34.1190	X		X	24.5232	24.5463	25.111	24.4986	25.7163	24.7672	25.1652	25.2786	26.0776	25.8876	25.1394	25.2923	17	17	17	14	14	14	197.45	0	174.34	989610000	65
ATP-dependent RNA helicase-like protein	LMJF_35_2270	LmjF.35.2270:mRNA-p1;E9AF51	LmjF.35.2270;E9AF51	LmjF.35.2270		X	X	28.7891	29.0935	28.7551	28.7826	29.5553	28.7781	29.1151	28.5171	28.9229	28.6095	28.7675	28.3827	44	44	44	37.2	37.2	37.2	173.99	0	323.31	17182000000	529
ATP-dependent RNA helicase-like protein	LMJF_36_4400	Q4Q0X4;LmjF.36.4400:mRNA-p1	Q4Q0X4;LmjF.36.4400	LmjF.36.4400		X	X	28.8172	29.1065	28.8929	28.4535	29.778	29.3452	29.4038	29.5161	27.9478	26.84	28.0252	27.7667	39	39	39	50.1	50.1	50.1	106.78	0	323.31	19793000000	445
ATP-NAD kinase-like protein (EC 2.7.1.23)	LMJF_06_0460	Q4QJ32;LmjF.06.0460:mRNA-p1	Q4QJ32;LmjF.06.0460	LmjF.06.0460		X	X	26.0719	26.5777	25.4342	25.9522	26.9889	26.0451	26.5417	26.6819	27.9667	27.8481	27.0235	27.6488	19	19	19	22.4	22.4	22.4	135.93	0	323.31	3228000000	165
ATP/ADP translocase (Putative ADP/ATP translocase 1)	ANC2 ANC1 LMJF_19_0200 LMJF_19_0210	Q4QDK0;LmjF.19.0210:mRNA-p1;LmjF.19.0200:mRNA-p1	Q4QDK0;LmjF.19.0210;LmjF.19.0200	LmjF.19.0210		X	X	33.9476	33.9879	34.1735	33.8379	35.1826	34.2048	34.6373	34.4442	34.6415	34.0991	34.5584	34.1544	18	18	18	55.8	55.8	55.8	35.076	0	323.31	805540000000	1732
ATPase alpha subunit (EC 3.6.3.14)	LMJF_05_0500 LMJF_05_0510	Q4QJF1;LmjF.05.0510:mRNA-p1;LmjF.05.0500:mRNA-p1	Q4QJF1;LmjF.05.0510;LmjF.05.0500	LmjF.05.0510		X	X	33.6768	33.6872	33.6565	33.45	34.3163	34.0584	34.3029	33.9407	33.5102	33.6551	33.7431	33.7624	26	26	26	44.9	44.9	44.9	62.548	0	323.31	552930000000	1388
ATPase-like protein	LMJF_28_1790	Q4Q887;LmjF.28.1790:mRNA-p1	Q4Q887;LmjF.28.1790	LmjF.28.1790	X		X	22.8018	22.9165	22.4209	22.102	21.9202	22.1401	22.9557	22.3621	22.7391	22.3599	NaN	NaN	5	5	5	12.9	12.9	12.9	63.372	0	62.197	218490000	25
Autophagy protein 10 (ATG10)	LMJF_31_3105	LmjF.31.3105:mRNA-p1;Q4Q5U6	LmjF.31.3105;Q4Q5U6	LmjF.31.3105	X			NaN	NaN	NaN	NaN	NaN	21.6422	NaN	NaN	NaN	NaN	NaN	NaN	1	1	1	8	8	8	20.886	0.0032865	8.2726	67067000	7
Autophagy protein 5 (ATG5)	ATG5 LMJF_30_0980	Q4Q7K5;LmjF.30.0980:mRNA-p1	Q4Q7K5;LmjF.30.0980	LmjF.30.0980	X		X	NaN	NaN	24.1847	NaN	NaN	23.6009	23.4571	NaN	22.9452	22.1615	23.3391	NaN	4	4	4	13.7	13.7	13.7	50.411	0	34.329	403420000	17
Autophagy-related protein	ATG12 LMJF_22_1300	LmjF.22.1300:mRNA-p1;Q4QBL7	LmjF.22.1300;Q4QBL7	LmjF.22.1300	X		X	23.2047	NaN	NaN	22.8309	24.2073	NaN	23.3936	23.2607	23.5099	23.0776	NaN	NaN	3	3	3	12.9	12.9	12.9	40.282	0	61.301	254150000	23
Autophagy-related protein	ATG8B.2 LMJF_19_0842;ATG8B.3 ATG8B.1 LMJF_19_0820 LMJF_19_0846;ATG8B.4 LMJF_19_0850;ATG8B.6 ATG8B.5 ATG8B.8 LMJF_19_0860 LMJF_19_0870 LMJF_19_0900;ATG8B.9 ATG8B.7 LMJF_19_0880 LMJF_19_0910	Q4QDD3;Q4QDC5;LmjF.19.0910:mRNA-p1;LmjF.19.0880:mRNA-p1;LmjF.19.0846:mRNA-p1;LmjF.19.0820:mRNA-p1;Q4QDC8;LmjF.19.0900:mRNA-p1;LmjF.19.0870:mRNA-p1;LmjF.19.0860:mRNA-p1;Q4QDD6;Q4QDD0;LmjF.19.0850:mRNA-p1;LmjF.19.0842:mRNA-p1	Q4QDD3;Q4QDC5;LmjF.19.0910;LmjF.19.0880;LmjF.19.0846;LmjF.19.0820;Q4QDC8;LmjF.19.0900;LmjF.19.0870;LmjF.19.0860;Q4QDD6;Q4QDD0;LmjF.19.0850;LmjF.19.0842	LmjF.19.0910		X	X	26.2828	27.2662	28.0262	25.8715	25.6335	NaN	25.8309	25.595	27.2219	26.2274	27.1791	26.3553	4	4	4	47.1	47.1	47.1	12.64	0	73.759	2917900000	56
Autophagy-related protein	ATG8 LMJF_19_1630	Q4QD46;LmjF.19.1630:mRNA-p1	Q4QD46;LmjF.19.1630	LmjF.19.1630		X	X	24.9544	24.778	27.2465	25.2457	23.4957	25.6426	NaN	26.222	NaN	NaN	NaN	NaN	3	3	3	28	28	28	13.944	0	23.095	2351100000	33
Autophagy-related protein 3	LMJF_33_0295	Q4Q4J0;LmjF.33.0295:mRNA-p1	Q4Q4J0;LmjF.33.0295	LmjF.33.0295		X	X	25.9924	26.0198	25.8949	26.5139	22.3598	26.0365	24.3784	24.7523	24.4031	24.8233	26.4138	24.8859	7	7	7	38.5	38.5	38.5	31.263	0	60.205	1778400000	41
Beta galactofuranosyl transferase (Putative beta galactofuranosyl transferase)	LPG1 LMJF_25_0010	Q9NC61;LmjF.25.0010:mRNA-p1	Q9NC61;LmjF.25.0010	LmjF.25.0010		X	X	27.04	27.0145	26.7621	27.0377	26.4449	27.2462	26.3236	27.2208	26.2843	26.4505	27.0989	26.7677	11	11	11	30.2	30.2	30.2	51.28	0	159.34	4860000000	156
Beta transducin-like protein	LMJF_24_0130	Q4QAW8;LmjF.24.0130:mRNA-p1	Q4QAW8;LmjF.24.0130	LmjF.24.0130		X	X	29.2687	29.3949	29.1954	28.6679	29.5745	29.2754	28.9464	29.0794	27.9508	28.0762	28.1136	27.8792	23	23	23	49.2	49.2	49.2	60.745	0	323.31	17463000000	362
Beta-fructofuranosidase-like protein (EC 3.2.1.26)	LMJF_35_0640	LmjF.35.0640:mRNA-p1;E9AEN9	LmjF.35.0640;E9AEN9	LmjF.35.0640	X		X	23.0494	22.8985	NaN	22.9597	26.0728	NaN	24.1517	23.3224	23.3892	NaN	NaN	22.9025	7	6	6	8	6.7	6.7	120.46	0	83.929	370520000	14
Beta-fructosidase-like protein (EC 3.2.1.26)	LMJF_23_0870	Q4QB76;LmjF.23.0870:mRNA-p1	Q4QB76;LmjF.23.0870	LmjF.23.0870	X		X	22.8951	23.5049	23.0081	NaN	23.386	22.9628	23.4339	23.8241	23.4481	23.5327	23.3789	23.1529	6	4	4	13.6	8.2	8.2	62.222	0	34.885	396000000	39
Beta-galactofuranosyltransferase-like protein (Galactofuranosyltransferase LPG1-like protein)	LPG1R LMJF_33_0300	Q6XFB5;LmjF.33.0300:mRNA-p1	Q6XFB5;LmjF.33.0300	LmjF.33.0300	X		X	NaN	NaN	NaN	NaN	NaN	NaN	23.167	23.939	23.2562	NaN	NaN	23.027	2	2	2	5.4	5.4	5.4	51.815	0.00015618	15.016	245730000	7
Bifunctional dihydrofolate reductase-thymidylate synthase (DHFR-TS) [Includes: Dihydrofolate reductase (EC 1.5.1.3);Thymidylate synthase (EC 2.1.1.45)]	LmjF06.0860 LmjF_06_0860	P07382;LmjF.06.0860:mRNA-p1	P07382;LmjF.06.0860	LmjF.06.0860		X	X	30.5097	30.4034	30.5088	30.4745	29.2972	30.8794	30.9801	30.9774	31.2794	31.3911	31.6832	31.5395	28	28	28	56.5	56.5	56.5	58.688	0	323.31	68162000000	613
Bifunctional helicase and thymine dioxygenase JBP2 (J-binding protein 2) [Includes: Probable DNA helicase JBP2 (EC 3.6.4.12);Thymine dioxygenase JBP2 (EC 1.14.11.6)]	JBP2 LmjF14.0040 LmjF_14_0040	Q4QFY1;LmjF.14.0040:mRNA-p1	Q4QFY1;LmjF.14.0040	LmjF.14.0040	X		X	24.389	26.0095	24.5366	25.0062	24.7895	25.6396	25.3195	25.3145	25.4715	25.6631	25.853	25.3016	16	16	16	19	19	19	124	0	228.07	1697100000	76
Bifunctional NAD(P)H-hydrate repair enzyme (Nicotinamide nucleotide repair protein) [Includes: ADP-dependent (S)-NAD(P)H-hydrate dehydratase (EC 4.2.1.136) (ADP-dependent NAD(P)HX dehydratase);NAD(P)H-hydrate epimerase (EC 5.1.99.6) (NAD(P)HX epimerase)]	LMJF_14_1190	Q4QFL5;LmjF.14.1190:mRNA-p1	Q4QFL5;LmjF.14.1190	LmjF.14.1190		X	X	27.0124	26.863	27.1277	27.3652	26.2364	26.7145	27.081	27.5943	26.8125	27.1518	27.4194	27.3726	18	18	18	45.9	45.9	45.9	58.433	0	274.23	5619500000	153
Biopterin transporter BT1 (Biopterin transporter,putativewith=GeneDB:LinJ35_V3.5120)	BT1 BT1.1 LMJF_35_5150	Q7KIP2;LmjF.35.5150:mRNA-p1	Q7KIP2;LmjF.35.5150	LmjF.35.5150	X		X	24.9902	25.4108	24.211	23.4799	27.0663	25.4467	24.7033	25.3487	NaN	23.0931	23.2064	NaN	7	7	7	11.3	11.3	11.3	69.605	0	107.8	889960000	53
Biotin/lipoate protein ligase-like protein (EC 6.3.4.15)	LMJF_31_1070	Q4Q6F6;LmjF.31.1070:mRNA-p1	Q4Q6F6;LmjF.31.1070	LmjF.31.1070		X	X	31.0069	30.4026	30.2887	30.7213	29.3107	31.6905	31.8144	31.7887	29.1516	28.406	30.5315	30.0156	14	14	14	67.7	67.7	67.7	28.354	0	323.31	83629000000	519
Bis(5'-nucleosyl)-tetraphosphatase,symmetrical-like protein	LMJF_17_0580	LmjF.17.0580:mRNA-p1;Q4QED6	LmjF.17.0580;Q4QED6	LmjF.17.0580	X		X	23.8911	23.5252	24.0715	23.8499	24.4211	24.0029	NaN	24.7789	NaN	NaN	NaN	NaN	8	8	8	30	30	30	41.503	0	96.851	608980000	22
Brix domain containing-like protein	LMJF_26_0010	Q4Q9J0;LmjF.26.0010:mRNA-p1	Q4Q9J0;LmjF.26.0010	LmjF.26.0010		X	X	28.5295	29.3516	29.4473	29.099	27.655	29.3908	28.9261	29.5989	29.3028	29.2552	28.6488	28.3363	23	23	23	63.5	63.5	63.5	40.235	0	323.31	21013000000	376
C-8 sterol isomerase-like protein	LMJF_29_2140	LmjF.29.2140:mRNA-p1;E9AE76	LmjF.29.2140;E9AE76	LmjF.29.2140		X	X	26.7512	26.3254	27.2859	NaN	27.2641	26.2899	NaN	25.7382	26.4038	27.0905	NaN	26.2066	3	3	3	14.8	14.8	14.8	24.812	0	35.857	2252000000	42
C2 domain protein	P883.13 LMJF_31_0680	Q9BHF8;LmjF.31.0680:mRNA-p1	Q9BHF8;LmjF.31.0680	LmjF.31.0680		X	X	27.5154	26.8809	27.4119	28.0715	24.1541	27.5426	27.1747	26.9131	25.359	25.7162	26.3673	25.6101	8	8	8	33	33	33	30.427	0	192.68	5205900000	120
C2 domain protein (Putative c2 domain protein)	P883.23 LMJF_31_0780	Q9BHE7;LmjF.31.0780:mRNA-p1	Q9BHE7;LmjF.31.0780	LmjF.31.0780	X		X	24.0528	25.5989	24.2113	24.4556	24.0887	24.6144	23.6015	24.1264	26.9347	24.5385	25.6393	NaN	7	7	7	24.8	24.8	24.8	29.92	0	63.32	1301300000	35
C2 domain protein (Putative c2 domain protein)	P883.22 LMJF_31_0790	Q9BHE8;LmjF.31.0790:mRNA-p1	Q9BHE8;LmjF.31.0790	LmjF.31.0790	X		X	25.4015	25.2017	26.3612	25.1122	24.5165	24.1969	25.8779	25.6263	26.0026	24.5814	24.5651	25.9112	6	6	6	26.4	26.4	26.4	31.371	0	88.452	1979900000	35
Ca2+-binding EF-hand protein	LMJF_22_1410	Q4QBK6;LmjF.22.1410:mRNA-p1	Q4QBK6;LmjF.22.1410	LmjF.22.1410		X	X	31.7219	29.5955	31.3376	30.8178	28.408	31.1696	28.0789	31.0739	30.8246	30.7423	29.7853	29.3628	11	11	11	74.5	74.5	74.5	16.447	0	119.48	70767000000	298
Calcium-transporting ATPase (EC 3.6.3.8)	LMJF_07_0630	Q4QIM8;LmjF.07.0630:mRNA-p1	Q4QIM8;LmjF.07.0630	LmjF.07.0630		X	X	29.1309	29.1949	29.0499	28.6364	29.986	29.1574	29.1818	28.9044	30.2311	29.7682	29.8192	30.2431	33	33	9	33.6	33.6	8.7	122.25	0	323.31	23415000000	670
Calcium-transporting ATPase (EC 3.6.3.8)	LMJF_04_0010	Q95Z93;LmjF.04.0010:mRNA-p1	Q95Z93;LmjF.04.0010	LmjF.04.0010		X	X	28.0189	28.4434	28.1998	27.8173	30.2439	28.4593	28.6938	28.733	29.3405	28.9055	28.9901	29.4331	33	33	33	36.7	36.7	36.7	111.72	0	323.31	15432000000	417
Calcium-transporting ATPase (EC 3.6.3.8)	LMJF_07_0650	Q4QIM6;LmjF.07.0650:mRNA-p1	Q4QIM6;LmjF.07.0650	LmjF.07.0650		X	X	23.4653	23.6254	23.1187	NaN	25.1306	22.9943	24.0923	23.2961	25.4286	23.7955	25.2827	25.2186	30	6	6	30.9	6.3	6.3	123.54	0	119.69	599020000	23
Calmodulin-like protein	LMJF_35_3890	E9AFL3;LmjF.35.3890:mRNA-p1	E9AFL3;LmjF.35.3890	LmjF.35.3890		X	X	28.9238	26.4765	27.91	28.4637	NaN	27.9687	24.6057	27.5469	26.907	28.8998	26.0932	26.8631	8	7	7	69.1	63.3	63.3	15.688	0	158.58	7292200000	87
Calmodulin-like protein	LMJF_15_0930	Q4QF91;LmjF.15.0930:mRNA-p1	Q4QF91;LmjF.15.0930	LmjF.15.0930		X	X	27.291	24.7888	26.2447	27.7032	22.2103	26.9981	22.6849	27.2757	26.8151	25.2362	25.1838	26.0304	8	8	8	63	63	63	20.556	0	117.49	3716600000	79
Calmodulin-like protein	LMJF_21_0220	Q4QCJ3;LmjF.21.0220:mRNA-p1	Q4QCJ3;LmjF.21.0220	LmjF.21.0220		X	X	26.3846	25.2749	25.6255	26.0752	NaN	25.1278	NaN	25.0141	25.1202	25.1189	24.1103	24.324	6	6	6	57.1	57.1	57.1	17.036	0	118.35	1254200000	39
Calmodulin-like protein	LMJF_28_0800	Q4Q8I9;LmjF.28.0800:mRNA-p1	Q4Q8I9;LmjF.28.0800	LmjF.28.0800		X	X	24.8397	24.9829	26.0464	25.8549	24.2614	25.1653	NaN	24.8304	25.5281	25.408	NaN	NaN	8	8	8	58.4	58.4	58.4	17.276	0	90.186	1268000000	36
Calpain protease-like protein (EC 3.4.22.-) (EC 3.4.22.33)	LMJF_33_2010	Q4Q3Y6;LmjF.33.2010:mRNA-p1	Q4Q3Y6;LmjF.33.2010	LmjF.33.2010		X	X	24.7627	24.553	25.1292	24.4147	26.4255	24.3844	25.1272	25.5614	26.6773	26.4848	25.6409	26.0155	18	18	18	15.6	15.6	15.6	150.67	0	202.72	1343700000	70
Calpain-like cysteine peptidase, Clan CA, family C2	LMJF_20_1220	Q4QCS4;LmjF.20.1220:mRNA-p1	Q4QCS4;LmjF.20.1220	LmjF.20.1220		X	X	24.9557	23.3977	23.6367	23.7003	21.8837	22.5642	21.9439	22.5486	25.4607	24.9948	26.3758	26.6874	5	5	5	54.1	54.1	54.1	16.349	0	84.702	833820000	54
Cap-specific mRNA (nucleoside-2'-O-)-methyltransferase 1 (EC 2.1.1.57) (Cap1 2'O-ribose methyltransferase 1) (MTr1)	LmjF36.6660 LmjF_36_6660	Q4Q089;LmjF.36.6660:mRNA-p1	Q4Q089;LmjF.36.6660	LmjF.36.6660		X	X	26.0445	26.155	24.7022	25.9052	25.4036	26.3519	25.8563	25.9784	26.2078	26.2573	26.1216	25.9713	10	10	10	30.8	30.8	30.8	44.849	0	121.66	2393600000	104
Carbonic anhydrase (EC 4.2.1.1) (Carbonate dehydratase)	LMJF_06_0610	Q4QJ17;LmjF.06.0610:mRNA-p1	Q4QJ17;LmjF.06.0610	LmjF.06.0610		X	X	26.7406	26.5286	26.5405	26.3337	25.1485	26.8664	25.2149	27.2321	27.296	27.4855	27.1519	27.2148	11	11	11	43.1	43.1	43.1	34.533	0	182.6	3568700000	105
Carbonic anhydrase-like protein	LMJF_28_0480	Q4Q8M3;LmjF.28.0480:mRNA-p1	Q4Q8M3;LmjF.28.0480	LmjF.28.0480		X	X	26.6676	25.8824	26.5457	26.7287	25.9564	26.5869	26.7362	26.8993	24.4887	26.0625	27.3282	26.9295	19	19	19	41.2	41.2	41.2	67.255	0	300.9	4264400000	173
Carboxypeptidase (EC 3.4.16.-)	LMJF_18_0450	Q4QDZ7;LmjF.18.0450:mRNA-p1	Q4QDZ7;LmjF.18.0450	LmjF.18.0450		X	X	28.013	27.8024	28.0913	27.9406	26.4881	27.6305	27.9146	27.2194	28.6536	28.296	28.2914	28.0215	12	12	12	45.7	45.7	45.7	51.772	0	144.29	8732500000	141
Carnitine palmitoyltransferase-like protein (EC 2.3.1.21)	LMJF_22_0310	Q4QBW4;LmjF.22.0310:mRNA-p1	Q4QBW4;LmjF.22.0310	LmjF.22.0310		X	X	26.6686	26.4387	26.1743	26.6513	26.3314	27.2463	27.0168	27.1224	26.4153	26.3324	26.8866	26.6803	16	16	16	37.6	37.6	37.6	74.777	0	294.88	4551200000	161
Casein kinase 1 isoform 1 (Putative casein kinase I)	LMJF_35_1000	Q9NHE2;LmjF.35.1000:mRNA-p1	Q9NHE2;LmjF.35.1000	LmjF.35.1000		X	X	24.3005	23.7697	23.0644	24.0196	23.8009	24.7607	25.4353	25.1431	24.8904	24.97	24.7067	24.0452	9	7	7	30.9	24.4	24.4	37.131	0	94.049	972110000	47
Casein kinase 1 isoform 2 (Putative casein kinase)	LMJF_35_1010	Q9NHE1;LmjF.35.1010:mRNA-p1	Q9NHE1;LmjF.35.1010	LmjF.35.1010		X	X	31.2882	31.6156	31.7787	31.1661	30.9195	31.0655	31.1591	31.3061	31.4642	30.9184	30.7334	30.6433	16	16	14	39.1	39.1	33.1	39.749	0	305.76	94281000000	583
Casein kinase I-like protein	LMJF_27_1780	LmjF.27.1780:mRNA-p1;E9ADF5	LmjF.27.1780;E9ADF5	LmjF.27.1780	X		X	24.8979	24.0272	23.9631	24.2405	NaN	23.2423	NaN	NaN	26.5344	26.0949	25.95	25.9123	5	5	5	12.5	12.5	12.5	61.293	0	75.865	663180000	30
Casein kinase II subunit beta (CK II beta)	LMJF_36_5090	Q4Q0Q3;LmjF.36.5090:mRNA-p1	Q4Q0Q3;LmjF.36.5090	LmjF.36.5090		X	X	27.9092	27.3797	26.873	27.1803	27.9228	27.5522	26.7808	27.5767	27.0105	27.8504	27.6788	26.8648	5	5	5	25.2	25.2	25.2	30.644	0	147.69	6656400000	100
Cathepsin L-like protease	LMJF_08_1020;LMJF_08_1070	Q4QI67;Q4QI62;LmjF.08.1070:mRNA-p1;LmjF.08.1020:mRNA-p1	Q4QI67;Q4QI62;LmjF.08.1070;LmjF.08.1020	LmjF.08.1070		X		NaN	25.0517	NaN	NaN	NaN	NaN	NaN	NaN	NaN	NaN	NaN	NaN	7	1	1	26.7	2.3	2.3	37.77	0.0040042	7.7699	530060000	12
Cathepsin L-like protease;Cathepsin L-like protease (Cysteine protease)	cpb Cpb LMJF_08_1050;LMJF_08_1010;LMJF_08_1030;LMJF_08_1040;LMJF_08_1060 LMJF_08_1080	Q4QI66;Q4QI61;LmjF.08.1060:mRNA-p1;LmjF.08.1030:mRNA-p1;LmjF.08.1080:mRNA-p1;Q4QI64;LmjF.08.1050:mRNA-p1;Q4QI68;Q4QI65;LmjF.08.1040:mRNA-p1;LmjF.08.1010:mRNA-p1	Q4QI66;Q4QI61;LmjF.08.1060;LmjF.08.1030;LmjF.08.1080;Q4QI64;LmjF.08.1050;Q4QI68;Q4QI65;LmjF.08.1040;LmjF.08.1010	LmjF.08.1060		X	X	29.156	29.0054	28.5166	28.4578	29.8629	28.6984	28.8208	28.8333	31.1322	29.9495	30.1342	29.7153	11	11	5	33.4	33.4	14.2	48.057	0	205.82	24232000000	328
Cation-transporting ATPase (EC 3.6.3.-)	LMJF_07_1050	Q4QII2;LmjF.07.1050:mRNA-p1	Q4QII2;LmjF.07.1050	LmjF.07.1050		X	X	29.6049	29.7357	29.292	29.4643	30.8675	30.1181	30.0892	30.0345	29.9134	30.2308	30.2721	30.3676	34	34	34	31.8	31.8	31.8	139.09	0	323.31	34922000000	520
Cdc2-related kinase (Cell division related protein kinase 2) (EC 2.7.11.1)	CRK3 LMJF_36_0550	O96526;LmjF.36.0550:mRNA-p1	O96526;LmjF.36.0550	LmjF.36.0550	X		X	28.365	28.8695	28.0348	27.6793	27.6742	27.8221	27.8599	28.4596	28.0392	27.5628	27.1182	27.7154	14	14	13	47.9	47.9	45.3	35.644	0	229.1	9870200000	190
CDP-diacylglycerol--inositol 3-phosphatidyltransferase (EC 2.7.8.11)	LMJF_26_2480	Q4Q8U3;LmjF.26.2480:mRNA-p1	Q4Q8U3;LmjF.26.2480	LmjF.26.2480		X	X	24.7449	22.8321	20.7946	23.2239	25.3015	23.1477	24.827	25.5999	24.9348	25.5748	26.906	26.2613	4	4	4	24.9	24.9	24.9	25.44	0	69.967	1710900000	60
Cell differentiation protein-like protein	LMJF_34_4550	Q4Q286;LmjF.34.4550:mRNA-p1	Q4Q286;LmjF.34.4550	LmjF.34.4550		X	X	29.2671	29.087	28.4367	29.4323	28.9947	29.6616	28.2229	29.3251	28.806	28.2772	28.7321	28.9447	13	13	13	47.2	47.2	47.2	41.112	0	262.93	18116000000	254
Cell division cycle protein-like protein	LMJF_20_1530	LmjF.20.1530:mRNA-p1;Q4QCP1	LmjF.20.1530;Q4QCP1	LmjF.20.1530	X		X	24.1408	24.2375	23.5534	23.578	24.5958	25.1366	25.2156	25.0724	23.9593	23.7099	24.1198	24.164	10	10	10	18.1	18.1	18.1	87.206	0	111.28	896780000	40
Cell division protein kinase 2 (EC 2.7.1.-)	CRK1 LMJF_21_1080	Q4QC88;LmjF.21.1080:mRNA-p1	Q4QC88;LmjF.21.1080	LmjF.21.1080		X	X	29.0383	29.5379	29.5791	28.5309	28.7176	28.6389	28.7364	28.7853	29.7097	29.602	28.5619	28.8595	16	16	16	42.5	42.5	42.5	34.461	0	204.11	21274000000	264
Chaperone protein DNAJ-like protein	LMJF_20_0550	Q4QCY5;LmjF.20.0550:mRNA-p1	Q4QCY5;LmjF.20.0550	LmjF.20.0550	X			NaN	NaN	20.2611	NaN	NaN	NaN	NaN	NaN	NaN	NaN	NaN	NaN	2	2	2	5.9	5.9	5.9	58.66	0	19.771	21993000	2
Chaperone protein-like protein	LMJF_26_0900	Q4Q9A4;LmjF.26.0900:mRNA-p1	Q4Q9A4;LmjF.26.0900	LmjF.26.0900	X		X	25.805	25.9215	25.322	25.4292	24.2266	25.373	25.588	25.3095	25.6835	24.9872	25.9214	26.1387	14	14	14	21.2	21.2	21.2	104.06	0	283.81	1802800000	98
Chaperonin HSP60, mitochondrial	LMJF_36_2020	Q4Q1M1;LmjF.36.2020:mRNA-p1	Q4Q1M1;LmjF.36.2020	LmjF.36.2020		X	X	35.091	35.0054	34.9977	34.591	36.0692	35.5437	35.4796	35.0531	35.0145	34.6307	34.3536	34.3633	44	44	23	80.7	80.7	43.2	60.179	0	323.31	1250800000000	3023
Chaperonin HSP60, mitochondrial	LMJF_36_2030	Q4Q1M0;LmjF.36.2030:mRNA-p1	Q4Q1M0;LmjF.36.2030	LmjF.36.2030		X	X	32.7446	32.6488	32.7454	32.8301	33.5079	33.5664	33.5851	33.5079	32.5488	32.2458	31.252	31.6648	37	16	16	72.1	37.9	37.9	59.317	0	323.31	357410000000	928
Chaperonin subunit alpha (Putative chaperonin alpha subunit)	LMJF_32_3270	Q4Q4U5;LmjF.32.3270:mRNA-p1	Q4Q4U5;LmjF.32.3270	LmjF.32.3270		X	X	32.0872	32.0179	32.1229	32.1444	32.1523	32.6043	32.4601	32.3069	31.0852	31.2036	31.485	30.994	34	34	34	80	80	80	59.134	0	323.31	171030000000	1203
Chitinase (EC 3.2.1.14)	CHI-1 LMJF_16_0790	Q4QEU0;LmjF.16.0790:mRNA-p1	Q4QEU0;LmjF.16.0790	LmjF.16.0790	X		X	25.0536	24.8397	24.9876	25.3442	24.1533	24.8189	25.4321	24.4591	24.9907	24.7382	25.3455	25.1352	7	7	7	17.5	17.5	17.5	50.554	0	163.98	1203400000	46
Chloride channel protein	LMJF_01_0180	LmjF.01.0180:mRNA-p1;E9AC07	LmjF.01.0180;E9AC07	LmjF.01.0180		X		NaN	NaN	NaN	NaN	NaN	NaN	NaN	19.8907	NaN	NaN	NaN	NaN	2	2	2	2.3	2.3	2.3	84.036	0.00046447	13.527	27678000	3
Choline dehydrogenase, like protein	LMJF_21_1563	Q4QC34;LmjF.21.1563:mRNA-p1	Q4QC34;LmjF.21.1563	LmjF.21.1563		X	X	28.4188	27.5905	28.1969	28.5523	28.7279	28.1472	28.5978	28.9787	28.592	28.4654	28.5885	28.4858	20	20	20	48.8	48.8	48.8	58.476	0	323.31	14421000000	313
Choline kinase (EC 2.7.1.32)	LMJF_27_1420	LmjF.27.1420:mRNA-p1;E9ADC3	LmjF.27.1420;E9ADC3	LmjF.27.1420		X	X	27.6138	27.4682	27.4437	27.166	26.9354	27.0481	27.3654	27.8314	26.2798	27.1235	26.9201	26.5617	12	12	12	26.2	26.2	26.2	72.059	0	189.27	5823300000	151
Choline/Carnitine o-acyltransferase-like protein	LMJF_19_1540	Q4QD55;LmjF.19.1540:mRNA-p1	Q4QD55;LmjF.19.1540	LmjF.19.1540		X	X	26.6287	27.1026	25.9882	26.3878	27.2347	26.4957	27.0425	26.7669	27.2247	27.0838	26.7637	26.6927	20	20	20	28.2	28.2	28.2	96.965	0	315.03	3321200000	145
Chromatin assembly factor 1 subunit b-like protein	LMJF_36_2500	Q4Q1H1;LmjF.36.2500:mRNA-p1	Q4Q1H1;LmjF.36.2500	LmjF.36.2500	X		X	25.829	25.4029	25.3107	25.2062	26.6085	25.645	26.0106	25.0862	24.4539	25.8581	25.5899	25.1537	12	12	12	27.3	27.3	27.3	72.074	0	116.67	1728800000	91
Citrate synthase	LMJF_18_0670	Q4QDX2;LmjF.18.0670:mRNA-p1	Q4QDX2;LmjF.18.0670	LmjF.18.0670		X		NaN	26.6573	NaN	NaN	NaN	NaN	NaN	NaN	NaN	NaN	NaN	NaN	25	2	2	61.5	5.1	5.1	50.476	0.00015691	15.765	283270000	12
Class i nuclease-like protein;p1/s1 nuclease	LMJF_30_1460;LMJF_30_1470;LMJF_30_1480;LMJF_30_1490;LMJF_30_1500;LMJF_30_1510	Q4Q7F4;Q4Q7F3;LmjF.30.1510:mRNA-p1;LmjF.30.1500:mRNA-p1;Q4Q7F5;LmjF.30.1490:mRNA-p1;Q4Q7F6;LmjF.30.1480:mRNA-p1;Q4Q7F8;Q4Q7F7;LmjF.30.1470:mRNA-p1;LmjF.30.1460:mRNA-p1	Q4Q7F4;Q4Q7F3;LmjF.30.1510;LmjF.30.1500	LmjF.30.1510	X		X	29.2966	28.6374	29.1276	29.5533	26.412	29.1172	28.3114	29.5861	29.2987	30.5617	29.9422	30.0495	10	10	10	33.2	33.2	33.2	35.096	0	205.21	22899000000	244
Clathrin coat assembly protein-like protein	LMJF_36_3030	Q4Q1B6;LmjF.36.3030:mRNA-p1	Q4Q1B6;LmjF.36.3030	LmjF.36.3030	X		X	25.1049	24.6997	25.192	24.0222	25.8615	24.8813	25.199	24.0488	24.3025	24.6736	NaN	24.1262	7	7	7	20.1	20.1	20.1	48.968	0	128.69	882330000	39
Clathrin heavy chain	LMJF_36_1630	Q4Q1R2;LmjF.36.1630:mRNA-p1	Q4Q1R2;LmjF.36.1630	LmjF.36.1630		X	X	32.1485	31.8194	32.0611	32.0715	32.2357	31.9434	32.2052	32.1525	31.5886	31.6121	32.2491	32.3275	79	79	79	56.7	56.7	56.7	190.07	0	323.31	163740000000	1787
Clathrin light chain	LMJF_19_0110	Q4QDL0;LmjF.19.0110:mRNA-p1	Q4QDL0;LmjF.19.0110	LmjF.19.0110		X	X	28.9626	26.8471	29.856	26.8514	27.5489	27.7443	26.9505	28.8318	30.4099	30.0069	28.6961	28.1651	5	5	5	32.3	32.3	32.3	17.146	0	64.363	14594000000	73
Cleavage and polyadenylation specificity factor subunit 2 (Cleavage and polyadenylation specificity factor 100 kDa subunit)	LMJF_25_0170	Q4QA79;LmjF.25.0170:mRNA-p1	Q4QA79;LmjF.25.0170	LmjF.25.0170		X	X	28.9461	28.4925	28.5748	28.6746	29.2031	29.3747	29.0924	29.2535	28.7617	28.6617	28.7024	28.6957	30	30	30	51.3	51.3	51.3	90.062	0	323.31	16973000000	387
Cleavage and polyadenylation specificity factor-like protein	LMJF_32_1340	Q4Q5E8;LmjF.32.1340:mRNA-p1	Q4Q5E8;LmjF.32.1340	LmjF.32.1340		X	X	28.7123	28.7812	28.6797	28.6928	29.8074	28.985	29.2367	29.2231	29.3518	28.8876	28.8126	28.7284	42	42	42	38.6	38.6	38.6	167.53	0	323.31	20700000000	563
Coatomer subunit alpha	LMJF_34_4310	Q4Q2B0;LmjF.34.4310:mRNA-p1	Q4Q2B0;LmjF.34.4310	LmjF.34.4310		X	X	30.1844	30.153	30.0144	29.5552	31.3288	30.3348	30.29	30.4767	30.5449	30.3052	30.2778	30.0084	56	56	56	52.2	52.2	52.2	132.33	0	323.31	44845000000	780
Coatomer subunit beta (Beta-coat protein)	LMJF_20_1350	Q4QCR1;LmjF.20.1350:mRNA-p1	Q4QCR1;LmjF.20.1350	LmjF.20.1350		X	X	29.2883	29.2728	29.2837	29.3689	30.224	29.8384	29.9575	29.9773	29.4888	29.374	30.2114	29.546	34	34	34	42.5	42.5	42.5	109.56	0	323.31	30787000000	602
Coatomer subunit beta'	LMJF_33_3210	Q4Q3L5;LmjF.33.3210:mRNA-p1	Q4Q3L5;LmjF.33.3210	LmjF.33.3210		X	X	29.7208	30.0534	30.0156	29.2084	30.4747	29.6563	29.608	29.6505	30.0103	29.7332	29.4235	29.59	33	33	33	47.6	47.6	47.6	97.975	0	323.31	28694000000	509
Coatomer subunit delta	LMJF_16_1180	Q4QEP9;LmjF.16.1180:mRNA-p1	Q4QEP9;LmjF.16.1180	LmjF.16.1180		X	X	29.1288	28.8313	28.7895	29.1929	29.0934	29.1049	29.2057	29.2134	27.3141	28.3642	28.6381	28.409	16	16	16	32.1	32.1	32.1	57.981	0	294.2	18613000000	315
Coatomer subunit epsilon	LMJF_32_1730	Q4Q5A7;LmjF.32.1730:mRNA-p1	Q4Q5A7;LmjF.32.1730	LmjF.32.1730		X	X	29.8872	29.4039	29.671	29.6585	28.4014	29.9068	27.8107	29.6766	28.5838	28.6194	28.5735	29.2445	15	15	15	63.5	63.5	63.5	35.004	0	323.31	24565000000	330
Coatomer subunit gamma	LMJF_28_2620	Q4Q800;LmjF.28.2620:mRNA-p1	Q4Q800;LmjF.28.2620	LmjF.28.2620		X	X	29.9485	30.0952	29.6787	29.5792	29.6557	30.3348	30.0148	29.9425	29.841	29.5764	29.8241	29.6387	41	41	41	62.8	62.8	62.8	95.86	0	323.31	37360000000	646
Conserved CBS domain protein	LMJF_35_0760	LmjF.35.0760:mRNA-p1;E9AEQ1	LmjF.35.0760;E9AEQ1	LmjF.35.0760		X	X	27.3699	26.9505	27.3007	27.6902	27.9167	27.9903	27.9513	28.1853	26.7036	26.8339	25.8424	26.6773	15	15	15	42	42	42	52.356	0	281.9	7301800000	144
Conserved NUDIX hydrolase protein	LMJF_36_0300	Q4Q248;LmjF.36.0300:mRNA-p1	Q4Q248;LmjF.36.0300	LmjF.36.0300	X		X	23.5361	23.6494	24.2859	23.1955	NaN	23.773	23.3259	23.6431	24.1932	23.7042	NaN	24.1477	4	4	4	19.9	19.9	19.9	35.805	0	53.737	525470000	13
Conserved oligomeric Golgi complex subunit 8 (COG complex subunit 8) (Component of oligomeric Golgi complex 8)	LMJF_28_2900	Q4Q7X2;LmjF.28.2900:mRNA-p1	Q4Q7X2;LmjF.28.2900	LmjF.28.2900		X	X	20.3095	23.5463	19.4883	NaN	21.9294	NaN	22.4277	NaN	24.6158	24.4988	22.1493	22.2814	6	6	6	14.6	14.6	14.6	58.429	0	110.04	131290000	37
Conserved SNF-7-like protein	LMJF_35_0580	LmjF.35.0580:mRNA-p1;E9AEN3	LmjF.35.0580;E9AEN3	LmjF.35.0580		X	X	27.3464	25.9531	28.0052	26.968	25.8519	27.2742	23.647	24.6359	29.171	28.9201	26.1988	26.5007	7	7	7	44.2	44.2	44.2	25.562	0	97.953	4010500000	124
Conserved TLD domain protein	LMJF_03_0450	LmjF.03.0450:mRNA-p1;E9ACJ0	LmjF.03.0450;E9ACJ0	LmjF.03.0450	X		X	24.6178	24.4259	24.3527	24.2958	25.8655	24.7093	24.6857	24.5687	26.8141	26.4606	26.2024	26.0099	14	14	14	12.3	12.3	12.3	178.42	0	165.46	1283300000	64
Conserved WD40 repeat domain protein	L6586.01 LMJF_23_0620	Q9NF84;LmjF.23.0620:mRNA-p1	Q9NF84;LmjF.23.0620	LmjF.23.0620		X	X	29.258	29.0783	29.1723	29.2659	30.0161	29.4882	29.8483	29.614	28.3901	29.2995	28.7122	28.9308	28	28	28	50.4	50.4	50.4	76.564	0	323.31	26807000000	409
Conserved zinc-finger protein	LMJF_30_2250	Q4Q768;LmjF.30.2250:mRNA-p1	Q4Q768;LmjF.30.2250	LmjF.30.2250	X		X	28.1192	28.0204	28.15	27.9035	28.6648	28.4106	28.0197	28.1972	28.8186	28.4991	27.25	27.5754	13	13	13	45.6	45.6	45.6	41.839	0	232.04	10255000000	210
Conserved zinc-finger protein	LMJF_30_2360	Q4Q757;LmjF.30.2360:mRNA-p1	Q4Q757;LmjF.30.2360	LmjF.30.2360	X		X	26.2966	26.5818	25.627	26.0197	26.6853	25.731	25.4788	25.4911	26.8048	25.8317	26.0002	25.7829	15	15	15	32.2	32.2	32.2	60.789	0	264.38	2090600000	86
Conserved zinc-finger protein	LMJF_30_2340	Q4Q759;LmjF.30.2340:mRNA-p1	Q4Q759;LmjF.30.2340	LmjF.30.2340	X			22.4559	NaN	NaN	NaN	NaN	NaN	NaN	NaN	NaN	NaN	NaN	NaN	4	4	4	4.1	4.1	4.1	127.45	0	32.131	133880000	3
Copine i-like protein	LMJF_28_1190	Q4Q8E7;LmjF.28.1190:mRNA-p1	Q4Q8E7;LmjF.28.1190	LmjF.28.1190	X		X	24.9064	25.1203	25.1332	24.3327	25.579	23.7282	23.8535	23.2235	25.1528	25.8408	24.8786	25.4422	6	6	6	13.6	13.6	13.6	55.898	0	107.57	1012500000	61
COX assembly mitochondrial protein	LMJF_01_0290	LmjF.01.0290:mRNA-p1;E9AC18	LmjF.01.0290;E9AC18	LmjF.01.0290	X			NaN	NaN	22.5777	NaN	NaN	NaN	NaN	NaN	NaN	NaN	NaN	NaN	2	2	2	18	18	18	20.206	0.00015865	17.694	33678000	6
CTP synthase (EC 6.3.4.2) (UTP--ammonia ligase)	LMJF_20_0560	Q4QCY4;LmjF.20.0560:mRNA-p1	Q4QCY4;LmjF.20.0560	LmjF.20.0560		X	X	30.2991	29.8981	30.233	30.1507	30.8621	30.7329	30.6295	30.3175	30.1636	30.4852	30.0109	29.9974	21	21	21	50.3	50.3	50.3	65.607	0	323.31	54909000000	567
Cullin-like protein	LMJF_36_3060	Q4Q1B3;LmjF.36.3060.2:mRNA-p1;LmjF.36.3060.1:mRNA-p1	Q4Q1B3;LmjF.36.3060.2	LmjF.36.3060	X		X	23.399	NaN	24.7367	24.4085	24.5653	24.7565	25.3904	24.887	NaN	24.6252	25.003	24.246	6	6	6	11.8	11.8	11.8	79.831	0	93.748	1064600000	44
Cullin-like protein-like protein	LMJF_24_2290	Q4QAA1;LmjF.24.2290:mRNA-p1	Q4QAA1;LmjF.24.2290	LmjF.24.2290		X	X	26.5769	25.9758	25.9726	26.3427	25.8808	25.9393	26.689	25.9586	25.8861	26.3266	26.5772	25.9699	12	12	12	21.6	21.6	21.6	85.44	0	323.31	2681700000	122
Cyclic nucleotide-binding protein-like protein	LMJF_32_3970	Q4Q4M5;LmjF.32.3970:mRNA-p1	Q4Q4M5;LmjF.32.3970	LmjF.32.3970		X	X	NaN	23.0319	23.1027	NaN	NaN	NaN	NaN	NaN	23.2905	22.7366	23.6858	22.8317	6	6	6	11.7	11.7	11.7	79.804	0	46.792	307360000	14
Cyclin	CYCA LMJF_25_1470	Q4Q9U4;LmjF.25.1470:mRNA-p1	Q4Q9U4;LmjF.25.1470	LmjF.25.1470	X		X	NaN	NaN	24.1663	NaN	NaN	NaN	NaN	23.3109	NaN	23.8894	24.0773	NaN	2	2	2	8.1	8.1	8.1	35.216	0	37.806	438920000	7
Cyclin-dependent kinases regulatory subunit	CKS1 LMJF_32_3790	Q4Q4P3;LmjF.32.3790:mRNA-p1	Q4Q4P3;LmjF.32.3790	LmjF.32.3790	X		X	26.2282	25.2351	26.5057	26.3945	25.109	26.3441	NaN	26.7519	NaN	25.4856	NaN	NaN	4	4	4	38.4	38.4	38.4	11.8	0	51.88	2862900000	32
Cyclin-e binding protein 1-like protein	LMJF_36_2600	Q4Q1G1;LmjF.36.2600:mRNA-p1	Q4Q1G1;LmjF.36.2600	LmjF.36.2600	X		X	26.4704	26.1308	24.5129	26.2893	26.7557	25.5656	25.6854	26.2878	25.7693	25.223	26.4092	26.9619	14	14	14	30.6	30.6	30.6	74.543	0	272.08	2456200000	110
Cyclophilin 40 (EC 5.2.1.8)	CYP40 LMJF_35_4770	LmjF.35.4770:mRNA-p1;E9AFV2	LmjF.35.4770;E9AFV2	LmjF.35.4770		X	X	30.7303	29.7328	30.5246	30.6189	28.8401	31.0075	30.0869	31.1607	29.8209	29.9805	29.5207	29.1229	17	17	17	53.4	53.4	53.4	38.42	0	323.31	63142000000	364
Cyclosome subunit-like protein	LMJF_30_1990	Q4Q795;LmjF.30.1990:mRNA-p1	Q4Q795;LmjF.30.1990	LmjF.30.1990	X		X	24.7626	24.3425	24.8403	23.8676	25.4564	24.081	24.5032	25.1083	23.8601	24.1991	24.5081	24.7698	13	13	13	8.6	8.6	8.6	233.16	0	166.27	836490000	51
Cystathionine beta-lyase-like protein (EC 4.4.1.8)	LMJF_14_0460	LmjF.14.0460:mRNA-p1;Q4QFT8	LmjF.14.0460;Q4QFT8	LmjF.14.0460	X		X	26.9896	27.2255	27.4439	26.8218	26.3465	26.7626	26.8896	26.4817	27.9559	28.1165	27.4608	27.498	16	16	16	40.5	40.5	40.5	55.381	0	236.09	4763400000	178
Cystathionine beta-synthase (EC 4.2.1.22)	CYSB LMJF_17_0250	Q4QEG9;LmjF.17.0250:mRNA-p1	Q4QEG9;LmjF.17.0250	LmjF.17.0250		X	X	30.6219	29.7486	30.6899	30.7618	29.9627	31.1197	31.2514	31.0161	29.5826	30.2657	30.9049	30.001	13	13	13	52.4	52.4	52.4	39.204	0	245.75	72961000000	349
Cysteine conjugate beta-lyase,aminotransferase-like protein	LMJF_33_1330	Q4Q455;LmjF.33.1330:mRNA-p1	Q4Q455;LmjF.33.1330	LmjF.33.1330		X	X	28.7367	28.2486	28.4694	28.303	27.5347	27.9265	27.4988	27.526	27.1152	27.2172	28.0161	27.4872	16	16	16	46.6	46.6	46.6	45.852	0	228.21	8574700000	230
Cysteine desulfhydrase (EC 4.4.1.1)	CD LMJF_32_2640	Q4Q511;LmjF.32.2640.2:mRNA-p1;LmjF.32.2640.1:mRNA-p1	Q4Q511;LmjF.32.2640.2;LmjF.32.2640.1	LmjF.32.2640		X	X	27.5905	27.2804	26.9615	26.6206	27.6232	28.035	28.4473	28.4565	23.8606	24.2852	25.1739	25.3977	11	11	11	40.4	40.4	40.4	44.347	0	271.18	7792800000	164
Cysteine peptidase A (CPA)	CPA LMJF_19_1420	Q4QD68;LmjF.19.1420:mRNA-p1	Q4QD68;LmjF.19.1420	LmjF.19.1420		X	X	29.3151	29.2965	29.6481	28.564	30.4821	29.4557	29.3756	29.2226	31.7514	31.3591	30.8379	30.5889	10	10	10	28.2	28.2	28.2	38.959	0	168.19	30566000000	325
Cysteine peptidase B (CPB) (EC 3.4.22.-)	LMJF_07_0550	LmjF.07.0550:mRNA-p1;Q4QIN7	LmjF.07.0550;Q4QIN7	LmjF.07.0550	X		X	27.5787	27.7044	27.79	27.5142	26.8504	26.1583	26.2758	26.7336	27.5278	28.0967	27.7483	28.1024	34	34	34	25.7	25.7	25.7	197.84	0	323.31	6088300000	227
Cysteine peptidase C (CPC) (EC 3.4.22.-)	LMJF_29_0820	LmjF.29.0820:mRNA-p1;E9ADT5	LmjF.29.0820;E9ADT5	LmjF.29.0820		X	X	31.3024	31.0411	31.2197	30.607	30.9193	31.2281	31.4705	31.1008	32.5324	32.1696	32.4088	31.6367	14	14	14	46.8	46.8	46.8	37.234	0	188.31	98920000000	352
Cysteine protease (EC 3.4.22.-)	ATG4.1 LMJF_32_3890	Q4Q4N3;LmjF.32.3890:mRNA-p1	Q4Q4N3;LmjF.32.3890	LmjF.32.3890		X	X	24.7846	24.9943	25.3795	24.1386	23.0301	24.9712	24.8638	25.0774	25.5933	26.3845	25.3184	25.5197	8	8	8	28.4	28.4	28.4	42.565	0	95.104	1329400000	61
Cysteine synthase (EC 2.5.1.47)	LMJF_36_3590	Q4Q159;LmjF.36.3590:mRNA-p1	Q4Q159;LmjF.36.3590	LmjF.36.3590		X	X	30.3242	29.5912	29.7569	30.2457	28.2679	30.0341	30.129	30.0222	29.1647	29.6438	30.1178	30.4057	18	18	18	70.3	70.3	70.3	35.45	0	323.31	39594000000	410
Cytidine deaminase-like protein	LMJF_17_0360	Q4QEF8;LmjF.17.0360:mRNA-p1	Q4QEF8;LmjF.17.0360	LmjF.17.0360	X		X	26.973	25.9866	24.6257	25.9018	23.2784	25.979	23.2498	25.5688	25.5392	27.0716	26.5509	25.6544	6	6	6	40.1	40.1	40.1	19.271	0	66.847	1823200000	54
Cytochrome c (Putative cytochrome c)	LMJF_16_1310 LMJF_16_1320	Q4QEN5;LmjF.16.1320:mRNA-p1;LmjF.16.1310:mRNA-p1	Q4QEN5;LmjF.16.1320;LmjF.16.1310	LmjF.16.1320		X	X	30.0677	29.5129	30.6054	29.6751	29.5079	30.9762	29.3837	29.0308	30.919	29.7517	29.7217	28.4759	5	5	5	51.3	51.3	51.3	12.188	0	44.626	30778000000	245
Cytochrome c oxidase assembly factor-like protein (EC 1.9.3.1)	LMJF_20_0840	Q4QCW2;LmjF.20.0840:mRNA-p1	Q4QCW2;LmjF.20.0840	LmjF.20.0840		X	X	26.7464	26.6193	26.5761	26.0351	25.9877	26.0375	26.3085	26.4445	28.4278	27.443	27.1378	26.852	9	9	9	56.7	56.7	56.7	26.463	0	204.93	3582400000	96
Cytochrome c oxidase subunit I (EC 1.9.3.1)	LMJF_36_6995	Q4Q052;LmjF.36.6995:mRNA-p1	Q4Q052;LmjF.36.6995	LmjF.36.6995		X	X	NaN	NaN	27.507	25.2812	23.8813	26.8387	NaN	NaN	23.6231	NaN	NaN	NaN	3	3	3	29.6	29.6	29.6	13.865	0	113.01	2981900000	36
Cytochrome c oxidase subunit IV (EC 1.9.3.1)	LMJF_12_0670	Q4QGM6;LmjF.12.0670:mRNA-p1	Q4QGM6;LmjF.12.0670	LmjF.12.0670		X	X	31.3512	30.8679	31.5924	31.3533	29.0022	31.4268	29.5272	31.3166	29.3155	29.8981	29.4541	28.7835	19	19	19	61.2	61.2	61.2	39.434	0	323.31	81684000000	488
Cytochrome oxidase assembly protein-like protein (EC 1.9.3.1)	LMJF_28_2680	Q4Q7Z4;LmjF.28.2680:mRNA-p1	Q4Q7Z4;LmjF.28.2680	LmjF.28.2680		X	X	NaN	NaN	NaN	23.5552	25.2745	23.4762	24.1906	24.0142	NaN	NaN	23.6874	23.6938	3	3	3	7.7	7.7	7.7	46.251	0	42.91	469660000	26
Cytochrome p450-like protein (EC 1.14.-.-)	LMJF_27_0090	LmjF.27.0090:mRNA-p1;E9ACY6	LmjF.27.0090;E9ACY6	LmjF.27.0090		X	X	26.9688	27.0558	27.3815	27.1348	26.6539	27.6238	25.9845	27.733	26.7401	26.8163	27.9155	27.6905	19	19	19	39.9	39.9	39.9	68.526	0	278.18	6964300000	202
Cytochrome p450-like protein (EC 1.14.14.-)	LMJF_30_3550	Q4Q6T3;LmjF.30.3550:mRNA-p1	Q4Q6T3;LmjF.30.3550	LmjF.30.3550		X	X	27.2309	27.4115	27.8968	27.1757	28.7556	27.9374	27.9963	28.0862	28.3702	28.3256	28.5501	28.0987	19	19	19	42.5	42.5	42.5	58.029	0	282.26	10031000000	255
Cytoplasmic l-asparaginase i-like protein	LMJF_15_0390	Q4QFE1;LmjF.15.0390:mRNA-p1	Q4QFE1;LmjF.15.0390	LmjF.15.0390	X		X	25.0415	25.2851	NaN	24.286	26.0006	24.7395	24.2856	24.7569	25.722	22.7765	24.2939	24.759	4	4	4	14.1	14.1	14.1	43.039	0	75.559	929690000	43
Cytoplasmic tRNA 2-thiolation protein 1 (EC 2.7.7.-) (Cytoplasmic tRNA adenylyltransferase 1)	LMJF_36_6120	Q4Q0E8;LmjF.36.6120:mRNA-p1	Q4Q0E8;LmjF.36.6120	LmjF.36.6120	X		X	NaN	24.0049	NaN	23.8118	NaN	24.6976	23.9371	24.4774	NaN	NaN	NaN	23.963	4	4	4	14.9	14.9	14.9	35.829	0	43.405	481200000	30
Cytosolic Fe-S cluster assembly factor NUBP1 homolog	LMJF_21_0660	Q4QCE9;LmjF.21.0660:mRNA-p1	Q4QCE9;LmjF.21.0660	LmjF.21.0660		X	X	26.1599	25.2225	26.9096	26.7468	24.8535	26.5737	27.6255	26.6771	26.5047	27.2967	27.4432	27.4465	8	8	8	31.8	31.8	31.8	34.724	0	97.231	4375200000	98
Cytosolic Fe-S cluster assembly factor NUBP2 homolog	LMJF_26_0430	Q4Q9E8;LmjF.26.0430:mRNA-p1	Q4Q9E8;LmjF.26.0430	LmjF.26.0430		X	X	27.9531	28.5152	28.7117	28.1881	27.3689	28.514	27.8123	28.0088	29.264	29.2279	29.1376	28.2789	10	10	10	41.6	41.6	41.6	32.041	0	175.75	10782000000	185
Cytosolic leucyl aminopeptidase (EC 3.4.11.1)	lap LAP LMJF_23_0950	Q7KF27;LmjF.23.0950:mRNA-p1	Q7KF27;LmjF.23.0950	LmjF.23.0950		X	X	29.7399	29.3524	29.5822	29.5254	29.5743	30.2768	30.2272	30.12	29.9432	30.3062	30.375	30.1708	24	24	24	60	60	60	60.267	0	323.31	37800000000	458
D-3-phosphoglycerate dehydrogenase-like protein (EC 1.1.1.95)	LMJF_03_0030	LmjF.03.0030:mRNA-p1;E9ACF1	LmjF.03.0030;E9ACF1	LmjF.03.0030		X	X	28.8448	28.743	28.1342	28.2661	25.8841	26.7515	26.6256	26.4795	29.4186	29.2324	29.3952	29.1911	16	16	16	53.3	53.3	53.3	44.016	0	249.35	10512000000	253
D-alanyl-glycyl endopeptidase-like protein	LMJF_33_2850	LmjF.33.2850:mRNA-p1;Q4Q3Q0	LmjF.33.2850;Q4Q3Q0	LmjF.33.2850	X		X	NaN	25.5039	25.2665	NaN	25.5433	NaN	25.1713	NaN	25.3284	24.9968	25.7162	25.6616	5	5	5	12.6	12.6	12.6	44.356	0	46.008	914950000	45
D-aminoacyl-tRNA deacylase 1 (EC 3.1.1.96) (Gly-tRNA(Ala) deacylase 1) (EC 3.1.1.-) (Gly-tRNA(Gly) deacylase 1)	dtd1 LMJF_36_2730	Q4Q1E7;LmjF.36.2730:mRNA-p1	Q4Q1E7;LmjF.36.2730	LmjF.36.2730		X		NaN	NaN	NaN	NaN	24.6686	NaN	NaN	NaN	NaN	NaN	NaN	NaN	1	1	1	7.9	7.9	7.9	16.993	0.00015613	14.971	165640000	16
D-isomer specific 2-hydroxyacid dehydrogenase-like protein;D-isomer specific 2-hydroxyacid dehydrogenase-protein	LMJF_34_1400;LMJF_34_1410	Q4Q361;LmjF.34.1410:mRNA-p1;Q4Q362;LmjF.34.1400:mRNA-p1	Q4Q361;LmjF.34.1410;Q4Q362;LmjF.34.1400	LmjF.34.1410		X	X	30.3305	29.8219	30.3025	30.2326	29.6934	30.2602	30.2363	30.4153	27.1927	27.7686	28.6729	27.9062	19	19	19	66.3	66.3	66.3	36.957	0	323.31	40842000000	426
D-lactate dehydrogenase-like protein	LMJF_27_2020	LmjF.27.2020:mRNA-p1;E9ADI2	LmjF.27.2020;E9ADI2	LmjF.27.2020		X	X	30.4704	30.5648	30.7115	30.0103	30.2744	28.905	29.3267	28.6234	31.1527	30.3106	30.3292	30.3156	20	20	20	45.8	45.8	45.8	53.768	0	323.31	38375000000	453
D-lactate dehydrogenase-like protein	LMJF_29_0280	LmjF.29.0280:mRNA-p1;E9ADN0	LmjF.29.0280;E9ADN0	LmjF.29.0280		X	X	30.4609	30.5123	30.2256	30.3845	28.1292	28.592	28.8105	28.3517	30.5892	30.5189	30.3688	30.3137	23	23	23	57	57	57	53.435	0	323.31	33914000000	420
DEAD/DEAH box helicase-like protein	LMJF_09_0830	Q4QHU1;LmjF.09.0830:mRNA-p1	Q4QHU1;LmjF.09.0830	LmjF.09.0830	X		X	NaN	23.7715	NaN	NaN	23.7007	NaN	22.9542	NaN	NaN	23.9372	NaN	23.605	7	7	7	9.1	9.1	9.1	87.258	0	65.842	333690000	22
Defective in cullin neddylation protein	LMJF_36_5710	Q4Q0J0;LmjF.36.5710:mRNA-p1	Q4Q0J0;LmjF.36.5710	LmjF.36.5710	X		X	22.7599	NaN	NaN	24.9456	NaN	23.5956	22.0132	25.3399	NaN	23.8122	24.4583	23.9733	4	4	4	19	19	19	30.631	0	42.767	708640000	28
Defective in cullin neddylation protein	LMJF_34_4270	Q4Q2B4;LmjF.34.4270:mRNA-p1	Q4Q2B4;LmjF.34.4270	LmjF.34.4270	X		X	23.5694	NaN	NaN	NaN	NaN	NaN	23.1345	23.6307	NaN	NaN	23.7549	NaN	4	4	4	22.9	22.9	22.9	26.167	0	35.56	312320000	12
Dehydrogenase-like protein	LMJF_25_1020	Q4Q9Z1;LmjF.25.1020:mRNA-p1	Q4Q9Z1;LmjF.25.1020	LmjF.25.1020		X	X	26.6359	26.2268	26.1414	25.5796	25.0673	26.8042	24.9858	26.8934	25.9012	26.7019	25.9823	25.2952	12	12	12	37.1	37.1	37.1	45.564	0	142.11	2608300000	88
Dehydrogenase-like protein	LMJF_10_0090	Q4QHL1;LmjF.10.0090:mRNA-p1	Q4QHL1;LmjF.10.0090	LmjF.10.0090		X	X	21.8447	21.3379	NaN	22.1259	22.6194	NaN	NaN	NaN	22.3492	NaN	25.7218	25.5452	7	7	7	24.3	24.3	24.3	45.176	0	134.4	325670000	23
Delta-12 fatty acid desaturase	LMJF_33_3270	Q4Q3K9;LmjF.33.3270:mRNA-p1	Q4Q3K9;LmjF.33.3270	LmjF.33.3270		X	X	27.3066	26.8316	27.312	26.4394	28.5812	26.951	27.5656	26.5465	26.4692	NaN	24.2245	26.1295	8	8	7	23.1	23.1	21.3	45.579	0	95.81	4634100000	83
Delta-4 fatty acid desaturase	LMJF_14_1340	Q4QFK0;LmjF.14.1340:mRNA-p1	Q4QFK0;LmjF.14.1340	LmjF.14.1340	X		X	26.5194	26.3167	26.3728	26.4951	28.3962	27.4543	27.44	26.9751	25.0478	25.8517	26.351	26.341	10	10	10	23.1	23.1	23.1	49.418	0	112.58	4324000000	126
Delta-5 fatty acid desaturase (EC 1.14.99.-)	LMJF_07_1090	Q4QIH7;LmjF.07.1090:mRNA-p1	Q4QIH7;LmjF.07.1090	LmjF.07.1090		X	X	25.6899	24.0914	26.2035	24.7628	28.0913	26.1267	26.5515	27.086	26.156	21.9874	26.1387	25.8237	5	5	5	19.7	19.7	19.7	48.365	0	85.362	3158200000	47
Delta-6 fatty acid desaturase	LMJF_36_6950	Q4Q058;LmjF.36.6950:mRNA-p1	Q4Q058;LmjF.36.6950	LmjF.36.6950	X		X	NaN	22.5689	22.0575	NaN	24.0777	20.9496	23.7406	20.5427	21.1568	21.6077	NaN	NaN	4	4	4	11.5	11.5	11.5	46.392	0	45.148	189440000	13
Deoxyhypusine hydroxylase (DOHH) (EC 1.14.99.29) (Deoxyhypusine dioxygenase) (Deoxyhypusine monooxygenase)	LMJF_26_1910	Q4Q901;LmjF.26.1910:mRNA-p1	Q4Q901;LmjF.26.1910	LmjF.26.1910	X		X	27.9637	27.9636	27.5339	27.3843	26.4336	28.0356	25.6484	28.2187	28.66	28.3657	27.1917	26.7478	13	13	13	59.4	59.4	59.4	35.564	0	323.31	6862400000	185
Deoxyhypusine synthase (EC 2.5.1.46)	DHS34 LMJF_34_0330	Q4Q3H5;LmjF.34.0330:mRNA-p1	Q4Q3H5;LmjF.34.0330	LmjF.34.0330	X		X	25.1844	26.0935	26.2112	25.3032	27.3082	25.9046	26.5719	25.6967	26.0574	26.0271	25.6328	25.894	11	11	11	28.3	28.3	28.3	64.338	0	187.94	2108000000	104
Derlin	LMJF_19_0130	Q4QDK8;LmjF.19.0130:mRNA-p1	Q4QDK8;LmjF.19.0130	LmjF.19.0130	X		X	25.5771	25.132	NaN	25.4729	25.8296	25.2715	26.3861	25.5839	25.4942	24.597	25.6274	24.0729	5	5	5	22.9	22.9	22.9	28.337	0	44.634	1062600000	47
Derlin	LMJF_33_1800	Q4Q408;LmjF.33.1800:mRNA-p1	Q4Q408;LmjF.33.1800	LmjF.33.1800	X			NaN	NaN	NaN	NaN	NaN	22.5616	NaN	NaN	NaN	NaN	NaN	NaN	1	1	1	3.3	3.3	3.3	24.825	0.0042969	7.711	236560000	13
Developmentally regulated phosphoprotein-like protein	LMJF_20_0280	Q4QD15;LmjF.20.0280:mRNA-p1	Q4QD15;LmjF.20.0280	LmjF.20.0280		X	X	25.992	26.1707	26.7629	26.0639	25.0857	25.6203	24.5707	26.0173	27.9322	27.4991	27.2352	26.6607	16	16	16	45.6	45.6	45.6	50.951	0	222.18	2725600000	144
Diacylglycerol kinase (DAG kinase) (EC 2.7.1.107)	LMJF_35_5370	LmjF.35.5370:mRNA-p1;E9AG10	LmjF.35.5370;E9AG10	LmjF.35.5370	X		X	NaN	NaN	NaN	NaN	20.6572	NaN	19.1243	NaN	NaN	NaN	NaN	NaN	2	2	2	5.4	5.4	5.4	42.723	0	22.889	7813500	3
Dihydrolipoamide acetyltransferase (Dihydrolipoamide acetyltransferaselike protein) (EC 2.3.1.12)	LMJF_21_0550	Q4QCG0;LmjF.21.0550:mRNA-p1	Q4QCG0;LmjF.21.0550	LmjF.21.0550		X	X	30.1469	29.6271	30.7807	30.2911	29.0547	30.2635	30.2264	28.9848	29.4431	28.8993	29.7334	29.6646	14	14	14	62.4	62.4	62.4	40.44	0	262.13	34909000000	299
Dihydrolipoamide acetyltransferase component of pyruvate dehydrogenase complex (EC 2.3.1.-)	LMJF_36_2660	Q4Q1F5;LmjF.36.2660:mRNA-p1	Q4Q1F5;LmjF.36.2660	LmjF.36.2660		X	X	31.8613	31.5483	31.149	31.525	31.2959	31.6237	31.774	31.2661	31.3951	30.3047	31.1782	31.5226	15	15	15	50.5	50.5	50.5	48.75	0	239.36	98087000000	506
Dihydrolipoamide acetyltransferase component of pyruvate dehydrogenase complex (EC 2.3.1.-)	LMJF_28_2420	Q4Q822;LmjF.28.2420:mRNA-p1	Q4Q822;LmjF.28.2420	LmjF.28.2420		X	X	31.3037	31.7251	32.0148	31.5842	29.1573	30.9028	30.1349	31.2964	31.0808	31.7899	31.9214	31.2477	18	18	18	53	53	53	41.732	0	313.48	103030000000	487
Dihydrolipoamide acetyltransferase component of pyruvate dehydrogenase complex (EC 2.3.1.-)	LMJF_05_0180	Q4QJI5;LmjF.05.0180:mRNA-p1	Q4QJI5;LmjF.05.0180	LmjF.05.0180		X	X	27.871	27.7829	27.8202	28.0905	28.5217	28.1488	28.3948	28.5692	28.5434	28.5248	28.521	28.3318	14	14	14	44	44	44	50.188	0	259.19	12053000000	240
Dihydrolipoyl dehydrogenase (EC 1.8.1.4)	GCVL-2 LMJF_32_3310	Q4Q4U1;LmjF.32.3310:mRNA-p1	Q4Q4U1;LmjF.32.3310	LmjF.32.3310		X	X	31.8178	32.1007	32.0469	31.7945	32.7994	31.9604	32.0634	31.9796	32.1913	31.9198	30.873	31.8296	25	25	25	63	63	63	50.577	0	323.31	142160000000	972
Dihydroorotate dehydrogenase (fumarate) (EC 1.3.98.1) (Dihydroorotate oxidase)	DHODH LMJF_16_0530	Q4QEW7;LmjF.16.0530:mRNA-p1	Q4QEW7;LmjF.16.0530	LmjF.16.0530		X	X	28.0554	27.9601	28.0876	27.5828	27.2972	28.0798	28.7598	28.8874	27.3498	26.7392	27.4602	27.0833	8	8	8	28.8	28.8	28.8	34.661	0	143.82	13065000000	150
Dihydrouridine synthase domain protein-like protein	LMJF_36_0470	Q4Q231;LmjF.36.0470:mRNA-p1	Q4Q231;LmjF.36.0470	LmjF.36.0470	X		X	24.4246	24.0626	24.0872	24.2947	23.8794	24.6475	24.8925	24.5761	24.4532	24.8629	23.6214	23.755	7	7	7	22.2	22.2	22.2	49.707	0	107.16	743500000	56
Dihydroxyacetone kinase 1-like protein (EC 2.7.1.29)	LMJF_10_0420	Q4QHH6;LmjF.10.0420:mRNA-p1	Q4QHH6;LmjF.10.0420	LmjF.10.0420	X		X	25.787	26.1982	25.6182	24.7225	26.0324	24.3825	24.8753	25.2958	26.39	26.0384	25.8412	26.2624	7	7	7	18.3	18.3	18.3	60.902	0	103.71	1628800000	80
Dihydroxyacetonephosphate acyltransferase (EC 2.3.1.42)	DAT LMJF_34_1090	Q4Q396;LmjF.34.1090:mRNA-p1	Q4Q396;LmjF.34.1090	LmjF.34.1090		X	X	27.259	27.1472	27.5075	27.0433	27.9277	27.0674	27.7221	27.7066	28.328	27.7994	27.5951	27.6796	36	36	36	32.2	32.2	32.2	155.33	0	323.31	6671300000	286
Dipeptidyl peptidase 3 (EC 3.4.14.4) (Dipeptidyl aminopeptidase III) (Dipeptidyl peptidase III)	LMJF_05_0960	Q4QJA6;LmjF.05.0960:mRNA-p1	Q4QJA6;LmjF.05.0960	LmjF.05.0960		X	X	33.183	32.7833	33.0472	33.1769	31.9942	32.5205	32.5839	32.6279	31.7629	32.071	32.7304	32.8249	38	38	38	59.5	59.5	59.5	75.967	0	323.31	241000000000	1160
Diphosphomevalonate decarboxylase (EC 4.1.1.33) (Mevalonate pyrophosphate decarboxylase)	LMJF_18_0020	Q4QE40;LmjF.18.0020:mRNA-p1	Q4QE40;LmjF.18.0020	LmjF.18.0020		X	X	30.6974	30.5427	30.377	30.6867	29.6105	30.2103	30.6766	30.5736	29.8215	29.6877	30.2691	29.9404	19	19	19	54.6	54.6	54.6	42.416	0	323.31	51032000000	477
Diphthine synthase-like protein (EC 2.1.1.98)	LMJF_31_1610	Q4Q6A1;LmjF.31.1610:mRNA-p1	Q4Q6A1;LmjF.31.1610	LmjF.31.1610		X	X	28.0935	28.2834	28.0996	27.5702	28.5493	27.4683	27.8658	28.2415	28.1696	27.9886	28.0806	27.1637	11	11	11	43.9	43.9	43.9	29.458	0	256.95	10187000000	191
Ditrans,polycis-polyprenyl diphosphate synthase ((2E,6E)-farnesyl diphosphate specific) (EC 2.5.1.87)	LMJF_13_0020	Q4QGF2;LmjF.13.0020:mRNA-p1	Q4QGF2;LmjF.13.0020	LmjF.13.0020	X			NaN	NaN	NaN	20.7826	NaN	NaN	NaN	NaN	NaN	NaN	NaN	NaN	1	1	1	2	2	2	43.535	0.0031527	8.4662	77781000	2
DNA helicase (EC 3.6.4.12)	LMJF_33_2700	Q4Q3R6;LmjF.33.2700:mRNA-p1	Q4Q3R6;LmjF.33.2700	LmjF.33.2700	X		X	26.1656	25.9259	26.1427	26.1701	26.4204	25.585	26.4773	26.3491	25.6825	25.5643	26.1264	25.9037	22	22	22	31.2	31.2	31.2	94.81	0	323.31	2479500000	121
DNA helicase (EC 3.6.4.12)	LMJF_28_0850	Q4Q8I2;LmjF.28.0850:mRNA-p1	Q4Q8I2;LmjF.28.0850	LmjF.28.0850	X		X	26.418	26.5658	26.6183	26.3788	27.526	26.8403	26.4551	26.5517	26.1251	25.312	26.2248	26.1605	19	19	19	24.6	24.6	24.6	110.49	0	235.11	3082400000	112
DNA helicase (EC 3.6.4.12)	LMJF_24_0910	Q4QAP2;LmjF.24.0910:mRNA-p1	Q4QAP2;LmjF.24.0910	LmjF.24.0910	X		X	25.3372	25.4039	25.794	24.3837	26.1324	26.2636	25.3737	25.7065	24.7806	24.0472	24.5658	24.9304	19	19	19	29.6	29.6	29.6	86.807	0	282.86	1530500000	89
DNA helicase (EC 3.6.4.12)	LMJF_09_0250	Q4QI01;LmjF.09.0250:mRNA-p1	Q4QI01;LmjF.09.0250	LmjF.09.0250	X		X	25.0844	25.0969	24.9701	25.1534	25.5418	24.0122	25.0689	25.4272	25.2355	24.2631	24.7204	24.7139	14	13	13	20.3	19.2	19.2	97.292	0	217.58	1240700000	78
DNA ligase (EC 6.5.1.1)	LMJF_30_3440	LmjF.30.3440:mRNA-p1;Q4Q6U5	LmjF.30.3440;Q4Q6U5	LmjF.30.3440	X		X	26.4751	26.2608	26.3797	26.1176	25.2121	26.4696	26.7584	25.8559	26.8203	26.0883	26.6471	26.2148	13	13	13	23.7	23.7	23.7	84.781	0	197.11	2911000000	97
DNA polymerase (EC 2.7.7.7)	LMJF_16_1540	Q4QEL1;LmjF.16.1540:mRNA-p1	Q4QEL1;LmjF.16.1540	LmjF.16.1540	X		X	27.4977	27.1053	27.525	27.4694	27.8637	27.3619	27.7091	27.8443	26.9524	26.8661	27.008	26.7953	34	34	34	34	34	34	150.71	0	323.31	6240900000	265
DNA polymerase (EC 2.7.7.7)	LMJF_33_1690	Q4Q418;LmjF.33.1690:mRNA-p1	Q4Q418;LmjF.33.1690	LmjF.33.1690		X	X	28.5533	28.5079	28.2632	28.2367	28.5968	28.3669	28.4758	28.7693	27.6318	27.4857	28.0217	27.7457	40	40	40	44.7	44.7	44.7	116.62	0	323.31	12307000000	433
DNA polymerase sigma-like protein	LMJF_26_0490	LmjF.26.0490:mRNA-p1;Q4Q9E2	LmjF.26.0490;Q4Q9E2	LmjF.26.0490	X		X	24.5237	24.5598	24.601	24.1354	24.5579	24.661	24.8715	22.8372	24.8141	24.57	24.2029	23.7255	10	10	10	16.2	16.2	16.2	64.342	0	101.54	718520000	59
DNA primase (EC 2.7.7.-)	LMJF_22_0390	Q4QBV6;LmjF.22.0390:mRNA-p1	Q4QBV6;LmjF.22.0390	LmjF.22.0390	X		X	25.919	25.7566	26.6005	26.348	25.8498	26.1294	26.632	26.6461	25.8439	25.8302	26.311	26.3091	11	11	11	29.7	29.7	29.7	51.076	0	106	3135900000	86
DNA primase large subunit (EC 2.7.7.-)	LMJF_03_0090	LmjF.03.0090:mRNA-p1;E9ACF6	LmjF.03.0090;E9ACF6	LmjF.03.0090	X		X	25.755	24.1164	25.3616	25.2749	24.0246	25.8866	25.5572	25.9072	23.4909	25.5268	26.188	25.4848	13	13	13	29.8	29.8	29.8	63.533	0	153.16	1827000000	72
DNA repair protein RAD51 homolog	RAD51 LMJF_28_0550	O61127;LmjF.28.0550:mRNA-p1	O61127;LmjF.28.0550	LmjF.28.0550	X		X	NaN	NaN	NaN	23.9571	NaN	24.9641	23.5483	26.0021	NaN	NaN	NaN	NaN	5	5	5	19.4	19.4	19.4	41.285	0	75.51	764290000	24
DNA repair protein-like protein	LMJF_28_1830	LmjF.28.1830:mRNA-p1;Q4Q883	LmjF.28.1830;Q4Q883	LmjF.28.1830	X			NaN	NaN	NaN	NaN	NaN	NaN	NaN	20.8979	NaN	NaN	NaN	NaN	3	3	3	3.7	3.7	3.7	136.58	0	67.954	48464000	12
DNA replication licensing factor MCM7 (EC 3.6.4.12)	L1648.08 MCM7 LMJF_32_2960	Q9U1E0;LmjF.32.2960:mRNA-p1	Q9U1E0;LmjF.32.2960	LmjF.32.2960	X		X	26.1577	25.7199	26.2291	26.2539	27.1338	25.7186	26.4264	26.8299	26.4667	27.0825	26.1494	26.1405	19	19	18	28.1	28.1	26.8	80.388	0	212.14	2848200000	112
DNA topoisomerase (EC 5.99.1.2)	LMJF_28_1780	Q4Q888;LmjF.28.1780:mRNA-p1	Q4Q888;LmjF.28.1780	LmjF.28.1780		X	X	28.4812	28.5339	28.3303	28.1764	29.3049	28.6883	28.8238	29.0041	29.0548	28.6724	28.9154	28.736	32	32	32	49.4	49.4	49.4	96.151	0	323.31	16674000000	393
DNA topoisomerase (EC 5.99.1.2)	LMJF_36_3200	Q4Q199;LmjF.36.3200:mRNA-p1	Q4Q199;LmjF.36.3200	LmjF.36.3200		X		NaN	NaN	NaN	NaN	NaN	NaN	NaN	22.138	NaN	NaN	NaN	NaN	2	2	2	3.5	3.5	3.5	103.54	0	20.251	83832000	2
DNA topoisomerase 1A (EC 5.99.1.2)	LMJF_21_0125	Q4QCK3;LmjF.21.0125:mRNA-p1	Q4QCK3;LmjF.21.0125	LmjF.21.0125		X	X	26.7354	26.6594	26.9071	26.5574	27.2744	27.0681	27.3287	27.191	27.7038	26.72	27.1561	27.1779	24	24	24	37.7	37.7	37.7	89.496	0	323.31	4727600000	190
DNA topoisomerase 2 (EC 5.99.1.3)	LMJF_28_2280	Q4Q836;LmjF.28.2280:mRNA-p1	Q4Q836;LmjF.28.2280	LmjF.28.2280		X	X	28.0475	28.32	28.2621	28.2435	29.326	28.3478	28.464	28.4846	28.3426	28.4596	28.5287	28.348	50	50	50	38.1	38.1	38.1	168.27	0	323.31	11956000000	339
DNA topoisomerase 2 (EC 5.99.1.3)	TOP2 LMJF_15_1290	Q4QF53;LmjF.15.1290:mRNA-p1	Q4QF53;LmjF.15.1290	LmjF.15.1290		X	X	28.2113	28.1122	28.2853	28.0103	28.2967	27.9894	27.9449	28.2797	28.0276	27.9658	27.8292	27.9167	33	33	33	32.8	32.8	32.8	138.93	0	323.31	10156000000	318
DNA topoisomerase IB, large subunit (EC 5.99.1.2)	LMJF_34_3440	Q4Q2K0;LmjF.34.3440:mRNA-p1	Q4Q2K0;LmjF.34.3440	LmjF.34.3440		X	X	29.7993	29.6875	29.859	29.394	31.3029	30.0379	29.9129	29.8043	29.9415	29.6946	29.3835	29.2634	31	31	31	48.3	48.3	48.3	73.513	0	323.31	35271000000	570
DNA topoisomerase type IB small subunit (EC 5.99.1.2) (Topoisomerase I subunit B)	Top1B LMJF_04_0060	Q95Z89;LmjF.04.0060:mRNA-p1	Q95Z89;LmjF.04.0060	LmjF.04.0060	X		X	28.7087	27.9948	28.9636	28.3157	30.2948	29.1903	29.0047	28.3683	29.33	28.8872	28.687	28.6946	12	12	12	50.8	50.8	50.8	28.099	0	221.09	13622000000	199
DNA-(apurinic or apyrimidinic site) lyase (EC 4.2.99.18)	LmAP LMJF_16_0680	O15922;LmjF.16.0680:mRNA-p1	O15922;LmjF.16.0680	LmjF.16.0680		X	X	29.3925	28.8695	28.8158	28.7777	29.1934	29.4299	29.1442	29.4008	28.4132	29.2172	29.1905	28.9771	20	20	20	68	68	68	48.636	0	323.31	20253000000	374
DNA-damage inducible protein DDI1-like protein	LMJF_01_0610	LmjF.01.0610:mRNA-p1;E9AC52	LmjF.01.0610;E9AC52	LmjF.01.0610	X		X	24.7956	24.5935	25.0941	25.691	25.1438	25.9946	25.9268	25.4123	27.1381	26.7586	25.5529	26.0867	8	8	8	38.5	38.5	38.5	41.684	0	149.2	2106200000	68
DNA-directed RNA polymerase I-like protein (EC 2.7.7.6)	LMJF_29_0140	LmjF.29.0140:mRNA-p1;E9ADL6	LmjF.29.0140;E9ADL6	LmjF.29.0140		X	X	28.2593	28.3687	28.2218	27.9864	27.5811	28.5825	28.6074	28.3354	27.9166	27.7767	28.1186	27.8115	16	16	16	58.2	58.2	58.2	37.566	0	280.31	12021000000	231
DNA-directed RNA polymerase ii	LMJF_25_1315	LmjF.25.1315:mRNA-p1;E9ACT0	LmjF.25.1315;E9ACT0	LmjF.25.1315	X		X	25.3127	24.9783	25.3005	27.1102	NaN	NaN	NaN	25.0001	NaN	NaN	23.7697	23.9189	2	2	2	35.7	35.7	35.7	9.7553	0	32.235	1531300000	33
DNA-directed RNA polymerase II-like protein (EC 2.7.7.6)	LMJF_27_1550	LmjF.27.1550.2:mRNA-p1;E9ADD4;LmjF.27.1550.1:mRNA-p1	LmjF.27.1550.2;E9ADD4;LmjF.27.1550.1	LmjF.27.1550		X	X	28.0605	26.5925	28.175	27.7066	25.0872	27.8969	24.2128	27.5717	27.5991	27.7565	25.7285	25.9974	8	8	8	64.2	64.2	64.2	14.821	0	129.82	6889900000	144
DNA-directed RNA polymerase subunit	LMJF_19_0420	Q4QDH9;LmjF.19.0420:mRNA-p1	Q4QDH9;LmjF.19.0420	LmjF.19.0420	X		X	22.5212	25.0602	NaN	24.6087	NaN	24.4878	25.6772	24.2287	24.3421	NaN	24.1322	NaN	2	2	2	16.6	16.6	16.6	16.381	0	27.491	619510000	27
DNA-directed RNA polymerase subunit (EC 2.7.7.6)	LMJF_34_0360	Q4Q3H2;LmjF.34.0360:mRNA-p1	Q4Q3H2;LmjF.34.0360	LmjF.34.0360	X		X	26.8695	26.5708	26.943	26.9054	27.4036	27.2133	27.4072	27.0536	26.7378	26.8883	27.1999	26.3486	30	30	30	23.8	23.8	23.8	173.68	0	323.31	4636500000	176
DNA-directed RNA polymerase subunit (EC 2.7.7.6)	RPOIILS LMJF_31_2610	Q4Q600;LmjF.31.2610:mRNA-p1	Q4Q600;LmjF.31.2610	LmjF.31.2610		X	X	29.8614	29.7694	30.1292	30.1377	30.4348	29.889	30.5727	30.4858	29.8299	29.2901	29.8332	29.7069	61	61	61	45.1	45.1	45.1	184.71	0	323.31	42991000000	918
DNA-directed RNA polymerase subunit beta (EC 2.7.7.6)	LMJF_20_0010	Q4QD43;LmjF.20.0010:mRNA-p1	Q4QD43;LmjF.20.0010	LmjF.20.0010	X		X	27.3044	26.5624	27.1614	26.7102	27.2797	26.9787	27.6475	27.2885	26.7951	26.5066	27.1785	26.6155	28	28	28	32.4	32.4	32.4	126.9	0	303.67	5280400000	224
DNA-directed RNA polymerase subunit beta (EC 2.7.7.6)	LMJF_31_0160	Q4Q6P8;LmjF.31.0160:mRNA-p1	Q4Q6P8;LmjF.31.0160	LmjF.31.0160		X	X	30.3572	30.1862	30.1289	29.8752	30.4315	30.3088	30.2615	30.3094	29.9461	29.9902	29.6716	29.671	50	50	50	47.3	47.3	47.3	133.84	0	323.31	42031000000	892
DNA-directed RNA polymerase subunit beta (EC 2.7.7.6)	LMJF_25_0620	Q4QA33;LmjF.25.0620:mRNA-p1	Q4QA33;LmjF.25.0620	LmjF.25.0620		X	X	28.3865	28.5005	28.814	28.1548	29.2204	28.9358	28.6993	28.8467	27.4987	27.5911	27.321	27.1584	47	47	47	37.1	37.1	37.1	181.59	0	323.31	14192000000	492
DNA-directed RNA polymerase-like protein	LMJF_28_2060	Q4Q860;LmjF.28.2060:mRNA-p1	Q4Q860;LmjF.28.2060	LmjF.28.2060	X		X	26.916	26.5776	26.3534	26.3368	24.169	27.8547	24.226	26.9259	24.7341	NaN	24.7819	NaN	7	7	7	86.1	86.1	86.1	15.273	0	118.85	3299700000	37
DNA-directed RNA polymerases I, II, and III subunit RPABC3	LMJF_28_0810	Q4Q8I8;LmjF.28.0810:mRNA-p1	Q4Q8I8;LmjF.28.0810	LmjF.28.0810	X		X	21.2766	21.6786	24.0186	22.7011	25.2464	22.1266	23.774	NaN	24.2347	24.9433	NaN	22.3682	2	2	2	13.4	13.4	13.4	16.598	0	48.063	249080000	23
Dnaj chaperone-like protein	LMJF_33_0900	Q4Q4A2;LmjF.33.0900:mRNA-p1	Q4Q4A2;LmjF.33.0900	LmjF.33.0900		X	X	24.246	25.5699	24.6064	24.2213	26.9944	25.5359	24.0357	24.7239	25.9896	25.3645	24.9369	25.7656	4	4	4	11.4	11.4	11.4	62.669	0	162.4	1088500000	33
DNAJ protein-like protein	LMJF_36_0610	Q4Q215;LmjF.36.0610:mRNA-p1	Q4Q215;LmjF.36.0610	LmjF.36.0610	X		X	24.7057	NaN	22.9751	NaN	21.6228	22.3878	23.0586	24.3528	21.4202	NaN	NaN	NaN	2	2	2	9.2	9.2	9.2	28.056	0	27.857	498540000	21
DNAj-like protein	LMJF_34_2430	Q4Q2V7;LmjF.34.2430:mRNA-p1	Q4Q2V7;LmjF.34.2430	LmjF.34.2430	X		X	27.5329	27.1074	26.6349	27.0226	26.6818	26.731	27.0976	27.0492	26.5632	26.4012	26.2307	26.3239	16	16	16	28.7	28.7	28.7	88.521	0	292.86	4868000000	157
DNAj-like protein	LMJF_30_1030	Q4Q7K0;LmjF.30.1030:mRNA-p1	Q4Q7K0;LmjF.30.1030	LmjF.30.1030	X		X	25.6429	24.2215	25.4886	24.8934	23.2143	25.5012	24.974	25.3718	25.8785	24.5925	24.52	23.0792	11	11	11	41.6	41.6	41.6	45.324	0	190.3	1495200000	66
DNAj-like protein	LMJF_20_1130	Q4QCT3;LmjF.20.1130.2:mRNA-p1;LmjF.20.1130.1:mRNA-p1	Q4QCT3;LmjF.20.1130.2;LmjF.20.1130.1	LmjF.20.1130		X	X	28.7695	28.4454	29.0478	28.1232	27.3355	28.4346	28.7632	28.9123	28.559	28.0816	28.3519	27.4778	27	27	27	51.1	51.1	51.1	74.522	0	323.31	15198000000	315
DNAj-like protein	LMJF_25_1100	Q4Q9Y3;LmjF.25.1100:mRNA-p1	Q4Q9Y3;LmjF.25.1100	LmjF.25.1100		X	X	28.0196	27.6869	27.8327	28.0563	26.1297	27.8932	27.3695	27.9948	27.0688	27.9835	27.9148	26.879	16	16	16	44.3	44.3	44.3	43.87	0	223.37	10713000000	204
Dolicholphosphate-mannose synthase (EC 2.4.1.83)	DPMS LMJF_36_0220	Q4Q256;LmjF.36.0220:mRNA-p1	Q4Q256;LmjF.36.0220	LmjF.36.0220		X	X	27.9352	27.5738	27.4986	26.9883	28.6311	27.7732	28.0348	28.2355	28.7008	29.1976	28.4079	28.6119	12	12	12	49.6	49.6	49.6	29.671	0	138.45	11248000000	133
Dual specificity phosphatase-like protein (EC 3.1.3.48)	LMJF_05_0220	LmjF.05.0220:mRNA-p1;Q4QJI1	LmjF.05.0220;Q4QJI1	LmjF.05.0220	X		X	23.7322	23.0347	23.1802	22.7212	24.3707	22.6102	23.3728	23.5965	24.0844	NaN	24.2098	23.1011	7	7	7	10.8	10.8	10.8	93.069	0	146.24	289760000	30
Dynein intermediate-chain-like protein	LMJF_24_0280	Q4QAV3;LmjF.24.0280:mRNA-p1	Q4QAV3;LmjF.24.0280	LmjF.24.0280		X	X	29.776	29.7331	29.8876	29.4607	29.7208	29.0584	28.6441	29.3454	29.4009	29.2321	29.1343	29.1557	34	34	34	61.8	61.8	61.8	75.218	0	323.31	26687000000	511
Dynein light chain	LMJF_16_0940	Q4QES6;LmjF.16.0940:mRNA-p1	Q4QES6;LmjF.16.0940	LmjF.16.0940		X	X	28.8422	29.1315	27.8087	27.3481	28.2738	27.6162	26.5528	27.5751	28.4769	28.0159	26.2869	28.1107	6	6	6	39.3	39.3	39.3	13.17	0	108.64	7800700000	98
Dynein light chain	LMJF_32_0230	Q4Q5R2;LmjF.32.0230:mRNA-p1	Q4Q5R2;LmjF.32.0230	LmjF.32.0230		X	X	28.7122	29.2677	30.0123	28.5823	27.6365	29.1718	26.3165	28.6339	28.3558	24.7075	26.5688	27.9257	4	4	4	45.1	45.1	45.1	10.601	0	33.515	19628000000	78
Dynein light chain	LMJF_28_2130	Q4Q852;LmjF.28.2130:mRNA-p1	Q4Q852;LmjF.28.2130	LmjF.28.2130		X	X	27.1939	26.8089	26.7903	27.0214	25.2997	26.3903	26.6887	23.8036	26.3448	26.5218	25.7772	27.1428	4	4	4	42.2	42.2	42.2	10.231	0	52.831	2885600000	70
Dynein light chain	LMJF_25_0260	Q4QA70;LmjF.25.0260:mRNA-p1	Q4QA70;LmjF.25.0260	LmjF.25.0260		X	X	23.0834	27.681	27.1352	26.81	25.1137	25.8326	23.179	25.5135	26.7549	26.7514	25.1532	23.2753	3	3	3	44.9	44.9	44.9	10.344	0	38.91	2928000000	69
Dynein light chain	LMJF_36_2160	Q4Q1K5;LmjF.36.2160:mRNA-p1	Q4Q1K5;LmjF.36.2160	LmjF.36.2160		X	X	27.95	NaN	27.3819	27.0153	24.5661	27.5002	25.3577	27.1874	27.2333	27.7874	26.2204	26.3919	5	5	5	57.4	57.4	57.4	14.678	0	120.67	4904900000	60
Dynein light chain	LMJF_19_0960	Q4QDC0;LmjF.19.0960:mRNA-p1	Q4QDC0;LmjF.19.0960	LmjF.19.0960		X	X	25.6586	24.5042	24.8831	25.0356	NaN	24.0386	22.5041	24.9039	NaN	21.6911	24.9678	23.8456	3	3	3	32.1	32.1	32.1	12.531	0	32.491	1006000000	24
Dynein light chain	LMJF_05_0070	Q4QJJ6;LmjF.05.0070:mRNA-p1	Q4QJJ6;LmjF.05.0070	LmjF.05.0070		X	X	25.0086	25.6127	NaN	25.3056	NaN	26.271	NaN	25.8335	NaN	NaN	NaN	NaN	3	3	3	49.5	49.5	49.5	10.647	0	25.608	1609200000	23
Dynein light chain	LMJF_35_3130	LmjF.35.3130:mRNA-p1;E9AFD7	LmjF.35.3130;E9AFD7	LmjF.35.3130		X	X	NaN	26.1787	26.1459	24.9131	NaN	NaN	24.5027	NaN	NaN	NaN	25.7532	NaN	2	2	2	13.9	13.9	13.9	19.51	0	22.001	1143800000	19
Dynein light chain roadblock	LMJF_35_1750	LmjF.35.1750:mRNA-p1;E9AEZ6	LmjF.35.1750;E9AEZ6	LmjF.35.1750		X	X	27.3967	28.37	28.8062	28.1215	24.6506	28.0435	NaN	28.0677	27.5767	28.9483	27.2566	26.8289	6	6	6	76.3	76.3	76.3	10.997	0	84.81	11831000000	147
Dynein light chain roadblock	LMJF_18_1010	Q4QDU1;LmjF.18.1010:mRNA-p1	Q4QDU1;LmjF.18.1010	LmjF.18.1010		X	X	25.6694	26.3528	25.2606	27.1037	23.5526	25.8025	24.4049	26.6357	25.8396	26.7268	26.8598	26.4777	9	9	9	78.6	78.6	78.6	12.421	0	130.72	3117800000	84
Ecotin-like protein 1 (Inhibitor of serine peptidase 1) (LmISP1)	ISP1 LmjF15.0300 LmjF_15_0300	Q4QFF0;LmjF.15.0300:mRNA-p1	Q4QFF0;LmjF.15.0300	LmjF.15.0300		X	X	27.1733	26.9522	27.0734	26.986	25.8225	26.9183	26.3419	27.8238	26.5197	26.5418	27.4925	26.7667	8	8	8	59.6	59.6	59.6	16.454	0	108.78	5462000000	95
Ecotin-like protein 2	LmjF15.0510 LmjF_15_0510	Q4QFD4;LmjF.15.0510:mRNA-p1	Q4QFD4;LmjF.15.0510	LmjF.15.0510		X	X	26.0594	26.8363	26.6792	26.3206	24.1331	26.9866	26.2845	26.5075	27.0241	27.0158	26.7915	26.303	7	7	7	32.3	32.3	32.3	17.846	0	64.55	3983100000	103
Ecotin-like protein 3	LmjF15.0520 LmjF_15_0520	Q4QFD3;LmjF.15.0520:mRNA-p1	Q4QFD3;LmjF.15.0520	LmjF.15.0520		X	X	26.8215	26.0228	26.4786	26.3121	28.3805	27.4309	27.1426	27.3324	25.3489	26.1256	27.0418	26.9598	11	11	11	46.7	46.7	46.7	41.839	0	265.17	4648200000	145
Elongation factor 1-alpha	LMJF_17_0082	Q4QEI8;LmjF.17.0082:mRNA-p1	Q4QEI8;LmjF.17.0082	LmjF.17.0082	X		X	29.0834	26.335	27.7153	29.905	25.8557	28.6556	30.5544	30.4194	22.2665	24.6781	30.4936	27.5651	38	1	1	72.2	4.5	4.5	49.058	0	20.7	40525000000	273
Elongation factor 1-alpha	LMJF_17_0080 LMJF_17_0081 LMJF_17_0083 LMJF_17_0084 LMJF_17_0085 LMJF_17_0086	Q4QEI9;LmjF.17.0086:mRNA-p1;LmjF.17.0085:mRNA-p1;LmjF.17.0084:mRNA-p1;LmjF.17.0083:mRNA-p1;LmjF.17.0081:mRNA-p1;LmjF.17.0080:mRNA-p1	Q4QEI9;LmjF.17.0086;LmjF.17.0085;LmjF.17.0084;LmjF.17.0083;LmjF.17.0081;LmjF.17.0080	LmjF.17.0086		X	X	36.2574	36.5593	36.2037	36.4639	36.6021	36.6407	36.9075	36.0433	35.9427	36.6916	36.3874	35.8719	40	40	3	72.2	72.2	5.1	49.116	0	323.31	3623800000000	7249
Elongation factor 1-beta (Elongation factor 1B beta) (Putative translation elongation factor 1-beta)	eEF1B beta 2 eEF1B beta 1 LMJF_34_0820 LMJF_34_0840	Q4Q3C1;LmjF.34.0840:mRNA-p1;LmjF.34.0820:mRNA-p1	Q4Q3C1;LmjF.34.0840;LmjF.34.0820	LmjF.34.0840		X	X	33.4892	33.0349	33.8034	33.3978	31.9605	33.6101	32.1849	33.2369	34.0794	32.7165	32.5343	32.0382	13	13	7	44.7	44.7	22.8	25.646	0	221.49	377530000000	825
Elongation factor 1B alpha (Putative translation elongation factor 1-beta)	LMJF_36_1430	Q66NE2;LmjF.36.1430:mRNA-p1	Q66NE2;LmjF.36.1430	LmjF.36.1430		X	X	33.1285	31.929	32.5106	32.3702	28.5515	32.8991	30.2984	32.6075	32.2937	31.6986	31.0742	30.7028	12	6	6	64.5	39.8	39.8	23.301	0	205.76	174700000000	372
Elongation factor 1B gamma (Elongation factor-1 gamma)	EF1G LMJF_09_0970	Q66NE0;LmjF.09.0970:mRNA-p1	Q66NE0;LmjF.09.0970	LmjF.09.0970		X	X	32.7825	33.1024	32.7627	32.9026	32.7527	33.1054	32.9539	33.137	32.6523	32.7383	32.7094	32.3366	18	18	17	44.3	44.3	42.6	46.235	0	323.31	270680000000	1072
Elongation factor 2	EF2-2 EF2-1 LMJF_36_0180 LMJF_36_0190	Q4Q259;LmjF.36.0190:mRNA-p1;LmjF.36.0180:mRNA-p1	Q4Q259;LmjF.36.0190;LmjF.36.0180	LmjF.36.0190	X		X	36.0181	36.2534	36.2264	35.8121	37.1037	36.5074	36.6609	36.0206	35.923	36.0005	35.6612	35.6229	55	55	55	73.5	73.5	73.5	94.132	0	323.31	2625200000000	5385
Elongation factor 2-like protein	LMJF_25_2080	Q4Q9N1;LmjF.25.2080:mRNA-p1	Q4Q9N1;LmjF.25.2080	LmjF.25.2080	X		X	26.9568	27.134	26.9258	27.2582	27.8476	27.6362	27.6957	28.1516	26.4415	26.8621	27.7443	27.485	28	28	28	37.5	37.5	37.5	97.821	0	323.31	6005300000	251
Elongation factor G, mitochondrial (EF-Gmt) (Elongation factor G 1, mitochondrial) (mEF-G 1) (Elongation factor G1)	MEFG LMJF_36_0570	Q4Q219;LmjF.36.0570:mRNA-p1	Q4Q219;LmjF.36.0570	LmjF.36.0570		X	X	28.8214	28.4787	28.3289	28.4235	28.9202	29.1353	29.4643	28.8617	27.8263	28.0045	28.2836	27.8938	28	28	28	46.8	46.8	46.8	84.209	0	323.31	15336000000	356
Elongation factor G2-like protein	LMJF_28_1960	Q4Q870;LmjF.28.1960:mRNA-p1	Q4Q870;LmjF.28.1960	LmjF.28.1960		X	X	24.8162	24.516	24.955	24.9095	24.1223	24.8566	25.5793	25.4258	24.0184	24.7476	25.6667	25.0757	11	11	11	17.3	17.3	17.3	84.48	0	145.48	1140800000	61
Elongation factor Ts, mitochondrial (EF-Ts) (EF-TsMt)	LmjF.29.0720	Q4FXY8;LmjF.29.0720:mRNA-p1	Q4FXY8;LmjF.29.0720	LmjF.29.0720		X	X	28.0145	28.5196	28.5186	27.8226	28.1674	28.2068	28.2674	28.3556	28.3937	28.52	27.2325	28.2556	12	12	12	53.6	53.6	53.6	30.078	0	275.83	11004000000	231
Elongation factor-2 kinase-like protein;Myosin heavy chain kinase a-like protein (EC 2.7.11.7)	LMJF_36_4540;LMJF_36_4700	Q4Q0U3;LmjF.36.4700:mRNA-p1;Q4Q0W0;LmjF.36.4540:mRNA-p1	Q4Q0U3;LmjF.36.4700	LmjF.36.4700		X	X	27.2122	27.4769	27.0344	27.2228	25.9434	27.301	27.3056	26.5928	27.4963	27.2469	27.3198	26.764	16	16	16	57.9	57.9	57.9	37.777	0	285.37	5227800000	172
Elongation of fatty acids protein (EC 2.3.1.199) (Very-long-chain 3-oxoacyl-CoA synthase)	ELO4.4 LMJF_14_0740	Q4QFQ9;LmjF.14.0740:mRNA-p1	Q4QFQ9;LmjF.14.0740	LmjF.14.0740	X		X	23.5819	NaN	NaN	NaN	24.5875	24.2218	24.2318	24.7209	NaN	NaN	NaN	NaN	2	2	2	8.6	8.6	8.6	34.215	0	47.809	429140000	20
Elongation of fatty acids protein (EC 2.3.1.199) (Very-long-chain 3-oxoacyl-CoA synthase)	ELO2 LMJF_14_0670	Q4QFR7;LmjF.14.0670:mRNA-p1	Q4QFR7;LmjF.14.0670	LmjF.14.0670		X	X	28.9362	29.386	28.9784	28.7339	31.7196	30.153	29.9114	29.7902	29.5552	30.6772	29.9817	29.698	7	7	7	17.3	17.3	17.3	32.778	0	129.84	26191000000	182
Elongation of fatty acids protein (EC 2.3.1.199) (Very-long-chain 3-oxoacyl-CoA synthase)	ELO3.4 LMJF_14_0705	Q4QFR3;LmjF.14.0705:mRNA-p1	Q4QFR3;LmjF.14.0705	LmjF.14.0705		X	X	26.6475	26.9249	26.3567	25.831	27.969	27.6899	27.7566	27.7953	26.1163	26.3527	26.6524	27.002	7	7	7	25.4	25.4	25.4	37.311	0	90.592	4559500000	111
Elongation of fatty acids protein (EC 2.3.1.199) (Very-long-chain 3-oxoacyl-CoA synthase)	ELO1.2 LMJF_14_0650	Q4QFR9;LmjF.14.0650:mRNA-p1	Q4QFR9;LmjF.14.0650	LmjF.14.0650		X	X	27.3634	28.844	27.9976	28.1769	31.4577	29.392	29.3686	29.0062	28.9505	26.8146	28.4744	28.2991	4	4	4	14.7	14.7	14.7	32.326	0	35.12	15818000000	105
Elongation of fatty acids protein (EC 2.3.1.199) (Very-long-chain 3-oxoacyl-CoA synthase)	LMJF_32_1160	Q4Q5G6;LmjF.32.1160:mRNA-p1	Q4Q5G6;LmjF.32.1160	LmjF.32.1160		X	X	26.7081	25.7668	26.6027	26.5851	27.3686	27.1052	27.3947	27.2388	25.0902	NaN	27.3897	25.9094	4	4	4	14.7	14.7	14.7	43.244	0	77.832	4337000000	97
Elongation of fatty acids protein (EC 2.3.1.199) (Very-long-chain 3-oxoacyl-CoA synthase)	ELO1.3 LMJF_14_0660	Q4QFR8;LmjF.14.0660:mRNA-p1	Q4QFR8;LmjF.14.0660	LmjF.14.0660		X	X	25.6619	25.7944	26.6213	24.3051	26.8516	26.3834	26.8476	27.1447	25.7738	27.1891	27.0743	27.129	6	6	6	28.5	28.5	28.5	32.575	0	54.256	3703400000	86
Elongation of fatty acids protein (EC 2.3.1.199) (Very-long-chain 3-oxoacyl-CoA synthase)	ELO3.1 LMJF_14_0680	Q4QFR6;LmjF.14.0680:mRNA-p1	Q4QFR6;LmjF.14.0680	LmjF.14.0680		X	X	26.1171	26.51	25.2503	25.9658	27.705	25.9775	25.4386	25.0414	25.3414	24.1533	25.2608	NaN	5	5	5	20.4	20.4	20.4	34.841	0	51.601	2567500000	45
Elongation of fatty acids protein (EC 2.3.1.199) (Very-long-chain 3-oxoacyl-CoA synthase)	LMJF_05_1170	Q4QJ85;LmjF.05.1170:mRNA-p1	Q4QJ85;LmjF.05.1170	LmjF.05.1170		X		NaN	NaN	NaN	NaN	NaN	NaN	NaN	NaN	NaN	25.8598	NaN	NaN	1	1	1	4	4	4	28.896	0.0032841	8.2266	1737000000	34
Elongation of fatty acids protein (EC 2.3.1.199) (Very-long-chain 3-oxoacyl-CoA synthase)	ELO1.1 LMJF_14_0640	Q4QFS0;LmjF.14.0640:mRNA-p1	Q4QFS0;LmjF.14.0640	LmjF.14.0640		X	X	NaN	NaN	23.3221	NaN	27.3567	24.7488	NaN	25.6829	NaN	23.8384	24.4418	23.9495	2	2	2	8.9	8.9	8.9	31.693	0	101.56	835330000	13
Endonuclease III homolog (EC 3.2.2.-) (EC 4.2.99.18) (Bifunctional DNA N-glycosylase/DNA-(apurinic or apyrimidinic site) lyase) (DNA glycosylase/AP lyase)	NTH1 LMJF_09_0050	Q4QI30;LmjF.09.0050:mRNA-p1	Q4QI30;LmjF.09.0050	LmjF.09.0050		X	X	24.3193	23.5086	23.691	23.1244	NaN	23.8459	22.3869	23.0729	22.3133	NaN	23.6667	24.2968	5	5	5	23.7	23.7	23.7	29.495	0	64.653	466510000	31
Endonuclease/exonuclease protein-like protein	LMJF_36_5270	Q4Q0N5;LmjF.36.5270:mRNA-p1	Q4Q0N5;LmjF.36.5270	LmjF.36.5270	X		X	25.3672	25.251	24.9651	24.5795	25.7779	24.1033	24.9218	24.6808	25.3612	25.0665	24.5789	24.4446	9	9	9	17.4	17.4	17.4	78.798	0	158.51	1262300000	71
Endonuclease/exonuclease/phosphatase-like protein	LMJF_28_0910	Q4Q8H6;LmjF.28.0910:mRNA-p1	Q4Q8H6;LmjF.28.0910	LmjF.28.0910		X	X	26.7429	26.4469	27.0013	26.1441	27.1507	26.3134	25.5746	26.2469	25.7201	26.2015	26.3332	25.7241	22	22	22	22.6	22.6	22.6	155.25	0	323.31	2870700000	139
Enolase (EC 4.2.1.11)	ENOL LMJF_14_1160	Q4QFL8;LmjF.14.1160:mRNA-p1	Q4QFL8;LmjF.14.1160	LmjF.14.1160		X	X	34.5086	34.676	34.2952	34.3983	33.4476	33.7887	34.2085	33.7702	33.2514	34.361	34.2067	34.5149	31	31	31	77.6	77.6	77.6	46.091	0	323.31	657190000000	2358
Enoyl-CoA hydratase/isomerase family protein,conserved	LMJF_35_0360	LmjF.35.0360:mRNA-p1;E9AEL3	LmjF.35.0360;E9AEL3	LmjF.35.0360		X	X	28.2012	28.0033	28.1273	27.7266	27.6469	28.0798	27.1903	28.1661	28.9559	28.6564	28.41	27.8582	16	16	16	75.8	75.8	75.8	30.905	0	300	9733700000	239
Enoyl-CoA hydratase/isomerase-like protein	LMJF_29_2310	LmjF.29.2310:mRNA-p1;E9AE93	LmjF.29.2310;E9AE93	LmjF.29.2310		X	X	28.403	28.5095	28.5605	28.1025	29.0961	29.2776	29.2427	29.1361	29.1648	28.8298	28.6195	28.5422	13	13	13	47.6	47.6	47.6	28.979	0	316.52	17811000000	260
ER lumen protein-retaining receptor	LMJF_28_0630	Q4Q8K7;LmjF.28.0630:mRNA-p1	Q4Q8K7;LmjF.28.0630	LmjF.28.0630		X		NaN	NaN	NaN	NaN	23.3983	NaN	NaN	NaN	NaN	22.626	NaN	NaN	1	1	1	5	5	5	25.989	0.0029105	11.193	20473000	3
ER membrane protein complex subunit 3	LMJF_36_0360	Q4Q242;LmjF.36.0360:mRNA-p1	Q4Q242;LmjF.36.0360	LmjF.36.0360		X	X	28.5904	28.1579	27.2897	28.0917	29.2453	29.1224	28.8042	27.9812	27.9218	29.191	28.666	28.9248	7	7	7	30.1	30.1	30.1	29.662	0	81.879	11384000000	106
Eukaryotic translation initiation factor 3 subunit 7-like protein	LMJF_30_3040	Q4Q6Y6;LmjF.30.3040:mRNA-p1	Q4Q6Y6;LmjF.30.3040	LmjF.30.3040		X	X	31.1985	31.5999	31.5094	31.2395	32.3987	31.7819	31.542	31.7151	31.7478	31.1535	31.0357	30.7698	24	24	24	42.7	42.7	42.7	60.616	0	323.31	114810000000	774
Eukaryotic translation initiation factor 3 subunit E (eIF3e) (Eukaryotic translation initiation factor 3 subunit 6)	LMJF_28_2310	Q4Q833;LmjF.28.2310:mRNA-p1	Q4Q833;LmjF.28.2310	LmjF.28.2310		X	X	32.2247	31.6288	32.0189	31.7124	31.8176	32.4039	30.8204	32.188	31.0155	31.1524	30.6853	31.1351	27	27	27	68.4	68.4	68.4	46.383	0	323.31	134350000000	892
Eukaryotic translation initiation factor 3 subunit I (eIF3i)	LMJF_36_3880	LmjF.36.3880:mRNA-p1;Q4Q127	LmjF.36.3880;Q4Q127	LmjF.36.3880		X	X	31.1556	31.2429	31.4544	31.5633	31.9216	31.5192	31.7361	31.1253	30.8802	30.8769	30.7222	30.7352	18	18	18	72.5	72.5	72.5	38.587	0	323.31	108320000000	667
Eukaryotic translation initiation factor 3 subunit L (eIF3l)	LMJF_36_0250	LmjF.36.0250:mRNA-p1;Q4Q253	LmjF.36.0250;Q4Q253	LmjF.36.0250		X	X	31.5926	31.8482	31.8887	31.6375	31.9963	32.0307	31.93	31.8672	31.7824	31.4558	31.3611	30.8252	29	29	29	53.3	53.3	53.3	62.674	0	323.31	153470000000	1266
Eukaryotic translation initiation factor 5A (eIF-5A)	EIF5A2 EIF5A1 LMJF_25_0720 LMJF_25_0730	Q4QA21;LmjF.25.0730:mRNA-p1;LmjF.25.0720:mRNA-p1	Q4QA21;LmjF.25.0730;LmjF.25.0720	LmjF.25.0730		X	X	33.2338	33.2748	33.6613	33.1435	33.1959	33.8555	33.6974	33.5024	32.9756	33.9339	33.3627	33.0633	11	11	11	87.3	87.3	87.3	17.812	0	271.32	391270000000	583
Eukaryotic translation initiation factor 6 (eIF-6)	EIF6 LMJF_36_0890	Q4Q1Y7;LmjF.36.0890:mRNA-p1	Q4Q1Y7;LmjF.36.0890	LmjF.36.0890		X	X	30.0441	29.6682	30.2058	29.5311	29.999	30.7094	30.2681	30.1394	28.9577	29.1733	29.4419	28.9375	11	11	11	55	55	55	27.128	0	323.31	38219000000	281
Eukaryotic translation initiation factor-like (Eukaryotic translation initiation factor-like protein)	LMJF_19_1480 LMJF_19_1500	Q4QD60;LmjF.19.1500:mRNA-p1;LmjF.19.1480:mRNA-p1	Q4QD60;LmjF.19.1500;LmjF.19.1480	LmjF.19.1500	X		X	25.1438	26.1015	25.797	25.0531	23.3983	25.0556	25.2067	24.2462	24.889	NaN	24.6361	24.229	5	5	5	23.5	23.5	23.5	31.459	0	68.552	1166100000	44
Excreted/secreted protein 20.2	LMJF_36_2650	Q4Q1F6;LmjF.36.2650:mRNA-p1	Q4Q1F6;LmjF.36.2650	LmjF.36.2650	X		X	25.1668	25.6673	24.7525	24.7164	23.3399	25.4016	24.2274	25.6086	26.065	25.9256	25.0386	25.1555	8	8	8	35.9	35.9	35.9	37.979	0	243.82	1497600000	63
Excreted/secreted protein 27	LMJF_03_0960	Q1X7K5;LmjF.03.0960:mRNA-p1	Q1X7K5;LmjF.03.0960	LmjF.03.0960		X	X	28.1005	28.7479	28.3208	28.2749	27.8209	28.6106	26.1792	28.2837	28.2549	28.2948	27.2357	28.0935	4	4	4	33.7	33.7	33.7	12.51	0	34.892	9419600000	83
Excreted/secreted protein 9.1	LMJF_14_0820	Q4QFQ1;LmjF.14.0820:mRNA-p1	Q4QFQ1;LmjF.14.0820	LmjF.14.0820		X	X	26.7011	26.6218	26.4911	26.5271	26.7637	25.9101	26.3953	25.9345	27.2337	26.5344	26.7996	26.4584	10	10	10	20.8	20.8	20.8	62.635	0	200.19	2918100000	141
Exportin T (TRNA exportin)-like protein	LMJF_02_0110	LmjF.02.0110:mRNA-p1;E9AC85	LmjF.02.0110;E9AC85	LmjF.02.0110	X		X	25.0488	24.6438	24.739	25.2268	26.3433	26.2745	26.4522	25.8851	25.0468	24.4681	25.5702	26.0497	18	18	18	20.7	20.7	20.7	128.15	0	323.31	2382900000	122
Farnesyl pyrophosphate synthase (EC 2.5.1.1) (EC 2.5.1.10)	FPPS LMJF_22_1360	Q4QBL1;LmjF.22.1360:mRNA-p1	Q4QBL1;LmjF.22.1360	LmjF.22.1360		X	X	30.3635	30.8674	30.7952	30.0021	30.0375	31.2658	28.7576	30.7497	29.8836	30.5145	30.0948	30.3385	14	14	14	42.3	42.3	42.3	40.967	0	213.63	45506000000	390
Farnesyltransferase beta subunit (EC 2.5.1.58)	LMJF_26_1470	Q8WR00;LmjF.26.1470:mRNA-p1	Q8WR00;LmjF.26.1470	LmjF.26.1470	X		X	24.1337	24.6947	24.5252	24.3998	24.9355	23.2797	25.9098	24.445	23.7248	NaN	25.1601	24.7636	9	9	9	15	15	15	78.216	0	109.34	1031400000	38
Fatty acid transporter protein-like protein	LMJF_24_1780	Q4QAF3;LmjF.24.1780:mRNA-p1	Q4QAF3;LmjF.24.1780	LmjF.24.1780		X	X	27.8989	27.8498	27.8721	27.2503	28.4759	27.8747	27.9016	27.9856	28.5647	28.5231	28.1713	28.0906	30	30	30	29.4	29.4	29.4	143.79	0	323.31	9405300000	317
Fatty acyl-CoA reductase (EC 1.2.1.84)	LMJF_24_1640	Q4QAG7;LmjF.24.1640:mRNA-p1	Q4QAG7;LmjF.24.1640	LmjF.24.1640		X	X	29.4256	29.1642	28.8925	28.7658	28.9097	29.0928	29.0217	29.4509	28.7757	29.129	29.0412	28.7457	18	18	18	38.2	38.2	38.2	64.722	0	311.75	19672000000	326
FBP protein (EC 3.1.3.11)	FBP LMJF_04_1160	O97193;LmjF.04.1160:mRNA-p1	O97193;LmjF.04.1160	LmjF.04.1160		X	X	30.6845	30.688	30.4302	30.5846	30.8251	30.4551	30.909	30.4162	30.4523	30.1691	30.7456	30.4433	16	16	16	49	49	49	38.826	0	323.31	53541000000	544
Ferredoxin NADP+ reductase-like protein (EC 1.18.1.2)	LMJF_21_0420	Q4QCH3;LmjF.21.0420:mRNA-p1	Q4QCH3;LmjF.21.0420	LmjF.21.0420		X	X	25.6022	25.5791	25.9658	25.7595	26.035	26.0887	26.1953	26.1265	25.6537	26.4786	26.7462	26.2235	15	15	15	26.6	26.6	26.6	74.897	0	170.79	2627100000	108
Ferredoxin, 2fe-2s-like protein	LMJF_31_2490	Q4Q612;LmjF.31.2490:mRNA-p1	Q4Q612;LmjF.31.2490	LmjF.31.2490		X	X	24.8779	23.9263	24.0816	24.6942	NaN	25.1448	23.6138	25.5709	NaN	23.8386	24.1757	23.964	4	4	4	41.4	41.4	41.4	15.71	0	57.09	969940000	31
Ferredoxin, 2fe-2s-like protein	LMJF_31_2510	Q4Q610;LmjF.31.2510:mRNA-p1	Q4Q610;LmjF.31.2510	LmjF.31.2510		X		NaN	NaN	NaN	NaN	NaN	NaN	NaN	NaN	24.0859	NaN	NaN	NaN	1	1	1	7.7	7.7	7.7	19.737	0.0031963	9.8732	809110000	26
Ferric reductase transmembrane protein-like protein	LMJF_30_2050	Q4Q789;LmjF.30.2050:mRNA-p1	Q4Q789;LmjF.30.2050	LmjF.30.2050	X			NaN	NaN	NaN	NaN	24.3229	NaN	NaN	NaN	NaN	NaN	NaN	NaN	2	2	2	10.6	10.6	10.6	24.998	0.00031017	14.019	101160000	4
Ferrochelatase-like protein (EC 4.99.1.1)	LMJF_17_1460	Q4QE43;LmjF.17.1460:mRNA-p1	Q4QE43;LmjF.17.1460	LmjF.17.1460		X	X	24.55	24.2953	25.5024	24.125	24.1286	25.1421	25.2083	24.9609	25.6343	25.9924	25.0278	25.4677	7	7	7	22.6	22.6	22.6	42.26	0	83.495	1010100000	45
Fibrillarin	LMJF_36_3070	Q4Q1B2	Q4Q1B2	LmjF.36.3070		X		NaN	NaN	NaN	NaN	NaN	NaN	NaN	24.9043	NaN	NaN	NaN	NaN	19	1	1	80.3	4.3	4.3	25.787	0.0042963	7.7045	471100000	5
Flagellar glycoprotein-like protein	LMJF_10_0630	Q4QHF2;LmjF.10.0630:mRNA-p1	Q4QHF2;LmjF.10.0630	LmjF.10.0630		X	X	26.6918	26.9553	26.5935	26.7595	27.6679	27.1172	27.8126	27.1623	26.8717	27.2001	27.5364	28.1546	9	9	9	17.5	17.5	17.5	60.375	0	165.56	5347800000	135
Flagellar protofilament ribbon protein-like protein	LMJF_10_1190	Q4QH95;LmjF.10.1190:mRNA-p1	Q4QH95;LmjF.10.1190	LmjF.10.1190		X	X	28.1275	27.5864	28.1392	27.8814	26.1867	27.8038	27.0622	27.4445	29.3999	28.7111	28.3404	27.3394	18	18	18	50.1	50.1	50.1	47.139	0	323.31	9335300000	196
Flap endonuclease 1 (FEN-1) (EC 3.1.-.-) (Flap structure-specific endonuclease 1)	FEN1 LmjF.27.0250	Q4FYU7;LmjF.27.0250:mRNA-p1	Q4FYU7;LmjF.27.0250	LmjF.27.0250	X		X	26.6321	27.5024	27.2074	26.2431	25.5565	26.929	26.8612	26.3014	26.7486	27.587	26.5493	26.8087	13	13	13	38.2	38.2	38.2	44.339	0	153.7	3598600000	109
Flavoprotein subunit-like protein	LMJF_07_0800	Q4QIK9;LmjF.07.0800:mRNA-p1	Q4QIK9;LmjF.07.0800	LmjF.07.0800		X	X	31.7376	31.4114	31.4853	31.3673	28.9449	29.3084	29.3842	29.3883	30.431	30.346	30.4339	30.201	34	34	34	57.5	57.5	57.5	71.094	0	323.31	61615000000	921
Folylpolyglutamate synthetase (EC 6.3.2.17)	FPGS LMJF_36_2610	Q4Q1G0;LmjF.36.2610:mRNA-p1	Q4Q1G0;LmjF.36.2610	LmjF.36.2610		X	X	26.7813	26.6933	26.3336	26.3284	26.8654	26.2645	26.6617	27.2881	27.2615	26.4423	26.7521	27.0358	19	19	19	41	41	41	58.834	0	323.31	3726000000	165
Formate--tetrahydrofolate ligase (EC 1.5.1.5) (EC 3.5.4.9) (EC 6.3.4.3)	FTHS LMJF_30_2600	Q4Q735;LmjF.30.2600:mRNA-p1	Q4Q735;LmjF.30.2600	LmjF.30.2600		X	X	29.8043	29.0012	29.8584	29.5311	27.824	29.8059	29.886	29.9461	28.4472	28.648	29.2016	28.9817	23	23	23	54.3	54.3	54.3	66.569	0	323.31	30729000000	391
Formin A (Putative formin)	LMJF_17_0930	Q4QE97;LmjF.17.0930:mRNA-p1	Q4QE97;LmjF.17.0930	LmjF.17.0930	X		X	NaN	23.8223	NaN	NaN	24.7056	23.842	NaN	NaN	27.0012	NaN	25.6604	24.6241	5	5	5	5	5	5	138.39	0	39.741	490250000	10
Formin B (Putative formin)	LMJF_24_1110	Q4QAM2;LmjF.24.1110:mRNA-p1	Q4QAM2;LmjF.24.1110	LmjF.24.1110		X	X	24.3276	24.4614	24.0518	24.4305	24.0326	23.831	23.9203	24.6043	26.2148	23.9828	25.0007	25.2968	12	12	12	14.9	14.9	14.9	129.19	0	243.7	1049400000	61
Frataxin-like protein	LMJF_25_1050	Q4Q9Y8;LmjF.25.1050:mRNA-p1	Q4Q9Y8;LmjF.25.1050	LmjF.25.1050		X	X	26.9865	24.1235	26.0754	26.7853	NaN	NaN	24.1818	27.3829	24.6902	NaN	26.8085	26.1267	4	4	4	25.4	25.4	25.4	20.244	0	87.216	3661900000	43
Fructose-6-phosphate2-kinase/fructose-2,6-bisph os phatase-likeprotein (EC 2.7.1.105)	LMJF_36_0150	Q4Q263;LmjF.36.0150:mRNA-p1	Q4Q263;LmjF.36.0150	LmjF.36.0150	X		X	NaN	NaN	NaN	NaN	NaN	NaN	NaN	22.9848	NaN	NaN	22.2223	22.6283	4	4	4	9.9	9.9	9.9	55.393	0	49.634	128290000	10
Fructose-bisphosphate aldolase (EC 4.1.2.13)	ALD LMJF_36_1260	Q4Q1V0;LmjF.36.1260:mRNA-p1	Q4Q1V0;LmjF.36.1260	LmjF.36.1260		X	X	33.7099	33.7897	33.4512	33.0168	31.8219	33.3132	32.2209	33.3494	34.4771	34.2017	33.5549	33.3437	26	26	26	78.7	78.7	78.7	40.827	0	323.31	355070000000	1006
FtsJ-like methyltransferase	P883.41 LMJF_31_0650	Q9BHC8;LmjF.31.0650:mRNA-p1	Q9BHC8;LmjF.31.0650	LmjF.31.0650	X			NaN	NaN	NaN	NaN	NaN	23.4882	NaN	NaN	NaN	NaN	NaN	NaN	1	1	1	6.6	6.6	6.6	36.731	0.00321	10.641	284460000	10
Galactofuranosyltransferase lpg1-like protein	LPG1L LMJF_26_0550	Q4Q9D9;LmjF.26.0550:mRNA-p1	Q4Q9D9;LmjF.26.0550	LmjF.26.0550		X	X	23.7987	24.4308	24.4913	NaN	24.307	NaN	24.3759	24.071	25.609	24.7331	24.7304	24.7224	9	9	9	21.2	21.2	21.2	59.952	0	124.79	582040000	37
Galactokinase-like protein	LMJF_35_2740	LmjF.35.2740:mRNA-p1;E9AF98	LmjF.35.2740;E9AF98	LmjF.35.2740		X	X	29.9056	30.0317	30.0347	29.3525	29.975	30.39	29.9879	30.2878	29.5492	29.316	29.1681	28.9416	29	29	29	52.5	52.5	52.5	53.299	0	323.31	38496000000	467
Gamma-glutamyl phosphate reductase-like protein	LMJF_02_0630	LmjF.02.0630:mRNA-p1;E9ACD7	LmjF.02.0630;E9ACD7	LmjF.02.0630	X		X	23.7503	NaN	24.8818	23.5409	24.5621	24.9863	23.9573	25.1089	25.7195	25.3985	24.5822	25.385	10	10	10	24	24	24	68.55	0	244.46	979510000	63
Gamma-glutamylcyclotransferase (EC 4.3.2.-)	LMJF_22_1190;LMJF_22_1200	Q4QBM8;LmjF.22.1190:mRNA-p1;Q4QBM7;LmjF.22.1200:mRNA-p1	Q4QBM8;LmjF.22.1190	LmjF.22.1190		X	X	27.4755	27.9866	27.8707	27.2434	27.6992	27.0751	27.7395	27.4143	28.0676	27.3033	27.6603	27.5932	9	9	9	46.8	46.8	46.8	26.697	0	172.32	6635500000	165
Glucoamylase-like protein	LMJF_22_0660	LmjF.22.0660:mRNA-p1;Q4QBT1	LmjF.22.0660;Q4QBT1	LmjF.22.0660	X		X	24.1612	NaN	NaN	NaN	24.6612	NaN	24.4509	24.1286	25.1658	24.9437	NaN	NaN	6	6	6	7.1	7.1	7.1	126.68	0	126.96	476570000	20
Glucokinase (EC 2.7.1.2)	LMJF_36_2320	Q4Q1I9;LmjF.36.2320:mRNA-p1	Q4Q1I9;LmjF.36.2320	LmjF.36.2320		X	X	28.2442	27.2356	27.6748	27.2547	26.7704	27.7158	27.2057	27.5178	27.4881	27.2537	28.0731	27.847	7	7	7	23.1	23.1	23.1	44.434	0	167.8	7565900000	172
Glucosamine-6-phosphate isomerase (EC 3.5.99.6) (Glucosamine-6-phosphate deaminase)	LMJF_32_3260	Q4Q4U6;LmjF.32.3260:mRNA-p1	Q4Q4U6;LmjF.32.3260	LmjF.32.3260		X	X	29.1661	29.1643	29.0023	28.5665	28.0365	29.1028	27.7706	28.904	28.017	28.7813	27.5786	27.9754	9	9	9	41.6	41.6	41.6	31.524	0	268.9	13559000000	247
Glucose transporter, lmgt1	LMJF_36_6300	Q4Q0D0;LmjF.36.6300:mRNA-p1	Q4Q0D0;LmjF.36.6300	LmjF.36.6300	X		X	19.622	22.0912	NaN	22.1828	26.5902	20.3117	21.6743	NaN	NaN	20.643	NaN	NaN	7	4	4	15.8	10.1	10.1	70.733	0	35.924	541100000	19
Glucose transporter, lmgt2	LMJF_36_6290	Q4Q0D1;LmjF.36.6290:mRNA-p1	Q4Q0D1;LmjF.36.6290	LmjF.36.6290		X	X	28.2507	28.5329	29.1305	28.5852	29.3577	28.7843	27.9568	28.7435	26.9556	27.1247	26.1571	27.4553	8	8	3	15.3	15.3	5.3	61.2	0	323.31	14518000000	216
Glucose-6-phosphate 1-dehydrogenase (EC 1.1.1.49)	G6PD LMJF_34_0080	Q4Q3K1;LmjF.34.0080:mRNA-p1	Q4Q3K1;LmjF.34.0080	LmjF.34.0080		X	X	30.1862	30.2261	30.407	30.1071	30.29	30.5381	30.6905	30.2443	31.0313	30.8761	30.8599	30.5107	31	31	31	58.2	58.2	58.2	63.34	0	323.31	60296000000	687
Glucose-6-phosphate 1-epimerase (EC 5.1.3.15)	LMJF_34_3380	Q4Q2K6;LmjF.34.3380:mRNA-p1	Q4Q2K6;LmjF.34.3380	LmjF.34.3380		X	X	28.2038	26.989	27.515	28.1864	28.0199	28.0655	28.0604	27.7183	27.816	28.5798	28.8754	29.2257	11	11	11	55.1	55.1	55.1	33.122	0	157.67	10096000000	212
Glucose-6-phosphate isomerase (EC 5.3.1.9)	PGI pgi LMJF_12_0530	Q4QGN9;LmjF.12.0530:mRNA-p1;CON__Q3ZBD7	Q4QGN9;LmjF.12.0530	LmjF.12.0530		X	X	31.1446	31.7651	31.6024	31.3511	31.469	31.4699	31.6258	31.4385	32.0053	32.7515	32.492	32.6625	25	25	25	52.4	52.4	52.4	67.169	0	323.31	151030000000	1207
Glutamate dehydrogenase	LMJF_28_2910	Q4Q7X1;LmjF.28.2910:mRNA-p1	Q4Q7X1;LmjF.28.2910	LmjF.28.2910		X	X	31.7176	31.548	31.81	31.4068	29.7807	29.5596	30.0526	29.7984	32.9243	32.6862	32.6526	32.4887	23	23	23	63.7	63.7	63.7	49.13	0	323.31	96467000000	842
Glutaredoxin-like protein	LMJF_01_0110	LmjF.01.0110:mRNA-p1;E9AC00	LmjF.01.0110;E9AC00	LmjF.01.0110		X	X	25.7964	26.2721	25.4041	26.4461	25.0125	27.0389	24.3829	25.9581	25.9157	27.1672	27.0067	26.0229	7	7	7	53.8	53.8	53.8	21.391	0	101.63	2901500000	73
Glutaredoxin-like protein	LMJF_27_0810	LmjF.27.0810:mRNA-p1;E9AD58	LmjF.27.0810;E9AD58	LmjF.27.0810		X	X	28.0204	27.7349	26.7482	27.5165	25.2171	29.1987	NaN	27.5702	25.4196	NaN	25.0777	25.1593	4	4	4	74.3	74.3	74.3	12.204	0	108.3	6520500000	63
Glutaredoxin-like protein	LMJF_05_0310	Q4QJH1;LmjF.05.0310:mRNA-p1	Q4QJH1;LmjF.05.0310	LmjF.05.0310		X	X	25.4757	24.9825	25.7265	25.1288	22.0537	25.2834	NaN	25.6878	22.4372	22.6233	23.658	NaN	3	3	3	20	20	20	19.668	0	38.287	1042000000	28
Glutathione peroxidase	LMJF_36_3010	Q4Q1B8;LmjF.36.3010:mRNA-p1	Q4Q1B8;LmjF.36.3010	LmjF.36.3010	X		X	NaN	25.0483	NaN	24.5926	24.9078	25.0469	25.5103	24.7565	24.805	25.0808	25.125	24.7999	3	3	3	23	23	23	16.941	0	34.953	932640000	45
Glutathione peroxidase	TDPX LMJF_26_0810;TDPX LMJF_26_0820	Q4Q9B3;LmjF.26.0810:mRNA-p1;Q4Q9B2;LmjF.26.0820:mRNA-p1	Q4Q9B3;LmjF.26.0810;Q4Q9B2;LmjF.26.0820	LmjF.26.0810		X	X	30.678	30.4799	30.9019	30.6687	28.0713	30.981	29.5177	31.1187	32.1643	31.8163	32.0332	30.9935	11	11	1	69.5	69.5	6.8	20.943	0	114.71	68494000000	365
Glutathione peroxidase	TDPX LMJF_26_0800	Q4Q9B4;LmjF.26.0800:mRNA-p1	Q4Q9B4;LmjF.26.0800	LmjF.26.0800		X		NaN	NaN	NaN	NaN	NaN	NaN	NaN	NaN	NaN	NaN	NaN	23.883	11	1	1	71.6	6.6	6.6	20.214	0.003176	9.0525	261250000	8
Glutathione synthetase (GSH-S) (EC 6.3.2.3)	LMJF_14_0910	Q4QFP4;LmjF.14.0910:mRNA-p1	Q4QFP4;LmjF.14.0910	LmjF.14.0910		X	X	28.5529	28.4413	28.3932	28.5806	29.3111	28.4856	29.4051	29.006	29.3631	28.9769	28.7209	28.8141	29	29	29	67.8	67.8	67.8	66.953	0	323.31	17275000000	353
Glyceraldehyde-3-phosphate dehydrogenase (EC 1.2.1.12)	LMJF_30_2970;LMJF_30_2980	Q4Q6Z5;LmjF.30.2970:mRNA-p1;Q4Q6Z4;LmjF.30.2980:mRNA-p1;LmjF.36.2350:mRNA-p1	Q4Q6Z5;LmjF.30.2970;Q4Q6Z4;LmjF.30.2980	LmjF.30.2970		X	X	34.2825	34.2156	34.4995	33.8695	34.048	33.8126	33.6504	33.0078	35.5363	35.537	34.4598	35.1911	25	25	25	65.7	65.7	65.7	39.166	0	323.31	666680000000	1498
Glyceraldehyde-3-phosphate dehydrogenase-like protein	LMJF_35_4750	LmjF.35.4750:mRNA-p1;E9AFV0	LmjF.35.4750;E9AFV0	LmjF.35.4750		X	X	27.7425	27.4378	27.6863	27.8617	27.5356	27.4844	26.6528	27.8469	27.3116	28.0454	27.9813	27.4041	8	8	8	40.1	40.1	40.1	36.317	0	176.57	7881100000	140
Glycerol-3-phosphate acyl transferase (EC 2.3.1.15)	GAT LMJF_03_0080	E9ACF5;LmjF.03.0080:mRNA-p1	E9ACF5;LmjF.03.0080	LmjF.03.0080		X	X	25.8858	26.1994	25.9243	25.7786	27.7136	26.513	26.8484	26.8635	28.3437	28.6173	28.1746	28.5101	17	17	17	27.7	27.7	27.7	71.134	0	256.89	4514800000	168
Glycerol-3-phosphate dehydrogenase (EC 1.1.5.3)	LMJF_28_0240	Q4Q8P6;LmjF.28.0240:mRNA-p1	Q4Q8P6;LmjF.28.0240	LmjF.28.0240		X	X	29.1484	29.1294	29.2501	28.6552	30.1737	29.589	29.3875	29.1835	28.9834	28.6076	28.2977	28.2281	28	28	28	49.7	49.7	49.7	66.533	0	323.31	18910000000	377
Glycerol-3-phosphate dehydrogenase [NAD(+)], glycosomal (EC 1.1.1.8)	GPD LmjF10.0510 LmjF_10_0510	Q4QHG4;LmjF.10.0510:mRNA-p1	Q4QHG4;LmjF.10.0510	LmjF.10.0510		X	X	29.2837	29.6251	29.5567	29.2036	29.9445	29.3032	29.4266	29.2821	30.2503	29.7374	29.7099	29.5725	15	15	15	50.1	50.1	50.1	39.298	0	169.4	22678000000	188
Glycine cleavage system H protein	GCVH LMJF_35_4720	LmjF.35.4720:mRNA-p1;E9AFU9	LmjF.35.4720;E9AFU9	LmjF.35.4720		X	X	30.1179	30.1548	31.0629	30.3801	27.8642	28.2241	28.1816	28.7735	30.7187	30.3912	29.6319	29.1887	6	6	6	49.3	49.3	49.3	15.204	0	69.48	31183000000	149
Glycine cleavage system P protein (EC 1.4.4.2)	GCVP LMJF_26_0030	Q4Q9I8;LmjF.26.0030:mRNA-p1	Q4Q9I8;LmjF.26.0030	LmjF.26.0030		X	X	28.3453	27.5771	28.2803	28.0678	26.8734	27.3045	27.9154	28.4696	28.9093	28.462	29.7419	29.0486	29	29	29	47.2	47.2	47.2	106.46	0	323.31	12538000000	384
Glycosomal malate dehydrogenase (EC 1.1.1.37)	gMDH LMJF_19_0710	Q4QDF0;LmjF.19.0710:mRNA-p1	Q4QDF0;LmjF.19.0710	LmjF.19.0710		X	X	31.5346	30.9083	31.8586	31.3085	31.3538	31.3526	31.3261	30.8886	31.9542	31.9049	31.3355	30.8989	19	19	19	72.4	72.4	72.4	33.631	0	323.31	98995000000	530
Glycosomal membrane like protein	LMJF_24_0150	Q4QAW6;LmjF.24.0150:mRNA-p1	Q4QAW6;LmjF.24.0150	LmjF.24.0150		X	X	27.8583	28.1213	28.2453	27.8128	27.8079	28.558	27.8365	28.9269	28.7791	28.9003	29.6495	29.5738	8	8	8	41.4	41.4	41.4	23.68	0	80.118	11449000000	206
Glycosomal membrane protein	LMJF_35_3700	LmjF.35.3700:mRNA-p1;E9AFJ4	LmjF.35.3700;E9AFJ4	LmjF.35.3700		X	X	31.7782	31.8787	31.6363	32.3388	31.6822	32.4474	31.2766	32.6668	32.0672	31.397	32.0069	32.1181	13	13	13	56.4	56.4	56.4	24.899	0	242.06	164730000000	741
Glycosomal membrane protein-like protein	LMJF_28_2250	Q4Q839;LmjF.28.2250:mRNA-p1	Q4Q839;LmjF.28.2250	LmjF.28.2250		X	X	25.2744	24.3114	26.228	26.7696	27.5348	27.0933	26.1209	26.0913	24.7796	26.5682	26.4908	26.2351	5	5	5	24	24	24	24.21	0	51.643	1847800000	67
Glycosome import protein	PEX2 LMJF_25_2230	Q4Q9L4;LmjF.25.2230:mRNA-p1	Q4Q9L4;LmjF.25.2230	LmjF.25.2230		X	X	24.5327	25.4372	25.5222	24.7114	26.3381	25.9295	25.338	25.986	26.5278	26.1673	26.3641	26.1218	7	7	7	23.6	23.6	23.6	37.974	0	121.87	1652600000	71
Glycosyl hydrolase-like protein	LMJF_36_4100	Q4Q105;LmjF.36.4100:mRNA-p1	Q4Q105;LmjF.36.4100	LmjF.36.4100	X			NaN	NaN	NaN	NaN	NaN	NaN	NaN	19.545	NaN	NaN	NaN	NaN	2	2	2	2	2	2	157.76	0	29.173	26536000	4
Glycosyl hydrolase-like protein	LMJF_33_2260	Q4Q3W1;LmjF.33.2260:mRNA-p1	Q4Q3W1;LmjF.33.2260	LmjF.33.2260		X	X	22.5082	22.3979	NaN	22.2198	24.7269	NaN	23.9351	NaN	NaN	NaN	23.643	23.5074	5	5	5	4.3	4.3	4.3	154.51	0	48.112	241940000	8
Glycosyl transferase-like protein	LMJF_36_3450	Q4Q173;LmjF.36.3450:mRNA-p1	Q4Q173;LmjF.36.3450	LmjF.36.3450	X			NaN	NaN	22.6303	NaN	NaN	NaN	NaN	NaN	NaN	NaN	NaN	NaN	2	2	2	8.1	8.1	8.1	31.258	0	24.233	64924000	6
Glycosyltransferase family-like protein	LMJF_13_0930	Q4QG61;LmjF.13.0930:mRNA-p1	Q4QG61;LmjF.13.0930	LmjF.13.0930		X	X	24.6774	24.7082	23.9691	25.1944	24.2356	24.539	25.1544	25.3802	25.8782	25.9612	24.2081	25.2496	8	8	8	33.5	33.5	33.5	31.126	0	206.27	991980000	45
Glycylpeptide N-tetradecanoyltransferase (EC 2.3.1.97)	NMT LMJF_32_0080	Q4Q5S8;LmjF.32.0080:mRNA-p1	Q4Q5S8;LmjF.32.0080	LmjF.32.0080		X	X	29.2926	29.2446	29.4568	29.1987	27.3948	29.4771	28.0034	29.6396	28.9333	28.9683	28.7921	28.1851	22	22	22	55.8	55.8	55.8	48.514	0	308.03	22089000000	333
GMP reductase (GMPR) (EC 1.7.1.7) (Guanosine 5'-monophosphate oxidoreductase) (Guanosine monophosphate reductase)	GMPR LMJF_17_0725	Q4QEB3;LmjF.17.0725:mRNA-p1	Q4QEB3;LmjF.17.0725	LmjF.17.0725		X	X	31.1812	30.8034	31.0204	31.1117	30.5181	30.9581	31.1998	31.1496	31.0558	31.0899	31.9977	31.6682	29	29	29	66.9	66.9	66.9	52.031	0	323.31	95029000000	818
Golgi apparatus membrane protein TVP23 homolog	LMJF_27_1900	LmjF.27.1900:mRNA-p1;E9ADG9	LmjF.27.1900;E9ADG9	LmjF.27.1900	X		X	26.0975	26.0847	25.5817	25.6972	27.1153	26.8648	25.9916	25.7819	NaN	NaN	25.668	27.1527	4	4	4	38.8	38.8	38.8	26.722	0	55.846	2148000000	55
GP63, leishmanolysin (EC 3.4.24.3) (EC 3.4.24.36)	GP63-3 LMJF_10_0470	Q4QHH0;LmjF.10.0470:mRNA-p1	Q4QHH0;LmjF.10.0470	LmjF.10.0470		X	X	25.8117	25.1398	25.0283	25.5316	25.4921	25.0133	25.9426	25.601	27.3313	27.0417	26.9015	26.9167	18	7	6	39.8	12.3	10.2	69.278	0	57.535	2084600000	69
GP63, leishmanolysin (EC 3.4.24.36)	GP63-1 LMJF_10_0460	Q4QHH2;LmjF.10.0460:mRNA-p1	Q4QHH2;LmjF.10.0460	LmjF.10.0460		X	X	29.9837	30.1535	30.3706	30.0547	32.4835	32.1707	32.6137	32.1262	29.9004	30.8987	30.9104	30.8959	18	18	1	43.5	43.5	3	63.939	0	323.31	100790000000	534
GP63, leishmanolysin (EC 3.4.24.36)	GP63-2 LMJF_10_0465	Q4QHH1;LmjF.10.0465:mRNA-p1	Q4QHH1;LmjF.10.0465	LmjF.10.0465		X	X	NaN	NaN	NaN	NaN	NaN	27.1231	NaN	26.3737	NaN	NaN	NaN	NaN	18	1	0	44	3.5	0	63.969	0	19.667	1152200000	11
GPI mannosyltransferase 2 (EC 2.4.1.-)	GPI18 LMJF_18_0960	Q4QDU6;LmjF.18.0960:mRNA-p1	Q4QDU6;LmjF.18.0960	LmjF.18.0960		X	X	24.9274	25.1546	25.1747	24.6834	26.0827	25.7566	25.6727	25.8057	25.0773	25.9887	25.1712	26.1659	6	6	6	14.8	14.8	14.8	76.972	0	105.5	1609000000	56
GrpE protein homolog	LMJF_30_0730	Q4Q7N4;LmjF.30.0730:mRNA-p1	Q4Q7N4;LmjF.30.0730	LmjF.30.0730		X	X	32.026	31.2254	31.7315	31.0827	30.636	31.759	30.6689	31.8357	30.6703	31.2508	31.2272	30.5588	8	8	8	50.5	50.5	50.5	23.693	0	78.695	103790000000	341
GTP-binding nuclear protein	LMJF_25_1420	Q4Q9V1;LmjF.25.1420:mRNA-p1	Q4Q9V1;LmjF.25.1420	LmjF.25.1420		X	X	32.3945	32.258	32.0712	31.7921	32.0138	32.017	31.8919	31.909	32.6249	32.3864	31.7398	31.9476	14	14	14	59.3	59.3	59.3	24.224	0	210.2	162020000000	488
GTPase activator-like protein (EC 3.6.5.1)	LMJF_30_2840	LmjF.30.2840:mRNA-p1;Q4Q709	LmjF.30.2840	LmjF.30.2840	X		X	24.4546	24.2628	23.9967	25.1437	23.848	24.1315	24.4067	25.5129	23.2513	23.1277	24.9432	24.2879	7	7	7	17.1	17.1	17.1	41.238	0	58.858	965530000	71
GTPase Der	LMJF_26_0270	Q4Q9G4;LmjF.26.0270:mRNA-p1	Q4Q9G4;LmjF.26.0270	LmjF.26.0270	X		X	NaN	25.0544	26.177	25.6757	24.8039	26.354	25.0007	25.2267	26.0917	25.7838	25.0128	25.3005	7	7	7	16.9	16.9	16.9	56.467	0	62.528	976710000	39
Guanine nucleotide-binding protein-like protein	LMJF_26_1370	Q4Q957;LmjF.26.1370:mRNA-p1	Q4Q957;LmjF.26.1370	LmjF.26.1370	X		X	24.69	24.5684	24.1922	26.2195	25.1113	25.6212	25.2225	24.0282	24.7339	25.6063	25.9736	25.9858	11	11	11	14.5	14.5	14.5	97.182	0	134.11	984630000	79
Guanine nucleotide-binding protein-like protein	LMJF_14_0760	Q4QFQ7;LmjF.14.0760:mRNA-p1	Q4QFQ7;LmjF.14.0760	LmjF.14.0760	X		X	25.4748	26.6962	25.9503	25.4665	26.03	25.5867	24.997	24.5746	26.4152	25.4297	25.7146	25.1724	6	6	6	19.5	19.5	19.5	42.928	0	192.83	1509400000	47
Guanylate kinase-like protein	LMJF_36_2260	Q4Q1J5;LmjF.36.2260:mRNA-p1	Q4Q1J5;LmjF.36.2260	LmjF.36.2260	X		X	26.8993	26.9916	26.5789	26.3506	25.8745	26.7252	26.614	25.6145	26.0729	25.5635	25.9484	25.2957	10	10	10	42.2	42.2	42.2	36.198	0	169.83	2968200000	103
H/ACA ribonucleoprotein complex subunit	LMJF_34_4290	Q4Q2B2;LmjF.34.4290:mRNA-p1	Q4Q2B2;LmjF.34.4290	LmjF.34.4290	X		X	29.6155	29.4388	30.1174	28.8036	28.8419	29.0819	29.2486	29.4867	29.8026	29.9847	29.3189	28.6167	7	7	7	32.3	32.3	32.3	21.926	0	121.1	27835000000	168
H1 histone-like protein	LMJF_33_3240	Q4Q3L2;LmjF.33.3240:mRNA-p1	Q4Q3L2;LmjF.33.3240	LmjF.33.3240		X	X	31.6523	30.4507	29.7821	30.2352	32.4196	31.3132	31.3754	28.303	32.0699	31.0012	30.1204	30.0227	3	3	3	32.9	32.9	32.9	14.89	0	143.39	87887000000	267
Haloacid dehalogenase-like hydrolase-like protein	LMJF_28_1380	Q4Q8C8;LmjF.28.1380:mRNA-p1	Q4Q8C8;LmjF.28.1380	LmjF.28.1380	X		X	24.5758	24.0804	24.3163	NaN	23.8385	24.749	NaN	24.9842	24.9353	24.2406	25.5905	24.6492	9	9	9	24.1	24.1	24.1	44.568	0	90.564	656590000	32
Haloacid dehalogenase-like hydrolase-like protein	LMJF_28_1360	Q4Q8D0;LmjF.28.1360:mRNA-p1	Q4Q8D0;LmjF.28.1360	LmjF.28.1360		X	X	26.7882	26.2294	26.7882	26.8176	26.0378	26.516	26.7234	26.9127	26.7394	27.058	25.5144	26.3909	11	11	11	46	46	46	32.076	0	166.88	4834900000	142
Haloacid dehalogenase-like hydrolase-like protein	LMJF_28_1350	Q4Q8D1;LmjF.28.1350:mRNA-p1	Q4Q8D1;LmjF.28.1350	LmjF.28.1350		X	X	26.7919	26.892	27.0694	26.9024	25.5174	26.6898	26.681	27.4547	26.5067	26.4639	26.6585	26.8875	10	10	10	43.5	43.5	43.5	35.277	0	115.27	4955200000	109
HASPA1 (Hydrophilic acylated surface protein a) (Hydrophilic surface protein 2)	haspa2 HASPA1 HASPA2 LMJF_23_1040 LMJF_23_1082 LMJF_23_1088	P90552;LmjF.23.1088:mRNA-p1;LmjF.23.1082:mRNA-p1;LmjF.23.1040:mRNA-p1	P90552;LmjF.23.1088;LmjF.23.1082;LmjF.23.1040	LmjF.23.1088		X	X	25.0201	27.3585	NaN	NaN	27.5759	NaN	NaN	NaN	28.8216	28.4683	NaN	28.3892	2	2	2	20.5	20.5	20.5	7.5928	0	64.96	3787300000	72
Heat shock protein 70-related protein	HSP70.4 LMJF_26_1240	Q4Q970;LmjF.26.1240:mRNA-p1	Q4Q970;LmjF.26.1240	LmjF.26.1240		X	X	33.0187	32.8173	32.7301	32.689	33.849	33.0066	33.1567	32.6609	33.6717	33.4396	33.3968	33.3407	37	37	37	68.6	68.6	68.6	70.588	0	323.31	330050000000	2119
Heat shock protein 83-1	HSP83-2 HSP83 HSP83-10 HSP83-11 HSP83-12 HSP83-13 HSP83-14 HSP83-15 HSP83-16 HSP83-17 HSP83-3 HSP83-5 HSP83-6 HSP83-7 HSP83-9 LMJF_33_0312 LMJF_33_0314 LMJF_33_0316 LMJF_33_0320 LMJF_33_0323 LMJF_33_0326 LMJF_33_0333 LMJF_33_0336 LMJF_33_0340 LMJF_33_0343 LMJF_33_0346 LMJF_33_0350 LMJF_33_0355 LMJF_33_0360 LMJF_33_0365;HSP83-8 HSP83-4 LMJF_33_0318 LMJF_33_0330	Q4Q4I0;LmjF.33.0330:mRNA-p1;LmjF.33.0318:mRNA-p1;Q4Q4I6;LmjF.33.0365:mRNA-p1;LmjF.33.0360:mRNA-p1;LmjF.33.0355:mRNA-p1;LmjF.33.0350:mRNA-p1;LmjF.33.0346:mRNA-p1;LmjF.33.0343:mRNA-p1;LmjF.33.0340:mRNA-p1;LmjF.33.0336:mRNA-p1;LmjF.33.0333:mRNA-p1;LmjF.33.0326:mRNA-p1;LmjF.33.0323:mRNA-p1;LmjF.33.0320:mRNA-p1;LmjF.33.0316:mRNA-p1;LmjF.33.0314:mRNA-p1;LmjF.33.0312:mRNA-p1	Q4Q4I0;LmjF.33.0330;LmjF.33.0318;Q4Q4I6;LmjF.33.0365;LmjF.33.0360;LmjF.33.0355;LmjF.33.0350;LmjF.33.0346;LmjF.33.0343;LmjF.33.0340;LmjF.33.0336;LmjF.33.0333;LmjF.33.0326;LmjF.33.0323;LmjF.33.0320;LmjF.33.0316;LmjF.33.0314;LmjF.33.0312	LmjF.33.0330		X	X	35.6422	36.4874	36.1857	35.573	37.5756	35.9721	36.2083	35.4157	36.1059	36.0409	35.377	35.4446	49	49	49	58.9	58.9	58.9	80.405	0	323.31	2488200000000	5076
Helicase-like protein	LMJF_31_0070	Q4Q6Q7;LmjF.31.0070:mRNA-p1	Q4Q6Q7;LmjF.31.0070	LmjF.31.0070	X			NaN	18.8337	NaN	NaN	NaN	NaN	NaN	NaN	NaN	NaN	NaN	NaN	2	2	2	3.1	3.1	3.1	108.27	0.0012329	12.679	5978600	2
Histone acetyltransferase (EC 2.3.1.48)	LMJF_28_2270	LmjF.28.2270:mRNA-p1;Q4Q837	LmjF.28.2270	LmjF.28.2270	X		X	20.9074	NaN	NaN	22.0841	21.5347	NaN	22.3305	NaN	NaN	NaN	23.4409	23.2009	3	3	3	6.9	6.9	6.9	83.23	0	48.071	158930000	16
Histone acetyltransferase (EC 2.3.1.48)	LMJF_14_0140	Q4QFX1;LmjF.14.0140:mRNA-p1	Q4QFX1;LmjF.14.0140	LmjF.14.0140	X		X	22.0213	NaN	NaN	NaN	NaN	NaN	NaN	22.9309	22.5571	NaN	22.7882	22.8093	4	4	4	11.8	11.8	11.8	58.012	0	32.33	206550000	9
Histone acetyltransferase-like protein (EC 2.3.1.48)	LMJF_16_0240	Q4QEZ6;LmjF.16.0240:mRNA-p1	Q4QEZ6;LmjF.16.0240	LmjF.16.0240	X		X	26.2875	26.0932	26.3788	26.1929	27.3719	26.2065	26.5884	26.5267	25.8707	25.5083	25.9709	25.6777	19	19	19	39.4	39.4	39.4	85.585	0	323.31	3063500000	120
Histone deacetylase (EC 3.5.1.98)	LMJF_08_1090	LmjF.08.1090:mRNA-p1;Q4QI60	LmjF.08.1090;Q4QI60	LmjF.08.1090	X		X	25.9247	25.638	26.2562	25.8561	26.1626	25.962	26.2692	26.208	27.0019	27.3532	26.6359	26.2729	13	13	13	28.4	28.4	28.4	65.739	0	210.2	2822300000	109
Histone deacetylase (EC 3.5.1.98)	LMJF_21_1870	Q4QBZ5;LmjF.21.1870:mRNA-p1	Q4QBZ5;LmjF.21.1870	LmjF.21.1870	X		X	25.2761	25.1978	25.2711	25.1605	26.2645	23.9176	25.0873	24.859	25.1308	NaN	23.855	25.1555	8	8	8	22.1	22.1	22.1	67.258	0	207.76	1114800000	48
Histone deacetylase (EC 3.5.1.98)	LMJF_21_0680	Q4QCE7;LmjF.21.0680:mRNA-p1	Q4QCE7;LmjF.21.0680	LmjF.21.0680	X			22.8467	NaN	NaN	NaN	NaN	NaN	NaN	NaN	NaN	NaN	NaN	NaN	3	3	3	10.3	10.3	10.3	46.983	0	39.728	183270000	5
Histone H2A	LMJF_21_0915 LMJF_21_0920 LMJF_21_0930	Q4QCA4;LmjF.21.0930:mRNA-p1;LmjF.21.0920:mRNA-p1;LmjF.21.0915:mRNA-p1	Q4QCA4;LmjF.21.0930;LmjF.21.0920;LmjF.21.0915	LmjF.21.0930		X	X	33.4575	33.4804	33.8002	33.4203	31.0074	32.8101	31.2389	32.6031	34.2517	33.4328	32.2435	32.8716	6	6	3	33.3	33.3	18.9	13.822	0	230.93	273870000000	683
Histone H2A	LMJF_29_1720;LMJF_29_1740	LmjF.29.1740:mRNA-p1;LmjF.29.1720:mRNA-p1;E9AE35;E9AE33	LmjF.29.1740;LmjF.29.1720;E9AE35;E9AE33	LmjF.29.1740		X	X	32.877	33.1374	33.3752	32.8816	30.498	32.9711	31.4431	32.6045	32.9037	30.2056	30.1496	31.0258	5	2	1	33.3	18.9	7.6	13.849	0	62.226	219210000000	416
Histone H2A	LMJF_29_1730	LmjF.29.1730:mRNA-p1;E9AE34	LmjF.29.1730;E9AE34	LmjF.29.1730		X		29.9991	NaN	NaN	NaN	NaN	NaN	NaN	NaN	NaN	NaN	NaN	NaN	5	1	1	33.3	7.6	7.6	13.821	0.0031968	9.9292	28439000000	109
Histone H2A	LMJF_17_0280	Q4QEG6;LmjF.17.0280:mRNA-p1;REV__LmjF.33.0930:mRNA-p1;REV__Q4Q499	Q4QEG6;LmjF.17.0280	LmjF.17.0280		X	X	25.9852	28.2943	30.138	26.9348	29.1519	28.2769	28.0127	27.4262	30.1511	30.0589	29.2357	28.8276	4	4	4	19.8	19.8	19.8	18.695	0	32.271	14938000000	92
Histone H2B	H2B LMJF_19_0030 LMJF_19_0040 LMJF_19_0050;LMJF_09_1340	Q4QDL6;LmjF.19.0050:mRNA-p1;LmjF.19.0040:mRNA-p1;LmjF.19.0030:mRNA-p1;Q4QHP1;LmjF.09.1340:mRNA-p1	Q4QDL6;LmjF.19.0050;LmjF.19.0040;LmjF.19.0030;Q4QHP1;LmjF.09.1340	LmjF.19.0050		X	X	34.2715	34.0074	34.5178	33.9834	32.9338	34.1736	32.604	33.1895	34.5504	35.3415	34.1716	34.0248	8	8	6	61.7	61.7	50.5	11.847	0	135.86	677010000000	1442
Histone H2B	LMJF_28_0210	Q4Q8P9;LmjF.28.0210:mRNA-p1	Q4Q8P9;LmjF.28.0210	LmjF.28.0210		X	X	27.8046	27.511	28.1283	28.1266	26.4105	27.171	26.5568	27.4645	28.7858	28.3301	28.9945	27.6724	5	5	5	34.5	34.5	34.5	15.756	0	67.346	10506000000	162
Histone H2B (Histone H2B variant 2)	H2B LMJF_17_1220	Q9U8C0;LmjF.17.1220:mRNA-p1	Q9U8C0;LmjF.17.1220	LmjF.17.1220		X	X	24.2843	24.2949	25.4574	26.182	23.1178	23.383	22.6877	26.4635	27.2847	28.6769	27.9137	26.5437	7	5	5	55.9	37.8	37.8	12.456	0	93.935	2488600000	66
Histone H3 (Putative histone H3)	LMJF_10_0870 LMJF_10_0990 LMJF_16_0570 LMJF_16_0575 LMJF_16_0610	Q4QHB5;LmjF.16.0610:mRNA-p1;LmjF.16.0575:mRNA-p1;LmjF.16.0570:mRNA-p1;LmjF.10.0990:mRNA-p1;LmjF.10.0870:mRNA-p1	Q4QHB5;LmjF.16.0610;LmjF.16.0575;LmjF.16.0570;LmjF.10.0990;LmjF.10.0870	LmjF.16.0610		X	X	31.4127	31.8695	34.2647	32.3289	NaN	32.5967	30.9706	31.1397	30.1612	32.834	31.4835	31.8025	6	6	1	52.3	52.3	24.6	14.678	0	89.013	157720000000	271
Histone H4	L7845.05 LMJF_02_0020 LMJF_25_2450 LMJF_31_3180 LMJF_35_1310 LMJF_36_0020	Q4Q277;LmjF.36.0020:mRNA-p1;LmjF.35.1310:mRNA-p1;LmjF.31.3180:mRNA-p1;LmjF.25.2450:mRNA-p1;LmjF.02.0020:mRNA-p1;LmjF.21.0015:pseudogenic_transcript-p1	Q4Q277;LmjF.36.0020;LmjF.35.1310;LmjF.31.3180;LmjF.25.2450;LmjF.02.0020;LmjF.21.0015:pseudogenic_transcript-p1	LmjF.36.0020		X	X	34.2801	34.4184	34.6071	34.1499	32.5882	34.1495	31.6722	33.3531	34.0993	33.9731	32.951	32.9902	11	11	4	53	53	14	11.439	0	257.49	486190000000	674
Histone H4	LMJF_06_0010	Q4QJ78;LmjF.06.0010:mRNA-p1	Q4QJ78;LmjF.06.0010	LmjF.06.0010		X	X	31.4877	32.6596	32.5456	31.6531	30.5094	31.0101	29.5542	31.5547	33.8473	34.2635	32.4692	32.5028	9	6	6	51	28	28	11.366	0	87.6	135690000000	280
Histone H4	LMJF_15_0010	LmjF.35.0015:pseudogenic_transcript-p1;Q4QFI3;LmjF.15.0010:mRNA-p1	LmjF.35.0015:pseudogenic_transcript-p1;Q4QFI3;LmjF.15.0010	LmjF.35.0015		X	X	32.4408	32.0112	32.2515	32.0267	29.9272	30.2794	29.0843	30.5771	32.5688	31.0172	30.8908	29.6168	10	3	1	58.2	15.4	14.3	10.32	0	116.64	99145000000	202
Histone-lysine N-methyltransferase, H3 lysine-79 specific (EC 2.1.1.43) (Histone H3-K79 methyltransferase)	DOT1 LMJF_20_0030	Q4QD41;LmjF.20.0030:mRNA-p1	Q4QD41;LmjF.20.0030	LmjF.20.0030	X			NaN	NaN	NaN	21.5368	NaN	NaN	NaN	NaN	NaN	NaN	NaN	NaN	1	1	1	3.2	3.2	3.2	31.748	0.0038622	7.8698	102170000	4
Homoserine dehydrogenase (HDH) (EC 1.1.1.3)	LMJF_07_0260	Q4QIR8;LmjF.07.0260:mRNA-p1	Q4QIR8;LmjF.07.0260	LmjF.07.0260		X	X	25.067	25.431	25.7363	24.6937	24.1866	25.5626	25.5874	26.0151	25.6137	26.5532	26.0588	26.1746	11	11	11	39.9	39.9	39.9	39.985	0	130.52	1672000000	96
Hs1vu complex proteolytic subunit-like (EC 3.4.25.-)	LMJF_36_3990	Q4Q116;LmjF.36.3990:mRNA-p1	Q4Q116;LmjF.36.3990	LmjF.36.3990		X	X	28.7639	28.6983	28.0293	28.6658	28.7518	29.1618	29.4333	29.0676	28.4915	29.8364	29.0576	28.9585	5	5	5	26.2	26.2	26.2	23.349	0	113.32	18154000000	89
HSP70-like protein	LMJF_01_0640	LmjF.01.0640:mRNA-p1;E9AC55	LmjF.01.0640;E9AC55	LmjF.01.0640		X	X	26.8315	26.6838	27.1137	26.7631	27.9335	27.097	27.1711	26.7544	28.0957	27.5444	27.0977	27.3337	23	23	23	29.1	29.1	29.1	117.53	0	323.31	5190300000	159
Hydrolase-like protein	LMJF_17_1060	Q4QE85;LmjF.17.1060:mRNA-p1	Q4QE85;LmjF.17.1060	LmjF.17.1060	X		X	26.0029	25.712	25.6329	25.4983	26.0698	24.8049	25.4621	25.2459	26.5555	26.601	26.4062	26.6675	11	11	11	21.9	21.9	21.9	75.811	0	210.17	1703800000	104
Hydrolase-like protein	LMJF_17_1040	Q4QE87;LmjF.17.1040:mRNA-p1	Q4QE87;LmjF.17.1040	LmjF.17.1040		X	X	26.3277	26.4895	26.4649	25.8589	24.4732	26.3379	25.8447	26.0917	27.3694	27.1706	27.2954	27.1009	14	14	14	40	40	40	46.749	0	137.72	3163300000	140
Hydrolase-like protein	LMJF_17_1050	Q4QE86;LmjF.17.1050:mRNA-p1	Q4QE86;LmjF.17.1050	LmjF.17.1050		X	X	25.3567	26.2306	25.1323	25.6458	25.5135	25.4575	25.7468	26.6027	26.768	26.4968	26.9965	26.4139	11	11	11	38.5	38.5	38.5	42.344	0	141.1	2244900000	79
Hydrophilic acylated surface protein b	HASPB2 HASPB1 LMJF_23_1060 LMJF_23_1070	Q4QB56;LmjF.23.1070:mRNA-p1;LmjF.23.1060:mRNA-p1	Q4QB56;LmjF.23.1070;LmjF.23.1060	LmjF.23.1070		X	X	NaN	NaN	NaN	NaN	23.566	NaN	NaN	NaN	27.3179	28.078	26.165	27.3788	2	2	2	10.2	10.2	10.2	18.668	0	49.757	987760000	22
Hypothetical predicted Kelch-domain protein	LMJF_24_0480	Q4QAT3;LmjF.24.0480:mRNA-p1	Q4QAT3;LmjF.24.0480	LmjF.24.0480	X		X	NaN	NaN	NaN	23.0543	23.2052	NaN	23.1471	NaN	NaN	NaN	NaN	NaN	4	4	4	4.8	4.8	4.8	127.47	0	41.206	138750000	11
Hypothetical predicted multi-pass transmembrane protein	LMJF_24_0700	Q4QAR3;LmjF.24.0700:mRNA-p1	Q4QAR3;LmjF.24.0700	LmjF.24.0700	X		X	22.8051	NaN	22.7331	22.3955	25.876	22.5405	23.3288	NaN	23.2716	23.5287	22.8124	23.947	4	4	4	4.1	4.1	4.1	105.41	0	33.644	266660000	19
Hypothetical predicted multi-pass transmembrane protein	LMJF_24_1850	Q4QAE6;LmjF.24.1850:mRNA-p1	Q4QAE6;LmjF.24.1850	LmjF.24.1850		X	X	27.0179	26.8224	26.9837	26.9673	27.049	27.1533	27.1263	27.3917	26.3577	26.0288	27.1911	26.5653	10	10	10	37.1	37.1	37.1	43.949	0	308.31	5285900000	138
Hypothetical predicted multi-pass transmembrane protein	LMJF_24_2230	Q4QAA7;LmjF.24.2230:mRNA-p1	Q4QAA7;LmjF.24.2230	LmjF.24.2230		X	X	25.7107	27.2877	26.8258	26.3599	28.9953	25.956	NaN	24.4396	27.856	26.9422	NaN	27.6838	4	4	4	23.4	23.4	23.4	20.088	0	49.172	2719500000	74
Hypothetical predicted multipass transmembrane protein	LMJF_24_1090	Q4QAM4;LmjF.24.1090:mRNA-p1	Q4QAM4;LmjF.24.1090	LmjF.24.1090	X		X	26.166	26.3215	26.737	25.7981	27.3479	25.8303	25.1099	24.9694	26.5882	26.3713	24.8927	26.3659	5	5	5	11.6	11.6	11.6	56.894	0	75.943	1887500000	60
Hypothetical predicted transmembrane protein	LMJF_24_0690	Q4QAR4;LmjF.24.0690:mRNA-p1	Q4QAR4;LmjF.24.0690	LmjF.24.0690	X			NaN	NaN	NaN	NaN	NaN	NaN	NaN	NaN	23.0007	NaN	NaN	NaN	2	2	2	17.8	17.8	17.8	19.321	0.00015818	17.129	164080000	7
Hypothetical predicted transmembrane protein	LMJF_24_0880	Q4QAP5;LmjF.24.0880:mRNA-p1	Q4QAP5;LmjF.24.0880	LmjF.24.0880	X			NaN	21.9734	NaN	NaN	NaN	NaN	NaN	NaN	NaN	NaN	NaN	NaN	1	1	1	8.5	8.5	8.5	13.086	0.0045831	7.6211	246170000	6
Hypothetical predicted transmembrane protein	LMJF_24_0440;LMJF_24_0450	Q4QAT6;LmjF.24.0450:mRNA-p1;Q4QAT7;LmjF.24.0440:mRNA-p1	Q4QAT6;LmjF.24.0450;Q4QAT7;LmjF.24.0440	LmjF.24.0450		X	X	27.5059	27.6474	27.626	27.6486	28.0547	27.6923	27.9761	27.9631	28.7244	27.9044	27.7734	27.9191	36	36	14	33.7	33.7	17.3	151.8	0	323.31	8797400000	302
Hypothetical tetratricopeptide repeat protein	LMJF_09_0440	LmjF.09.0440:mRNA-p1;Q4QHY0	LmjF.09.0440;Q4QHY0	LmjF.09.0440	X		X	24.944	25.1407	25.4027	24.8687	24.5548	25.0852	25.2655	24.7759	25.3542	25.2614	25.3076	24.3047	9	9	9	22.4	22.4	22.4	69.688	0	140.91	1318100000	68
Hypothetical transmembrane protein	LMJF_36_3340	Q4Q184;LmjF.36.3340:mRNA-p1	Q4Q184;LmjF.36.3340	LmjF.36.3340	X			NaN	NaN	NaN	NaN	NaN	NaN	22.1026	NaN	NaN	NaN	NaN	NaN	1	1	1	0.8	0.8	0.8	276.01	0.0029132	11.366	45285000	4
Hypothetical transmembrane protein L1994.14	L1994.14 LMJF_25_2270	Q95ZC0;LmjF.25.2270:mRNA-p1	Q95ZC0;LmjF.25.2270	LmjF.25.2270		X	X	22.4508	NaN	NaN	22.3493	22.2147	NaN	NaN	23.8628	21.5126	NaN	NaN	23.2959	2	2	2	3.8	3.8	3.8	52.024	0.0007716	12.91	207540000	15
Hypothetical transmembrane protein L6586.03	L6586.03 LMJF_23_0600	Q9NF82;LmjF.23.0600:mRNA-p1	Q9NF82;LmjF.23.0600	LmjF.23.0600	X			NaN	NaN	19.5711	NaN	NaN	NaN	NaN	NaN	NaN	NaN	NaN	NaN	1	1	1	4.2	4.2	4.2	27.638	0.0032061	10.322	32331000	2
Hypothetical transmembrane protein L6586.04	L6586.04 LMJF_23_0590	Q9NF81;LmjF.23.0590:mRNA-p1	Q9NF81;LmjF.23.0590	LmjF.23.0590	X			NaN	NaN	NaN	NaN	NaN	NaN	NaN	NaN	23.7469	NaN	NaN	NaN	2	2	2	5.4	5.4	5.4	42.625	0	55.389	164650000	6
Hypothetical transmembrane protein L7845.11	L108.13 L7845.11 LMJF_35_4760	Q9N6L8;LmjF.35.4760:mRNA-p1	Q9N6L8;LmjF.35.4760	LmjF.35.4760		X		NaN	NaN	NaN	NaN	18.9212	NaN	NaN	NaN	NaN	NaN	NaN	NaN	1	1	1	5.4	5.4	5.4	16.743	0.0089508	6.8488	631890	1
Hypothetical transmembrane protein P883.20	P883.20 LMJF_31_0600	Q9BHF0;LmjF.31.0600:mRNA-p1	Q9BHF0;LmjF.31.0600	LmjF.31.0600	X		X	22.3889	23.1045	NaN	NaN	22.1774	NaN	22.9421	NaN	24.4735	23.9766	NaN	23.1966	3	3	3	10.9	10.9	10.9	48.926	0	39.111	293450000	41
Hypoxanthine phosphoribosyltransferase (EC 2.4.2.8)	HGPRT LMJF_21_0845	Q4QCC3;LmjF.21.0845:mRNA-p1	Q4QCC3;LmjF.21.0845	LmjF.21.0845		X	X	28.9317	29.0215	27.4829	28.8107	28.5771	28.598	28.1434	29.1334	28.6883	28.1933	28.4601	28.5	9	9	9	51.7	51.7	51.7	23.57	0	208.06	15771000000	190
I/6 autoantigen-like protein	LMJF_22_1460	Q4QBK1;LmjF.22.1460:mRNA-p1	Q4QBK1;LmjF.22.1460	LmjF.22.1460		X	X	31.7192	31.9901	32.1223	31.4379	31.8254	31.7604	30.7083	30.6018	32.3447	31.2665	31.4415	31.8103	12	12	12	52.9	52.9	52.9	22.575	0	170.35	120080000000	570
Importin subunit alpha	LMJF_30_1120	Q4Q7J1;LmjF.30.1120:mRNA-p1	Q4Q7J1;LmjF.30.1120	LmjF.30.1120		X	X	30.8564	30.2187	30.7878	30.5827	30.1762	30.9217	30.6375	30.6831	30.3571	30.0185	30.331	29.9887	18	18	18	43.4	43.4	43.4	58.15	0	323.31	64740000000	419
Infective insect stage-specific protein	META1 LMJF_17_0890	Q25307;LmjF.17.0890:mRNA-p1	Q25307;LmjF.17.0890	LmjF.17.0890		X	X	26.951	26.417	27.2705	26.6795	NaN	25.3754	23.7148	NaN	28.8682	29.5727	28.78	29.2746	4	4	4	38.4	38.4	38.4	11.95	0	66.066	4881000000	90
Inhibitor of cysteine peptidase	icp LMJF_24_1770	Q868G9;LmjF.24.1770:mRNA-p1	Q868G9;LmjF.24.1770	LmjF.24.1770		X	X	28.8412	27.4368	28.4182	28.2515	27.9724	28.069	28.3588	28.0599	29.1378	29.0117	28.3109	28.7832	8	8	8	77.8	77.8	77.8	12.979	0	221.94	13874000000	162
Inosine triphosphate pyrophosphatase (ITPase) (Inosine triphosphatase) (EC 3.6.1.9) (Non-canonical purine NTP pyrophosphatase) (Non-standard purine NTP pyrophosphatase) (Nucleoside-triphosphate diphosphatase) (Nucleoside-triphosphate pyrophosphatase) (NTPase)	LMJF_36_4630	Q4Q0V1;LmjF.36.4630:mRNA-p1	Q4Q0V1;LmjF.36.4630	LmjF.36.4630		X	X	25.6995	25.2342	25.3738	24.1709	24.6642	25.2758	24.1768	25.1632	26.6335	25.9251	26.7491	24.6004	7	7	7	37.2	37.2	37.2	25.153	0	113.17	1605500000	43
Inosine-5'-monophosphate dehydrogenase (IMP dehydrogenase) (IMPD) (IMPDH) (EC 1.1.1.205)	LMJF_19_1560	Q4QD53;LmjF.19.1560:mRNA-p1	Q4QD53;LmjF.19.1560	LmjF.19.1560		X	X	32.2166	31.9547	31.9049	31.8867	32.5352	32.2006	32.277	32.5503	31.4395	30.941	31.1715	30.9434	27	27	27	63.2	63.2	63.2	55.546	0	323.31	164350000000	1214
Inosine-guanosine transporter	NT2 LMJF_36_1940	Q4Q1M9;LmjF.36.1940:mRNA-p1	Q4Q1M9;LmjF.36.1940	LmjF.36.1940		X	X	28.0572	27.6807	28.0993	27.2859	29.2828	28.0604	27.8909	28	27.8848	27.5859	27.6204	27.7376	12	12	12	28.1	28.1	28.1	53.941	0	205.33	10521000000	198
Inositol phosphosphingolipid phospholipase C-Like	ISCL LMJF_08_0200	Q4QIE9;LmjF.08.0200:mRNA-p1	Q4QIE9;LmjF.08.0200	LmjF.08.0200		X	X	26.6967	27.2294	26.8045	26.799	27.7712	26.3195	26.8642	26.915	29.4401	28.9322	28.5925	28.5505	15	15	15	31.2	31.2	31.2	71.701	0	323.31	6194200000	198
Inositol-1-monophosphatase (EC 3.1.3.25)	LMJF_17_1390	Q4QE50;LmjF.17.1390:mRNA-p1	Q4QE50;LmjF.17.1390	LmjF.17.1390	X		X	26.8548	26.881	27.2228	26.4252	27.358	26.6094	26.451	24.6177	27.9715	27.5281	27.1014	26.9879	13	13	13	53.8	53.8	53.8	30.82	0	231.63	3710600000	148
Inositol-3-phosphate synthase (EC 5.5.1.4)	INO1 LMJF_14_1360	Q4QFJ8;LmjF.14.1360:mRNA-p1	Q4QFJ8;LmjF.14.1360	LmjF.14.1360		X	X	30.8794	30.5222	30.4964	30.4321	30.5455	31.2545	31.6369	31.1114	30.0992	29.9351	30.4311	30.2692	24	24	24	48.9	48.9	48.9	58.3	0	323.31	73786000000	535
Intraflagellar transport protein-like protein	LMJF_22_1370	LmjF.22.1370:mRNA-p1;Q4QBL0	LmjF.22.1370;Q4QBL0	LmjF.22.1370		X	X	30.1665	29.8971	30.0748	30.0307	27.2147	29.8837	28.4313	29.7463	30.1069	29.7158	30.1327	28.945	28	28	28	55.4	55.4	55.4	67.584	0	323.31	31554000000	440
Ion transport protein-like protein	LMJF_14_0540	LmjF.14.0540.1:mRNA-p1;Q4QFT1;LmjF.14.0540.2:mRNA-p1	LmjF.14.0540.1;Q4QFT1;LmjF.14.0540.2	LmjF.14.0540		X	X	25.017	24.3297	24.3086	24.101	26.2367	23.5568	24.6806	NaN	NaN	24.6866	24.4065	23.8697	3	3	3	6.5	6.5	6.5	61.535	0	53.823	659900000	23
Iron/zinc transporter protein-like protein	LMJF_31_3060;LMJF_31_3070	Q4Q5V1;LmjF.31.3060:mRNA-p1;Q4Q5V0;LmjF.31.3070:mRNA-p1	Q4Q5V1;LmjF.31.3060;Q4Q5V0;LmjF.31.3070	LmjF.31.3060	X		X	26.1483	26.6157	26.0658	24.6741	27.645	25.1885	NaN	NaN	26.1103	25.3527	24.9077	NaN	4	4	4	9.7	9.7	9.7	45.864	0	36.252	1635000000	53
Isocitrate dehydrogenase [NADP] (EC 1.1.1.42)	LMJF_10_0290	Q4QHI7;LmjF.10.0290:mRNA-p1	Q4QHI7;LmjF.10.0290	LmjF.10.0290		X	X	33.0674	33.0628	33.0298	32.6806	33.3453	33.1933	33.0816	33.1185	32.6584	32.9923	32.6908	32.8422	35	35	35	67.4	67.4	67.4	48.49	0	323.31	331630000000	1637
Isocitrate dehydrogenase [NADP] (EC 1.1.1.42)	LMJF_33_2550	Q4Q3T2;LmjF.33.2550:mRNA-p1	Q4Q3T2;LmjF.33.2550	LmjF.33.2550		X	X	29.4636	29.0201	29.19	29.1498	28.8579	29.7292	29.4407	30.0324	28.6125	28.89	29.1066	28.8812	23	23	23	52.5	52.5	52.5	46.335	0	323.31	28027000000	307
Isopentenyl-pyrophosphate isomerase (Putative isomerase) (EC 5.3.3.2)	idi1 LMJF_35_5330	Q5QQ43;LmjF.35.5330:mRNA-p1	Q5QQ43;LmjF.35.5330	LmjF.35.5330		X	X	28.1672	28.1103	28.1914	27.3803	27.1763	27.3409	28.2033	27.9392	28.0907	28.9201	28.5312	28.0598	14	14	14	47.6	47.6	47.6	39.568	0	225.15	10121000000	179
Katanin p60 ATPase-containing subunit A-like 2 (Katanin p60 subunit A-like 2) (EC 3.6.4.3) (p60 katanin-like 2)	KATNAL2 LMJF_13_0960	Q4QG58;LmjF.13.0960:mRNA-p1	Q4QG58;LmjF.13.0960	LmjF.13.0960	X			25.3866	NaN	NaN	NaN	NaN	NaN	NaN	NaN	NaN	NaN	NaN	NaN	3	3	3	7.3	7.3	7.3	61.444	0	31.888	235660000	5
Katanin p60 ATPase-containing subunit A1 (Katanin p60 subunit A1) (EC 3.6.4.3) (p60 katanin)	KATNA1 LMJF_28_0400	Q4Q8N0;LmjF.28.0400:mRNA-p1	Q4Q8N0;LmjF.28.0400	LmjF.28.0400	X		X	26.8371	26.3731	27.1342	26.9432	23.7184	26.4245	26.5293	27.093	26.3402	26.5017	27.2692	26.2558	24	24	24	50.8	50.8	50.8	59.636	0	275.17	4090800000	164
Katanin-like protein	LMJF_15_0500	Q4QFD5;LmjF.15.0500:mRNA-p1	Q4QFD5;LmjF.15.0500	LmjF.15.0500	X		X	22.2022	22.2433	NaN	21.4897	23.1269	NaN	21.7368	23.0423	NaN	NaN	22.0585	NaN	6	6	6	8.1	8.1	8.1	105.72	0	62.208	234920000	15
Kinase (EC 2.7.-.-)	LMJF_14_0340	Q4QFV1;LmjF.14.0340:mRNA-p1	Q4QFV1;LmjF.14.0340	LmjF.14.0340	X			19.9152	NaN	NaN	NaN	NaN	NaN	NaN	NaN	NaN	NaN	NaN	NaN	3	3	3	2.9	2.9	2.9	116.06	0	30.861	27445000	7
Kinase (EC 2.7.-.-)	LMJF_35_3140	LmjF.35.3140:mRNA-p1;E9AFD8	LmjF.35.3140;E9AFD8	LmjF.35.3140		X		NaN	NaN	NaN	NaN	NaN	NaN	NaN	NaN	NaN	NaN	22.9286	NaN	2	2	2	6.4	6.4	6.4	41.58	0	19.788	63999000	11
Kinase-like protein	LMJF_03_0610	LmjF.03.0610:mRNA-p1;E9ACK6	LmjF.03.0610;E9ACK6	LmjF.03.0610		X	X	25.4443	25.5036	25.6467	24.9229	25.3618	24.284	24.6966	25.0227	27.5188	27.0642	26.1551	26.3316	9	9	9	33.8	33.8	33.8	38.83	0	125.86	1500300000	96
Kinesin-like protein	LMJF_01_0030	LmjF.01.0030:mRNA-p1;E9ABZ2	LmjF.01.0030;E9ABZ2	LmjF.01.0030	X		X	24.9049	24.6601	23.9713	24.898	24.6718	24.0092	25.0685	24.5663	25.6127	24.8812	26.2657	26.1288	9	8	8	18.4	16.8	16.8	74.432	0	96.945	1280700000	82
Kinesin-like protein	LMJF_05_0760	Q4QJC6;LmjF.05.0760:mRNA-p1	Q4QJC6;LmjF.05.0760	LmjF.05.0760	X		X	23.4154	23.8847	24.3331	23.6175	23.0464	NaN	NaN	NaN	24.4508	NaN	24.2729	25.0937	8	8	8	8.1	8.1	8.1	132.2	0	107.31	358630000	14
Kinesin-like protein	LMJF_34_1540	Q4Q348;LmjF.34.1540:mRNA-p1	Q4Q348;LmjF.34.1540	LmjF.34.1540	X			NaN	NaN	NaN	NaN	24.051	NaN	NaN	NaN	NaN	NaN	NaN	NaN	3	3	3	3.2	3.2	3.2	102.24	0	21.563	149710000	4
Kinesin-like protein	LMJF_13_0130	Q4QGE1;LmjF.13.0130:mRNA-p1	Q4QGE1;LmjF.13.0130	LmjF.13.0130	X		X	22.8181	23.0253	22.9191	22.443	24.4516	NaN	22.6059	22.4961	23.031	23.267	NaN	NaN	2	2	2	3	3	3	79.209	0	31.114	222310000	3
Kinesin-like protein	LMJF_31_0290	Q4Q6N4;LmjF.31.0290:mRNA-p1	Q4Q6N4;LmjF.31.0290	LmjF.31.0290	X			NaN	NaN	NaN	20.062	NaN	NaN	NaN	NaN	NaN	NaN	NaN	NaN	1	1	1	2.4	2.4	2.4	90.733	0.0029141	11.408	38662000	2
Kinesin-like protein	L6586.07 LMJF_23_0560	LmjF.23.0560:mRNA-p1;Q9NF78;REV__Q4QD98;REV__LmjF.19.1170:mRNA-p1	LmjF.23.0560;Q9NF78	LmjF.23.0560		X	X	30.3105	30.0839	30.3318	30.0807	30.5139	30.2099	30.5286	30.2457	30.8358	31.2413	31.3613	30.8545	38	38	38	48.7	48.7	48.7	87.236	0	323.31	51616000000	718
Kinesin-like protein	LMJF_30_0350	Q4Q7S4;LmjF.30.0350:mRNA-p1	Q4Q7S4;LmjF.30.0350	LmjF.30.0350		X	X	29.817	30.2142	29.7867	29.7029	31.1327	29.8757	30.169	29.5883	30.625	30.2295	29.81	29.8258	27	27	27	56.2	56.2	56.2	67.622	0	323.31	36644000000	569
Kinesin-like protein	LMJF_19_0260	Q4QDJ5;LmjF.19.0260:mRNA-p1	Q4QDJ5;LmjF.19.0260	LmjF.19.0260		X	X	29.7035	29.8719	29.8067	30.0384	29.8987	29.5468	29.5957	29.9898	29.8481	29.7951	30.23	29.8779	26	26	26	41.1	41.1	41.1	93.496	0	323.31	38795000000	565
Kinesin-like protein	LMJF_13_1610	Q4QFZ3;LmjF.13.1610:mRNA-p1	Q4QFZ3;LmjF.13.1610	LmjF.13.1610		X	X	29.5921	29.5557	29.6108	29.4773	29.8564	29.5171	29.3671	29.2744	29.0199	29.1947	29.1447	28.8259	24	24	23	39.1	39.1	37.6	80.889	0	323.31	21659000000	405
Kinesin-like protein	LMJF_24_0640	Q4QAR9;LmjF.24.0640:mRNA-p1	Q4QAR9;LmjF.24.0640	LmjF.24.0640		X	X	29.2799	29.3281	28.7381	28.832	29.1514	29.1417	29.154	28.9201	28.9168	29.1416	28.759	29.4957	22	22	22	40.7	40.7	40.7	63.164	0	323.31	17612000000	290
Kinesin-like protein	LMJF_17_0800	Q4QEB1;LmjF.17.0800:mRNA-p1	Q4QEB1;LmjF.17.0800	LmjF.17.0800		X	X	27.9032	27.6067	26.3418	27.3371	24.2508	23.4791	24.6678	24.6609	27.5354	27.4225	27.3321	27.7195	23	23	23	23.7	23.7	23.7	104.51	0	231.74	3737300000	131
Kinesin-like protein	L8530.03 LMJF_33_2140	Q9GRN3;LmjF.33.2140:mRNA-p1	Q9GRN3;LmjF.33.2140	LmjF.33.2140		X	X	24.743	22.2638	NaN	23.0592	23.3723	NaN	23.8173	23.289	23.4707	NaN	23.2102	NaN	9	9	9	11.8	11.8	11.8	106.08	0	124.53	292380000	27
Kinesin-like protein	LMJF_22_0560	Q4QBU1;LmjF.22.0560:mRNA-p1	Q4QBU1;LmjF.22.0560	LmjF.22.0560		X	X	24.2371	23.3171	24.2986	24.0798	24.8037	24.6051	24.2567	23.5893	24.7641	24.6455	24.4444	24.6135	7	7	7	10.3	10.3	10.3	97.382	0	78.293	658100000	23
Kinetoplast membrane protein 11 (Kinetoplastid membrane protein-11)	KMPII-1 KMPII-2 LMJF_35_2210 LMJF_35_2220	LmjF.35.2220:mRNA-p1;LmjF.35.2210:mRNA-p1;E9AF45	LmjF.35.2220;LmjF.35.2210;E9AF45	LmjF.35.2220		X	X	33.406	32.2183	33.662	32.8862	30.4292	32.6127	28.6694	32.5272	32.3815	32.7768	30.0985	30.1515	8	8	8	60.9	60.9	60.9	11.234	0	209.86	231870000000	605
Kinetoplast-associated protein-like protein	LMJF_31_2760	Q4Q5Y4;LmjF.31.2760:mRNA-p1	Q4Q5Y4;LmjF.31.2760	LmjF.31.2760	X		X	29.1029	28.6105	28.64	28.6663	29.6155	28.7881	28.8941	28.7168	27.5633	27.5177	27.8908	28.1383	27	27	27	38.8	38.8	38.8	132.7	0	323.31	14457000000	274
Kinetoplast-associated protein-like protein	LMJF_09_0800	Q4QHU4;LmjF.09.0800:mRNA-p1	Q4QHU4;LmjF.09.0800	LmjF.09.0800	X		X	24.4072	24.225	24.0808	24.502	24.08	NaN	23.7584	23.273	23.8043	NaN	23.3617	NaN	9	9	9	8.2	8.2	8.2	139.94	0	99.649	511010000	23
Kinetoplast-associated protein-like protein	LMJF_05_0530	Q4QJE9;LmjF.05.0530:mRNA-p1	Q4QJE9;LmjF.05.0530	LmjF.05.0530		X	X	26.5199	26.2503	26.4072	25.9528	27.3241	25.8771	26.0745	25.7363	26.8446	25.9584	26.1789	26.7768	25	25	25	15.9	15.9	15.9	214.06	0	302.15	2806600000	134
Kinetoplast-associated protein-like protein	LMJF_27_0240	LmjF.27.0240:mRNA-p1;E9AD01	LmjF.27.0240;E9AD01	LmjF.27.0240		X	X	26.6638	27.9502	26.8258	26.833	30.5486	27.6885	28.8197	27.5991	NaN	NaN	25.7884	NaN	3	3	3	56	56	56	78.801	0	63.113	5206000000	77
KRR1 small subunit processome component (KRR-R motif-containing protein 1)	LMJF_30_3020	Q4Q6Y9;LmjF.30.3020:mRNA-p1	Q4Q6Y9;LmjF.30.3020	LmjF.30.3020		X	X	26.5859	26.5646	26.1129	26.6094	26.1246	27.0615	27.5102	28.152	26.2461	26.2937	26.0118	26.4113	11	11	11	41.1	41.1	41.1	36.05	0	202.72	5413400000	117
Kynureninase (EC 3.7.1.3) (L-kynurenine hydrolase)	KYNU LMJF_26_2240	Q4Q8W8;LmjF.26.2240:mRNA-p1	Q4Q8W8;LmjF.26.2240	LmjF.26.2240	X		X	27.9447	27.6881	27.1413	26.9144	26.1322	27.2408	27.1605	27.4788	28.0221	27.9016	27.2201	27.2135	13	13	13	39.3	39.3	39.3	50.914	0	159.17	6556400000	143
L6202.3-like protein	LMJF_36_6000	Q4Q0G0;LmjF.36.6000:mRNA-p1	Q4Q0G0;LmjF.36.6000	LmjF.36.6000	X		X	20.6733	21.8021	NaN	NaN	21.7191	20.6395	NaN	NaN	21.3541	22.1402	21.5225	20.1865	7	7	7	10.4	10.4	10.4	94.116	0	64.479	39047000	21
Lathosterol oxidase-like protein (EC 1.14.21.6)	LMJF_23_1300	Q4QB22;LmjF.23.1300:mRNA-p1	Q4QB22;LmjF.23.1300	LmjF.23.1300	X		X	25.8417	NaN	25.6288	24.593	27.8478	24.852	24.3078	25.5512	NaN	23.2907	22.7758	25.8282	3	3	3	10.3	10.3	10.3	35.415	0	31.422	1361300000	50
Lipophosphoglycan biosynthetic protein (Lipophosphoglycan biosynthetic protein (Lpg2))	LPG2 LMJF_34_3120	Q9BIR6;LmjF.34.3120:mRNA-p1	Q9BIR6;LmjF.34.3120	LmjF.34.3120		X	X	25.1252	24.8764	25.1757	23.6906	NaN	NaN	NaN	NaN	26.2515	26.2915	23.2534	24.6985	2	2	2	7	7	7	37.265	0	47.265	633440000	27
Lipoyl synthase, mitochondrial (EC 2.8.1.8) (Lipoate synthase) (LS) (Lip-syn) (Lipoic acid synthase)	LmjF19.0350 LmjF_19_0350	Q4QDI6;LmjF.19.0350:mRNA-p1	Q4QDI6;LmjF.19.0350	LmjF.19.0350	X		X	27.0364	27.4543	26.9529	26.7774	27.1314	27.5362	26.6937	27.0937	26.8684	25.8155	25.562	27.2905	10	10	10	36.8	36.8	36.8	45.054	0	187.31	5463800000	115
LmRab7 GTP-binding protein (Putative rab7 GTP binding protein)	LmRab7 RAB7 LMJF_18_0890	Q9N2P5;LmjF.18.0890:mRNA-p1	Q9N2P5;LmjF.18.0890	LmjF.18.0890		X	X	28.3729	27.2699	28.3126	28.2169	28.6024	27.7057	27.8258	27.8303	29.0825	28.428	28.2549	27.1613	7	7	7	32.7	32.7	32.7	24.149	0	128.55	9389300000	196
LPG5B protein (UDP-galactose transporter)	LPG5B LMJF_18_0400	Q5QHQ6;LmjF.18.0400:mRNA-p1	Q5QHQ6;LmjF.18.0400	LmjF.18.0400	X			NaN	NaN	NaN	NaN	23.2631	NaN	NaN	NaN	NaN	NaN	NaN	NaN	2	2	2	3.4	3.4	3.4	61.548	0.00015858	17.485	248260000	25
Lysine--tRNA ligase (EC 6.1.1.6) (Lysyl-tRNA synthetase)	LMJF_30_0130	Q4Q7U2;LmjF.30.0130:mRNA-p1	Q4Q7U2;LmjF.30.0130	LmjF.30.0130	X		X	23.9544	23.3243	23.5823	NaN	23.4065	23.1156	NaN	23.71	22.1366	22.787	24.2746	NaN	5	5	5	8.6	8.6	8.6	60.358	0	39.358	373920000	20
Lysine--tRNA ligase (EC 6.1.1.6) (Lysyl-tRNA synthetase)	LMJF_15_0230	Q4QFF7;LmjF.15.0230:mRNA-p1	Q4QFF7;LmjF.15.0230	LmjF.15.0230		X	X	31.0016	30.7237	30.735	30.7328	30.0942	31.2514	31.0359	30.708	30.115	30.1872	30.3265	30.2016	31	31	31	52.2	52.2	52.2	67.036	0	323.31	62847000000	582
Macrophage migration inhibitory factor-like protein	MIF2 LMJF_33_1750	Q4Q412;LmjF.33.1750:mRNA-p1	Q4Q412;LmjF.33.1750	LmjF.33.1750		X	X	32.0791	31.7224	31.6639	31.0648	28.8777	31.5778	29.1979	31.078	31.9059	30.9856	31.0017	28.7733	10	10	10	88.5	88.5	88.5	12.585	0	301.04	91857000000	381
Macrophage migration inhibitory factor-like protein	MIF1 LMJF_33_1740	Q4Q413;LmjF.33.1740:mRNA-p1	Q4Q413;LmjF.33.1740	LmjF.33.1740		X	X	26.6893	27.676	26.6085	26.5066	25.5281	26.4297	23.3848	26.9993	27.7044	26.3452	23.9175	NaN	6	6	6	72.6	72.6	72.6	12.512	0	87.014	3238900000	63
Major vault protein	LMJF_05_0060	Q4QJJ7;LmjF.05.0060:mRNA-p1	Q4QJJ7;LmjF.05.0060	LmjF.05.0060		X	X	27.922	27.9778	27.6455	27.4309	28.4927	27.6808	27.2507	27.8056	28.8948	28.5693	28.2717	28.6978	32	32	32	47.8	47.8	47.8	93.3	0	323.31	9586000000	254
Major vault protein-like protein	LMJF_21_0200	Q4QCJ5;LmjF.21.0200:mRNA-p1	Q4QCJ5;LmjF.21.0200	LmjF.21.0200		X	X	27.1308	27.3428	26.8032	26.6759	27.6797	26.7567	27.0105	26.7618	28.3521	28.2296	27.6292	27.8579	30	30	30	37	37	37	105.07	0	323.31	5215400000	217
Malate dehydrogenase (EC 1.1.1.37)	cMDH LMJF_28_2860	Q4Q7X6;LmjF.28.2860:mRNA-p1	Q4Q7X6;LmjF.28.2860	LmjF.28.2860		X	X	30.5156	30.4317	30.7912	30.1274	28.5989	30.0062	29.9836	30.0462	30.8428	30.9533	31.499	30.7895	19	19	19	67.3	67.3	67.3	34.155	0	323.31	52042000000	366
Malate dehydrogenase (EC 1.1.1.37)	mMDH LMJF_34_0160	Q4Q3J2;LmjF.34.0160:mRNA-p1	Q4Q3J2;LmjF.34.0160	LmjF.34.0160		X	X	31.0409	30.4736	31.1006	31.3201	29.1566	31.1421	30.7823	31.3412	30.4473	29.3686	30.5189	30.4657	16	16	8	64.9	64.9	39.4	34.145	0	253.17	65217000000	321
Malate dehydrogenase (EC 1.1.1.37)	LMJF_34_0140	Q4Q3J4;LmjF.34.0140:mRNA-p1	Q4Q3J4;LmjF.34.0140	LmjF.34.0140		X	X	31.3132	31.037	30.977	30.4206	29.2379	30.6682	30.3593	30.7777	29.8956	31.0961	31.3251	30.7363	14	6	6	55.2	29	29	33.357	0	134.74	71633000000	239
Malate dehydrogenase (EC 1.1.1.37)	LMJF_34_0130	Q4Q3J5;LmjF.34.0130:mRNA-p1	Q4Q3J5;LmjF.34.0130	LmjF.34.0130		X	X	25.6601	25.699	26.1705	26.2732	25.8131	25.9412	27.0393	26.9777	26.0018	24.4889	26.0698	26.5075	6	6	6	27.8	27.8	27.8	36.272	0	101.3	3018300000	79
Malonyl-coa decarboxylase-like protein (EC 4.1.1.9)	LMJF_07_0730	Q4QIL8;LmjF.07.0730:mRNA-p1	Q4QIL8;LmjF.07.0730	LmjF.07.0730	X		X	NaN	NaN	NaN	NaN	NaN	NaN	NaN	NaN	23.5157	24.4343	22.9117	NaN	2	2	2	2.8	2.8	2.8	85.804	0	43.569	99471000	11
Mannose-1-phosphate guanyltransferase (EC 2.7.7.13)	GDPMP LMJF_23_0110	Q4QBG5;LmjF.23.0110:mRNA-p1	Q4QBG5;LmjF.23.0110	LmjF.23.0110		X	X	30.8378	30.5828	30.9801	30.6602	29.9614	30.0664	30.0559	30.3485	30.9977	30.6375	31.2158	31.2024	20	20	20	61.5	61.5	61.5	41.77	0	320.43	54029000000	498
Mannose-6-phosphate isomerase (EC 5.3.1.8)	PMI LMJF_32_1580	Q4Q5C3;LmjF.32.1580:mRNA-p1	Q4Q5C3;LmjF.32.1580	LmjF.32.1580		X	X	28.8155	28.7181	29.1172	28.8671	26.547	27.9176	28.4297	28.3454	29.867	28.9573	29.8582	29.2914	18	18	18	58	58	58	46.365	0	323.31	17814000000	391
Mannosyltransferase (EC 2.4.1.-)	GPI10 LMJF_36_1200	Q4Q1V6;LmjF.36.1200:mRNA-p1	Q4Q1V6;LmjF.36.1200	LmjF.36.1200	X		X	21.8701	23.4257	NaN	23.2887	25.7141	24.5116	24.7869	24.3719	25.9529	24.3859	25.2476	25.8143	5	5	5	9.3	9.3	9.3	71.003	0	68.824	749870000	47
Mannosyltransferase-like protein	LMJF_31_1870;LMJF_31_1880	Q4Q674;LmjF.31.1880:mRNA-p1;Q4Q675;LmjF.31.1870:mRNA-p1	Q4Q674;LmjF.31.1880;Q4Q675;LmjF.31.1870	LmjF.31.1880		X	X	23.5642	NaN	NaN	24.0447	NaN	NaN	NaN	NaN	NaN	NaN	23.121	NaN	6	6	6	10.5	10.5	10.5	94.166	0	96.378	316500000	8
Membrane associated protein-like protein	LMJF_32_2270	Q4Q548;LmjF.32.2270:mRNA-p1	Q4Q548;LmjF.32.2270	LmjF.32.2270		X	X	26.707	26.6693	26.5063	25.8586	26.5069	25.7816	25.5435	25.5125	26.7414	26.7843	26.3242	25.9447	13	13	13	18.7	18.7	18.7	97.925	0	215.83	2740800000	128
Membrane-bound acid phosphatase	MBAP LMJF_36_2570	Q4Q1G4;LmjF.36.2570:mRNA-p1	Q4Q1G4;LmjF.36.2570	LmjF.36.2570		X	X	28.0957	27.6899	27.9803	27.3303	27.6903	27.3009	27.7608	27.4642	27.3714	27.1357	27.8972	26.7823	10	10	10	22.2	22.2	22.2	57.007	0	157.49	7325500000	176
Membrane-bound acid phosphatase 2	MBAP2 LMJF_23_1170	Q4QB35;LmjF.23.1170:mRNA-p1	Q4QB35;LmjF.23.1170	LmjF.23.1170	X		X	24.7898	24.6676	25.3701	25.0771	26.0541	24.5781	26.0737	24.4852	NaN	NaN	24.1633	23.1829	9	9	9	25.3	25.3	25.3	59.818	0	220.32	1009000000	37
META domain containing protein	META2 LMJF_17_0870	Q4QEA3;LmjF.17.0870:mRNA-p1	Q4QEA3;LmjF.17.0870	LmjF.17.0870		X	X	31.0525	31.2387	31.1062	30.818	31.3383	30.6648	30.2954	30.3382	31.2849	31.1017	30.769	31.0466	18	18	18	52	52	52	48.46	0	323.31	75404000000	482
Metallo-beta-lactamase family protein-like protein	LMJF_23_1660	Q4QBB0;LmjF.23.1660:mRNA-p1	Q4QBB0;LmjF.23.1660	LmjF.23.1660	X		X	23.3184	NaN	23.5674	23.7503	NaN	23.826	NaN	23.9248	22.6621	23.5754	NaN	NaN	3	3	3	14.7	14.7	14.7	42.57	0	124.08	400860000	11
Metallo-beta-lactamase family-like protein	LMJF_21_0670	Q4QCE8;LmjF.21.0670:mRNA-p1	Q4QCE8;LmjF.21.0670	LmjF.21.0670		X	X	26.8879	26.9512	27.4016	27.3909	25.5023	26.8123	27.1438	26.4395	27.1065	28.4436	27.8131	27.6113	13	13	13	52.7	52.7	52.7	36.698	0	212.5	4882600000	191
Metallo-peptidase, Clan MA(E), family 32	LMJF_13_0090	Q4QGE5;LmjF.13.0090:mRNA-p1	Q4QGE5;LmjF.13.0090	LmjF.13.0090		X	X	32.6996	32.9849	32.8822	32.7505	29.5358	30.9881	30.9072	31.5519	33.9038	33.7779	34.4319	33.9513	28	28	28	63	63	63	57.033	0	323.31	277610000000	1320
Metallo-peptidase, Clan MA(E), Family M3 (EC 3.4.15.-);Putative dipeptylcarboxypeptidase (Putative peptidyl dipeptidase)	DCP LMJF_02_0740 LMJF_27_2660;LMJF_01_0830	LmjF.27.2660:mRNA-p1;LmjF.02.0740:mRNA-p1;E9ACE8;LmjF.01.0830:mRNA-p1;E9AC74	LmjF.27.2660;LmjF.02.0740;E9ACE8;LmjF.01.0830;E9AC74	LmjF.27.2660		X	X	32.2236	32.162	32.3214	32.5697	30.9364	30.7521	30.6998	31.1208	32.0544	32.1977	32.4203	32.2503	34	34	34	58.4	58.4	58.4	76.567	0	323.31	122000000000	887
Metallo-peptidase, Clan MA(E), Family M32 (EC 3.4.17.19)	LMJF_33_2540	Q4Q3T3;LmjF.33.2540:mRNA-p1	Q4Q3T3;LmjF.33.2540	LmjF.33.2540		X	X	32.7882	32.8989	32.969	32.7377	30.9625	32.6443	31.7659	31.9852	32.9965	32.5044	32.3536	32.0574	28	28	28	58.9	58.9	58.9	57.049	0	323.31	218360000000	1245
Metallo-peptidase, Clan MA(E), Family M41	LMJF_36_2710	LmjF.36.2710:mRNA-p1;Q4Q1E9	LmjF.36.2710;Q4Q1E9	LmjF.36.2710		X	X	27.5878	27.7788	28.3856	27.5813	27.2179	27.5975	27.5069	27.6925	27.8725	27.6501	27.8961	28.191	22	22	21	36.9	36.9	35.9	71.924	0	289.99	8366500000	272
Metallo-peptidase, Clan MA(E), Family M41	LMJF_34_1060	LmjF.34.1060:mRNA-p1;Q4Q399	LmjF.34.1060;Q4Q399	LmjF.34.1060		X	X	27.8602	28.1004	28.0268	27.1048	28.2641	28.0956	27.9988	28.0078	28.0846	28.344	27.2939	27.8825	21	21	21	32.3	32.3	32.3	85.842	0	323.31	9020500000	252
Metallo-peptidase, Clan ME, Family M16	LMJF_21_0340	Q4QCI1;LmjF.21.0340:mRNA-p1	Q4QCI1;LmjF.21.0340	LmjF.21.0340		X	X	31.4434	30.5348	30.9858	31.0293	28.9565	31.4342	31.169	31.6857	29.5184	29.2445	29.8775	28.891	24	24	24	64.2	64.2	64.2	51.409	0	323.31	98744000000	826
Metallo-peptidase, Clan ME, Family M16	LMJF_33_2610	Q4Q3S5;LmjF.33.2610:mRNA-p1	Q4Q3S5;LmjF.33.2610	LmjF.33.2610		X	X	28.9809	28.8558	28.9149	28.7994	28.9142	29.4557	29.555	29.5725	29.0505	28.7796	28.7231	29.377	16	16	16	46.8	46.8	46.8	53.112	0	323.31	20595000000	292
Metallo-peptidase, Clan ME, Family M16 (EC 1.10.2.2)	LMJF_35_1380	LmjF.35.1380:mRNA-p1;E9AEW1	LmjF.35.1380;E9AEW1	LmjF.35.1380		X	X	32.3335	32.4468	32.4392	31.9566	31.9806	32.8023	32.6857	32.7291	31.2507	31.2628	30.775	31.3288	28	28	28	77.1	77.1	77.1	54.536	0	323.31	196270000000	1111
Metallo-peptidase, Clan ME, Family M16 (EC 3.4.24.6) (EC 3.4.24.64)	LMJF_13_0870	Q4QG67;LmjF.13.0870:mRNA-p1	Q4QG67;LmjF.13.0870	LmjF.13.0870		X	X	31.7352	31.4739	31.4444	31.3527	31.4458	31.93	31.6946	31.2431	30.8546	31.3334	30.5738	30.406	22	22	22	50.4	50.4	50.4	57.749	0	323.31	106150000000	901
Metallo-peptidase, Clan MG, Family M24 (EC 3.4.11.9);Putative aminopeptidase P1 (EC 3.4.11.9)	LMJF_02_0040;LMJF_25_2430	LmjF.02.0040:mRNA-p1;E9AC78;Q4Q9J5;LmjF.25.2430:mRNA-p1	LmjF.02.0040;E9AC78;Q4Q9J5;LmjF.25.2430	LmjF.02.0040		X	X	29.4397	29.0252	29.3197	28.9905	29.447	29.1038	29.0013	29.0116	29.2572	30.0928	29.746	29.7723	30	30	30	61.9	61.9	61.9	68.954	0	323.31	22882000000	443
Methionine aminopeptidase (EC 3.4.11.18)	LMJF_19_0550	Q4QDG7;LmjF.19.0550:mRNA-p1	Q4QDG7;LmjF.19.0550	LmjF.19.0550		X	X	29.7825	29.5009	29.6373	29.8736	28.7465	29.7751	29.4914	30.2447	29.8929	29.6169	29.7127	29.6821	20	20	20	48.4	48.4	48.4	44.867	0	323.31	31993000000	509
Methionine aminopeptidase 2 (MAP 2) (MetAP 2) (EC 3.4.11.18) (Peptidase M)	LMJF_21_0840	Q4QCC5;LmjF.21.0840:mRNA-p1	Q4QCC5;LmjF.21.0840	LmjF.21.0840		X	X	29.7584	30.0333	29.9151	29.2603	29.0913	29.798	29.8362	29.5465	29.3518	29.8046	29.0091	28.4328	22	22	22	63.9	63.9	63.9	51.23	0	289.75	28080000000	377
Methionine synthase (EC 2.1.1.13) (5-methyltetrahydrofolate--homocysteine methyltransferase)	LMJF_07_0090	Q4QIT5;LmjF.07.0090:mRNA-p1	Q4QIT5;LmjF.07.0090	LmjF.07.0090	X		X	26.9191	27.2735	26.8419	27.0619	26.9925	27.458	27.5027	27.3975	24.9508	25.5009	25.5562	24.5365	28	28	28	26.5	26.5	26.5	138.59	0	300.91	4836700000	189
Methionine synthase reductase, mitochondrial-like protein (EC 1.16.1.8)	LMJF_36_4720	Q4Q0U1;LmjF.36.4720:mRNA-p1	Q4Q0U1;LmjF.36.4720	LmjF.36.4720	X		X	24.8745	23.8378	NaN	24.3433	24.8666	23.6644	23.9791	25.4091	23.0028	NaN	25.0117	23.4311	8	8	8	9.2	9.2	9.2	157.79	0	104.4	760720000	32
Methylcrotonoyl-coa carboxylase biotinylated subunitprotein-like protein (EC 6.4.1.4)	LMJF_31_3130	Q4Q5U3;LmjF.31.3130:mRNA-p1	Q4Q5U3;LmjF.31.3130	LmjF.31.3130		X	X	30.1292	30.3515	30.3565	30.295	30.25	29.852	30.1751	30.6793	30.263	29.8276	30.1145	29.982	34	34	34	62.4	62.4	62.4	75.912	0	323.31	43631000000	655
Methylmalonyl-coa epimerase-like protein (EC 5.1.99.1)	LMJF_26_0020	Q4Q9I9;LmjF.26.0020:mRNA-p1	Q4Q9I9;LmjF.26.0020	LmjF.26.0020		X	X	27.1318	26.5106	26.161	26.707	22.9549	25.3623	24.1694	26.0788	26.3038	26.3166	26.8213	26.7764	7	7	7	49.6	49.6	49.6	15.347	0	71.057	2682500000	95
Methylthioribose-1-phosphate isomerase (M1Pi) (MTR-1-P isomerase) (EC 5.3.1.23) (S-methyl-5-thioribose-1-phosphate isomerase) (Translation initiation factor eIF-2B subunit alpha/beta/delta-like protein)	LmjF36.4930 LmjF_36_4930	Q4Q0R9;LmjF.36.4930:mRNA-p1	Q4Q0R9;LmjF.36.4930	LmjF.36.4930		X	X	27.701	27.8379	28.4935	27.8387	28.1557	27.8897	27.9891	27.4586	28.5704	28.0651	28.1499	27.8845	15	15	15	49.1	49.1	49.1	40.418	0	223.78	9421400000	228
Methyltransferase (EC 2.1.1.-)	LmSMT LMJF_36_2390	Q4Q1I2;LmjF.36.2390:mRNA-p1	Q4Q1I2;LmjF.36.2390	LmjF.36.2390		X	X	31.5153	31.0212	31.4515	31.2316	29.8753	31.1252	30.8271	31.0936	30.5637	30.9496	31.0404	30.3401	19	19	1	59.8	59.8	2.5	39.981	0	323.31	92758000000	576
Methyltransferase (EC 2.1.1.-)	LMJF_36_2380	Q4Q1I3;LmjF.36.2380:mRNA-p1	Q4Q1I3;LmjF.36.2380	LmjF.36.2380		X		NaN	NaN	NaN	NaN	NaN	NaN	NaN	NaN	NaN	NaN	NaN	27.902	19	1	1	59.8	2.5	2.5	39.939	0.0031708	8.9029	12981000000	93
Methyltransferase-like protein	LMJF_05_1010	Q4QJA1;LmjF.05.1010:mRNA-p1	Q4QJA1;LmjF.05.1010	LmjF.05.1010	X		X	23.784	NaN	NaN	23.2275	23.0949	24.061	23.6171	23.623	NaN	NaN	NaN	NaN	7	7	7	13.5	13.5	13.5	67.244	0	81.31	357750000	16
Methyltransferase-like protein (EC 2.1.1.-)	LMJF_34_2750	Q4Q2S0;LmjF.34.2750:mRNA-p1	Q4Q2S0;LmjF.34.2750	LmjF.34.2750	X		X	26.8443	26.4955	26.0242	26.6002	27.5243	27.6295	28.0027	27.5341	24.5075	25.8259	25.052	25.5874	6	6	6	25.8	25.8	25.8	46.573	0	294.07	5148700000	89
Methyltransferase-like protein (EC 2.1.1.-)	LMJF_21_0020	Q4QCL7;LmjF.21.0020:mRNA-p1	Q4QCL7;LmjF.21.0020	LmjF.21.0020	X		X	24.7418	25.356	24.4958	24.8666	23.8804	24.6169	25.3626	25.1348	24.6629	24.9527	24.2033	23.7767	8	8	8	25.7	25.7	25.7	38.723	0	85.516	1210200000	42
Methyltransferase-like protein (EC 2.1.1.-)	LMJF_35_3600	LmjF.35.3600:mRNA-p1;E9AFI4	LmjF.35.3600;E9AFI4	LmjF.35.3600	X			NaN	NaN	NaN	NaN	NaN	NaN	NaN	21.6608	NaN	NaN	NaN	NaN	2	2	2	6.5	6.5	6.5	42.072	0	34.443	115680000	8
Mevalonate kinase (MK) (EC 2.7.1.36)	LMJF_31_0560	Q4Q6K7;LmjF.31.0560:mRNA-p1	Q4Q6K7;LmjF.31.0560	LmjF.31.0560		X	X	31.8491	32.6243	31.9584	31.2789	32.1343	31.6099	31.2831	31.9929	31.3703	31.2276	30.662	30.4543	17	17	17	53.2	53.2	53.2	35.484	0	323.31	114650000000	601
MGT1 magnesium transporter	MGT1 LMJF_15_1310	Q4QF51;LmjF.15.1310:mRNA-p1	Q4QF51;LmjF.15.1310	LmjF.15.1310		X	X	27.2417	26.9743	27.0404	27.0692	28.0781	27.5964	27.5953	27.6001	26.5899	27.1172	27.0071	27.5029	25	25	25	39.4	39.4	39.4	92.239	0	323.31	6478000000	192
MGT2 magnesium transporter	MGT2 LMJF_25_1090	Q4Q9Y4;LmjF.25.1090:mRNA-p1	Q4Q9Y4;LmjF.25.1090	LmjF.25.1090		X	X	27.3892	26.9442	26.3845	26.3806	28.2739	27.8006	28.8324	28.9688	25.8368	26.1391	27.3878	27.4283	11	11	11	25.4	25.4	25.4	45.833	0	185.32	8472600000	113
Midasin	LMJF_20_0260	Q4QD18;LmjF.20.0260:mRNA-p1	Q4QD18;LmjF.20.0260	LmjF.20.0260		X	X	28.479	28.4288	28.5742	28.228	29.6807	28.6393	28.8332	28.8937	28.6909	28.8896	28.3726	28.5886	86	86	86	22.1	22.1	22.1	534.29	0	323.31	14459000000	630
Mismatch repair protein	LMJF_35_1660	LmjF.35.1660:mRNA-p1;E9AEY8	LmjF.35.1660;E9AEY8	LmjF.35.1660		X		NaN	NaN	NaN	20.2162	NaN	NaN	NaN	NaN	NaN	NaN	NaN	NaN	1	1	1	1.4	1.4	1.4	90.995	0.0044392	7.6477	33678000	4
Mitochondrial carrier protein-like protein	LMJF_23_1370	Q4QB15;LmjF.23.1370:mRNA-p1	Q4QB15;LmjF.23.1370	LmjF.23.1370	X		X	NaN	NaN	NaN	NaN	NaN	NaN	23.0218	23.452	NaN	NaN	22.4409	NaN	4	4	4	20.6	20.6	20.6	43.755	0	53.556	297710000	8
Mitochondrial carrier protein-like protein	LMJF_30_1050	Q4Q7J8;LmjF.30.1050:mRNA-p1	Q4Q7J8;LmjF.30.1050	LmjF.30.1050		X	X	25.8155	25.9929	26.3444	24.9124	25.8708	24.5422	24.7052	26.3971	27.4765	26.8424	27.0355	26.9033	8	8	8	23.4	23.4	23.4	37.088	0	95.404	1790500000	56
Mitochondrial carrier protein-like protein	LMJF_29_2780	LmjF.29.2780:mRNA-p1;E9AEE0	LmjF.29.2780;E9AEE0	LmjF.29.2780		X	X	23.9271	24.5941	21.8516	23.1181	25.6863	22.8182	NaN	24.9648	25.3044	NaN	NaN	23.3115	4	4	4	21.3	21.3	21.3	31.73	0	37.25	541540000	31
Mitochondrial carrier protein-like protein	LMJF_34_3060	LmjF.34.3060:mRNA-p1;Q4Q2N8	LmjF.34.3060;Q4Q2N8	LmjF.34.3060		X		23.9575	NaN	NaN	NaN	NaN	NaN	23.728	NaN	NaN	NaN	NaN	NaN	4	4	4	13.1	13.1	13.1	55.979	0	50.533	415970000	9
Mitochondrial DNA polymerase beta (EC 2.7.7.7)	LMJF_08_0890	Q4QI80;LmjF.08.0890:mRNA-p1	Q4QI80;LmjF.08.0890	LmjF.08.0890		X	X	29.7444	30.4447	29.9559	30.0558	28.5672	29.8545	29.661	30.2087	30.4702	29.8949	29.7275	29.4476	22	21	21	54.8	52.9	52.9	42.689	0	316.84	35308000000	479
Mitochondrial editosome-like complex associated TUTase	MEAT1 LMJF_20_0600	Q4QCY0;LmjF.20.0600:mRNA-p1	Q4QCY0;LmjF.20.0600	LmjF.20.0600	X			NaN	NaN	NaN	NaN	NaN	NaN	NaN	NaN	NaN	NaN	NaN	22.963	3	3	3	10.5	10.5	10.5	46.433	0	22.889	31041000	3
Mitochondrial guide RNA binding complex subunit 1	GRBC1 LMJF_22_0650	Q4QBT2;LmjF.22.0650:mRNA-p1	Q4QBT2;LmjF.22.0650	LmjF.22.0650		X	X	28.1326	28.4436	28.1001	27.9514	28.58	28.1627	28.1601	27.3694	28.884	28.1908	28.4091	27.9588	16	16	16	46.8	46.8	46.8	54.653	0	312.09	9946300000	246
Mitochondrial inner membrane protease ATP23 (EC 3.4.24.-)	LMJF_36_1690	Q4Q1Q5;LmjF.36.1690:mRNA-p1	Q4Q1Q5;LmjF.36.1690	LmjF.36.1690		X	X	26.7877	26.474	26.7442	26.5163	26.5119	27.217	27.1306	26.6306	26.7924	27.4488	27.63	26.1999	11	11	11	39	39	39	33.549	0	161.97	4061400000	127
Mitochondrial inner membrane protease subunit (EC 3.4.21.-)	LMJF_36_0200	Q4Q258;LmjF.36.0200:mRNA-p1	Q4Q258;LmjF.36.0200	LmjF.36.0200	X			NaN	NaN	NaN	NaN	NaN	NaN	NaN	NaN	NaN	NaN	23.2495	NaN	2	2	2	10.2	10.2	10.2	25.506	0	18.501	209840000	24
Mitochondrial ornithine carrier protein-like protein	LMJF_16_0200	Q4QF00;LmjF.16.0200:mRNA-p1	Q4QF00;LmjF.16.0200	LmjF.16.0200	X			NaN	NaN	NaN	NaN	NaN	NaN	NaN	NaN	NaN	23.0156	NaN	NaN	2	2	2	10	10	10	32.794	0.00015625	15.12	7804600	2
Mitochondrial pyruvate carrier	LMJF_14_1460	Q4QFI7;LmjF.14.1460:mRNA-p1	Q4QFI7;LmjF.14.1460	LmjF.14.1460		X	X	25.7204	25.0264	24.3048	26.447	24.7231	25.4725	24.4183	27.143	23.885	25.1885	26.1402	26.8267	6	6	6	48.6	48.6	48.6	15.566	0	75.342	2234300000	71
Mitochondrial pyruvate carrier	LMJF_01_0335	LmjF.01.0335:mRNA-p1;E9AC24	LmjF.01.0335;E9AC24	LmjF.01.0335		X		NaN	NaN	NaN	NaN	NaN	NaN	21.7937	NaN	NaN	NaN	22.7788	NaN	2	2	2	11.3	11.3	11.3	10.739	0	19.004	177520000	15
Mitochondrial RNA binding protein 1	LMJF_27_1110	LmjF.27.1110:mRNA-p1;E9AD89	LmjF.27.1110;E9AD89	LmjF.27.1110		X	X	27.0308	29.6888	28.7915	28.211	29.4461	28.678	28.0754	27.9655	29.8571	29.6158	28.3596	29.2231	15	15	15	50.9	50.9	50.9	26.72	0	323.31	16529000000	275
Mitochondrial RNA binding protein 2	LMJF_09_1120	Q4QHR3;LmjF.09.1120:mRNA-p1	Q4QHR3;LmjF.09.1120	LmjF.09.1120		X	X	29.6435	29.361	29.1773	30.0493	28.4117	28.9858	30.1774	30.5706	29.1344	28.6554	28.8093	29.1943	7	7	7	38.4	38.4	38.4	26.791	0	142.14	29381000000	285
Mitochondrial RNA editing ligase 1 (EC 6.5.1.3)	LMJF_01_0590	LmjF.01.0590.2:mRNA-p1;E9AC50;LmjF.01.0590.1:mRNA-p1	LmjF.01.0590.2;E9AC50;LmjF.01.0590.1	LmjF.01.0590	X		X	25.1308	25.7897	25.8349	25.6509	24.9416	25.5035	26.2202	25.634	26.0657	25.3748	25.3741	25.562	11	11	11	34.2	34.2	34.2	47.255	0	143.23	2106300000	75
Mitochondrial RNA ligase 2 (EC 6.5.1.3) (REL2)	REL2 LMJF_20_1730	Q6T452;LmjF.20.1730:mRNA-p1	Q6T452;LmjF.20.1730	LmjF.20.1730	X		X	24.8888	24.875	24.3049	23.9551	23.9352	23.7022	24.6432	23.1184	24.8365	23.9082	25.2096	24.5963	8	8	8	25.1	25.1	25.1	47.472	0	77.049	685840000	51
Mitogen-activated protein kinase	LMJF_24_2320	Q4QA98;LmjF.24.2320:mRNA-p1	Q4QA98;LmjF.24.2320	LmjF.24.2320	X		X	27.6968	27.5268	27.9679	27.0509	28.0827	27.1926	27.7737	27.6211	28.0544	27.8971	26.9375	26.9017	14	14	14	43.7	43.7	43.7	38.768	0	157.52	6965400000	120
Mitogen-activated protein kinase (EC 2.7.11.24)	MPK12 LMJF_30_0370	Q4Q7S2;LmjF.30.0370:mRNA-p1	Q4Q7S2;LmjF.30.0370	LmjF.30.0370	X		X	26.2187	26.4435	26.4215	25.1565	24.4886	24.7843	24.528	25.9041	25.9856	26.3779	25.5255	25.0945	10	10	10	26.6	26.6	26.6	46.331	0	122.68	1869700000	89
Mitogen-activated protein kinase (EC 2.7.11.24)	LMPK LMJF_36_6470	Q4Q0B0;LmjF.36.6470:mRNA-p1	Q4Q0B0;LmjF.36.6470	LmjF.36.6470	X		X	26.6274	25.126	25.365	26.0648	23.1158	25.3359	23.9171	26.1447	24.7563	26.0784	24.3905	NaN	11	11	11	40.5	40.5	40.5	40.988	0	107.51	2058000000	58
Mitogen-activated protein kinase (EC 2.7.11.24)	MPK4 LMJF_19_1440	Q4QD66;LmjF.19.1440:mRNA-p1	Q4QD66;LmjF.19.1440	LmjF.19.1440	X		X	24.0696	24.0447	23.9416	24.3588	NaN	24.6013	24.3476	24.8157	NaN	NaN	24.4312	23.2617	11	11	11	42.1	42.1	42.1	41.48	0	136.21	777800000	57
Mitogen-activated protein kinase (EC 2.7.11.24)	MPK3 LMJF_10_0490	Q4QHG6;LmjF.10.0490:mRNA-p1	Q4QHG6;LmjF.10.0490	LmjF.10.0490		X	X	28.6759	27.8525	28.0818	28.7766	26.5465	28.2951	27.5383	28.3917	27.0066	27.8862	28.8779	28.1302	13	13	13	40.2	40.2	40.2	43.84	0	180.5	11959000000	194
Mitogen-activated protein kinase (EC 2.7.11.24)	LMJF_36_0720	Q4Q204;LmjF.36.0720:mRNA-p1	Q4Q204;LmjF.36.0720	LmjF.36.0720		X	X	26.5505	26.5366	26.9282	26.9822	24.7294	25.6476	25.9964	26.9724	27.6153	27.4514	26.6557	27.007	15	15	15	47.8	47.8	47.8	48.339	0	313.13	4688900000	171
Mitogen-activated protein kinase kinase 2	MKK2 LMJF_13_0440	Q4QGB0;LmjF.13.0440:mRNA-p1	Q4QGB0;LmjF.13.0440	LmjF.13.0440	X		X	25.1614	25.9955	25.8018	25.5682	26.1798	24.798	25.9919	25.2935	26.4322	25.2883	25.6027	25.7482	16	16	16	16.7	16.7	16.7	121.19	0	188.8	1874700000	110
Mitogen-activated protein kinase-like protein	LMJF_36_0910	Q4Q1Y5;LmjF.36.0910:mRNA-p1	Q4Q1Y5;LmjF.36.0910	LmjF.36.0910	X			NaN	NaN	NaN	NaN	NaN	NaN	NaN	NaN	NaN	NaN	NaN	22.4416	1	1	1	0.7	0.7	0.7	171.79	0.0031809	9.1721	4890400	2
Mkiaa0324 protein-like protein	LMJF_36_5820	Q4Q0H9;LmjF.36.5820:mRNA-p1	Q4Q0H9;LmjF.36.5820	LmjF.36.5820	X		X	29.0407	29.0413	29.719	28.8415	28.9351	28.8378	28.7099	28.0941	29.6194	28.7799	29.4116	28.8098	14	14	14	26	26	26	56.642	0	159.71	19427000000	320
Modification methylase-like protein (EC 2.1.1.37)	LMJF_25_1200	Q4Q9X3;LmjF.25.1200:mRNA-p1	Q4Q9X3;LmjF.25.1200	LmjF.25.1200	X		X	24.2685	24.5481	23.8312	24.1319	23.0003	24.3485	25.1218	24.1585	23.3723	23.3268	24.1008	24.4454	11	11	11	22.3	22.3	22.3	89.385	0	121.05	860300000	47
Monocarboxylate transporter-like protein	LMJF_05_0480	Q4QJF4;LmjF.05.0480:mRNA-p1	Q4QJF4;LmjF.05.0480	LmjF.05.0480	X		X	25.613	26.5026	25.6295	24.3723	26.3464	25.8543	23.5622	22.9454	25.2039	24.8846	23.207	NaN	4	4	4	11.5	11.5	11.5	61.489	0	134.02	1199600000	82
MP100 (Putative RNA-editing complex protein MP100)	MP100 LMJF_26_0860	Q6T443;LmjF.26.0860:mRNA-p1	Q6T443;LmjF.26.0860	LmjF.26.0860	X			NaN	NaN	NaN	NaN	NaN	NaN	NaN	NaN	22.9803	NaN	NaN	NaN	4	4	4	5.4	5.4	5.4	107.84	0	31.97	73947000	9
MP18 (Putative MP18 RNA editing complex protein)	LMJF_36_0700	Q6T456;LmjF.36.0700:mRNA-p1	Q6T456;LmjF.36.0700	LmjF.36.0700		X		NaN	NaN	NaN	NaN	NaN	NaN	24.009	NaN	NaN	NaN	NaN	NaN	2	2	2	8.3	8.3	8.3	24.297	0	22.267	415480000	24
MP61 (RNA editing complex protein MP61)	LMJF_36_1050	Q6T449;LmjF.36.1050:mRNA-p1	Q6T449;LmjF.36.1050	LmjF.36.1050	X			NaN	NaN	NaN	NaN	NaN	NaN	NaN	NaN	NaN	NaN	NaN	22.0629	1	1	1	2.6	2.6	2.6	65.592	0.0047267	7.5338	7195000	2
MP63 (RNA editing comple protein MP63)	LMJF_36_6930	Q6T448;LmjF.36.6930:mRNA-p1	Q6T448;LmjF.36.6930	LmjF.36.6930	X		X	25.8253	25.4297	25.1874	24.9896	25.5478	25.2249	25.7672	25.9522	25.8456	25.2822	24.9527	NaN	7	7	7	18.3	18.3	18.3	64.867	0	152.01	1848300000	48
MP81 (Putative RNA-editing complex protein MP81)	LMJF_02_0410	Q6T446;LmjF.02.0410:mRNA-p1	Q6T446;LmjF.02.0410	LmjF.02.0410		X	X	25.0007	25.2822	25.4866	24.1235	26.9483	25.2838	24.9226	25.0197	26.8655	26.6787	25.5807	25.6706	15	15	15	19.8	19.8	19.8	102.12	0	195.6	1469700000	80
MP99	LMJF_03_0620	Q6T444;LmjF.03.0620:mRNA-p1	Q6T444;LmjF.03.0620	LmjF.03.0620		X	X	27.7848	27.4188	27.0155	27.1643	25.4781	26.8662	27.4185	27.256	27.9331	27.7638	27.7769	27.5191	15	15	15	35.4	35.4	35.4	72.248	0	304.4	6737600000	209
MRP protein-like protein	LMJF_28_2470	Q4Q816;LmjF.28.2470:mRNA-p1	Q4Q816;LmjF.28.2470	LmjF.28.2470	X		X	22.5154	NaN	NaN	24.0334	22.6834	NaN	24.8708	23.8693	NaN	NaN	23.9805	22.9896	5	5	5	21.2	21.2	21.2	31.476	0	54.51	515660000	34
Mutt/nudix family protein-like protein	LMJF_31_2950	Q4Q5W3;LmjF.31.2950:mRNA-p1	Q4Q5W3;LmjF.31.2950	LmjF.31.2950		X	X	25.8216	26.3831	25.9266	25.279	24.5575	25.5321	24.8163	25.872	26.3547	25.5754	25.8424	25.5876	11	11	11	36	36	36	36.605	0	204.52	1846900000	78
MYND finger domain-like protein	LMJF_06_0300	Q4QJ49;LmjF.06.0300:mRNA-p1	Q4QJ49;LmjF.06.0300	LmjF.06.0300	X		X	23.9166	24.4331	24.9719	24.3585	NaN	23.929	22.1614	24.7315	26.6024	24.8673	NaN	25.1662	4	4	4	29.9	29.9	29.9	18.435	0	33.471	766140000	28
MYND zinc finger (ZnF) domain-like protein	LMJF_05_0800	Q4QJC2;LmjF.05.0800:mRNA-p1	Q4QJC2;LmjF.05.0800	LmjF.05.0800	X		X	28.0523	27.7404	27.7998	27.9051	28.3241	27.9534	28.2838	28.3223	29.2412	28.7247	28.3729	28.5588	15	15	15	48.5	48.5	48.5	47.732	0	323.31	11375000000	223
Myo-inositol/proton symporter (MIT)	LMJF_24_0680	Q4QAR5;LmjF.24.0680:mRNA-p1	Q4QAR5;LmjF.24.0680	LmjF.24.0680	X		X	24.8866	25.1893	24.9524	24.9859	26.9844	25.9359	25.607	25.4783	NaN	25.5461	25.2617	25.5384	4	4	4	11.7	11.7	11.7	58.953	0	159.45	1724200000	88
Myosin heavy chain kinase c-like protein (EC 2.7.11.7)	LMJF_25_0680	Q4QA27;LmjF.25.0680:mRNA-p1	Q4QA27;LmjF.25.0680	LmjF.25.0680	X			NaN	NaN	NaN	NaN	NaN	NaN	NaN	NaN	NaN	20.3619	NaN	NaN	2	2	2	1.3	1.3	1.3	179.81	0.00015708	15.908	27478000	3
Myosin XXI	LMJF_32_3870	Q4Q4N5;LmjF.32.3870:mRNA-p1	Q4Q4N5;LmjF.32.3870	LmjF.32.3870		X	X	28.4877	28.1998	28.3579	28.3405	27.8979	27.6368	27.701	27.5353	29.9516	30.0032	29.9366	29.8004	34	34	34	41.4	41.4	41.4	119.05	0	323.31	12723000000	391
N-acetyl-D-acetylglucosaminylphosphatidylinositol deacetylase (EC 3.5.1.89) (N-acetylglucosaminylphosphatidylinositol deacetylase) (EC 3.1.1.69)	GPI12 LMJF_09_0040	Q8I8A4;LmjF.09.0040:mRNA-p1	Q8I8A4;LmjF.09.0040	LmjF.09.0040	X			NaN	NaN	NaN	NaN	NaN	NaN	NaN	23.003	NaN	NaN	NaN	NaN	3	3	3	18.5	18.5	18.5	28.217	0	64.965	443700000	21
N-acetylglucosamine-6-phosphate deacetylase-like protein	LMJF_36_0040	Q4Q275;LmjF.36.0040:mRNA-p1	Q4Q275;LmjF.36.0040	LmjF.36.0040		X	X	25.4283	25.548	25.6751	24.7712	24.9256	24.5922	24.8859	24.6153	25.1948	24.3126	24.6438	24.5241	8	8	8	22.2	22.2	22.2	46.641	0	108.25	1286600000	53
N-ethylmaleimide reductase-like protein	LMJF_12_1140	Q4QGH5;LmjF.12.1140:mRNA-p1	Q4QGH5;LmjF.12.1140	LmjF.12.1140		X	X	27.1507	26.9715	27.521	27.1718	NaN	NaN	NaN	NaN	28.099	28.8419	29.0744	28.7862	23	23	23	39.5	39.5	39.5	89.266	0	323.31	5977800000	177
Na/H antiporter-like protein	LMJF_23_0830	Q4QB80;LmjF.23.0830:mRNA-p1	Q4QB80;LmjF.23.0830	LmjF.23.0830		X	X	28.0703	28.0811	28.1022	27.6581	29.2164	28.4846	28.7405	28.2709	28.0388	28.213	28.6	28.6176	35	35	35	30.8	30.8	30.8	165.12	0	323.31	11192000000	366
NAD-dependent protein deacetylase SIR2rp1 (EC 3.5.1.-) (Regulatory protein SIR2 homolog 1) (SIR2-related protein 1)	SIR2rp1 SIR2 LMJF_26_0210	Q25337;LmjF.26.0210:mRNA-p1	Q25337;LmjF.26.0210	LmjF.26.0210		X	X	25.9336	25.6028	26.1233	25.5476	27.2383	26.498	27.1168	26.3977	25.5919	26.4029	26.2546	26.1527	8	8	8	26	26	26	40.553	0	110.77	2757400000	68
NAD-dependent protein deacylase SIR2rp2 (EC 3.5.1.-) (Regulatory protein SIR2 homolog 2) (SIR2-related protein 2)	SIR2rp2 LMJF_23_1210	Q4QB33;LmjF.23.1210:mRNA-p1	Q4QB33;LmjF.23.1210	LmjF.23.1210	X		X	19.4526	NaN	NaN	NaN	19.1368	NaN	19.8244	NaN	NaN	NaN	NaN	23.1308	2	2	2	9.4	9.4	9.4	35.248	0.00015706	15.872	49476000	3
NAD-dependent protein deacylase SIR2rp3 (EC 3.5.1.-) (Regulatory protein SIR2 homolog 5) (SIR2-related protein 3)	SIR2rp3 LMJF_34_2140	Q4Q2Y6;LmjF.34.2140:mRNA-p1	Q4Q2Y6;LmjF.34.2140	LmjF.34.2140	X			NaN	NaN	NaN	NaN	NaN	NaN	NaN	22.2737	NaN	NaN	NaN	NaN	1	1	1	5.8	5.8	5.8	26.774	0.004726	7.5315	29639000	1
NAD-specific glutamate dehydrogenase (EC 1.4.1.2)	GDH LMJF_15_1010	Q4QF83;LmjF.15.1010:mRNA-p1	Q4QF83;LmjF.15.1010	LmjF.15.1010		X	X	33.8486	34.1211	33.9944	33.665	34.8508	34.3645	34.0762	34.0644	33.6284	33.2759	33.1178	33.337	60	60	60	59.3	59.3	59.3	115.03	0	323.31	595340000000	2754
NAD(P)-dependent steroid dehydrogenase-like protein	LMJF_06_0350	LmjF.06.0350:mRNA-p1;Q4QJ44	LmjF.06.0350;Q4QJ44	LmjF.06.0350		X	X	28.9796	28.84	28.5999	28.5309	29.1529	28.8311	28.1589	28.8148	30.2968	30.0847	30.0852	29.9675	17	17	17	45.9	45.9	45.9	46.133	0	312.9	18709000000	307
NADH dehydrogenase [ubiquinone] 1 alpha subcomplex subunit 12	LMJF_35_3040	LmjF.35.3040:mRNA-p1;E9AFC8	LmjF.35.3040;E9AFC8	LmjF.35.3040	X		X	23.1348	22.6265	22.9464	23.2427	NaN	NaN	NaN	NaN	22.6395	23.2211	NaN	23.1071	4	4	4	18.1	18.1	18.1	31.74	0	67.657	158180000	23
NADH dehydrogenase [ubiquinone] flavoprotein 1, mitochondrial (EC 1.6.5.3) (EC 1.6.99.3)	LMJF_05_0980	Q4QJA4;LmjF.05.0980:mRNA-p1	Q4QJA4;LmjF.05.0980	LmjF.05.0980		X	X	26.5783	26.9622	26.7117	26.4036	26.0472	25.4565	26.2137	26.1088	26.2302	26.5686	25.8953	25.9132	14	14	14	44.9	44.9	44.9	54.517	0	248.25	3198900000	108
NADH-cytochrome b5 reductase (EC 1.6.2.2)	LMJF_13_1060	Q4QG48;LmjF.13.1060:mRNA-p1	Q4QG48;LmjF.13.1060	LmjF.13.1060		X	X	29.1288	29.2066	29.1934	28.7083	29.9851	29.3756	29.3356	30.0313	30.0249	29.6391	29.266	29.413	19	19	19	70.8	70.8	70.8	34.76	0	323.31	31480000000	329
NADH-cytochrome b5 reductase (EC 1.6.2.2)	LMJF_22_0780	Q4QBR9;LmjF.22.0780:mRNA-p1	Q4QBR9;LmjF.22.0780	LmjF.22.0780		X	X	29.4163	28.9022	29.4268	29.4591	26.9434	29.1535	28.0309	29.1526	28.0955	28.8406	28.5816	28.1357	13	13	13	54.7	54.7	54.7	32.29	0	323.31	21657000000	316
NADH-cytochrome b5 reductase (EC 1.6.2.2)	LMJF_15_0050	Q4QFH9;LmjF.15.0050:mRNA-p1	Q4QFH9;LmjF.15.0050	LmjF.15.0050		X	X	29.0694	28.3439	28.9872	28.705	25.7278	27.8993	26.718	28.61	27.6536	27.4795	28.4684	28.158	14	14	14	55.6	55.6	55.6	31.512	0	259.66	12189000000	234
NADH-cytochrome b5 reductase-like protein	LMJF_11_0270	Q4QH53;LmjF.11.0270:mRNA-p1	Q4QH53;LmjF.11.0270	LmjF.11.0270		X	X	27.898	NaN	NaN	24.6157	22.3826	NaN	24.9843	25.3051	NaN	NaN	25.347	25.379	4	4	4	14.5	14.5	14.5	38.808	0	61.196	1632100000	30
NADH-dependent fumarate reductase-like protein (EC 1.3.1.6)	LMJF_35_0830	E9AEQ8;LmjF.35.0830:mRNA-p1	E9AEQ8;LmjF.35.0830	LmjF.35.0830		X	X	26.9037	26.4865	27.0108	26.7029	26.1227	25.3774	26.0013	25.2861	27.4737	27.3562	27.4368	27.0384	31	27	27	33.4	29.9	29.9	129.77	0	318.78	3505800000	157
NADH-ubiquinone oxidoreductase 20 kDa subunit,mitochondrial (EC 1.6.5.3)	LMJF_27_0740	LmjF.27.0740:mRNA-p1;E9AD51	LmjF.27.0740;E9AD51	LmjF.27.0740	X			NaN	NaN	NaN	NaN	NaN	NaN	NaN	NaN	NaN	NaN	NaN	21.7288	1	1	1	5	5	5	22.853	0.0034277	8.0957	61928000	1
NADH:ubiquinone oxidoreductase 78 Kd subunit-like protein (EC 1.6.5.3)	LMJF_18_1480	LmjF.18.1480:mRNA-p1;Q4QDP1	LmjF.18.1480;Q4QDP1	LmjF.18.1480		X	X	27.5069	27.4695	27.8386	27.0122	26.8423	27.2666	26.5191	27.2199	26.0402	26.8834	25.4844	25.0733	9	9	9	43.8	43.8	43.8	33.532	0	303.58	4888800000	116
NADPH-cytochrome p450 reductase-like protein (EC 1.6.2.4)	LMJF_34_2670	Q4Q2S8;LmjF.34.2670:mRNA-p1	Q4Q2S8;LmjF.34.2670	LmjF.34.2670	X		X	24.9706	23.5406	NaN	23.5213	NaN	23.8608	23.079	23.2535	NaN	NaN	23.8443	23.77	7	7	7	21.5	21.5	21.5	68.032	0	145.29	589110000	17
Nascent polypeptide associated complex subunit-like protein, copy 1;Nascent polypeptide associated complex subunit-like protein, copy 2	LMJF_04_0760;LMJF_04_0770	Q9U111;LmjF.04.0770:mRNA-p1;LmjF.04.0760:mRNA-p1;O97212	Q9U111;LmjF.04.0770;LmjF.04.0760;O97212	LmjF.04.0770		X	X	31.6317	29.775	30.6025	31.1851	29.9514	31.3114	30.7564	31.2662	29.9769	30.5081	29.0683	29.7892	6	6	6	48.3	48.3	48.3	18.207	0	246.58	85518000000	434
Nascent polypeptide-associated complex subunit beta	LMJF_36_3770	Q4Q138;LmjF.36.3770:mRNA-p1	Q4Q138;LmjF.36.3770	LmjF.36.3770		X	X	31.0015	30.4419	31.0255	31.2891	29.9586	32.681	31.0225	30.4748	30.6451	31.1331	30.2103	30.2875	8	8	8	62.1	62.1	62.1	11.666	0	172.41	85053000000	391
Neutral sphingomyelinase activation associated factor-like protein (EC 3.1.4.12)	LMJF_23_1570	Q4QAY1;LmjF.23.1570:mRNA-p1	Q4QAY1;LmjF.23.1570	LmjF.23.1570		X		NaN	NaN	NaN	NaN	NaN	21.3062	NaN	NaN	NaN	NaN	NaN	NaN	1	1	1	2.2	2.2	2.2	102.17	0.0029096	11.154	65907000	3
NGG1 interacting factor 3-like protein	LMJF_11_0130	Q4QH67;LmjF.11.0130:mRNA-p1	Q4QH67;LmjF.11.0130	LmjF.11.0130		X	X	26.5825	27.2884	27.7218	26.632	27.0492	27.1288	26.4305	26.4977	27.5302	27.5633	26.8799	27.388	6	6	6	31.5	31.5	31.5	29.864	0	88.959	6248900000	74
Nitroreductase-like protein	LMJF_05_0660	Q4QJD6;LmjF.05.0660:mRNA-p1	Q4QJD6;LmjF.05.0660	LmjF.05.0660		X	X	25.3589	25.2937	24.792	24.7637	24.8115	26.1822	25.7961	25.757	24.6722	25.3056	25.7311	26.5203	10	10	10	36.8	36.8	36.8	34.672	0	149.92	1932500000	76
Non-specific serine/threonine protein kinase (EC 2.7.11.1)	LMJF_29_2020	LmjF.29.2020:mRNA-p1;E9AE64	LmjF.29.2020;E9AE64	LmjF.29.2020		X	X	28.3008	28.2943	27.819	28.1042	28.446	27.7276	28.0869	28.1058	27.908	28.1184	28.3184	28.2177	24	24	24	34	34	34	88.264	0	323.31	10737000000	335
Non-specific serine/threonine protein kinase (EC 2.7.11.1)	LMJF_36_0900	Q4Q1Y6;LmjF.36.0900:mRNA-p1	Q4Q1Y6;LmjF.36.0900	LmjF.36.0900		X	X	26.4023	26.1165	25.7834	25.4086	26.6836	26.7236	26.8609	26.7098	25.945	26.2952	26.4655	26.2097	14	14	14	24.8	24.8	24.8	88.031	0	250.55	3038500000	115
Nonspecific nucleoside hydrolase	NH LMJF_18_1580	Q4QDN1;LmjF.18.1580:mRNA-p1	Q4QDN1;LmjF.18.1580	LmjF.18.1580		X	X	28.8618	28.6905	28.7327	29.4597	24.1403	28.5252	28.3503	29.8058	26.5052	26.0078	29.8863	28.7577	5	5	5	26.1	26.1	26.1	34.281	0	104.65	24378000000	224
Nuclear cap-binding protein subunit 2 (20 kDa nuclear cap-binding protein)	LMJF_30_0540	Q4Q7Q2;LmjF.30.0540:mRNA-p1	Q4Q7Q2;LmjF.30.0540	LmjF.30.0540	X			24.2148	NaN	NaN	NaN	24.9076	NaN	NaN	NaN	NaN	NaN	NaN	23.9018	3	3	3	24.5	24.5	24.5	20.775	0	24.801	389650000	18
Nuclear pore protein	LMJF_36_2510	Q4Q1H0;LmjF.36.2510:mRNA-p1	Q4Q1H0;LmjF.36.2510	LmjF.36.2510		X	X	29.3847	29.4425	29.1512	28.9124	29.9809	29.3003	29.6945	29.5241	29.35	29.428	29.3045	29.4315	37	37	37	54.1	54.1	54.1	96.986	0	323.31	25802000000	536
Nuclear receptor binding factor-like protein	LMJF_05_0520	Q4QJF0;LmjF.05.0520:mRNA-p1	Q4QJF0;LmjF.05.0520	LmjF.05.0520		X	X	25.498	26.1694	25.6146	25.2499	25.0029	26.1271	25.042	24.3752	27.079	27.0207	25.3118	26.2378	7	7	7	26.8	26.8	26.8	35.886	0	83.689	1636800000	51
Nucleobase transporter	NT4 LMJF_11_0550	Q4QH25;LmjF.11.0550:mRNA-p1	Q4QH25;LmjF.11.0550	LmjF.11.0550		X	X	24.2271	26.9364	25.3997	26.265	28.5751	27.5393	27.6691	27.6938	23.4241	23.4681	23.9712	23.5811	10	10	10	23.8	23.8	23.8	59.803	0	211.94	4277500000	92
Nucleobase transporter	NT3 LMJF_13_1210	Q4QG33;LmjF.13.1210:mRNA-p1	Q4QG33;LmjF.13.1210	LmjF.13.1210		X	X	26.0361	27.0168	26.7698	26.3647	NaN	26.1876	26.3945	23.7303	NaN	26.9371	25.0837	25.9779	4	4	4	13.4	13.4	13.4	54.603	0	180.61	2177600000	44
Nucleolar GTP-binding protein 1	LMJF_33_1870	Q4Q401;LmjF.33.1870:mRNA-p1	Q4Q401;LmjF.33.1870	LmjF.33.1870		X	X	30.1006	29.9088	29.9905	30.0162	30.6847	30.4366	30.9267	30.8176	28.9488	29.3522	29.5763	29.1383	32	32	32	46.5	46.5	46.5	74.35	0	323.31	47643000000	582
Nucleolar GTP-binding protein 2	LMJF_05_0460	Q4QJF6;LmjF.05.0460:mRNA-p1	Q4QJF6;LmjF.05.0460	LmjF.05.0460		X	X	29.3814	29.4529	29.5044	29.1014	30.4454	29.7707	29.8703	29.8273	28.7806	28.2834	29.1683	28.6242	34	34	34	53	53	53	71.437	0	323.31	26214000000	560
Nucleolar protein family a member-like protein	LMJF_34_3980	Q4Q2E3;LmjF.34.3980:mRNA-p1	Q4Q2E3;LmjF.34.3980	LmjF.34.3980		X	X	29.5856	29.719	29.9286	29.4199	28.1045	29.7691	28.9635	29.4519	30.1967	29.2624	29.2223	28.4589	10	10	10	62.8	62.8	62.8	16.744	0	134.72	27378000000	203
Nucleoside diphosphate kinase (EC 2.7.4.6)	L1648.07 LMJF_32_2950	Q9U1E1;LmjF.32.2950:mRNA-p1	Q9U1E1;LmjF.32.2950	LmjF.32.2950		X	X	34.3499	34.4141	34.4185	34.3092	33.7873	34.1514	33.8981	34.1342	35.0163	34.5497	34.8175	34.9858	11	11	11	84.1	84.1	84.1	16.64	0	201.4	703330000000	1499
Nucleoside phosphorylase-like protein (EC 2.4.2.-)	LMJF_10_1010	Q4QHB3;LmjF.10.1010:mRNA-p1	Q4QHB3;LmjF.10.1010	LmjF.10.1010		X	X	28.6062	28.5394	27.8991	28.2985	29.0452	29.1057	29.045	28.6369	29.044	28.6792	28.7637	28.9277	13	13	13	60.1	60.1	60.1	36.822	0	323.31	16693000000	207
Nucleosome assembly protein-like protein	LMJF_31_1750	Q4Q687;LmjF.31.1750:mRNA-p1	Q4Q687;LmjF.31.1750	LmjF.31.1750		X	X	30.0006	30.1178	31.0299	30.3647	32.4415	31.1032	31.5739	30.9237	30.8055	30.6163	29.8519	29.8315	16	16	16	43.4	43.4	43.4	45.379	0	301.19	71850000000	514
Nudix hydrolase-like protein (EC 3.6.1.13)	LMJF_36_3660	Q4Q150;LmjF.36.3660:mRNA-p1	Q4Q150;LmjF.36.3660	LmjF.36.3660	X		X	25.0881	NaN	25.5352	24.8337	25.1913	25.7451	NaN	25.8788	25.4275	25.2063	25.006	25.8597	6	6	6	32	32	32	24.418	0	65.954	1003300000	29
O-phosphoseryl-tRNA(Sec) selenium transferase (EC 2.9.1.2) (Selenocysteine synthase) (Selenocysteinyl-tRNA(Sec) synthase) (Sep-tRNA:Sec-tRNA synthase)	LMJF_09_0950	Q4QHS9;LmjF.09.0950:mRNA-p1	Q4QHS9;LmjF.09.0950	LmjF.09.0950	X		X	23.8909	23.6804	23.8513	23.456	23.1584	23.6034	23.9161	NaN	NaN	23.558	23.6526	NaN	3	3	3	6.9	6.9	6.9	63.695	0	27.897	362760000	7
Obg-like ATPase 1	LMJF_27_2330	LmjF.27.2330:mRNA-p1;E9ACV1	LmjF.27.2330;E9ACV1	LmjF.27.2330		X	X	31.2082	30.2258	31.0258	30.8309	28.9691	30.856	31.38	31.7979	28.7243	30.13	30.7107	29.36	13	13	13	42.9	42.9	42.9	44.017	0	226.82	81175000000	313
Oligopeptidase b (EC 3.4.21.83)	OPB LMJF_09_0770	Q4QHU7;LmjF.09.0770:mRNA-p1	Q4QHU7;LmjF.09.0770	LmjF.09.0770		X	X	32.3176	32.1236	32.2956	31.9142	31.9308	32.0163	31.9427	31.9955	32.2122	32.1807	31.5856	31.3818	43	43	43	67	67	67	83.002	0	323.31	152490000000	1137
Oligopeptidase B-like protein	LMJF_06_0340	Q4QJ45;LmjF.06.0340:mRNA-p1	Q4QJ45;LmjF.06.0340	LmjF.06.0340	X		X	26.417	26.8547	26.3206	26.4066	26.3024	26.5948	26.9077	26.2237	24.9904	25.7286	26.404	25.4815	17	17	17	22.4	22.4	22.4	104.01	0	228.78	2843700000	122
Oligosaccharyl transferase-like protein	LMJF_35_1140	LmjF.35.1140:mRNA-p1;E9AET7	LmjF.35.1140;E9AET7	LmjF.35.1140		X	X	26.5812	26.2476	26.104	26.4945	28.0831	26.8362	27.097	26.7922	25.5857	27.1699	27.0625	27.2308	18	7	4	27.1	11.2	7.4	90.724	0	156.52	4421700000	137
Oligosaccharyl transferase-like protein	LMJF_35_1130	LmjF.35.1130:mRNA-p1;E9AET6	LmjF.35.1130;E9AET6	LmjF.35.1130		X	X	25.9154	26.0009	25.143	25.2361	27.1051	25.8005	25.6674	26.0558	27.4636	26.7159	26.2501	26.9814	18	4	4	27	7.9	7.9	94.475	0	60.573	2331900000	92
Oligosaccharyl transferase-like protein	LMJF_35_1150	LmjF.35.1150:mRNA-p1;E9AET8	LmjF.35.1150;E9AET8	LmjF.35.1150		X	X	24.0865	24.9521	24.4723	24.7737	24.8728	NaN	24.9265	24.3025	25.1288	25.013	25.4306	25.6771	9	5	5	16.8	9.6	9.6	92.251	0	51.459	1031800000	38
ORF-q	LMJF_34_4320 LMJF_34_4350 LMJF_34_4380 LMJF_34_4410 LMJF_34_4440 LMJF_34_4470 LMJF_34_4500	Q4Q291;LmjF.34.4500:mRNA-p1;LmjF.34.4470:mRNA-p1;LmjF.34.4440:mRNA-p1;LmjF.34.4410:mRNA-p1;LmjF.34.4380:mRNA-p1;LmjF.34.4350:mRNA-p1;LmjF.34.4320:mRNA-p1	Q4Q291;LmjF.34.4500;LmjF.34.4470;LmjF.34.4440;LmjF.34.4410;LmjF.34.4380;LmjF.34.4350;LmjF.34.4320	LmjF.34.4500	X		X	NaN	23.3206	24.8826	25.0121	NaN	23.6575	21.0516	22.7539	NaN	NaN	NaN	NaN	3	3	3	42	42	42	13.834	0	26.558	627150000	18
Outer arm dynein-like protein	LMJF_13_1180	Q4QG36;LmjF.13.1180.2:mRNA-p1	Q4QG36;LmjF.13.1180.2	LmjF.13.1180		X	X	26.14	25.9912	25.4314	NaN	NaN	26.0915	NaN	NaN	NaN	NaN	NaN	NaN	2	2	2	16.9	16.9	16.9	13.394	0.00015788	16.784	2108900000	30
Oxidoreductase-like protein	LMJF_23_1600	Q4QBB6;LmjF.23.1600:mRNA-p1	Q4QBB6;LmjF.23.1600	LmjF.23.1600	X		X	23.9164	24.1494	22.4083	24.5266	22.8141	23.9468	23.9617	24.5784	23.0875	23.5926	24.5602	25.2898	7	7	7	30.9	30.9	30.9	40.861	0	143.97	732500000	35
Oxidoreductase-like protein	LMJF_23_1590	Q4QBB7;LmjF.23.1590:mRNA-p1	Q4QBB7;LmjF.23.1590	LmjF.23.1590	X		X	23.3041	23.6676	NaN	23.3663	23.6184	NaN	24.2389	24.2428	25.5865	25.6269	25.034	24.0493	5	5	5	18.5	18.5	18.5	49.566	0	59.889	690020000	24
Oxidoreductase-like protein	LMJF_28_0940	Q4Q8H3;LmjF.28.0940:mRNA-p1	Q4Q8H3;LmjF.28.0940	LmjF.28.0940		X	X	27.3113	27.4143	27.5287	26.9719	27.9231	27.7252	27.6529	27.5438	27.3379	27.5075	26.4872	26.8141	27	27	27	45.1	45.1	45.1	107.43	0	323.31	7177300000	208
Oxidoreductase-like protein	LMJF_13_0720	LmjF.13.0720.2:mRNA-p1;LmjF.13.0720.1:mRNA-p1;Q4QG82	LmjF.13.0720.2;LmjF.13.0720.1;Q4QG82	LmjF.13.0720		X	X	25.6223	NaN	25.4654	25.6962	24.8954	26.1967	26.5842	25.9586	25.1745	26.1755	25.05	25.6369	6	6	6	27.5	27.5	27.5	36.616	0	129.37	2012500000	47
Oxidoreductase-like protein (EC 1.14.13.39)	LMJF_19_1450	Q4QD65;LmjF.19.1450:mRNA-p1	Q4QD65;LmjF.19.1450	LmjF.19.1450	X		X	25.7114	25.2915	24.7587	25.0928	22.8954	24.3712	24.744	24.8918	25.7841	26.5378	25.9197	25.5726	11	11	11	28.9	28.9	28.9	64.123	0	112.23	1328000000	57
Oxidoreductase-like protein (Putative oxidoreductase)	L7836.05 LMJF_23_0670	Q9U0V7;LmjF.23.0670:mRNA-p1	Q9U0V7;LmjF.23.0670	LmjF.23.0670	X		X	24.802	NaN	24.1611	23.9112	24.1025	23.8964	23.4425	24.7932	26.09	NaN	23.9684	25.2723	5	5	5	17.4	17.4	17.4	41.39	0	61.563	951440000	47
Oxygen-dependent coproporphyrinogen-III oxidase (Coprogen oxidase) (Coproporphyrinogenase) (EC 1.3.3.3)	LMAJ006828 LmjF06.1270 LmjF_06_1270	P84155;LmjF.06.1270:mRNA-p1	P84155;LmjF.06.1270	LmjF.06.1270		X	X	27.7289	28.1529	27.7563	27.7665	26.5417	27.5309	27.1841	27.2335	29.3509	28.5661	29.3365	28.7203	19	19	19	70.1	70.1	70.1	34.369	0	235.85	9935100000	245
p-glycoprotein (EC 3.6.3.44)	MDR1 LMJF_34_0990	Q4Q3A6;LmjF.34.0990:mRNA-p1	Q4Q3A6;LmjF.34.0990	LmjF.34.0990	X		X	25.6897	25.2212	25.5788	25.7338	26.71	25.3943	26.2757	25.7144	26.3371	26.6221	26.6671	26.6784	22	22	22	20.5	20.5	20.5	146.91	0	323.31	2571900000	133
p-glycoprotein e	LMJF_31_1270	Q4Q6D6;LmjF.31.1270:mRNA-p1	Q4Q6D6;LmjF.31.1270	LmjF.31.1270		X	X	28.4007	28.3613	28.3142	28.1298	29.5169	28.3713	28.3496	28.6363	28.3195	28.5673	28.1896	28.6444	39	39	21	31.5	31.5	18.1	183.03	0	323.31	12311000000	353
p21 (p21 antigen protein)	LMJF_35_5290	Q9U8C2;LmjF.35.5290:mRNA-p1	Q9U8C2;LmjF.35.5290	LmjF.35.5290	X		X	27.4048	29.8354	28.7133	28.3168	28.6136	28.7965	28.1365	27.2653	27.2433	29.2774	26.2091	28.4603	6	6	6	51.3	51.3	51.3	21.283	0	117.57	10926000000	150
Palmitoyltransferase (EC 2.3.1.225)	LMJF_11_1080	LmjF.11.1080:mRNA-p1;Q4QGX2	LmjF.11.1080;Q4QGX2	LmjF.11.1080	X		X	25.3428	25.0456	25.5799	25.1238	26.7066	25.5414	25.9655	25.7166	25.8052	26.154	26.0889	26.6479	7	7	7	19.8	19.8	19.8	68.409	0	172.15	1994900000	76
Palmitoyltransferase (EC 2.3.1.225)	LMJF_33_0230	Q4Q4K0;LmjF.33.0230:mRNA-p1	Q4Q4K0;LmjF.33.0230	LmjF.33.0230	X		X	23.2196	NaN	NaN	23.3934	24.8481	24.7293	23.6638	24.761	NaN	NaN	25.3439	25.0868	7	7	7	18.4	18.4	18.4	64.12	0	80.439	723790000	28
Palmitoyltransferase (EC 2.3.1.225)	LMJF_28_1890	Q4Q877;LmjF.28.1890:mRNA-p1	Q4Q877;LmjF.28.1890	LmjF.28.1890	X		X	22.3546	23.0072	22.2518	21.9651	23.4473	23.3788	22.7918	21.537	NaN	22.9197	23.8396	23.1219	4	4	4	12	12	12	51.905	0	60.129	243000000	26
Palmitoyltransferase (EC 2.3.1.225)	LMJF_13_0650	Q4QG89;LmjF.13.0650:mRNA-p1	Q4QG89;LmjF.13.0650	LmjF.13.0650		X	X	26.6587	26.6047	26.199	26.66	27.5831	26.3601	26.9052	26.3806	26.6618	27.1637	27.0724	27.2885	14	14	14	34.1	34.1	34.1	65.929	0	289.04	3817400000	161
Palmitoyltransferase (EC 2.3.1.225)	LMJF_09_0640	Q4QHW0;LmjF.09.0640:mRNA-p1	Q4QHW0;LmjF.09.0640	LmjF.09.0640		X	X	22.8371	23.0798	NaN	23.4696	24.7742	NaN	23.7929	24.8324	24.6869	24.7548	24.4791	24.1178	6	6	6	13.4	13.4	13.4	56.396	0	124.19	697330000	65
Palmitoyltransferase (EC 2.3.1.225)	LMJF_23_1430	LmjF.23.1430:mRNA-p1;Q4QB08	LmjF.23.1430;Q4QB08	LmjF.23.1430		X	X	24.1891	24.7891	24.9333	25.1115	25.6707	25.8123	25.0801	25.4296	26.3066	26.4257	26.0339	27.0848	6	6	6	16.7	16.7	16.7	53.842	0	145.16	1330000000	55
Palmitoyltransferase (EC 2.3.1.225)	LMJF_22_1350	Q4QBL2;LmjF.22.1350.2:mRNA-p1;LmjF.22.1350.1:mRNA-p1	Q4QBL2;LmjF.22.1350.2;LmjF.22.1350.1	LmjF.22.1350		X	X	24.0474	23.6452	24.1193	23.7218	25.8677	25.2755	25.4319	24.4769	25.1798	24.2108	25.3951	25.5399	4	4	4	12.4	12.4	12.4	44.104	0	36.139	841970000	30
Palmitoyltransferase (EC 2.3.1.225)	LMJF_23_1420	Q4QB09;LmjF.23.1420:mRNA-p1	Q4QB09;LmjF.23.1420	LmjF.23.1420		X		24.5095	NaN	NaN	NaN	NaN	NaN	NaN	NaN	NaN	NaN	NaN	NaN	2	2	2	8.7	8.7	8.7	36.907	0	37.615	538240000	24
Paraflagellar rod protein 2C	LMJF_16_1425 LMJF_16_1427 LMJF_16_1430	Q4QEM2;LmjF.16.1430:mRNA-p1;LmjF.16.1427:mRNA-p1;LmjF.16.1425:mRNA-p1	Q4QEM2;LmjF.16.1430;LmjF.16.1427;LmjF.16.1425	LmjF.16.1430		X	X	34.1041	33.8235	34.3765	33.9589	31.3786	33.2873	31.835	32.9777	34.0764	33.9311	33.4111	32.9309	42	41	41	71.8	70.6	70.6	68.785	0	323.31	441430000000	1217
Paraflagellar rod protein-like protein	LMJF_27_1850	LmjF.27.1850:mRNA-p1;E9ADG3	LmjF.27.1850;E9ADG3	LmjF.27.1850		X	X	27.5446	27.6422	26.9132	27.1888	25.8322	26.5092	25.9547	26.5469	27.6005	27.1817	27.6012	27.2335	23	23	23	33.1	33.1	33.1	88.641	0	302.2	4820300000	187
Pentamidine resistance protein 1	PRP1 LMJF_31_1430	Q4Q6B9;LmjF.31.1430:mRNA-p1	Q4Q6B9;LmjF.31.1430	LmjF.31.1430	X		X	26.5674	24.941	26.0771	26.0575	26.4419	25.3093	25.9059	26.0379	25.6333	25.2401	26.3428	26.4335	21	20	20	15.6	15.2	15.2	193.34	0	323.31	1990600000	105
Peptidase m20/m25/m40 family-like protein;Succinyl-diaminopimelate desuccinylase-like protein	LMJF_31_1890;LMJF_31_2020	Q4Q673;Q4Q660;LmjF.31.2020:mRNA-p1;LmjF.31.1890:mRNA-p1	Q4Q673;Q4Q660;LmjF.31.2020;LmjF.31.1890	LmjF.31.2020	X		X	29.9143	30.4459	30.1308	30.0487	30.1472	27.8592	30.1177	28.2552	31.1882	31.0515	29.3574	30.1123	13	13	13	35.2	35.2	35.2	62.036	0	289.09	35143000000	450
Peptide chain release factor-like protein	LMJF_25_1450	Q4Q9U6;LmjF.25.1450:mRNA-p1	Q4Q9U6;LmjF.25.1450	LmjF.25.1450		X	X	24.8358	24.002	24.4018	24.7212	22.6921	24.9902	25.3268	25.4316	NaN	23.2821	25.3932	23.879	8	8	8	23.2	23.2	23.2	49.209	0	130.82	1109300000	69
Peptide deformylase (EC 3.5.1.88)	LMJF_32_1300	Q4Q5F2;LmjF.32.1300:mRNA-p1	Q4Q5F2;LmjF.32.1300	LmjF.32.1300	X		X	25.5107	NaN	25.5159	25.2441	23.9483	25.2939	24.6935	25.2192	24.7716	NaN	25.6967	24.6562	4	4	4	25.1	25.1	25.1	30.285	0	59.556	1535400000	47
Peptide deformylase (EC 3.5.1.88)	LMJF_04_0820	Q9U112;LmjF.04.0820:mRNA-p1	Q9U112;LmjF.04.0820	LmjF.04.0820		X	X	25.1676	25.6019	25.127	24.7794	23.785	26.0636	24.157	25.652	26.1655	NaN	25.5451	25.2786	7	7	7	20.2	20.2	20.2	55.091	0	201.6	1692200000	55
Peptidyl-prolyl cis-trans isomerase (EC 5.2.1.8)	PIN1 LMJF_07_1030	Q4QII4;LmjF.07.1030:mRNA-p1	Q4QII4;LmjF.07.1030	LmjF.07.1030		X	X	28.5655	27.9469	28.2192	28.184	26.5321	28.7615	26.9265	27.9568	27.7189	27.5497	27.8225	27.2004	7	7	7	55.7	55.7	55.7	12.596	0	151.45	9894100000	147
Peptidyl-prolyl cis-trans isomerase (PPIase) (EC 5.2.1.8)	CYPA LMJF_25_0910	O02614;LmjF.25.0910:mRNA-p1	O02614;LmjF.25.0910	LmjF.25.0910		X	X	34.776	33.8605	35.2185	34.6137	33.1824	34.9537	33.3919	34.7981	35.5065	35.1354	34.2288	33.3914	13	13	13	77.4	77.4	77.4	18.823	0	323.31	737850000000	1359
Peptidyl-prolyl cis-trans isomerase (PPIase) (EC 5.2.1.8)	CYP2 LMJF_06_0120	Q4QJ67;LmjF.06.0120:mRNA-p1	Q4QJ67;LmjF.06.0120	LmjF.06.0120		X	X	31.2243	30.2628	31.4258	31.0813	28.9436	30.6539	28.7359	31.1192	32.2395	31.1675	31.843	30.5793	6	6	6	40.1	40.1	40.1	20.326	0	111.07	84414000000	406
Peptidyl-prolyl cis-trans isomerase (PPIase) (EC 5.2.1.8)	CYP4 LMJF_33_1630	LmjF.33.1630:mRNA-p1;Q4Q424	LmjF.33.1630;Q4Q424	LmjF.33.1630		X	X	31.06	31.0153	31.0826	30.6526	29.6091	31.0172	30.2556	30.3534	31.7396	31.218	30.4648	29.7182	10	10	10	45.4	45.4	45.4	21.403	0	94.781	61607000000	393
Peptidyl-prolyl cis-trans isomerase (PPIase) (EC 5.2.1.8)	CYP11 LMJF_23_0050	Q4QBH1;LmjF.23.0050:mRNA-p1	Q4QBH1;LmjF.23.0050	LmjF.23.0050		X	X	29.3873	29.2648	29.8866	29.3898	29.2687	30.0816	29.9906	29.4339	30.8123	30.1193	29.7135	29.1924	12	12	12	40.3	40.3	40.3	31.497	0	144.99	38253000000	329
Peptidyl-prolyl cis-trans isomerase (PPIase) (EC 5.2.1.8)	CYP5 LMJF_31_0050	Q4Q6Q9;LmjF.31.0050:mRNA-p1	Q4Q6Q9;LmjF.31.0050	LmjF.31.0050		X	X	28.7551	28.1816	28.982	28.9274	28.1039	28.8715	28.4583	29.0703	29.2509	29.064	29.0197	28.9497	11	11	11	63.3	63.3	63.3	24.612	0	240.05	20607000000	253
Peptidyl-prolyl cis-trans isomerase (PPIase) (EC 5.2.1.8)	CYP10 LMJF_36_3130	LmjF.36.3130:mRNA-p1;Q4Q1A6	LmjF.36.3130;Q4Q1A6	LmjF.36.3130		X	X	28.3362	27.849	27.9558	28.1722	25.7419	27.856	28.09	27.2287	27.8746	27.7655	27.997	27.0616	7	7	7	43	43	43	21.513	0	108.46	7754400000	144
Peptidyl-prolyl cis-trans isomerase (PPIase) (EC 5.2.1.8)	CYP6 LMJF_22_1450	Q4QBK2;LmjF.22.1450:mRNA-p1	Q4QBK2;LmjF.22.1450	LmjF.22.1450		X	X	26.9828	26.4139	26.9707	26.6828	24.6324	26.8104	26.7132	27.1688	25.9443	26.2856	26.2389	25.932	6	6	6	36.7	36.7	36.7	25.287	0	60.564	4329800000	92
Peptidyl-prolyl cis-trans isomerase (PPIase) (EC 5.2.1.8)	CYP9 LMJF_30_0020	Q4Q7V7;LmjF.30.0020:mRNA-p1	Q4Q7V7;LmjF.30.0020	LmjF.30.0020		X	X	25.0694	25.7463	25.5819	25.9294	22.5194	24.2001	24.4671	24.797	25.4047	23.8131	25.2811	25.3927	10	10	10	45.3	45.3	45.3	27.555	0	95.301	1504100000	57
Peptidylprolyl isomerase (EC 5.2.1.8)	LMJF_36_0230	Q4Q255;LmjF.36.0230:mRNA-p1	Q4Q255;LmjF.36.0230	LmjF.36.0230	X		X	28.4609	27.7506	28.955	28.7145	27.8998	28.5103	26.799	28.3992	26.2845	26.015	27.7937	27.5574	5	5	5	44	44	44	11.983	0	161.36	11708000000	91
Peptidylprolyl isomerase (EC 5.2.1.8)	LMJF_19_1530	Q4QD56;LmjF.19.1530:mRNA-p1	Q4QD56;LmjF.19.1530	LmjF.19.1530		X	X	30.8646	30.4092	30.8577	31.3758	31.7873	31.8964	32.4098	32.3245	31.2066	31.0308	31.4897	31.5146	20	20	20	50	50	50	47.695	0	323.31	125310000000	615
Peptidylprolyl isomerase (EC 5.2.1.8)	LMJF_10_0890	Q4QHC5;LmjF.10.0890:mRNA-p1	Q4QHC5;LmjF.10.0890	LmjF.10.0890		X	X	30.7919	29.7041	30.7069	30.0006	28.065	29.9835	27.5911	30.6176	30.5823	30.1009	28.8535	28.2788	6	6	6	44.7	44.7	44.7	17.295	0	104.43	41501000000	392
Peptidylprolyl isomerase (EC 5.2.1.8)	LMJF_19_0970	Q4QDB9;LmjF.19.0970:mRNA-p1	Q4QDB9;LmjF.19.0970	LmjF.19.0970		X	X	28.4511	27.1906	28.3058	28.4322	25.4805	28.1296	26.4801	28.4514	28.2845	28.204	27.7986	26.6277	9	9	9	38.1	38.1	38.1	22.833	0	127.44	9145400000	125
Peptidylprolyl isomerase (EC 5.2.1.8)	LMJF_22_1430	Q4QBK4;LmjF.22.1430:mRNA-p1	Q4QBK4;LmjF.22.1430	LmjF.22.1430		X	X	25.6976	25.8537	27.2711	26.3325	23.1737	26.6023	25.9808	24.6444	25.5853	26.2132	24.8028	24.6393	6	6	6	54.1	54.1	54.1	11.839	0	51.598	2231100000	51
Periodic tryptophan protein 2-like protein	LMJF_18_0830	Q4QDV9;LmjF.18.0830:mRNA-p1	Q4QDV9;LmjF.18.0830	LmjF.18.0830	X		X	27.7374	26.9672	26.8121	27.3214	28.7494	28.1136	28.4118	28.4972	26.1839	26.5474	27.1183	26.7965	20	19	19	23.6	22.8	22.8	103.15	0	323.31	7942200000	175
Permease-like protein	LMJF_23_0450	Q4QBC9;LmjF.23.0450:mRNA-p1	Q4QBC9;LmjF.23.0450	LmjF.23.0450		X	X	23.9969	24.1071	NaN	24.3371	25.1876	NaN	23.9671	24.0381	24.5192	24.0613	25.2194	25.4077	8	8	8	8.1	8.1	8.1	122.43	0	108.3	537220000	31
Peroxidoxin (EC 1.11.1.-)	LMJF_23_0040	Q4QBH2;LmjF.23.0040:mRNA-p1	Q4QBH2;LmjF.23.0040	LmjF.23.0040		X	X	32.8679	32.4729	32.7716	32.5525	30.8876	32.4531	31.7624	32.7473	32.3697	31.4819	32.0897	31.7261	17	17	17	73.9	73.9	73.9	25.342	0	272.07	181420000000	595
Peroxin 19	LMJF_35_3260	LmjF.35.3260:mRNA-p1;E9AFF0	LmjF.35.3260;E9AFF0	LmjF.35.3260		X	X	27.5098	26.4755	27.2895	26.8938	23.1967	27.2774	26.4316	27.7729	27.3241	26.5055	26.943	25.5278	15	15	15	51.8	51.8	51.8	33.922	0	214.87	5160600000	148
Peroxisomal membrane protein PEX16	LMJF_15_0810	Q4QFA4;LmjF.15.0810:mRNA-p1	Q4QFA4;LmjF.15.0810	LmjF.15.0810		X	X	27.7927	27.7936	27.542	27.0853	28.5372	28.3948	28.2064	28.3677	28.0089	25.537	27.5609	27.6892	14	14	14	32.3	32.3	32.3	61.078	0	203.29	6593400000	170
Peroxisomal targeting signal-2 receptor (Putative peroxisomal targeting signal type 2 receptor)	PEX7 LMJF_29_0740	Q4VQ66;LmjF.29.0740:mRNA-p1	Q4VQ66;LmjF.29.0740	LmjF.29.0740	X		X	27.4192	27.8209	27.5921	27.4937	27.1605	27.8266	28.1024	27.932	26.7791	26.1999	26.8259	26.6617	9	9	9	37.3	37.3	37.3	40.752	0	196.24	6782100000	144
Peroxisome biosynthesis protein-like protein	LMJF_34_3520	Q4Q2J2;LmjF.34.3520:mRNA-p1	Q4Q2J2;LmjF.34.3520	LmjF.34.3520	X		X	26.422	26.2805	26.8508	26.6808	26.8949	26.0786	26.329	26.4939	25.7989	26.3827	26.2635	26.72	24	24	24	29.8	29.8	29.8	102.34	0	317.25	3215200000	150
Pescadillo homolog	LmjF22.0030 LmjF_04_0810	O97209;LmjF.04.0810:mRNA-p1	O97209;LmjF.04.0810	LmjF.04.0810	X		X	28.607	28.8681	29.2438	28.7663	30.1931	29.5153	29.8286	29.4222	28.7772	28.5984	28.8374	28.4665	27	27	27	45	45	45	77.289	0	323.31	21931000000	344
Phophatase-like protein	LMJF_05_0720	Q4QJD0;LmjF.05.0720:mRNA-p1	Q4QJD0;LmjF.05.0720	LmjF.05.0720	X		X	22.2636	NaN	NaN	21.9059	24.1786	NaN	21.6875	NaN	NaN	NaN	22.4364	22.0979	2	2	2	1.6	1.6	1.6	139.44	0	19.905	120470000	10
Phosphatase-like protein	LMJF_20_1640	Q4QCN8;LmjF.20.1640:mRNA-p1	Q4QCN8;LmjF.20.1640	LmjF.20.1640		X	X	30.9578	29.9525	30.1973	30.0231	31.2766	31.1138	29.8445	30.8456	31.0165	30.9668	30.0831	30.326	13	13	13	70.4	70.4	70.4	23.537	0	229.01	53191000000	300
Phosphate carrier protein, mitochondrial-like protein	LMJF_05_0290	Q4QJH3;LmjF.05.0290:mRNA-p1	Q4QJH3;LmjF.05.0290	LmjF.05.0290	X		X	25.3664	25.3688	25.7722	25.11	26.4166	25.5626	26.2076	25.6487	25.2966	25.8614	26.0952	25.9419	7	7	7	22.1	22.1	22.1	51.323	0	166.69	2145100000	86
Phosphate transporter	LMJF_03_0500	LmjF.03.0500:mRNA-p1;E9ACJ5	LmjF.03.0500;E9ACJ5	LmjF.03.0500	X			NaN	NaN	NaN	NaN	26.2823	NaN	NaN	NaN	NaN	NaN	NaN	NaN	1	1	1	2.6	2.6	2.6	60.903	0	62.556	564190000	42
Phosphate transporter	LMJF_29_0650	LmjF.29.0650:mRNA-p1;E9ADR7	LmjF.29.0650;E9ADR7	LmjF.29.0650		X	X	23.2098	23.5477	NaN	NaN	23.8338	23.2413	23.3825	22.8389	24.2532	23.7824	23.6869	23.8395	8	8	8	15.7	15.7	15.7	74.771	0	241.39	364050000	33
Phosphate transporter	LMJF_10_0030;LMJF_10_1300	Q4QHL7;Q4QH82;LmjF.10.1300:mRNA-p1;LmjF.10.0030:mRNA-p1	Q4QHL7;Q4QH82;LmjF.10.1300;LmjF.10.0030	LmjF.10.1300		X	X	23.9538	NaN	23.9405	NaN	25.4375	NaN	23.711	23.6702	23.7375	NaN	NaN	NaN	2	2	2	7.1	7.1	7.1	52.198	0	84.295	547380000	30
Phosphatidate cytidylyltransferase (EC 2.7.7.41)	LMJF_26_1620	Q4Q932;LmjF.26.1620:mRNA-p1	Q4Q932;LmjF.26.1620	LmjF.26.1620		X	X	23.7498	23.722	24.2141	24.3663	25.6927	NaN	25.8618	27.082	25.1493	26.0626	26.1142	25.2577	8	8	8	22.3	22.3	22.3	48.872	0	87.76	1657600000	49
Phosphatidate cytidylyltransferase (EC 2.7.7.41)	LMJF_32_2870	Q4Q4Y8;LmjF.32.2870:mRNA-p1	Q4Q4Y8;LmjF.32.2870	LmjF.32.2870		X	X	24.0672	23.6232	24.58	23.5034	26.1676	23.8563	24.8128	24.3181	25.4356	24.163	24.5046	24.8785	6	6	6	16	16	16	53.258	0	105.19	720790000	31
Phosphatidic acid phosphatase protein-like protein	LMJF_19_1350	Q4QD76;LmjF.19.1350:mRNA-p1	Q4QD76;LmjF.19.1350	LmjF.19.1350		X	X	26.9584	26.5074	26.9503	26.2693	28.123	27.2811	27.3448	27.4834	27.164	27.271	26.7308	27.6701	9	9	9	29.5	29.5	29.5	44.554	0	168.22	5062600000	111
Phosphatidylethanolamine N-methyltransferase (PEAMT) (PEMT) (EC 2.1.1.17) (EC 2.1.1.71) (Phospholipid methyltransferase) (PLMT)	LMJF_31_2290	Q4Q632;LmjF.31.2290:mRNA-p1	Q4Q632;LmjF.31.2290	LmjF.31.2290		X	X	22.3441	22.6688	24.9032	25.5389	23.3062	25.7544	25.4572	24.905	NaN	NaN	25.3437	25.5728	6	6	6	47.1	47.1	47.1	23.923	0	83.139	1360800000	40
Phosphatidylethanolaminen-methyltransferase-lik e protein (EC 2.1.1.17)	LMJF_31_3120	Q4Q5U4;LmjF.31.3120:mRNA-p1	Q4Q5U4;LmjF.31.3120	LmjF.31.3120		X	X	24.5602	24.515	NaN	23.6313	26.9988	NaN	25.3893	24.7079	26.4068	NaN	25.3912	25.8317	6	6	6	13.9	13.9	13.9	66.652	0	63.844	1216900000	69
Phosphatidylinositol 3-kinase-like protein (EC 2.7.1.137)	TOR3 LMJF_34_3940	Q4Q2E8;LmjF.34.3940:mRNA-p1	Q4Q2E8;LmjF.34.3940	LmjF.34.3940		X	X	26.7511	26.5346	26.795	26.3748	27.2775	26.5038	26.9525	27.2176	27.1693	26.3523	26.9392	26.936	44	44	44	20.7	20.7	20.7	295.53	0	323.31	4519800000	242
Phosphatidylinositol-4-phosphate 5-kinase-like protein	LMJF_31_2710	Q4Q5Z0;LmjF.31.2710:mRNA-p1	Q4Q5Z0;LmjF.31.2710	LmjF.31.2710	X			NaN	NaN	NaN	NaN	NaN	NaN	NaN	NaN	NaN	NaN	22.4763	NaN	2	2	2	2.1	2.1	2.1	119.47	0.00015601	14.878	155240000	3
Phosphatidylinositol-4-phosphate 5-kinase-like protein	LMJF_36_0370	Q4Q241;LmjF.36.0370:mRNA-p1	Q4Q241;LmjF.36.0370	LmjF.36.0370		X	X	26.1293	26.0382	25.4764	25.8203	25.7902	25.1267	25.8895	26.4242	27.4372	26.0178	26.9787	26.812	13	13	13	38.5	38.5	38.5	50.224	0	198.58	2869700000	130
Phosphatidylinositol-4-phosphate-5-kinase-likep ro tein	LMJF_34_3090	Q4Q2N5;LmjF.34.3090:mRNA-p1	Q4Q2N5;LmjF.34.3090	LmjF.34.3090	X			22.5511	NaN	NaN	NaN	NaN	NaN	NaN	NaN	NaN	NaN	NaN	NaN	5	5	5	9	9	9	61.306	0	36.03	170910000	10
Phosphatidylinositol:ceramide inositolphosphotransferase (LmjIPCS) (EC 2.7.8.-) (Inositol-phosphorylceramide synthase) (IPC synthase) (Sphingolipid synthase)	IPCS LMJF_35_4990	LmjF.35.4990:mRNA-p1;E9AFX2	LmjF.35.4990;E9AFX2	LmjF.35.4990		X	X	22.8785	23.0059	NaN	23.3578	25.9013	23.5203	23.9649	23.726	24.5687	22.9241	24.5175	24.8364	4	4	4	11.8	11.8	11.8	37.644	0	34.191	441200000	19
Phosphoacetylglucosamine mutase (PAGM) (EC 5.4.2.3) (Acetylglucosamine phosphomutase) (N-acetylglucosamine-phosphate mutase)	LMJF_07_0805	Q4QIK7;LmjF.07.0805:mRNA-p1	Q4QIK7;LmjF.07.0805	LmjF.07.0805		X	X	28.1161	28.1401	28.2798	27.8355	25.3755	26.1599	26.2487	26.4998	28.6567	28.5706	28.8929	28.4174	17	17	17	34.3	34.3	34.3	65.343	0	269.64	8315300000	182
Phosphoadenosine phosphosulfate reductase-like protein	LMJF_28_0270	Q4Q8P3;LmjF.28.0270:mRNA-p1	Q4Q8P3;LmjF.28.0270	LmjF.28.0270	X		X	26.2286	25.944	25.8253	25.9618	22.0768	26.1318	25.3074	26.6975	24.8328	NaN	25.8133	23.6854	10	10	10	62.3	62.3	62.3	24.793	0	112.67	2331600000	87
Phosphodiesterase (EC 3.1.4.-)	LMJF_15_1480	Q4QF31;LmjF.15.1480:mRNA-p1	Q4QF31;LmjF.15.1480	LmjF.15.1480		X	X	29.8569	29.9478	29.941	29.7139	28.4241	28.4212	28.3058	28.9374	30.0984	29.7467	29.9299	30.1	32	32	32	42.7	42.7	42.7	103.8	0	323.31	27335000000	647
Phosphodiesterase (EC 3.1.4.-)	PDEA LMJF_18_1090	Q6S998;LmjF.18.1090:mRNA-p1	Q6S998;LmjF.18.1090	LmjF.18.1090		X	X	29.2399	28.75	28.6461	28.7818	28.3479	28.9494	28.5201	28.3953	28.3521	28.454	28.5038	28.4034	25	25	25	44.5	44.5	44.5	70.843	0	323.31	15566000000	376
Phosphodiesterase (EC 3.1.4.-)	LMJF_29_2440	LmjF.29.2440:mRNA-p1;E9AEA6	LmjF.29.2440;E9AEA6	LmjF.29.2440		X	X	27.8535	27.2616	27.7475	27.7273	27.6636	27.0716	27.4616	28.2601	28.2906	28.4896	27.6724	28.0268	22	22	22	38.5	38.5	38.5	81.267	0	323.31	8788000000	220
Phosphoglycan beta 1,2 arabinosyltransferase	SCA1 LMJF_02_0220;SCA2 LMJF_02_0180	LmjF.02.0220:mRNA-p1;LmjF.02.0180:mRNA-p1;E9AC97;E9AC93	LmjF.02.0220;LmjF.02.0180;E9AC97;E9AC93	LmjF.02.0220	X		X	24.3689	24.6184	24.89	25.087	23.8032	24.0885	24.7273	24.3434	25.5814	25.403	26.3651	26.0959	16	16	16	24.4	24.4	24.4	92.514	0	278.35	1073200000	73
Phosphoglycan beta 1,2 arabinosyltransferase,(SCA like)	SCAL LMJF_34_0510	Q4Q3F6;LmjF.34.0510:mRNA-p1	Q4Q3F6;LmjF.34.0510	LmjF.34.0510		X	X	23.1456	22.8168	22.5118	23.1389	26.8012	26.6421	27.188	26.8875	25.6933	25.0096	25.059	24.9196	20	20	20	27.9	27.9	27.9	100.41	0	258.62	2329700000	95
Phosphoglycan beta 1,3 galactosyltransferase	SCGR5 LMJF_02_0170	LmjF.02.0170:mRNA-p1;E9AC92	LmjF.02.0170;E9AC92	LmjF.02.0170	X		X	27.8684	27.6706	28.1257	27.7679	27.4343	27.74	27.9184	27.7405	27.4252	27.8282	28.0152	27.9051	16	16	0	26.2	26.2	0	92.909	0	323.31	8349500000	240
Phosphoglycan beta 1,3 galactosyltransferase	SCGR2 LMJF_02_0210	LmjF.02.0210:mRNA-p1;E9AC96	LmjF.02.0210;E9AC96	LmjF.02.0210	X			NaN	NaN	NaN	NaN	NaN	22.413	NaN	NaN	NaN	NaN	NaN	NaN	15	2	2	24.1	3.9	3.9	95.968	0	25.734	357620000	7
Phosphoglycan beta 1,3 galactosyltransferase	SCGR6 LMJF_02_0160	LmjF.02.0160:mRNA-p1;E9AC91	LmjF.02.0160;E9AC91	LmjF.02.0160	X			NaN	NaN	21.1269	NaN	NaN	NaN	NaN	NaN	NaN	NaN	NaN	NaN	16	3	3	26.1	4	4	90.552	0	27.969	136490000	3
Phosphoglycan beta 1,3 galactosyltransferase	SCGR1 LMJF_02_0230;SCGR4 LMJF_02_0190	LmjF.02.0230:mRNA-p1;E9AC98;LmjF.02.0190:mRNA-p1;E9AC94	LmjF.02.0230;E9AC98;LmjF.02.0190;E9AC94	LmjF.02.0230		X	X	NaN	NaN	22.8997	23.6527	23.316	23.6144	NaN	NaN	NaN	23.0789	23.7356	24.2165	6	6	6	8.5	8.5	8.5	109.25	0	66.051	341310000	31
Phosphoglycan beta 1,3 galactosyltransferase	SCGR3 LMJF_02_0200	E9AC95;LmjF.02.0200:mRNA-p1	E9AC95;LmjF.02.0200	LmjF.02.0200		X	X	NaN	NaN	NaN	NaN	NaN	NaN	NaN	NaN	23.9022	NaN	NaN	24.0643	11	3	3	19.3	5.3	5.3	87.135	0	56.51	139670000	13
Phosphoglycan beta 1,3 galactosyltransferase 3	SCG3 LMJF_02_0010	Q7YXV2;LmjF.02.0010:mRNA-p1	Q7YXV2;LmjF.02.0010	LmjF.02.0010	X		X	26.3239	26.1374	26.4594	26.4748	25.871	24.8688	26.507	25.88	27.0718	27.8485	27.6283	27.7579	16	16	5	25.3	25.3	9.6	91.393	0	245.46	3306200000	129
Phosphoglycan beta 1,3 galactosyltransferase 4;Phosphoglycan beta 1,3 galactosyltransferase 6	SCG4 LMJF_36_0010;SCG6 LMJF_25_2460	Q7YXU9;LmjF.25.2460:mRNA-p1;Q7YXV1;LmjF.36.0010:mRNA-p1	Q7YXU9;LmjF.25.2460;Q7YXV1;LmjF.36.0010	LmjF.25.2460	X		X	NaN	NaN	NaN	NaN	NaN	NaN	23.4681	22.6538	NaN	NaN	NaN	NaN	10	3	0	15.8	4.2	0	91.254	0	29.045	103180000	8
Phosphoglycan beta 1,3 galactosyltransferase 5	SCG5 LMJF_31_3090	LmjF.31.3090:mRNA-p1;Q4Q5U8	LmjF.31.3090;Q4Q5U8	LmjF.31.3090		X	X	30.2684	30.5479	30.3303	30.3788	31.4753	30.4072	30.8144	30.9637	30.1022	29.7907	30.6402	30.2736	33	33	33	42.2	42.2	42.2	118.66	0	323.31	59689000000	555
Phosphoglycan beta 1,3 galactosyltransferase 7	SCG7 LMJF_35_0010	LmjF.35.0010:mRNA-p1;E9AEH8	LmjF.35.0010;E9AEH8	LmjF.35.0010	X			NaN	NaN	NaN	NaN	22.0726	NaN	NaN	NaN	NaN	NaN	NaN	NaN	7	1	0	9.8	1.5	0	90.606	0.003861	7.8324	57331000	2
Phosphoglycerate kinase (EC 2.7.2.3)	PGKC LMJF_20_0100	Q4QD34;LmjF.20.0100:mRNA-p1	Q4QD34;LmjF.20.0100	LmjF.20.0100		X	X	33.0637	32.6954	32.8774	32.7783	32.1122	33.0237	32.9282	32.8877	33.4704	32.9874	33.1192	33.1604	32	32	2	72.9	72.9	4.4	51.541	0	323.31	283550000000	1140
Phosphoglycerate kinase (EC 2.7.2.3)	LMJF_30_3380	Q4Q6V1;LmjF.30.3380:mRNA-p1	Q4Q6V1;LmjF.30.3380	LmjF.30.3380		X	X	30.8093	30.3646	30.6713	30.0525	30.7258	30.543	30.5537	30.2439	30.2994	29.8494	29.9647	30.1424	20	20	20	45.2	45.2	45.2	57.57	0	323.31	54811000000	464
Phosphoglycerate kinase (EC 2.7.2.3)	PGKB LMJF_20_0110	Q4QD33;LmjF.20.0110.2:mRNA-p1;LmjF.20.0110.1:mRNA-p1	Q4QD33;LmjF.20.0110.2;LmjF.20.0110.1	LmjF.20.0110		X		NaN	NaN	NaN	NaN	NaN	27.6553	NaN	NaN	NaN	NaN	NaN	NaN	31	1	1	81.5	2.9	2.9	44.9	0	19.177	20089000000	74
Phosphoinositide phospholipase C (EC 3.1.4.11)	LMJF_30_2950	Q4Q6Z7;LmjF.30.2950:mRNA-p1	Q4Q6Z7;LmjF.30.2950	LmjF.30.2950	X		X	21.9194	NaN	NaN	NaN	24.0107	NaN	22.9181	22.9878	NaN	NaN	21.9274	22.3292	3	3	3	4.2	4.2	4.2	82.275	0	37.846	166710000	8
Phosphoinositide phospholipase C (EC 3.1.4.11)	LMJF_35_0040	LmjF.35.0040:mRNA-p1;E9AEI1	LmjF.35.0040;E9AEI1	LmjF.35.0040	X			NaN	NaN	NaN	NaN	NaN	18.8666	NaN	NaN	NaN	NaN	NaN	NaN	1	1	1	2.2	2.2	2.2	82.084	0.0054516	7.3012	4495500	2
Phospholipid-transporting ATPase (EC 3.6.3.1)	LMJF_34_3220	Q4Q2M2;LmjF.34.3220:mRNA-p1	Q4Q2M2;LmjF.34.3220	LmjF.34.3220	X			NaN	20.2951	NaN	NaN	NaN	NaN	NaN	NaN	NaN	NaN	NaN	NaN	2	2	2	2.1	2.1	2.1	128.67	0	22.182	25925000	4
Phospholipid-transporting ATPase (EC 3.6.3.1)	LMJF_13_1530	Q4QG01;LmjF.13.1530:mRNA-p1	Q4QG01;LmjF.13.1530	LmjF.13.1530		X	X	27.001	26.6618	26.9173	26.5308	27.5982	26.4417	26.5422	27.2491	28.0322	27.5603	27.3314	28.1513	18	18	18	19.7	19.7	19.7	124.27	0	232.62	4912600000	181
Phospholipid-transporting ATPase (EC 3.6.3.1)	LMJF_30_2260	LmjF.30.2260:mRNA-p1;Q4Q767	LmjF.30.2260;Q4Q767	LmjF.30.2260		X	X	24.3493	24.4608	23.0129	23.9993	25.9803	23.4056	24.9706	24.7148	22.8319	25.1619	25.2916	25.0631	10	10	10	8.9	8.9	8.9	157.87	0	105.79	777670000	33
Phospholipid-transporting ATPase-like protein (EC 3.6.3.1)	LMJF_34_2630	Q4Q2T2;LmjF.34.2630:mRNA-p1	Q4Q2T2;LmjF.34.2630	LmjF.34.2630	X			NaN	NaN	16.6523	NaN	NaN	NaN	NaN	NaN	NaN	NaN	NaN	NaN	1	1	1	1.2	1.2	1.2	165.13	0.00015574	14.524	3670300	2
Phosphomannomutase (EC 5.4.2.8)	PMM LMJF_36_1960	Q4Q1M7;LmjF.36.1960:mRNA-p1	Q4Q1M7;LmjF.36.1960	LmjF.36.1960		X	X	31.1891	31.4012	30.9528	30.6966	28.2632	30.1834	29.0048	29.7503	31.8875	31.2582	31.4577	30.8247	11	11	11	49.4	49.4	49.4	28.1	0	319.24	63200000000	338
Phosphomannomutase-like protein	LMJF_34_3780	Q4Q2G5;LmjF.34.3780:mRNA-p1	Q4Q2G5;LmjF.34.3780	LmjF.34.3780		X	X	27.5346	27.7103	27.5808	27.2735	27.6976	27.34	26.9694	27.3855	27.6167	27.2053	27.1935	27.106	20	20	20	37.9	37.9	37.9	65.235	0	291.34	5598500000	209
Phosphonopyruvate decarboxylase-like protein (EC 4.1.1.-)	LMJF_28_1580	Q4Q8A7;LmjF.28.1580:mRNA-p1	Q4Q8A7;LmjF.28.1580	LmjF.28.1580		X	X	23.7006	22.9611	NaN	24.5188	23.9475	23.1533	24.0225	24.3049	24.9233	NaN	NaN	24.7746	4	4	4	13.7	13.7	13.7	44.478	0	55.742	482740000	26
Phosphoprotein lepp12	L8382.16 LEPP12 LMJF_36_5720	Q9N861;LmjF.36.5720:mRNA-p1	Q9N861;LmjF.36.5720	LmjF.36.5720	X		X	22.9838	22.7365	23.8732	NaN	23.3569	24.4484	NaN	NaN	NaN	NaN	NaN	22.5684	3	3	3	29.5	29.5	29.5	10.225	0	22.779	246030000	15
Phosphoribosylpyrophosphate synthetase (EC 2.7.6.1)	LMJF_08_1130	Q4QI56;LmjF.08.1130:mRNA-p1	Q4QI56;LmjF.08.1130	LmjF.08.1130		X	X	27.3694	27.1681	27.4615	26.7363	28.1118	27.1286	27.8355	27.6576	27.2291	26.8235	27.1253	26.7437	7	7	7	28.6	28.6	28.6	40.495	0	122.52	7295400000	127
Phosphotransferase (EC 2.7.1.-)	HK LMJF_21_0240	Q4VT70;LmjF.21.0240:mRNA-p1	Q4VT70;LmjF.21.0240	LmjF.21.0240		X	X	32.8003	32.1405	32.4458	33.042	31.9631	32.9485	33.0814	33.3774	30.4294	30.787	31.8419	31.3584	30	30	1	72.6	72.6	3.8	51.719	0	323.31	288420000000	1825
Phosphotransferase (EC 2.7.1.-)	LMJF_21_0250	Q4QCJ0;LmjF.21.0250:mRNA-p1	Q4QCJ0;LmjF.21.0250	LmjF.21.0250		X		NaN	NaN	NaN	NaN	NaN	NaN	NaN	NaN	NaN	23.2133	NaN	NaN	30	1	1	72.6	3.8	3.8	51.747	0.0018439	12.149	96009000	14
Pitrilysin-like metalloprotease	LMJF_07_0100	Q4QIT4;LmjF.07.0100:mRNA-p1	Q4QIT4;LmjF.07.0100	LmjF.07.0100		X	X	29.4015	29.4368	29.5266	29.2643	29.7311	29.787	30.1788	29.7467	29.4669	29.6209	29.7227	29.3332	40	40	40	51.2	51.2	51.2	115.68	0	323.31	31630000000	665
Plasma membrane ATPase (EC 3.6.3.6)	H1A-1 LMJF_18_1510	Q4QDN8;LmjF.18.1510:mRNA-p1	Q4QDN8;LmjF.18.1510	LmjF.18.1510		X	X	32.0438	31.8941	31.8219	32.0058	33.0395	32.1564	32.3591	32.2768	31.5118	30.4231	31.3114	31.7563	37	37	2	44.6	44.6	2.6	107.02	0	323.31	157300000000	1089
Plasma membrane ATPase (EC 3.6.3.6)	H1A-2 LMJF_18_1520	Q4QDN7;LmjF.18.1520:mRNA-p1	Q4QDN7;LmjF.18.1520	LmjF.18.1520		X		NaN	NaN	NaN	23.3229	NaN	NaN	NaN	NaN	NaN	NaN	NaN	NaN	36	1	1	43.9	2	2	106.96	0	24.616	433470000	21
Poly(A)-binding protein 3	PABP3 LMJF_25_0080	Q4QA88;LmjF.25.0080:mRNA-p1	Q4QA88;LmjF.25.0080	LmjF.25.0080		X	X	31.4835	31.0996	31.2019	30.7368	30.0569	31.5862	31.1115	31.2447	30.1475	30.4345	30.4864	30.4936	25	25	25	56.4	56.4	56.4	60.899	0	323.31	80666000000	637
Polyadenylate-binding protein (PABP)	PABP2 LMJF_35_4130	LmjF.35.4130:mRNA-p1;E9AFP0	LmjF.35.4130;E9AFP0	LmjF.35.4130		X	X	33.5534	33.5861	33.8439	33.4273	33.3971	33.2926	33.7239	33.2295	33.3556	33.4676	32.6915	32.7884	32	32	32	54.4	54.4	54.4	65.35	0	323.31	360500000000	1415
Polyadenylate-binding protein (PABP)	PABP1 LMJF_35_5040	LmjF.35.5040:mRNA-p1;E9AFX7	LmjF.35.5040;E9AFX7	LmjF.35.5040		X	X	32.0579	32.1647	31.6719	31.8405	31.9489	32.5436	32.2781	32.6087	31.394	31.1236	31.0219	31.01	28	28	28	61.8	61.8	61.8	62.664	0	323.31	158270000000	931
Polyamine transporter (Putative amino acid permease)	POT1 AAT21 LMJF_14_0320	Q5C8V6;LmjF.14.0320:mRNA-p1	Q5C8V6;LmjF.14.0320	LmjF.14.0320	X		X	23.5699	23.762	22.5685	22.7246	25.8371	NaN	22.7715	NaN	24.0738	23.4497	22.8374	22.9686	5	5	5	8	8	8	84.778	0	67.552	360930000	17
Polyprenol reductase (EC 1.3.99.5)	EnCR LMJF_25_1770	Q4Q9R2;LmjF.25.1770:mRNA-p1	Q4Q9R2;LmjF.25.1770	LmjF.25.1770		X	X	31.4058	31.2642	31.6641	31.1153	32.8856	31.1152	31.7164	30.5724	32.8562	33.198	31.2308	32.0079	16	16	16	38.2	38.2	38.2	34.206	0	288.18	90818000000	544
Possible 3-ketoacyl-CoA thiolase (Putative 3-ketoacyl-CoA thiolase) (EC 2.3.1.16)	L7836.03 LMJF_23_0690	Q9U0V9;LmjF.23.0690:mRNA-p1	Q9U0V9;LmjF.23.0690	LmjF.23.0690		X	X	32.8667	32.6461	32.8239	32.8016	32.1431	33.3423	32.7459	32.6274	31.7636	32.8013	32.1369	32.0083	24	24	24	63	63	63	47.402	0	323.31	241480000000	1146
Possible ABC transporter (Putative ATP-binding cassette protein subfamily D,member 2)	P883.11 ABCD2 LMJF_31_0540	Q9BHG2;LmjF.31.0540:mRNA-p1	Q9BHG2;LmjF.31.0540	LmjF.31.0540		X	X	28.0113	27.6514	27.3624	26.9588	29.505	28.7299	28.5214	29.158	27.6736	28.2435	27.973	28.2706	24	24	24	29.8	29.8	29.8	93.249	0	323.31	11115000000	290
Possible DIMP1 homolog (Putative spliceosomal U5 snRNP-specific protein)	L7836.07 LMJF_23_0650	Q9U0V5;LmjF.23.0650:mRNA-p1	Q9U0V5;LmjF.23.0650	LmjF.23.0650	X		X	23.4161	24.9604	24.7594	24.0181	25.0906	24.3162	24.7713	24.2173	24.2698	24.515	24.7969	24.8852	7	7	7	36.9	36.9	36.9	24.255	0	87.777	689240000	36
Possible hypothetical 85.8 Kd protein	P883.10 LMJF_31_0740	Q9BHG3;LmjF.31.0740:mRNA-p1	Q9BHG3;LmjF.31.0740	LmjF.31.0740		X	X	28.4265	28.6728	28.051	28.026	27.2013	27.7905	28.2112	28.7193	27.4363	27.9023	28.2023	27.8379	12	12	12	63	63	63	35.61	0	225.37	10145000000	157
Possible LRR calcium-binding protein	L1994.11 LMJF_25_2300	Q95ZB7;LmjF.25.2300:mRNA-p1	Q95ZB7;LmjF.25.2300	LmjF.25.2300		X	X	26.684	26.5279	26.4914	26.2162	24.7688	26.5018	25.8114	26.475	26.3024	26.0081	26.359	26.077	15	15	15	31.5	31.5	31.5	74.973	0	241.66	2916400000	114
Possible serine/threonine kinase	L5213T.04 LMJF_30_2130	Q9NE58;LmjF.30.2130:mRNA-p1	Q9NE58;LmjF.30.2130	LmjF.30.2130	X		X	23.1755	23.3619	NaN	NaN	23.6131	NaN	24	NaN	22.5976	NaN	22.8427	22.6813	4	4	4	5.5	5.5	5.5	105.89	0	31.754	218010000	10
Possible sterol desaturase-related protein (Putative C-5 sterol desaturase)	P883.21 LMJF_31_0590	Q9BHE9;LmjF.31.0590:mRNA-p1	Q9BHE9;LmjF.31.0590	LmjF.31.0590		X	X	23.4289	NaN	NaN	25.061	23.3615	25.3024	25.6066	25.4511	22.514	NaN	24.6477	24.0849	4	4	4	16.8	16.8	16.8	31.368	0	47.206	1063900000	39
Ppg3-related protein-like protein	LMJF_24_0380	Q4QAU3;LmjF.24.0380:mRNA-p1	Q4QAU3;LmjF.24.0380	LmjF.24.0380	X		X	NaN	23.6512	NaN	23.4772	26.1516	NaN	23.7729	23.7027	23.9835	NaN	23.4646	23.8227	10	10	10	13.8	13.8	13.8	106.35	0	95.075	500880000	18
PRA1 family protein	LMJF_33_1530	Q4Q435;LmjF.33.1530:mRNA-p1	Q4Q435;LmjF.33.1530	LmjF.33.1530		X	X	24.4308	25.3916	25.829	24.6734	26.37	26.5936	25.6419	NaN	25.6672	26.8609	25.6265	26.1308	2	2	2	11.6	11.6	11.6	20.536	0	24.5	1936400000	65
Pre-mRNA cleavage complex II Clp1-like protein	LMJF_30_2410	Q4Q752;LmjF.30.2410:mRNA-p1	Q4Q752;LmjF.30.2410	LmjF.30.2410	X		X	25.0033	24.4447	24.7285	24.9809	24.9748	25.1885	26.1031	25.9294	26.37	26.1755	26.2227	26.2591	7	7	7	16.5	16.5	16.5	45.886	0	71.87	1991900000	54
Prefoldin 5-like protein	LMJF_22_0670	Q4QBT0;LmjF.22.0670:mRNA-p1	Q4QBT0;LmjF.22.0670	LmjF.22.0670		X	X	28.8792	27.9196	28.2692	28.6793	26.7214	29.1737	27.5842	28.6521	24.0284	27.5751	27.2356	29.1199	6	6	6	62.4	62.4	62.4	17.801	0	105.97	12071000000	100
Prefoldin subunit 3	LMJF_26_1380	Q4Q956;LmjF.26.1380:mRNA-p1	Q4Q956;LmjF.26.1380	LmjF.26.1380		X	X	29.7786	29.0183	29.646	30.026	27.7345	29.4353	29.1595	29.7902	29.3371	28.6714	29.6146	29.2902	8	8	8	43.3	43.3	43.3	22.204	0	82.987	25402000000	191
Prefoldin subunit 4	LMJF_25_0820	Q4QA12;LmjF.25.0820:mRNA-p1	Q4QA12;LmjF.25.0820	LmjF.25.0820		X	X	29.6102	28.1517	29.5847	29.2468	27.0746	29.806	26.0316	29.4762	28.5848	27.6838	27.8568	27.5403	9	9	9	60.6	60.6	60.6	14.889	0	127.53	19894000000	165
Probable citrate synthase, mitochondrial (EC 2.3.3.16)	LmjF18.0680 LmjF_18_0680	Q4QDX3;LmjF.18.0680:mRNA-p1	Q4QDX3;LmjF.18.0680	LmjF.18.0680		X	X	32.7267	32.7374	32.2333	32.5714	31.3691	32.4098	31.7912	32.6957	32.502	32.3171	32.511	32.2019	26	26	3	68.7	68.7	12.3	52.328	0	323.31	256310000000	1538
Probable cytosolic iron-sulfur protein assembly protein CIAO1 homolog	LMJF_10_0110	Q4QHK9;LmjF.10.0110:mRNA-p1	Q4QHK9;LmjF.10.0110	LmjF.10.0110	X		X	25.5598	25.7146	26.1682	25.6773	26.4126	24.9458	26.1545	26.155	25.3812	24.7497	25.5648	26.1179	7	7	7	29.9	29.9	29.9	43.158	0	106.01	1994500000	69
Probable eukaryotic initiation factor 4A (eIF-4A) (EC 3.6.4.13) (ATP-dependent RNA helicase eIF4A)	LmjF.01.0770;LmjF.01.0780	O62591;LmjF.01.0780:mRNA-p1;LmjF.01.0770:mRNA-p1	O62591;LmjF.01.0780;LmjF.01.0770	LmjF.01.0780	X		X	34.5704	34.5971	34.8228	34.5331	34.4232	35.162	34.4412	34.6912	34.5275	33.9446	34.1647	33.9657	31	31	31	75.7	75.7	75.7	45.326	0	323.31	827440000000	2014
Probable hypothetical 6.9 Kd protein	L1994.10 LMJF_25_2310	Q95ZB6;LmjF.25.2310:mRNA-p1	Q95ZB6;LmjF.25.2310	LmjF.25.2310	X		X	24.8415	24.359	25.1672	25.5226	25.5049	25.4148	26.0866	25.9377	24.5392	26.0197	25.4662	25.2536	8	8	8	23.2	23.2	23.2	63.226	0	167.44	1793000000	77
Probable methylthioribulose-1-phosphate dehydratase (MTRu-1-P dehydratase) (EC 4.2.1.109)	LmjF28.1840 LmjF_28_1840	Q4Q882;LmjF.28.1840:mRNA-p1	Q4Q882;LmjF.28.1840	LmjF.28.1840		X	X	28.1738	27.7623	27.9358	28.2045	26.7834	27.7774	27.7722	28.1661	27.4985	27.7158	28.2129	26.8243	11	11	11	60.7	60.7	60.7	27.225	0	199.54	10589000000	198
Probable methyltransferase BMT2 homolog (EC 2.1.1.-)	LMJF_23_1090	Q4QB47;LmjF.23.1090:mRNA-p1	Q4QB47;LmjF.23.1090	LmjF.23.1090	X		X	21.9155	NaN	NaN	23.3843	25.2269	NaN	23.5087	23.4473	25.2668	24.8397	24.7377	24.49	4	4	4	6.7	6.7	6.7	71.16	0	89.553	416730000	40
Probable ribosome biogenesis protein LMJF_32_1970	LMJF_32_1970	Q4Q580;LmjF.32.1970:mRNA-p1	Q4Q580;LmjF.32.1970	LmjF.32.1970	X		X	27.2535	25.8193	26.1296	27.2791	25.9021	26.6499	27.6027	27.415	25.2573	25.2698	26.6274	25.816	8	8	8	31	31	31	32.44	0	145.21	4361400000	79
Probable sodium stibogluconate resistance protein (Putative sodium stibogluconate resistance protein)	P883.25 LMJF_31_0920	Q9BHE5;LmjF.31.0920:mRNA-p1	Q9BHE5;LmjF.31.0920	LmjF.31.0920	X			NaN	NaN	NaN	NaN	24.6124	NaN	NaN	NaN	NaN	NaN	NaN	NaN	23	1	1	50.4	1.4	1.4	68.524	0.0064725	7.114	628180000	9
Probable tRNA N6-adenosine threonylcarbamoyltransferase (EC 2.3.1.234) (t(6)A37 threonylcarbamoyladenosine biosynthesis protein) (tRNA threonylcarbamoyladenosine biosynthesis protein)	LMJF_31_0100	Q4Q6Q4;LmjF.31.0100:mRNA-p1	Q4Q6Q4;LmjF.31.0100	LmjF.31.0100	X		X	27.5544	27.339	27.3639	26.6962	27.6155	27.2737	27.5861	27.3734	28.1686	27.3449	27.3524	27.1556	10	10	10	39.8	39.8	39.8	39.871	0	209.26	6660800000	169
Probable U3 small nucleolar RNA-associated protein 11 (U3 snoRNA-associated protein 11)	L374.02 LmjF19.0670 LmjF_19_0670	Q9U178;LmjF.19.0670:mRNA-p1	Q9U178;LmjF.19.0670	LmjF.19.0670	X		X	27.0064	26.5391	27.1118	27.3404	25.1405	27.4113	27.1971	27.698	26.7231	24.9084	26.2507	25.1519	10	10	10	33.8	33.8	33.8	41.778	0	198.24	5871700000	111
Probable ubiquitin-conjugating enzyme e2-17 kDa (Putative ubiquitin-conjugating enzyme e2) (EC 6.3.2.19)	L7845.06 UCE LMJF_35_1300	Q9GNC1;LmjF.35.1300:mRNA-p1	Q9GNC1;LmjF.35.1300	LmjF.35.1300		X	X	31.0598	31.0158	30.5735	30.7907	27.7844	31.1418	26.6668	30.7365	29.1163	30.1974	28.3347	28.8284	5	5	5	52	52	52	16.651	0	102.6	41963000000	115
Profilin	LMJF_32_0520	Q4Q5N1;LmjF.32.0520:mRNA-p1	Q4Q5N1;LmjF.32.0520	LmjF.32.0520		X	X	29.4635	29.746	29.6025	29.8263	29.9873	29.6507	29.701	29.2716	30.1831	30.2243	29.6542	29.7003	9	9	9	62	62	62	16.149	0	148.29	30399000000	206
Programmed cell death 6 protein-like protein	LMJF_13_1460	Q4QG08;LmjF.13.1460:mRNA-p1	Q4QG08;LmjF.13.1460	LmjF.13.1460		X	X	25.1958	NaN	25.3998	25.3445	22.8863	26.1083	24.4189	26.4612	25.1521	24.4042	24.479	24.0229	5	5	5	24.4	24.4	24.4	26.001	0	89.187	1514100000	57
Prohibitin	LMJF_16_1610	Q4QEK4;LmjF.16.1610:mRNA-p1	Q4QEK4;LmjF.16.1610	LmjF.16.1610		X	X	30.3469	30.3761	30.5374	30.0895	29.9389	30.2038	29.1677	30.3855	31.2066	30.6103	30.729	30.3865	12	12	12	46.3	46.3	46.3	30.271	0	153.49	49275000000	415
Proliferating cell nuclear antigen	LMJF_15_1450	Q4QF35;LmjF.15.1450:mRNA-p1	Q4QF35;LmjF.15.1450	LmjF.15.1450		X	X	30.5333	30.4185	30.2562	30.3625	30.4061	30.3848	30.559	30.568	29.5606	29.6577	30.4778	30.2227	13	13	13	56.3	56.3	56.3	32.38	0	286.39	49601000000	371
Proline dehydrogenase (EC 1.5.5.2)	LMJF_26_1610	Q4Q933;LmjF.26.1610:mRNA-p1	Q4Q933;LmjF.26.1610	LmjF.26.1610		X	X	29.8385	30.0621	29.6734	29.6063	31.3609	31.0398	30.9082	31.2195	29.8341	29.7175	29.8057	29.5533	35	35	35	64.9	64.9	64.9	63.83	0	323.31	53220000000	556
Promastigote surface antigen protein PSA;Putative surface antigen protein 2	LMJF_12_0765;LMJF_12_0910;LMJF_12_0920	Q4QGJ6;LmjF.12.0765:mRNA-p1;Q4QGL2;Q4QGK8;LmjF.12.0920:mRNA-p1;LmjF.12.0910:mRNA-p1	Q4QGJ6;LmjF.12.0765	LmjF.12.0765		X	X	27.6154	27.5644	26.2581	28.0895	26.1088	NaN	25.0111	NaN	29.4602	28.7659	28.9093	28.2258	11	7	4	16.6	11.2	8	60.811	0	53.203	3969300000	51
Proteasome endopeptidase complex (EC 3.4.25.1)	LMJF_27_0190	LmjF.27.0190:mRNA-p1;E9ACZ6	LmjF.27.0190;E9ACZ6	LmjF.27.0190		X	X	30.7076	30.9014	31.1443	30.6707	31.2581	30.9123	30.4012	30.4169	31.1072	30.6685	30.0861	30.7509	11	11	11	52.9	52.9	52.9	25.634	0	208.99	61304000000	348
Proteasome regulatory ATPase subunit	RPT6 LMJF_36_4360	Q4Q0X8;LmjF.36.4360:mRNA-p1	Q4Q0X8;LmjF.36.4360	LmjF.36.4360		X	X	29.7733	30.0227	30.1173	30.1387	30.5358	29.9221	29.7436	29.9414	30.4124	29.863	29.5765	29.5818	19	18	18	46.3	43.4	43.4	45.619	0	323.31	38400000000	533
Proteasome subunit alpha type (EC 3.4.25.1)	LMJF_21_1830	Q4QC00;LmjF.21.1830:mRNA-p1	Q4QC00;LmjF.21.1830	LmjF.21.1830		X	X	31.1738	30.8659	31.3738	30.7079	30.0957	30.7657	30.628	31.0268	31.3763	30.2014	30.6196	29.9114	15	15	15	72.5	72.5	72.5	26.784	0	323.31	64190000000	488
Proteasome subunit alpha type (EC 3.4.25.1)	LMJF_21_1700	Q4QC13;LmjF.21.1700:mRNA-p1	Q4QC13;LmjF.21.1700	LmjF.21.1700		X	X	30.2121	30.5159	30.0605	30.0687	29.4396	30.3169	30.0076	30.4986	30.5634	30.1585	29.9439	30.5458	12	12	12	61.5	61.5	61.5	25.096	0	283.8	47855000000	445
Proteasome subunit alpha type (EC 3.4.25.1)	LMJF_36_1600	Q4Q1R5;LmjF.36.1600:mRNA-p1	Q4Q1R5;LmjF.36.1600	LmjF.36.1600		X	X	30.9752	31.142	30.9925	30.6282	30.1194	30.7943	30.9929	30.5028	30.3257	29.6146	30.1882	30.0864	15	15	15	64.6	64.6	64.6	29.6	0	323.31	61689000000	409
Proteasome subunit alpha type (EC 3.4.25.1)	LMJF_35_4850	LmjF.35.4850:mRNA-p1;E9AFW0	LmjF.35.4850;E9AFW0	LmjF.35.4850		X	X	30.5701	29.9942	30.5854	30.67	27.8331	29.7433	29.7856	30.9216	29.1921	28.1063	30.6755	29.2085	12	12	12	68.4	68.4	68.4	27.223	0	191.46	48022000000	314
Proteasome subunit alpha type (EC 3.4.25.1)	LMJF_14_0310	Q4QFV4;LmjF.14.0310:mRNA-p1	Q4QFV4;LmjF.14.0310	LmjF.14.0310		X	X	30.1017	29.9147	29.9568	30.2992	28.4725	30.1248	30.1597	30.6111	28.4182	29.0363	27.828	27.6078	12	12	12	58.2	58.2	58.2	32.139	0	323.31	39351000000	305
Proteasome subunit alpha type (EC 3.4.25.1)	LMJF_11_0240	Q4QH56;LmjF.11.0240:mRNA-p1	Q4QH56;LmjF.11.0240	LmjF.11.0240		X	X	29.6891	29.7795	29.1901	30.078	30.5629	30.4814	30.0522	30.3623	28.5969	29.469	29.4798	29.7209	11	11	11	50.6	50.6	50.6	27.786	0	125.03	34644000000	247
Proteasome subunit beta (EC 3.4.25.1)	LMJF_34_4340 LMJF_34_4370 LMJF_34_4400 LMJF_34_4430 LMJF_34_4460 LMJF_34_4490 LMJF_34_4520	Q4Q289;LmjF.34.4520:mRNA-p1;LmjF.34.4490:mRNA-p1;LmjF.34.4460:mRNA-p1;LmjF.34.4430:mRNA-p1;LmjF.34.4400:mRNA-p1;LmjF.34.4370:mRNA-p1;LmjF.34.4340:mRNA-p1	Q4Q289;LmjF.34.4520;LmjF.34.4490;LmjF.34.4460;LmjF.34.4430;LmjF.34.4400;LmjF.34.4370;LmjF.34.4340	LmjF.34.4520		X	X	29.3988	29.7116	28.0575	30.0186	28.6835	29.9662	29.5288	30.2187	29.4225	29.8851	29.7242	29.5878	9	9	9	71.4	71.4	71.4	24.694	0	323.31	34430000000	263
Proteasome subunit beta type (EC 3.4.25.1)	LMJF_06_0140	Q4QJ65;LmjF.06.0140:mRNA-p1	Q4QJ65;LmjF.06.0140	LmjF.06.0140		X	X	29.6546	28.9549	29.7761	29.6076	27.2493	29.3878	28.4979	29.1707	29.1142	29.4892	29.7434	28.7532	12	12	12	53	53	53	27.966	0	160.6	31564000000	346
Proteasome subunit beta type (EC 3.4.25.1)	LMJF_35_3840	LmjF.35.3840:mRNA-p1;E9AFK8	LmjF.35.3840;E9AFK8	LmjF.35.3840		X	X	29.2093	29.5277	29.8821	28.7491	29.0204	28.961	29.1164	28.7538	28.7908	29.0005	28.8454	28.7479	13	13	13	51.6	51.6	51.6	27.522	0	180.35	18316000000	259
Proteasome subunit beta type (EC 3.4.25.1)	LMJF_36_1650	Q4Q1Q9;LmjF.36.1650:mRNA-p1	Q4Q1Q9;LmjF.36.1650	LmjF.36.1650		X	X	29.4868	29.7745	29.6631	29.1724	29.6397	29.3961	29.111	29.2683	29.7767	29.7284	29.1996	30.0458	10	10	10	47	47	47	33.642	0	173.39	27097000000	191
Proteasome subunit beta type (EC 3.4.25.1)	LMJF_12_0030	Q4QGU1;LmjF.12.0030:mRNA-p1	Q4QGU1;LmjF.12.0030	LmjF.12.0030		X	X	29.5567	29.9345	29.4622	29.138	29.9463	29.6386	29.5659	29.9485	30.5875	30.5009	29.6612	29.8028	8	8	8	38.9	38.9	38.9	30.33	0	164.08	24545000000	159
Proteasome subunit beta type (EC 3.4.25.1)	LMJF_28_0110	Q4Q8Q9;LmjF.28.0110:mRNA-p1	Q4Q8Q9;LmjF.28.0110	LmjF.28.0110		X	X	28.0816	28.4035	27.5119	27.7326	27.7708	28.2545	28.3705	28.2496	28.4707	28.8355	28.1413	28.8653	9	9	9	56.6	56.6	56.6	22.463	0	174.59	12595000000	134
Protein arginine methyltransferase NDUFAF7 (EC 2.1.1.320)	LMJF_23_0890	Q4QB74;LmjF.23.0890:mRNA-p1	Q4QB74;LmjF.23.0890	LmjF.23.0890	X		X	26.1253	27.1608	26.7187	26.4467	24.9735	26.2833	24.7438	26.19	27.459	26.8495	26.0184	26.041	11	11	11	32.9	32.9	32.9	50.897	0	144.13	3326300000	95
Protein arginine methyltransferase NDUFAF7 (EC 2.1.1.320)	LMJF_22_1340	LmjF.22.1340:mRNA-p1;Q4QBL3	LmjF.22.1340;Q4QBL3	LmjF.22.1340	X		X	25.1152	24.9312	25.1583	24.6935	23.1614	25.2324	25.0804	24.5616	25.544	24.7614	24.9525	24.6652	6	6	6	12.3	12.3	12.3	71.93	0	111.66	1147000000	55
Protein disulfide isomerase (EC 5.3.4.1)	PDI-1 LMJF_06_1050	Q4QIX1;LmjF.06.1050:mRNA-p1	Q4QIX1;LmjF.06.1050	LmjF.06.1050		X	X	29.4863	28.431	29.1269	29.3795	27.8197	28.9754	25.3916	29.1413	30.0849	30.7631	30.4633	29.8005	6	6	6	33.1	33.1	33.1	15.057	0	108.98	21103000000	205
Protein disulfide-isomerase (EC 5.3.4.1)	PDI-2 LMJF_36_6940	Q4Q059;LmjF.36.6940:mRNA-p1	Q4Q059;LmjF.36.6940	LmjF.36.6940		X	X	33.1008	33.2184	33.1157	32.9517	32.9121	33.3719	33.3794	33.3585	33.1782	32.8226	32.6886	32.4933	36	36	36	84.1	84.1	84.1	52.376	0	323.31	331640000000	1445
Protein kinase A catalytic subunit (EC 2.7.11.1)	pkac1 PKAC1 LMJF_18_1080	Q27687;LmjF.18.1080:mRNA-p1	Q27687;LmjF.18.1080	LmjF.18.1080		X	X	28.6931	28.9628	28.6561	28.1036	26.7397	27.597	26.5661	28.4015	28.703	29.1923	28.4807	28.4816	12	12	12	32.8	32.8	32.8	38.212	0	123.09	9789400000	143
Protein kinase A catalytic subunit isoform 1;Protein kinase A catalytic subunit isoform 2	LMJF_35_3960;LmPKAC2b LMJF_35_4010	Q9GNR4;LmjF.35.4010:mRNA-p1;E9AFM1;LmjF.35.3960:mRNA-p1	Q9GNR4;LmjF.35.4010;E9AFM1;LmjF.35.3960	LmjF.35.4010		X	X	28.7833	29.0965	29.2086	28.7456	26.9699	27.3774	26.4124	26.75	29.9387	29.4505	27.9144	28.7188	18	18	18	43.7	43.7	43.7	42.255	0	197.3	10083000000	197
Protein kinase-like protein	LMJF_27_1940	LmjF.27.1940:mRNA-p1;E9ADH4	LmjF.27.1940;E9ADH4	LmjF.27.1940	X		X	25.1792	25.4432	25.3403	24.5317	26.832	25.4168	25.1187	25.3347	26.3549	25.6437	24.8138	25.7156	12	12	12	15.4	15.4	15.4	101.9	0	253.23	1453200000	74
Protein kinase-like protein	LMJF_31_1830	Q4Q679;LmjF.31.1830:mRNA-p1	Q4Q679;LmjF.31.1830	LmjF.31.1830	X		X	21.8095	NaN	NaN	22.3476	24.6877	23.1732	23.6129	NaN	NaN	NaN	22.7894	23.2197	9	5	5	8.7	4.2	4.2	149.83	0	38.101	241950000	15
Protein kinase-like protein	LMJF_30_3050	Q4Q6Y5;LmjF.30.3050:mRNA-p1	Q4Q6Y5;LmjF.30.3050	LmjF.30.3050	X			NaN	NaN	NaN	19.6421	NaN	NaN	NaN	NaN	NaN	NaN	NaN	NaN	1	1	1	0.6	0.6	0.6	210.12	0.0031741	9.0089	61727000	2
Protein kinase-like protein	LMJF_35_1860	E9AF07;LmjF.35.1860:mRNA-p1	E9AF07;LmjF.35.1860	LmjF.35.1860	X			NaN	NaN	NaN	NaN	NaN	NaN	NaN	NaN	NaN	NaN	NaN	21.7894	2	2	2	4.5	4.5	4.5	64.34	0.00077137	12.835	20957000	1
Protein kinase-like protein	LMJF_27_1800	LmjF.27.1800:mRNA-p1;E9ADF7;REV__LmjF.26.0450:pseudogenic_transcript-p1;REV__Q4Q9E6	LmjF.27.1800;E9ADF7	LmjF.27.1800		X	X	26.3069	26.4841	26.4099	26.2139	27.657	25.5311	26.3749	25.6547	27.1493	27.2658	26.5905	26.9329	23	23	23	16.6	16.6	16.6	181.36	0	310.37	3052100000	157
Protein MAK16 homolog	LMJF_22_1380	Q4QBK9;LmjF.22.1380:mRNA-p1	Q4QBK9;LmjF.22.1380	LmjF.22.1380	X		X	27.2775	27.947	27.5161	26.6946	27.0271	27.7355	27.5972	26.7451	27.1149	26.3881	26.8021	25.3978	10	10	10	38.2	38.2	38.2	32.143	0	114.2	6354900000	89
Protein pelota homolog (EC 3.1.-.-)	LMJF_26_0200	Q4Q9H1;LmjF.26.0200:mRNA-p1	Q4Q9H1;LmjF.26.0200	LmjF.26.0200		X	X	25.4114	25.0682	25.5469	25.0185	26.5478	26.6331	25.7211	26.2822	26.2338	25.9161	25.8881	25.796	11	11	11	32.5	32.5	32.5	45.686	0	231.98	2013000000	79
Protein phosphatase 2C-like protein	LMJF_36_0530	Q4Q225;LmjF.36.0530:mRNA-p1	Q4Q225;LmjF.36.0530	LmjF.36.0530	X		X	27.9963	28.144	27.4948	27.8189	27.3337	27.101	26.9757	27.7491	28.0018	27.9785	27.5362	27.8538	11	11	11	50.3	50.3	50.3	32.586	0	222.27	7542200000	136
Protein phosphatase 2C-like protein (EC 3.1.3.16)	LMJF_14_0900	LmjF.14.0900.1:mRNA-p1;Q4QFP5;LmjF.14.0900.2:mRNA-p1	LmjF.14.0900.1;Q4QFP5;LmjF.14.0900.2	LmjF.14.0900	X		X	27.0208	26.6214	27.0975	25.9474	27.0082	25.3228	25.7518	26.1093	26.9167	27.1144	26.6811	26.4485	14	14	14	22.4	22.4	22.4	103.1	0	187.64	3770500000	87
Protein phosphatase 2C-like protein (EC 3.1.3.16)	LMJF_34_2500	Q4Q2U6;LmjF.34.2500:mRNA-p1	Q4Q2U6;LmjF.34.2500	LmjF.34.2500	X		X	22.6022	22.8246	23.3336	22.4126	NaN	NaN	NaN	NaN	25.1328	24.1939	21.836	24.2103	4	4	4	10.7	10.7	10.7	41.675	0	33.924	197470000	11
Protein phosphatase 2C-like protein (EC 3.1.3.16)	LMJF_34_2510	Q4Q2U5;LmjF.34.2510:mRNA-p1	Q4Q2U5;LmjF.34.2510	LmjF.34.2510		X	X	27.5907	27.2422	27.8463	27.7315	28.6595	27.7296	27.8555	27.838	28.5188	28.5307	27.294	27.4257	19	19	19	61.6	61.6	61.6	47.678	0	323.31	7972900000	187
Protein phosphatase methylesterase 1 (PME-1) (EC 3.1.1.-)	LMJF_32_0910	LmjF.32.0910:mRNA-p1;Q4Q5J1	LmjF.32.0910;Q4Q5J1	LmjF.32.0910		X	X	27.0624	26.8465	26.4376	26.8313	25.4405	26.358	27.0293	27.5177	26.8149	26.7206	26.4347	27.3043	12	12	12	47.6	47.6	47.6	41.088	0	145.54	4487200000	135
Protein phosphatase type 1 regulator-like protein	LMJF_05_1210	Q4QJ81;LmjF.05.1210:mRNA-p1	Q4QJ81;LmjF.05.1210	LmjF.05.1210		X	X	28.5718	28.7183	28.306	28.5015	27.8494	28.5677	27.8101	28.4082	27.7567	28.2858	29.073	28.8003	21	21	21	55.6	55.6	55.6	44.747	0	245.32	13450000000	208
Protein phosphatase-like protein	LMJF_27_2320	LmjF.27.2320:mRNA-p1;E9ACV0	LmjF.27.2320;E9ACV0	LmjF.27.2320		X	X	26.969	27.2815	27.0999	26.5833	26.5653	26.7621	26.9599	26.544	27.7965	27.117	26.6324	26.2278	11	11	11	43.6	43.6	43.6	34.404	0	204.77	4640000000	146
Protein RER1	LMJF_22_0580	Q4QBT9;LmjF.22.0580:mRNA-p1	Q4QBT9;LmjF.22.0580	LmjF.22.0580		X	X	26.5773	26.9139	27.1091	NaN	29.3826	27.2905	27.0994	NaN	28.4418	27.6107	26.7892	NaN	3	3	3	14.8	14.8	14.8	21.071	0	32.608	4405000000	30
Protein SEY1 homolog (EC 3.6.5.-)	LmjF32.0370 LmjF_32_0370	Q4Q5P8;LmjF.32.0370:mRNA-p1	Q4Q5P8;LmjF.32.0370	LmjF.32.0370		X	X	28.2614	28.2904	28.4117	28.1684	29.0895	28.8508	29.0509	28.9283	27.9091	28.4972	28.7951	29.2335	25	25	25	42.9	42.9	42.9	97.933	0	323.31	15500000000	315
Protein transport protein Sec23-like protein	LMJF_36_6430	Q4Q0B5;LmjF.36.6430:mRNA-p1	Q4Q0B5;LmjF.36.6430	LmjF.36.6430		X	X	28.2521	27.7042	28.2317	28.0107	28.7062	28.5639	28.4188	28.2632	28.3109	28.329	28.2995	27.9315	20	20	20	30.8	30.8	30.8	93.996	0	323.31	10636000000	286
Protein tyrosine phosphatase PRL-1 (EC 3.1.3.48)	PRL-1 LMJF_16_0230	Q4QEZ7;LmjF.16.0230:mRNA-p1	Q4QEZ7;LmjF.16.0230	LmjF.16.0230		X	X	31.2777	30.7447	30.8069	30.7458	28.3283	31.2015	28.4737	30.8656	29.617	29.7415	29.2313	28.834	9	9	9	68	68	68	19.375	0	249.51	52763000000	277
Protein tyrosine phosphatase-likie protein (EC 3.1.3.48)	LMJF_16_0250	Q4QEZ5;LmjF.16.0250:mRNA-p1	Q4QEZ5;LmjF.16.0250	LmjF.16.0250		X	X	27.8237	26.9711	26.6968	27.0798	26.5245	27.4324	25.068	28.2666	27.3999	27.5107	27.0012	24.5434	6	6	6	47.7	47.7	47.7	19.534	0	120.46	4941700000	92
Protein YIPF	YIP1 LMJF_23_0240	Q86MW5;LmjF.23.0240:mRNA-p1	Q86MW5;LmjF.23.0240	LmjF.23.0240	X			NaN	NaN	NaN	21.5606	NaN	NaN	NaN	24.8923	NaN	NaN	25.2828	NaN	2	2	2	21.2	21.2	21.2	21.019	0	41.287	570450000	16
Protein YIPF	LMJF_30_0140	Q4Q7U1;LmjF.30.0140:mRNA-p1	Q4Q7U1;LmjF.30.0140	LmjF.30.0140		X	X	NaN	NaN	23.1572	NaN	NaN	NaN	25.0833	NaN	NaN	20.2351	25.2077	26.2669	2	2	2	9	9	9	38.237	0	25.296	1633500000	28
Protein yippee-like	LMJF_30_3460	Q4Q6U2;LmjF.30.3460:mRNA-p1	Q4Q6U2;LmjF.30.3460	LmjF.30.3460	X			NaN	NaN	NaN	NaN	NaN	NaN	NaN	NaN	NaN	NaN	22.6676	NaN	2	2	2	19.4	19.4	19.4	16.378	0.00061891	13.342	91791000	7
Protein-tyrosine phosphatase 1-like protein (EC 3.1.3.48)	LMJF_36_2180	Q4Q1K3;LmjF.36.2180:mRNA-p1	Q4Q1K3;LmjF.36.2180	LmjF.36.2180	X		X	26.6436	26.7701	25.5574	25.7133	26.41	26.7778	26.2587	26.4132	26.8393	26.2764	26.3057	26.5582	12	12	12	33.3	33.3	33.3	56.761	0	257	3096400000	103
Proteophosphoglycan ppg1	LMJF_35_0550	LmjF.35.0550:mRNA-p1;E9AEN0	LmjF.35.0550;E9AEN0	LmjF.35.0550		X		NaN	NaN	NaN	NaN	21.4201	NaN	NaN	NaN	NaN	NaN	NaN	NaN	2	2	2	0.8	0.8	0.8	225.6	0.00031008	13.871	88870000	4
Protoheme IX farnesyltransferase, mitochondrial (EC 2.5.1.-) (Heme O synthase)	LMJF_23_1520	Q4QAY6;LmjF.23.1520:mRNA-p1	Q4QAY6;LmjF.23.1520	LmjF.23.1520	X			24.3412	NaN	NaN	NaN	NaN	NaN	NaN	NaN	NaN	NaN	NaN	NaN	1	1	1	2.5	2.5	2.5	47.392	0.0031939	9.7277	387940000	18
Protoporphyrinogen oxidase-like protein (EC 1.3.3.4)	LMJF_06_1280	Q4QIU7;LmjF.06.1280:mRNA-p1	Q4QIU7;LmjF.06.1280	LmjF.06.1280		X	X	26.8856	25.9704	26.6959	26.1285	27.2512	26.9917	26.6267	25.3606	28.4114	27.6871	27.8232	27.2278	7	7	7	32.5	32.5	32.5	25.434	0	87.428	4293600000	129
Pseudouridylate synthase-like protein	LMJF_01_0280	LmjF.01.0280:mRNA-p1;E9AC17	LmjF.01.0280;E9AC17	LmjF.01.0280	X		X	23.3893	24.5878	23.9167	23.9237	23.6493	23.5147	24.6135	25.0172	25.3413	24.3913	24.5138	24.8267	9	9	9	29.5	29.5	29.5	47.376	0	182.08	770130000	51
Pseudouridylate synthase-like protein (EC 4.2.1.70)	LMJF_26_0420	Q4Q9E9;LmjF.26.0420:mRNA-p1	Q4Q9E9;LmjF.26.0420	LmjF.26.0420	X		X	27.021	27.207	26.9621	26.8275	26.109	27.1072	27.4059	27.6014	27.6096	27.562	27.764	27.1237	21	21	21	43.7	43.7	43.7	76.042	0	323.31	6262100000	215
Pteridine reductase 1 (EC 1.5.1.33) (H region methotrexate resistance protein)	PTR1 HMTXR L1063.01 LmjF23.0270 LmjF_23_0270	Q01782;LmjF.23.0270:mRNA-p1	Q01782;LmjF.23.0270	LmjF.23.0270		X	X	27.1247	27.3023	27.4949	27.5172	27.7139	27.5213	28.5232	27.9898	27.5571	27.6356	27.657	27.9065	12	12	12	63.2	63.2	63.2	30.456	0	215.99	8072100000	134
Puromycin-sensitive aminopeptidase-like protein	LMJF_12_1250	Q4QGG4;LmjF.12.1250:mRNA-p1	Q4QGG4;LmjF.12.1250	LmjF.12.1250	X		X	NaN	NaN	NaN	NaN	NaN	NaN	NaN	NaN	NaN	NaN	20.9319	21.0846	2	2	2	1.8	1.8	1.8	149.57	0	19.565	10229000	6
Putative 1-acyl-sn-glycerol-3-phosphateacyltransferase (EC 2.3.1.51)	LMJF_32_1960	Q4Q582;LmjF.32.1960:mRNA-p1	Q4Q582;LmjF.32.1960	LmjF.32.1960		X	X	28.2311	28.389	27.3425	27.4344	28.1765	28.4225	27.5701	27.5718	28.3159	28.2585	27.5752	27.9036	11	11	11	48.7	48.7	48.7	34.313	0	261.57	8723300000	216
Putative 1,2-Dihydroxy-3-keto-5-methylthiopentene dioxygenase (EC 1.13.11.54)	LMJF_34_4600	Q4Q281;LmjF.34.4600:mRNA-p1	Q4Q281;LmjF.34.4600	LmjF.34.4600		X	X	29.2569	29.0887	29.2237	28.9842	27.4985	28.5216	28.4247	28.6738	29.1289	29.012	29.1877	28.8577	12	12	12	38.7	38.7	38.7	32.848	0	188.14	17783000000	261
Putative 10 kDa heat shock protein	LMJF_26_0620;LMJF_26_0640	Q4Q9D2;Q4Q9D0;LmjF.26.0640:mRNA-p1;LmjF.26.0620:mRNA-p1	Q4Q9D2;Q4Q9D0;LmjF.26.0640;LmjF.26.0620	LmjF.26.0640		X	X	33.2883	33.0661	33.433	32.4927	33.0401	33.2693	32.164	32.7658	34.363	34.6331	33.667	33.5972	7	7	7	64	64	64	10.657	0	63.554	395970000000	331
Putative 2-hydroxy-3-oxopropionate reductase (EC 1.1.1.60)	LMJF_30_0180	Q4Q7T9;LmjF.30.0180:mRNA-p1	Q4Q7T9;LmjF.30.0180	LmjF.30.0180		X	X	29.3455	29.6172	29.5545	29.4113	28.7754	29.7304	29.1212	29.3836	29.9097	29.9578	29.2147	29.6429	11	11	11	39.1	39.1	39.1	30.901	0	247.86	27265000000	412
Putative 2-oxoglutarate dehydrogenase E1 component (EC 1.2.4.2)	LMJF_36_3470	Q4Q171;LmjF.36.3470:mRNA-p1	Q4Q171;LmjF.36.3470	LmjF.36.3470		X	X	31.8167	31.6761	31.7582	31.5888	31.5967	31.7754	31.5246	31.7798	30.6983	30.7535	31.2832	30.673	43	43	43	62.3	62.3	62.3	111.1	0	323.31	119290000000	1352
Putative 2-oxoglutarate dehydrogenase subunit	LMJF_27_0880	LmjF.27.0880:mRNA-p1;E9AD65	LmjF.27.0880;E9AD65	LmjF.27.0880		X	X	30.877	30.8906	31.2473	30.9961	30.7764	31.3292	31.2708	31.193	30.9858	30.6197	31.0862	30.9613	40	40	40	49.1	49.1	49.1	112.71	0	323.31	84207000000	851
Putative 2-oxoisovalerate dehydrogenase beta subunit, mitochondrial (EC 1.2.4.4)	LMJF_35_0050	LmjF.35.0050:mRNA-p1;E9AEI2	LmjF.35.0050;E9AEI2	LmjF.35.0050		X	X	28.8166	28.6859	28.9383	28.6203	27.8854	28.1734	28.9233	28.6449	28.2666	28.5552	28.8563	28.5557	14	14	14	50.3	50.3	50.3	39.948	0	206.58	15210000000	188
Putative 2,4-dienoyl-coa reductase fadh1 (EC 1.3.1.34)	LMJF_33_0830	Q4Q4A9;LmjF.33.0830:mRNA-p1	Q4Q4A9;LmjF.33.0830	LmjF.33.0830		X	X	29.2679	28.5079	28.9251	28.636	28.713	28.5963	28.3587	28.6015	29.6988	29.3797	29.9768	29.5982	31	31	31	55.2	55.2	55.2	78.692	0	323.31	17333000000	400
Putative 2,4-dihydroxyhept-2-ene-1,7-dioic acid aldolase (EC 4.1.2.-)	LMJF_25_2010	Q4Q9N8;LmjF.25.2010:mRNA-p1	Q4Q9N8;LmjF.25.2010	LmjF.25.2010		X	X	31.9745	32.2066	31.9934	31.8034	32.7464	32.3105	31.6055	31.2348	33.5457	33.1899	32.679	32.4322	7	7	7	37.6	37.6	37.6	30.291	0	62.112	172360000000	334
Putative 25 Kd elongation factor 1-beta	LMJF_34_0830	Q4Q3C2;LmjF.34.0830:mRNA-p1	Q4Q3C2;LmjF.34.0830	LmjF.34.0830	X		X	24.9077	NaN	24.7393	NaN	NaN	NaN	NaN	NaN	NaN	NaN	NaN	NaN	4	4	4	48.1	48.1	48.1	8.7568	0	74.362	305270000	13
Putative 26S protease regulatory subunit (EC 3.6.4.8)	LMJF_03_0540	LmjF.03.0540:mRNA-p1;E9ACJ9	LmjF.03.0540;E9ACJ9	LmjF.03.0540		X	X	29.7535	29.8309	29.8594	29.541	29.5502	29.4195	29.7127	29.7902	29.4987	29.5276	29.8035	29.8473	26	25	25	66.2	63.1	63.1	44.412	0	323.31	36344000000	496
Putative 26S proteasome regulatory subunit	LMJF_32_0390	Q4Q5P6;LmjF.32.0390:mRNA-p1	Q4Q5P6;LmjF.32.0390	LmjF.32.0390		X	X	28.5214	28.5349	28.2418	28.8635	26.3661	28.7811	27.6471	28.6554	28.6612	28.5337	28.6336	28.0205	13	13	13	49.6	49.6	49.6	40.096	0	207.52	13885000000	175
Putative 3-hydroxyacyl-ACP dehydratase (EC 4.2.1.-)	HTD2-2 LMJF_07_0430	Q4QIQ0;LmjF.07.0430:mRNA-p1	Q4QIQ0;LmjF.07.0430	LmjF.07.0430		X	X	26.9336	27.1963	26.872	27.6954	27.4851	28.555	28.1962	28.1804	26.9931	27.6389	28.0837	28.3664	7	7	7	75.2	75.2	75.2	16.985	0	106.6	9967200000	83
Putative 3-hydroxyacyl-ACP dehydratase (EC 4.2.1.-)	HTD2-1 LMJF_07_0440	Q4QIP9;LmjF.07.0440:mRNA-p1	Q4QIP9;LmjF.07.0440	LmjF.07.0440		X		NaN	NaN	NaN	22.7872	NaN	NaN	NaN	NaN	NaN	NaN	NaN	NaN	1	1	1	14.6	14.6	14.6	17.215	0.0031423	8.3466	179690000	9
Putative 3-ketoacyl-CoA thiolase-like protein (EC 2.3.1.16);Thiolase protein-like protein (EC 2.3.1.16)	LMJF_31_1630;LMJF_31_1640	Q4Q698;LmjF.31.1640:mRNA-p1;Q4Q699;LmjF.31.1630:mRNA-p1	Q4Q698;LmjF.31.1640;Q4Q699;LmjF.31.1630	LmjF.31.1640		X	X	31.3824	31.4275	31.5043	31.2251	30.9782	30.9171	31.1263	31.277	32.2705	32.0609	31.5999	31.7755	25	25	25	60.9	60.9	60.9	46.891	0	323.31	100390000000	785
Putative 3-methylcrotonoyl-CoA carboxylase beta subunit (EC 6.4.1.4)	LMJF_11_0590	LmjF.11.0590:mRNA-p1;Q4QH21	LmjF.11.0590;Q4QH21	LmjF.11.0590		X	X	30.1628	30.2277	29.8947	29.8	30.0044	29.7652	29.9355	29.8401	30.3099	30.1571	30.2178	30.2076	31	31	31	56.7	56.7	56.7	77.315	0	323.31	37136000000	590
Putative 3-oxoacyl-(Acyl-carrier protein) reductase (EC 1.1.1.100)	LMJF_24_2030	Q4QAC7;LmjF.24.2030:mRNA-p1	Q4QAC7;LmjF.24.2030	LmjF.24.2030		X	X	28.3126	27.7953	27.7706	28.0775	27.0419	28.5372	28.2811	28.6186	26.2647	26.4831	28.4816	28.1857	14	14	14	71.8	71.8	71.8	26.982	0	180.33	11516000000	136
Putative 3-oxoacyl-ACP reductase (EC 1.1.1.100)	KAR1 LMJF_27_2440	LmjF.27.2440:mRNA-p1;E9ACW4	LmjF.27.2440;E9ACW4	LmjF.27.2440	X		X	24.8918	24.7194	24.856	24.6942	23.707	25.2545	25.4081	24.5648	24.5457	25.3951	24.7392	25.5132	7	7	7	49.4	49.4	49.4	25.271	0	77.59	1143700000	37
Putative 3,2-trans-enoyl-CoA isomerase mitochondrial (EC 1.1.1.35) (EC 5.3.3.8)	LMJF_31_2330	Q4Q628;LmjF.31.2330:mRNA-p1	Q4Q628;LmjF.31.2330	LmjF.31.2330		X	X	NaN	NaN	25.3976	NaN	NaN	24.3799	NaN	NaN	24.6232	27.649	25.5155	24.9713	9	3	3	37.8	15.2	15.2	39.345	0	32.836	799840000	17
Putative 3,2-trans-enoyl-CoA isomerase,mitochondrial (EC 5.3.3.8)	LMJF_31_2250	Q4Q636;LmjF.31.2250:mRNA-p1	Q4Q636;LmjF.31.2250	LmjF.31.2250		X	X	31.9549	32.1333	32.0409	31.8247	29.9389	32.1644	30.8157	32.1259	31.994	31.615	31.6085	31.2547	13	13	7	47.6	47.6	26.8	42.876	0	323.31	135190000000	521
Putative 3'-nucleotidase/nuclease	LMJF_12_0400	Q4QGQ3;LmjF.12.0400:mRNA-p1	Q4QGQ3;LmjF.12.0400	LmjF.12.0400		X	X	25.9305	25.4252	26.3414	25.9816	26.6744	26.4362	27.2978	27.3874	24.2218	24.5342	25.0979	24.9731	6	6	6	22.6	22.6	22.6	40.982	0	84.981	3484200000	97
Putative 3'-nucleotidase/nuclease (EC 3.1.30.1)	LMJF_31_2310	Q4Q630;LmjF.31.2310:mRNA-p1	Q4Q630;LmjF.31.2310	LmjF.31.2310		X	X	27.5056	27.3851	26.7379	26.8815	27.7027	27.4651	27.8614	28.3213	24.5659	NaN	25.014	25.6612	10	10	10	33.3	33.3	33.3	41.489	0	124.23	5694800000	86
Putative 33 kDa inner dynein arm light chain,axonemal	LMJF_33_1180	LmjF.33.1180:mRNA-p1;Q4Q472	LmjF.33.1180	LmjF.33.1180	X		X	23.7512	22.6854	24.1077	24.0397	22.4439	22.7693	23.455	23.8651	23.7376	24.4791	24.7378	23.3074	9	9	9	26	26	26	46.567	0	106.63	422020000	55
Putative 4-methyl-5(Beta-hydroxyethyl)-thiazole monophosphate synthesis protein	LMJF_30_0750	Q4Q7N0;LmjF.30.0750:mRNA-p1	Q4Q7N0;LmjF.30.0750	LmjF.30.0750		X	X	30.0274	29.4093	29.3972	28.8695	29.9197	27.2769	28.9772	28.7807	31.1242	30.0285	28.7088	28.9753	3	3	3	16.3	16.3	16.3	20.477	0	103.65	29226000000	343
Putative 40S ribosomal protein L14	LMJF_22_1520 LMJF_22_1560	Q4QBJ1;LmjF.22.1560:mRNA-p1;LmjF.22.1520:mRNA-p1	Q4QBJ1;LmjF.22.1560;LmjF.22.1520	LmjF.22.1560		X	X	31.5043	31.6573	32.6179	31.9178	32.7537	31.8895	31.9017	29.3403	32.9226	33.9417	32.2532	31.8692	10	10	10	40.6	40.6	40.6	19.9	0	172.74	152660000000	401
Putative 40S ribosomal protein S10	LMJF_36_0980 LMJF_36_0990	Q4Q1X7;LmjF.36.0990:mRNA-p1;LmjF.36.0980:mRNA-p1	Q4Q1X7;LmjF.36.0990;LmjF.36.0980	LmjF.36.0990		X	X	31.0597	31.0462	31.645	30.9285	28.5841	31.5225	29.0321	31.0778	29.3813	29.8766	29.477	28.2771	10	10	10	63.1	63.1	63.1	18.65	0	172.96	80224000000	461
Putative 40S ribosomal protein S11 (Ribosomal protein S11 homolog)	LMJF_20_1650 LMJF_21_1550	LmjF.21.1550:mRNA-p1;LmjF.20.1650:mRNA-p1;Q4QCN7	LmjF.21.1550;LmjF.20.1650;Q4QCN7	LmjF.21.1550	X		X	33.033	33.6141	33.307	33.0569	33.0396	33.3961	32.774	32.4703	33.622	32.8112	31.908	30.1706	11	11	11	52	52	52	19.976	0	230.5	293510000000	554
Putative 40S ribosomal protein S13	LMJF_19_0390 LMJF_33_3150	Q4Q3M1;LmjF.33.3150:mRNA-p1;LmjF.19.0390:mRNA-p1	Q4Q3M1;LmjF.33.3150;LmjF.19.0390	LmjF.33.3150		X	X	31.285	31.6827	31.9064	31.603	30.0132	31.9239	29.9757	32.0057	30.6919	31.7272	29.7463	29.9728	12	12	12	58.3	58.3	58.3	17.445	0	139.3	111890000000	616
Putative 40S ribosomal protein S15	LMJF_22_0420 LMJF_22_0460	Q4QBV0;LmjF.22.0460:mRNA-p1;LmjF.22.0420:mRNA-p1	Q4QBV0;LmjF.22.0460;LmjF.22.0420	LmjF.22.0460		X	X	31.5002	30.6842	30.8583	31.5589	27.4738	31.4311	31.7797	30.6219	30.5546	31.3773	31.0931	28.669	7	7	7	45.4	45.4	45.4	17.435	0	256.09	84056000000	215
Putative 40S ribosomal protein S15A	LMJF_11_1190 LMJF_29_1800	Q4QGW3;LmjF.29.1800:mRNA-p1;LmjF.11.1190:mRNA-p1	Q4QGW3;LmjF.29.1800;LmjF.11.1190	LmjF.29.1800	X		X	30.9383	31.2739	31.4819	31.5917	30.549	32.7022	29.6488	32.105	31.5684	30.7103	30.6317	30.4869	8	8	8	61.5	61.5	61.5	14.696	0	224.91	105230000000	630
Putative 40S ribosomal protein S16 (Ribosomal protein S16)	LMJF_26_0880 LMJF_26_0890	Q4Q9A5;LmjF.26.0890:mRNA-p1;LmjF.26.0880:mRNA-p1	Q4Q9A5;LmjF.26.0890;LmjF.26.0880	LmjF.26.0890	X		X	32.7793	32.8448	33.105	32.8228	32.2103	33.3984	32.4979	32.8629	31.1385	31.7566	32.3196	32.0648	8	8	8	52.3	52.3	52.3	16.687	0	237.62	241810000000	719
Putative 40S ribosomal protein S17	LMJF_28_2555 LMJF_28_2560	Q4Q806;LmjF.28.2560:mRNA-p1;LmjF.28.2555:mRNA-p1	Q4Q806;LmjF.28.2560;LmjF.28.2555	LmjF.28.2560		X	X	30.9784	33.1735	31.4204	30.6907	32.3869	31.4149	30.8096	28.8232	33.1725	32.0862	29.7273	31.5393	13	13	13	50.3	50.3	50.3	16.512	0	188.88	134360000000	654
Putative 40S ribosomal protein S18;Putative 40S ribosomal protein S18 (Ribosomal protein S18)	LMJF_36_0930;LMJF_36_0940	Q4Q1Y2;LmjF.36.0940:mRNA-p1;LmjF.36.0930:mRNA-p1;Q4Q1Y3	Q4Q1Y2;LmjF.36.0940;LmjF.36.0930;Q4Q1Y3	LmjF.36.0940		X	X	33.7069	33.5641	33.9433	33.4145	32.3577	33.6962	32.8654	32.6381	33.8844	33.8516	33.3723	32.6029	13	13	13	58.8	58.8	58.8	17.394	0	284.96	424360000000	1212
Putative 40S ribosomal protein S21	LMJF_11_0760 LMJF_11_0780	Q4QH01;LmjF.11.0780:mRNA-p1;LmjF.11.0760:mRNA-p1	Q4QH01;LmjF.11.0780;LmjF.11.0760	LmjF.11.0780	X		X	29.8144	29.3226	30.9006	29.7382	30.7394	30.1803	29.7152	29.4962	29.8882	29.2833	28.8879	28.3484	2	2	2	22	22	22	17.002	0	95.374	42537000000	152
Putative 40S ribosomal protein S23	LMJF_21_1060 LMJF_21_1070	Q4QC89;LmjF.21.1070:mRNA-p1;LmjF.21.1060:mRNA-p1	Q4QC89;LmjF.21.1070;LmjF.21.1060	LmjF.21.1070	X		X	31.2736	31.4244	32.5198	31.4526	31.9196	31.852	31.8238	30.5957	31.8388	31.3308	31.1151	30.8641	7	7	7	49.7	49.7	49.7	15.935	0	87.36	135450000000	358
Putative 40S ribosomal protein S27-1	LMJF_36_3750	Q4Q140;LmjF.36.3750:mRNA-p1	Q4Q140;LmjF.36.3750	LmjF.36.3750		X	X	33.353	32.9478	33.2625	33.0237	32.5834	33.178	33.2173	33.4312	32.9683	31.9281	32.2253	32.4014	6	6	6	66.3	66.3	66.3	9.7993	0	323.31	341210000000	547
Putative 40S ribosomal protein S3	LMJF_15_0950 LMJF_33_0920	Q4Q4A0;LmjF.33.0920:mRNA-p1;LmjF.15.0950:mRNA-p1	Q4Q4A0;LmjF.33.0920;LmjF.15.0950	LmjF.33.0920	X		X	33.3379	33.5466	33.2344	32.6913	34.0495	33.3164	33.4847	33.2749	32.5025	32.9552	32.6405	32.3865	16	16	16	63.9	63.9	63.9	24.471	0	290.23	338920000000	827
Putative 40S ribosomal protein S33	S33-1 S33-2 LMJF_26_1630 LMJF_26_1640	Q4Q931;LmjF.26.1640:mRNA-p1;LmjF.26.1630:mRNA-p1	Q4Q931;LmjF.26.1640;LmjF.26.1630	LmjF.26.1640		X	X	31.5726	30.6688	31.8925	31.959	30.7958	32.3792	32.2289	32.3784	31.0712	31.8843	31.712	30.7303	4	4	4	50.6	50.6	50.6	9.7461	0	255.36	172690000000	619
Putative 40S ribosomal protein S8	LMJF_36_6400	Q4Q0B8;LmjF.36.6400:mRNA-p1	Q4Q0B8;LmjF.36.6400	LmjF.36.6400	X		X	27.4767	27.8087	28.3237	28.4134	28.4664	28.2192	28.6434	28.5136	26.6644	27.6249	27.8687	26.4792	10	10	10	37.3	37.3	37.3	29.766	0	118.87	10930000000	158
Putative 40S ribosomal protein S9;Putative 40S ribosomal protein S9 (Ribosomal protein S9)	LMJF_07_0680;LMJF_36_1250	Q4QIM3;Q4Q1V1;LmjF.36.1250:mRNA-p1;LmjF.07.0680:mRNA-p1	Q4QIM3;Q4Q1V1;LmjF.36.1250;LmjF.07.0680	LmjF.36.1250	X		X	32.9174	33.4105	33.4939	32.9282	32.7825	33.1968	32.5918	32.911	32.7533	32.6632	31.9263	31.8901	14	14	14	55.3	55.3	55.3	22.142	0	323.31	294850000000	989
Putative 5-oxoprolinase (EC 3.5.2.9)	LMJF_18_1040	Q4QDT8;LmjF.18.1040:mRNA-p1	Q4QDT8;LmjF.18.1040	LmjF.18.1040		X	X	24.4806	24.4303	24.7775	NaN	24.5359	24.1233	23.6976	23.7629	25.8884	26.3639	25.9916	26.1572	11	11	11	10	10	10	144.43	0	135.91	926670000	42
Putative 5'-3' exonuclease (EC 3.1.11.-)	LMJF_06_0260	Q4QJ53;LmjF.06.0260:mRNA-p1	Q4QJ53;LmjF.06.0260	LmjF.06.0260		X	X	30.9779	30.8302	30.7641	30.7876	31.4984	31.1607	31.2355	31.1889	31.0765	30.9891	31.0406	30.9183	65	65	65	56.9	56.9	56.9	166.27	0	323.31	75708000000	1269
Putative 5'-3' exonuclease (EC 3.1.11.-)	LMJF_17_1150	Q4QE76;LmjF.17.1150:mRNA-p1	Q4QE76;LmjF.17.1150	LmjF.17.1150		X	X	26.3327	25.6982	25.6872	25.9992	27.5502	26.0969	27.0385	26.8342	27.2914	26.99	27.4172	27.2952	19	19	19	24.2	24.2	24.2	124.22	0	316.44	3583800000	149
Putative 5'-3' exonuclease XRNC	LMJF_23_0543	Q4QBB9;LmjF.23.0543:mRNA-p1	Q4QBB9;LmjF.23.0543	LmjF.23.0543	X		X	26.9844	25.9674	27.2149	27.1849	27.4052	27.3321	27.9985	28.1309	27.4091	26.9144	28.0943	27.8473	17	17	17	22.4	22.4	22.4	116.53	0	308.86	7321700000	254
Putative 50S ribosomal protein L17	LMJF_16_0160	Q4QF04;LmjF.16.0160:mRNA-p1	Q4QF04;LmjF.16.0160	LmjF.16.0160		X	X	24.9512	24.9519	25.3747	25.0816	23.7075	25.3634	NaN	25.2188	25.7981	24.9544	24.9404	NaN	7	7	7	22.6	22.6	22.6	35.768	0	76.283	1174500000	45
Putative 6-phosphofructo-2-kinase/fructose-2,6-bipho sphatase (EC 3.1.3.-)	LMJF_03_0800	LmjF.03.0800:mRNA-p1;E9ACM5	LmjF.03.0800;E9ACM5	LmjF.03.0800	X		X	23.7644	23.5072	24.9339	23.3882	25.2222	22.7906	24.1541	23.6854	26.0411	26.5853	25.7648	26.4342	16	16	16	8	8	8	251	0	182.14	780150000	69
Putative 6-phosphofructo-2-kinase/fructose-2,6-biphosphatase	LMJF_07_0760	Q4QIL3;LmjF.07.0760:mRNA-p1	Q4QIL3;LmjF.07.0760	LmjF.07.0760	X		X	24.662	24.8558	24.1387	24.132	25.8741	24.0873	24.5775	25.2418	25.6659	26.3637	25.4305	25.5293	13	13	13	15.4	15.4	15.4	132.48	0	282.51	1177100000	76
Putative 60S acidic ribosomal protein	LMJF_15_0370 LMJF_15_0380	Q4QFE2;LmjF.15.0380:mRNA-p1;LmjF.15.0370:mRNA-p1	Q4QFE2;LmjF.15.0380;LmjF.15.0370	LmjF.15.0380		X	X	27.6487	NaN	31.591	32.7518	28.1149	30.2459	32.4298	27.4732	NaN	28.0142	30.6108	NaN	3	3	3	28.7	28.7	28.7	10.148	0	24.828	51844000000	105
Putative 60S acidic ribosomal protein P2	LIP1 LMJF_30_3720;LIP2 LMJF_30_3730	Q4Q6R6;LmjF.30.3730:mRNA-p1;LmjF.30.3720:mRNA-p1;Q4Q6R5	Q4Q6R6;LmjF.30.3730;LmjF.30.3720;Q4Q6R5	LmjF.30.3730	X		X	33.751	32.9671	33.3209	32.978	32.795	33.9026	32.4981	33.0816	32.7885	33.248	32.688	32.2589	8	8	8	94.3	94.3	94.3	10.582	0	85.628	338010000000	589
Putative 60S acidic ribosomal protein P2	LMJF_03_0430 LMJF_03_0440	LmjF.03.0440:mRNA-p1;LmjF.03.0430:mRNA-p1;E9ACI8	LmjF.03.0440;LmjF.03.0430;E9ACI8	LmjF.03.0440		X	X	31.0022	29.5224	30.981	30.902	27.4884	31.4677	29.3589	31.8688	27.5018	28.0976	29.6677	28.3496	5	5	5	66.7	66.7	66.7	11.132	0	116.87	84089000000	344
Putative 60S ribosomal protein	LMJF_14_0150	Q4QFX0;LmjF.14.0150:mRNA-p1	Q4QFX0;LmjF.14.0150	LmjF.14.0150		X	X	27.5013	26.9961	27.5291	26.9115	25.9527	27.9633	25.0438	28.0954	28.6181	27.7842	22.9499	25.3376	6	6	6	43.6	43.6	43.6	19.515	0	90.885	7484500000	96
Putative 60S ribosomal protein L10	LMJF_04_0750 LMJF_04_0950	O97213;LmjF.04.0950:mRNA-p1;LmjF.04.0750:mRNA-p1	O97213;LmjF.04.0950;LmjF.04.0750	LmjF.04.0950	X		X	33.3539	32.7982	32.8518	33.3224	31.027	33.0176	33.0948	33.071	31.8725	32.1396	33.0658	31.9342	16	16	16	58.7	58.7	58.7	24.557	0	249.71	329100000000	891
Putative 60S ribosomal protein L10a	RPL10a LMJF_18_0620 LMJF_36_3760	Q4QDX9;LmjF.36.3760:mRNA-p1;LmjF.18.0620:mRNA-p1	Q4QDX9;LmjF.36.3760;LmjF.18.0620	LmjF.36.3760		X	X	33.01	32.7733	33.1689	33.142	31.1722	33.3424	30.3081	33.1171	32.2749	32.1959	30.9234	30.554	16	16	16	66.8	66.8	66.8	24.53	0	323.31	287960000000	1179
Putative 60S ribosomal protein L12	LMJF_24_2210 LMJF_35_2190	Q4QAA9;LmjF.35.2190:mRNA-p1;LmjF.24.2210:mRNA-p1	Q4QAA9;LmjF.35.2190;LmjF.24.2210	LmjF.35.2190		X	X	NaN	NaN	NaN	29.5946	NaN	30.6389	31.347	30.3247	NaN	NaN	NaN	NaN	3	3	3	33.5	33.5	33.5	17.538	0	28.792	54985000000	54
Putative 60S ribosomal protein L13	LMJF_29_2460;LMJF_29_2470	LmjF.29.2470:mRNA-p1;LmjF.29.2460:mRNA-p1;E9AEA9;E9AEA8	LmjF.29.2470;LmjF.29.2460;E9AEA9;E9AEA8	LmjF.29.2470	X		X	33.5062	33.4215	33.7912	33.1917	33.4213	33.6848	33.6869	33.0537	33.8638	33.876	32.9478	32.4595	14	14	14	55	55	55	24.775	0	323.31	416440000000	1018
Putative 60S ribosomal protein L13a	LMJF_15_0200;LMJF_34_0860	Q4QFG2;Q4Q3B9;LmjF.34.0860:mRNA-p1;LmjF.15.0200:mRNA-p1	Q4QFG2;Q4Q3B9;LmjF.34.0860;LmjF.15.0200	LmjF.34.0860	X		X	33.1893	33.0254	33.3855	33.2191	31.9643	33.2926	31.8449	33.1037	33.1106	32.7789	32.6364	31.8495	9	9	9	38.7	38.7	38.7	25.449	0	115.97	285270000000	774
Putative 60S ribosomal protein L17	LMJF_24_0040;LMJF_32_0430	Q4QAX6;Q4Q5P2;LmjF.32.0430:mRNA-p1;LmjF.24.0040:mRNA-p1	Q4QAX6;Q4Q5P2;LmjF.32.0430;LmjF.24.0040	LmjF.32.0430	X		X	32.3701	31.086	32.1094	31.8839	28.7934	32.4353	30.9491	32.1088	30.949	31.3383	31.4614	29.8062	7	7	7	43.4	43.4	43.4	19.083	0	225	164160000000	504
Putative 60S ribosomal protein L19	LMJF_06_0410;LMJF_06_0415	LmjF.06.0410:mRNA-p1;Q4QJ37;LmjF.06.0415:mRNA-p1;Q4QJ39	LmjF.06.0410;Q4QJ37;LmjF.06.0415;Q4QJ39	LmjF.06.0410		X	X	31.9101	32.5996	32.8243	32.1499	33.4814	32.1653	31.9258	29.1423	32.5061	32.7695	30.9707	31.1197	8	8	8	27.5	27.5	27.5	28.204	0	115.08	172440000000	418
Putative 60S ribosomal protein L2	LMJF_32_3900 LMJF_35_1430 LMJF_35_1440	Q4FWX5;LmjF.35.1440:mRNA-p1;LmjF.35.1430:mRNA-p1;LmjF.32.3900:mRNA-p1	Q4FWX5;LmjF.35.1440;LmjF.35.1430;LmjF.32.3900	LmjF.35.1440	X		X	32.262	31.9579	32.7021	32.3	30.8871	33.1083	33.1667	32.5251	32.9164	32.7249	31.9858	31.6999	14	14	14	63.5	63.5	63.5	28.272	0	225.9	275280000000	593
Putative 60S ribosomal protein L21	LMJF_16_0460	Q4QEX4;LmjF.16.0460:mRNA-p1	Q4QEX4;LmjF.16.0460	LmjF.16.0460	X		X	28.2735	28.4199	29.3366	29.021	24.7926	29.7783	28.1077	28.8548	NaN	26.6406	25.4203	26.8747	11	2	2	62.9	13.2	13.2	18.029	0	26.963	12870000000	80
Putative 60S ribosomal protein L21	LMJF_34_3650	Q4Q2H9;LmjF.34.3650:mRNA-p1	Q4Q2H9;LmjF.34.3650	LmjF.34.3650		X	X	32.846	32.7119	33.1448	33.0598	31.2685	33.3523	32.0257	33.3029	32.195	31.7797	31.4001	31.2852	12	12	3	63.5	63.5	13.8	17.988	0	184.88	276780000000	733
Putative 60S ribosomal protein L22	LMJF_36_3270 LMJF_36_4420	Q4Q0X2;LmjF.36.4420:mRNA-p1;LmjF.36.3270:mRNA-p1	Q4Q0X2;LmjF.36.4420;LmjF.36.3270	LmjF.36.4420		X	X	28.4029	26.6956	27.8077	27.976	25.1795	29.1137	25.0144	29.733	25.241	26.7133	24.715	26.122	3	3	3	25.6	25.6	25.6	15.002	0	45.265	14479000000	92
Putative 60S ribosomal protein L23	LMJF_35_3790 LMJF_35_3800	LmjF.35.3800:mRNA-p1;LmjF.35.3790:mRNA-p1;E9AFK3	LmjF.35.3800;LmjF.35.3790;E9AFK3	LmjF.35.3800	X		X	33.157	32.9623	33.4095	33.1595	32.2305	33.603	33.1868	32.8917	33.2004	33.2799	33.1318	32.3808	9	9	9	71.2	71.2	71.2	14.956	0	182.61	388520000000	860
Putative 60S ribosomal protein L23a	LMJF_06_0570 LMJF_06_0580	Q4QJ20;LmjF.06.0580:mRNA-p1;LmjF.06.0570:mRNA-p1	Q4QJ20;LmjF.06.0580;LmjF.06.0570	LmjF.06.0580		X	X	32.1807	32.5284	33.0155	32.8067	31.6869	32.5291	32.5436	32.4021	32.3412	32.4287	32.405	31.9314	9	9	9	44.1	44.1	44.1	16.336	0	183	192370000000	723
Putative 60S ribosomal protein L24	LMJF_11_0900	Q4QGY9;LmjF.11.0900:mRNA-p1	Q4QGY9;LmjF.11.0900	LmjF.11.0900	X		X	28.0858	27.9348	28.6821	28.2113	27.4703	28.8755	27.992	28.9847	28.2261	28.0244	27.1084	25.6044	7	7	7	34.2	34.2	34.2	22.594	0	174.97	13387000000	115
Putative 60S ribosomal protein L26	LMJF_24_2050 LMJF_35_1670	Q4QAC5;LmjF.35.1670:mRNA-p1;LmjF.24.2050:mRNA-p1	Q4QAC5;LmjF.35.1670;LmjF.24.2050	LmjF.35.1670	X		X	31.1466	31.6853	32.6946	31.3832	30.6628	31.412	31.9293	29.8727	31.3585	30.9027	30.4492	29.3349	9	9	9	42	42	42	16.176	0	312.39	119930000000	660
Putative 60S ribosomal protein L27A/L29	LMJF_35_3760 LMJF_35_3780	LmjF.35.3780:mRNA-p1;LmjF.35.3760:mRNA-p1;E9AFK0	LmjF.35.3780;LmjF.35.3760;E9AFK0	LmjF.35.3780	X		X	32.4942	32.4975	33.2851	32.636	31.2497	32.7821	30.499	31.2417	31.8932	33.2233	31.183	30.509	8	8	8	55.9	55.9	55.9	16.098	0	139.23	173830000000	347
Putative 60S ribosomal protein L28	LMJF_11_1110 LMJF_11_1130	Q4QGW7;LmjF.11.1130:mRNA-p1;LmjF.11.1110:mRNA-p1	Q4QGW7;LmjF.11.1130;LmjF.11.1110	LmjF.11.1130		X	X	31.8849	32.3223	32.4476	32.3207	30.9002	32.0554	32.1982	30.6974	31.9542	31.9215	31.4146	31.3443	7	7	7	40.8	40.8	40.8	16.278	0	126.09	137520000000	330
Putative 60S ribosomal protein L34	LMJF_18_1400;LMJF_36_3740	Q4QDP9;Q4Q141;LmjF.36.3740:mRNA-p1;LmjF.18.1400:mRNA-p1	Q4QDP9;Q4Q141;LmjF.36.3740;LmjF.18.1400	LmjF.36.3740	X		X	31.9542	31.9053	32.8235	31.4289	32.5845	31.8903	31.7058	29.7173	32.8951	32.1636	31.4658	31.4858	6	6	6	32.1	32.1	32.1	19.278	0	113.44	131790000000	355
Putative 60S ribosomal protein L35	LMJF_26_2330 LMJF_26_2340	Q4Q8V7;LmjF.26.2340:mRNA-p1;LmjF.26.2330:mRNA-p1	Q4Q8V7;LmjF.26.2340;LmjF.26.2330	LmjF.26.2340	X		X	30.6721	29.6277	32.6349	30.0362	NaN	NaN	29.6894	29.8398	31.8283	31.8168	NaN	NaN	3	3	3	22	22	22	15.221	0	33.252	73027000000	156
Putative 60S Ribosomal protein L36	LMJF_21_0730;LMJF_35_1920	Q4QCE1;LmjF.35.1920:mRNA-p1;LmjF.21.0730:mRNA-p1;E9AF13	Q4QCE1;LmjF.35.1920;LmjF.21.0730;E9AF13	LmjF.35.1920		X	X	32.2361	31.9504	33.1638	32.3177	31.3184	31.7568	29.9644	30.9426	32.8715	32.6523	29.3606	30.2649	6	6	6	38.1	38.1	38.1	11.942	0	72.89	148810000000	257
Putative 60S ribosomal protein L39	LMJF_16_1170 LMJF_29_2370	Q4QEQ0;LmjF.29.2370:mRNA-p1;LmjF.16.1170:mRNA-p1	Q4QEQ0;LmjF.29.2370;LmjF.16.1170	LmjF.29.2370	X		X	29.7998	29.0501	30.1561	28.5299	27.9255	29.178	25.8319	28.7561	27.4985	27.078	NaN	NaN	3	3	3	37.3	37.3	37.3	6.4857	0	37.476	20516000000	112
Putative 60S ribosomal protein L44	LMJF_13_1670 LMJF_33_3230	Q4Q3L3;LmjF.33.3230:mRNA-p1;LmjF.13.1670:mRNA-p1	Q4Q3L3;LmjF.33.3230;LmjF.13.1670	LmjF.33.3230	X		X	24.1528	27.3133	27.6529	25.2226	26.4492	26.0521	24.5781	22.1309	25.6986	25.3466	23.0596	25.8384	5	5	5	31.1	31.1	31.1	12.267	0	107.35	1853400000	106
Putative 60S ribosomal protein L5	LMJF_35_1880 LMJF_35_1900;LMJF_35_1890	LmjF.35.1900:mRNA-p1;LmjF.35.1890:mRNA-p1;LmjF.35.1880:mRNA-p1;E9AF09;E9AF10	LmjF.35.1900;LmjF.35.1890;LmjF.35.1880;E9AF09;E9AF10	LmjF.35.1900	X		X	32.673	32.4874	33.2356	32.6874	32.331	33.448	32.541	32.8963	32.5607	32.1991	31.3276	31.4687	12	12	12	33.4	33.4	33.4	33.985	0	203.55	282160000000	986
Putative 60S ribosomal protein L6;Putative 60S ribosomal protein L6 (Ribosomal protein L6)	LMJF_15_1000;LMJF_33_0720	Q4Q4D3;LmjF.33.0720:mRNA-p1;Q4QF84;LmjF.15.1000:mRNA-p1	Q4Q4D3;LmjF.33.0720;Q4QF84;LmjF.15.1000	LmjF.33.0720		X	X	30.9535	31.7517	31.256	31.0219	32.1831	31.924	31.3686	31.0409	32.0637	33.425	30.1414	31.2222	19	19	19	62.6	62.6	62.6	21.082	0	281.52	130260000000	588
Putative 60S ribosomal protein L7	LMJF_26_0170 LMJF_26_0180	Q4Q9H4;LmjF.26.0180:mRNA-p1;LmjF.26.0170:mRNA-p1	Q4Q9H4;LmjF.26.0180;LmjF.26.0170	LmjF.26.0180	X		X	32.3775	33.0395	33.5953	32.8865	30.7087	32.7856	31.2568	30.5356	32.3815	32.6391	31.2166	30.863	18	18	18	52.8	52.8	52.8	28.845	0	323.31	209890000000	1278
Putative 60S ribosomal protein L7	LMJF_18_0230	Q4QE19;LmjF.18.0230:mRNA-p1	Q4QE19;LmjF.18.0230	LmjF.18.0230		X	X	29.0007	28.7038	28.6136	28.7095	28.3008	29.3885	28.903	28.982	28.1882	28.1575	28.2211	27.2929	13	13	13	37.2	37.2	37.2	34.484	0	178.49	14467000000	181
Putative 60S ribosomal protein L7a (Ribosomal protein L7a)	LMJF_07_0500 LMJF_07_0510	Q4QIP1;LmjF.07.0510:mRNA-p1;LmjF.07.0500:mRNA-p1	Q4QIP1;LmjF.07.0510;LmjF.07.0500	LmjF.07.0510		X	X	33.553	33.2005	33.9041	33.7104	32.151	34.0786	32.6115	33.7795	33.225	33.4931	33.7089	32.3049	16	16	16	51.1	51.1	51.1	29.764	0	274.01	456810000000	900
Putative 60S ribosomal protein L9	LMJF_21_1050;LMJF_30_3340	Q4QC91;Q4Q6V5;LmjF.30.3340:mRNA-p1;LmjF.21.1050:mRNA-p1	Q4QC91;Q4Q6V5;LmjF.30.3340;LmjF.21.1050	LmjF.30.3340		X	X	33.4507	33.0219	34.08	34.0363	32.8047	34.4985	34.2677	33.5322	32.2212	33.134	32.1184	31.0512	12	12	12	61.6	61.6	61.6	21.556	0	323.31	504010000000	1315
Putative 60S ribosomal subunit protein L31 (Ribosomal protein L31)	LMJF_35_3280 LMJF_35_3290	LmjF.35.3290:mRNA-p1;LmjF.35.3280:mRNA-p1;E9AFF2	LmjF.35.3290;LmjF.35.3280;E9AFF2	LmjF.35.3290		X	X	30.1283	29.592	30.8018	30.4226	28.8532	31.3697	30.4191	30.6865	28.9867	29.4728	28.7722	28.9038	14	14	14	43.6	43.6	43.6	21.26	0	235.4	50407000000	421
Putative 8-oxoguanine DNA glycosylase	LMJF_34_2170	Q4Q2Y3;LmjF.34.2170:mRNA-p1	Q4Q2Y3;LmjF.34.2170	LmjF.34.2170	X		X	NaN	NaN	22.9496	NaN	22.911	NaN	NaN	23.0301	NaN	23.105	NaN	23.4838	4	4	4	8.3	8.3	8.3	63.514	0	42.851	240450000	15
Putative AAA family ATPase	LMJF_09_1220	LmjF.09.1220:mRNA-p1;Q4QHQ3	LmjF.09.1220;Q4QHQ3	LmjF.09.1220	X		X	28.1449	27.6468	27.5619	27.5496	28.6344	28.088	28.4652	28.0346	27.0876	26.6737	27.5565	27.2286	37	37	37	35.2	35.2	35.2	149.16	0	323.31	8918400000	340
Putative ABC transporter	LMJF_33_1300	Q4Q459;LmjF.33.1300:mRNA-p1	Q4Q459;LmjF.33.1300	LmjF.33.1300		X	X	23.9281	NaN	NaN	23.4438	24.5695	NaN	NaN	NaN	24.7539	NaN	NaN	24.6683	5	5	5	7	7	7	72.451	0	44.356	300820000	13
Putative ABC transporter domain protein	ABCH2 LMJF_29_1640	LmjF.29.1640:mRNA-p1;E9AE26	LmjF.29.1640;E9AE26	LmjF.29.1640	X		X	26.6626	26.2087	25.6294	26.1564	24.2549	26.1274	26.3217	25.479	26.7282	26.8509	26.727	26.4118	11	11	11	32.1	32.1	32.1	49.628	0	245.92	2595100000	100
Putative ABC1 protein	LMJF_36_4530	Q4Q0W1;LmjF.36.4530:mRNA-p1	Q4Q0W1;LmjF.36.4530	LmjF.36.4530		X	X	26.0377	25.3535	25.9055	26.3125	25.6602	26.3601	26.6718	27.1179	25.3699	26.6818	26.5533	26.055	16	16	16	45.2	45.2	45.2	58.675	0	222.89	3670100000	122
Putative acetyl-CoA carboxylase (EC 6.4.1.2)	LMJF_31_2970	Q4Q5W1;LmjF.31.2970:mRNA-p1	Q4Q5W1;LmjF.31.2970	LmjF.31.2970		X	X	31.6422	31.3335	31.4497	31.444	31.7856	31.5342	31.4272	31.7931	31.4104	31.3657	31.7932	31.6739	102	102	102	54.7	54.7	54.7	241.13	0	323.31	114830000000	1901
Putative acetyltransferase	LMJF_03_0130	LmjF.03.0130:mRNA-p1;E9ACG0	LmjF.03.0130;E9ACG0	LmjF.03.0130	X		X	27.5621	26.9016	27.7414	25.9912	26.92	26.8964	25.8953	27.2163	26.2196	27.9082	27.2001	26.402	7	7	7	32.4	32.4	32.4	21.433	0	97.644	4821800000	111
Putative acid phosphatase	LMJF_36_2470	Q4Q1H4;LmjF.36.2470:mRNA-p1	Q4Q1H4;LmjF.36.2470	LmjF.36.2470		X	X	27.598	27.0523	27.5698	27.3136	25.9377	26.8243	26.7259	26.5402	27.3281	27.055	26.7537	27.8452	12	12	12	31.2	31.2	31.2	51.158	0	193.5	4861500000	157
Putative acidocalcisomal exopolyphosphatase (EC 3.6.1.11)	LMJF_01_0310	LmjF.01.0310:mRNA-p1;E9AC20	LmjF.01.0310;E9AC20	LmjF.01.0310	X		X	27.1449	27.423	26.7854	27.7804	27.0024	27.9544	28.1341	28.4198	27.3231	28.2698	28.618	28.4503	12	12	12	36.6	36.6	36.6	42.594	0	274.54	8480300000	216
Putative acyl-CoA binding protein	LMJF_09_0750	Q4QHU9;LmjF.09.0750:mRNA-p1	Q4QHU9;LmjF.09.0750	LmjF.09.0750	X		X	26.4659	26.4717	26.5815	26.7617	26.606	26.6972	27.0189	26.9287	27.0387	26.2776	26.9805	26.9012	15	15	15	22.2	22.2	22.2	106.97	0	240.58	4256000000	151
Putative acyl-CoA binding protein	LMJF_34_2600	Q4Q2T5;LmjF.34.2600:mRNA-p1	Q4Q2T5;LmjF.34.2600	LmjF.34.2600	X			NaN	NaN	NaN	23.5469	NaN	NaN	NaN	NaN	NaN	NaN	NaN	NaN	2	2	2	22.5	22.5	22.5	10.335	0.00015815	17.117	418640000	9
Putative acyl-CoA dehydrogenase (EC 1.3.-.-)	LMJF_35_2730	E9AF97;LmjF.35.2730:mRNA-p1	E9AF97;LmjF.35.2730	LmjF.35.2730		X	X	27.846	27.4292	28.3476	27.7974	27.494	27.7022	27.2003	27.6941	28.1003	28.5265	27.9445	27.6329	14	14	13	44.7	44.7	43	44.624	0	166.27	8664000000	192
Putative acyl-CoA dehydrogenase (EC 1.3.99.3)	LMJF_28_2510	Q4Q812;LmjF.28.2510:mRNA-p1	Q4Q812;LmjF.28.2510	LmjF.28.2510		X	X	29.8187	29.5845	29.2353	29.3249	28.6385	28.7631	28.8605	29.2284	29.8268	30.4022	30.5154	30.4274	30	30	30	59.6	59.6	59.6	68.803	0	323.31	28440000000	451
Putative acyl-CoA dehydrogenase, mitochondrial (EC 1.3.99.-)	LMJF_07_0460	Q4QIP7;LmjF.07.0460:mRNA-p1	Q4QIP7;LmjF.07.0460	LmjF.07.0460		X	X	27.999	27.7126	27.4578	27.3507	28.8612	28.1345	27.7907	28.2485	28.4266	27.6499	27.9987	28.1276	19	19	19	44.3	44.3	44.3	56.404	0	323.31	8711100000	270
Putative acyl-CoA oxidase	LMJF_27_2290	E9ACU6;LmjF.27.2290:mRNA-p1	E9ACU6;LmjF.27.2290	LmjF.27.2290		X	X	26.8496	26.8001	26.4843	26.1326	26.1593	26.7883	26.6234	26.7558	24.6935	26.0584	26.2387	26.0465	14	14	14	27.1	27.1	27.1	80.655	0	226.36	3400500000	116
Putative acyl-CoA synthetase (EC 6.2.1.3)	LMJF_13_0420	Q4QGB2;LmjF.13.0420:mRNA-p1	Q4QGB2;LmjF.13.0420	LmjF.13.0420	X		X	24.7177	23.6989	25.3532	25.3536	24.3409	25.9231	25.0769	27.1433	NaN	24.3084	24.5399	26.2376	7	7	7	11.1	11.1	11.1	74.143	0	69.005	1951400000	38
Putative acyl-coenzyme a dehydrogenase (EC 1.3.99.3)	LMJF_06_0880	Q4QIY9;LmjF.06.0880:mRNA-p1	Q4QIY9;LmjF.06.0880	LmjF.06.0880		X	X	28.4472	27.593	27.33	27.8829	27.1263	27.2595	27.0028	28.0406	28.6241	28.7346	29.7038	29.2619	13	12	12	43.3	41.6	41.6	45.295	0	174.07	11480000000	188
Putative adaptin	LMJF_36_5260	Q4Q0N6;LmjF.36.5260:mRNA-p1	Q4Q0N6;LmjF.36.5260	LmjF.36.5260		X	X	25.9533	25.9373	26.0746	25.85	27.3948	26.4298	27.0988	26.3416	26.4615	26.451	26.4812	26.4722	20	20	20	27.1	27.1	27.1	92.182	0	313.84	3158500000	160
Putative adaptor complex AP-1 medium subunit	LMJF_22_1140	Q4QBN3;LmjF.22.1140:mRNA-p1	Q4QBN3;LmjF.22.1140	LmjF.22.1140		X	X	28.3248	28.1513	27.7591	28.207	27.8538	28.2236	27.9772	28.3005	27.9237	26.6992	28.543	28.5939	14	14	14	40	40	40	49.094	0	323.31	10130000000	160
Putative adaptor complex subunit medium chain 3	LMJF_34_2590	Q4Q2T6;LmjF.34.2590:mRNA-p1	Q4Q2T6;LmjF.34.2590	LmjF.34.2590	X		X	24.8335	25.0445	24.9809	24.7877	25.4498	25.3964	25.217	24.946	25.2192	24.605	24.0678	25.395	9	9	9	22.4	22.4	22.4	51.24	0	130.24	1092700000	68
Putative adaptor gamma-1 chain	LMJF_34_3970	Q4Q2E4;LmjF.34.3970:mRNA-p1	Q4Q2E4;LmjF.34.3970	LmjF.34.3970		X	X	26.4803	26.3851	26.0537	25.7764	26.9397	26.8299	26.4839	26.1439	27.4568	27.2336	27.0521	26.9527	17	17	17	27.3	27.3	27.3	89.246	0	235.05	3729700000	117
Putative adenosine kinase (EC 2.7.1.20)	LMJF_30_0880	Q4Q7L5;LmjF.30.0880:mRNA-p1	Q4Q7L5;LmjF.30.0880	LmjF.30.0880		X	X	32.4794	32.2555	32.5334	32.151	32.1622	32.0481	32.5263	32.2016	32.0856	32.0475	31.5917	31.3623	13	13	13	49	49	49	37.1	0	301.29	161620000000	704
Putative adenylate kinase (EC 2.7.4.3)	LMJF_21_1250	Q4QC71	Q4QC71	LmjF.21.1250		X	X	31.6851	31.116	31.5993	31.0952	27.2316	30.6748	28.2483	30.6244	30.1409	31.0711	30.7287	30.1622	19	19	1	79.6	79.6	5.9	30.06	0	323.31	65025000000	482
Putative adenylate kinase (EC 2.7.4.3)	LMJF_34_0110	Q4Q3J7;LmjF.34.0110:mRNA-p1	Q4Q3J7;LmjF.34.0110	LmjF.34.0110		X	X	30.5399	29.1268	30.5245	30.3934	27.8883	30.7402	28.9721	30.7883	28.892	29.3562	29.1397	29.195	14	14	14	71.6	71.6	71.6	24.404	0	288.02	46601000000	397
Putative adenylate kinase (EC 2.7.4.3)	LMJF_04_0960	Q9U1D3;LmjF.04.0960:mRNA-p1	Q9U1D3;LmjF.04.0960	LmjF.04.0960		X	X	30.3518	29.6145	29.7573	29.92	27.3662	29.7838	28.0895	29.6761	30.0493	30.3235	30.6767	29.578	12	12	12	70.1	70.1	70.1	23.397	0	245.89	36323000000	390
Putative adenylate kinase (EC 2.7.4.3)	LMJF_25_2370	Q4Q9J9;LmjF.25.2370:mRNA-p1	Q4Q9J9;LmjF.25.2370	LmjF.25.2370		X	X	26.176	26.0148	26.2278	26.3645	23.5	26.2578	25.7064	25.9507	26.6499	25.539	27.2586	26.6414	9	9	9	54.3	54.3	54.3	25.631	0	102.77	2884100000	98
Putative adenylate kinase (EC 2.7.4.3)	LMJF_36_1360	Q4Q1U0;LmjF.36.1360:mRNA-p1	Q4Q1U0;LmjF.36.1360	LmjF.36.1360		X	X	24.4087	24.1227	25.6105	24.5885	23.0472	NaN	22.4506	24.0302	25.3961	NaN	23.8348	24.5011	5	5	5	19.5	19.5	19.5	24.869	0	46.477	766060000	24
Putative ADP ribosylation factor 3	ARL-3B LMJF_36_6230	Q4Q0D7;LmjF.36.6230:mRNA-p1	Q4Q0D7;LmjF.36.6230	LmjF.36.6230	X		X	24.4723	23.7455	23.5738	24.1419	22.9791	23.5382	23.461	24.7132	23.0666	22.4162	NaN	NaN	6	6	6	38.2	38.2	38.2	20.004	0	64.66	613120000	35
Putative ADP ribosylation factor 3	LMJF_29_0880	LmjF.29.0880:mRNA-p1;E9ADU4	LmjF.29.0880;E9ADU4	LmjF.29.0880		X	X	31.5737	31.2955	31.4628	31.4484	28.9607	31.8092	29.5807	31.7184	30.7164	30.9384	30.5332	30.0579	14	14	14	83.2	83.2	83.2	20.187	0	323.31	82567000000	391
Putative ADP-ribosylation factor	LMJF_04_0480	Q9U0T6;LmjF.04.0480:mRNA-p1	Q9U0T6;LmjF.04.0480	LmjF.04.0480	X			NaN	NaN	NaN	22.8172	NaN	NaN	NaN	NaN	NaN	NaN	NaN	NaN	1	1	1	6.8	6.8	6.8	21.07	0	26.504	118120000	14
Putative ADP-ribosylation factor	LMJF_04_0340	Q9XZX2;LmjF.04.0340:mRNA-p1	Q9XZX2;LmjF.04.0340	LmjF.04.0340	X			22.692	NaN	NaN	NaN	NaN	NaN	NaN	NaN	NaN	NaN	NaN	NaN	2	2	2	19.6	19.6	19.6	20.488	0	30.911	124300000	4
Putative ADP-ribosylation factor	LMJF_31_2790	Q4Q5Y0;LmjF.31.2790:mRNA-p1	Q4Q5Y0;LmjF.31.2790	LmjF.31.2790		X	X	31.6069	31.4696	31.2346	31.0849	31.7193	31.3511	30.5891	31.1359	31.6224	31.529	31.509	31.3925	6	6	6	42.7	42.7	42.7	20.189	0	74.435	101590000000	494
Putative ADP-ribosylation factor GTPase activating protein	LMJF_36_3150	Q4Q1A4;LmjF.36.3150:mRNA-p1	Q4Q1A4;LmjF.36.3150	LmjF.36.3150	X		X	26.2024	24.7726	24.5397	25.5768	24.7983	25.1867	26.2715	25.8265	26.0249	NaN	25.1578	23.6143	5	5	5	12	12	12	44.917	0	62.289	1910500000	43
Putative ADP-ribosylation factor GTPase activating protein 1	LMJF_32_1230	Q4Q5F9;LmjF.32.1230:mRNA-p1	Q4Q5F9;LmjF.32.1230	LmjF.32.1230	X		X	27.6957	27.4383	27.5186	27.6022	28.3619	28.0686	28.5967	28.5651	28.5754	28.6685	28.7257	28.5032	14	14	14	46.3	46.3	46.3	43.112	0	277.05	10838000000	216
Putative ADP-ribosylation factor-like 2, arl2	ARL2 LMJF_35_0130	LmjF.35.0130:mRNA-p1;E9AEJ0	LmjF.35.0130;E9AEJ0	LmjF.35.0130		X	X	25.2106	23.1272	23.0076	24.086	23.3903	23.5451	24.724	26.4038	22.2142	21.3311	23.966	22.7444	6	6	6	57.5	57.5	57.5	20.891	0	87.795	1163600000	38
Putative alcohol dehydrogenase (EC 1.1.1.1)	LMJF_30_2090	Q4Q784;LmjF.30.2090:mRNA-p1	Q4Q784;LmjF.30.2090	LmjF.30.2090		X	X	20.87	NaN	NaN	22.0114	NaN	NaN	NaN	NaN	NaN	NaN	NaN	NaN	3	3	3	11.8	11.8	11.8	43.509	0	26.443	116950000	10
Putative aldehyde dehydrogenase (EC 1.2.1.3)	LMJF_30_2900	Q4Q702;LmjF.30.2900:mRNA-p1	Q4Q702;LmjF.30.2900	LmjF.30.2900		X	X	29.2153	29.2853	29.2318	29.2759	30.149	29.4881	30.0669	30.3866	29.623	30.0536	29.9261	29.9396	20	20	20	49.7	49.7	49.7	63.988	0	287.75	28512000000	346
Putative aldehyde dehydrogenase (EC 1.2.1.3)	LMJF_36_1760	Q4Q1P8;LmjF.36.1760:mRNA-p1	Q4Q1P8;LmjF.36.1760	LmjF.36.1760		X	X	25.3638	23.5933	24.7952	NaN	23.4866	NaN	24.6277	23.892	25.1348	24.4209	25.6659	24.6184	7	7	7	22.6	22.6	22.6	54.64	0	87.888	612500000	24
Putative aldehyde reductase	LMJF_31_2880	Q4Q5X1;LmjF.31.2880:mRNA-p1	Q4Q5X1;LmjF.31.2880	LmjF.31.2880		X	X	27.8052	26.975	26.8168	27.8719	23.5943	27.5054	25.8845	27.8167	26.3566	26.3375	27.1792	26.195	10	10	10	55.2	55.2	55.2	31.621	0	120.34	6609000000	128
Putative aldo/keto reductase	LMJF_26_1210	Q4Q973;LmjF.26.1210:mRNA-p1	Q4Q973;LmjF.26.1210	LmjF.26.1210	X			NaN	NaN	NaN	NaN	21.5616	NaN	NaN	NaN	NaN	NaN	NaN	NaN	1	1	1	2.4	2.4	2.4	44.76	0.0044372	7.628	64261000	2
Putative aldose 1-epimerase (EC 5.1.3.3)	LMJF_35_0970	LmjF.35.0970:mRNA-p1;E9AES2	LmjF.35.0970;E9AES2	LmjF.35.0970		X	X	31.0945	30.9049	31.0343	31.0624	27.8528	29.2187	29.4724	29.4249	32.7635	32.5802	32.5048	31.9528	18	18	11	64.2	64.2	39.1	41.427	0	323.31	80463000000	623
Putative alpha glucosidase II subunit (EC 3.2.1.20)	LMJF_18_0090	Q4QE33;LmjF.18.0090:mRNA-p1	Q4QE33;LmjF.18.0090	LmjF.18.0090		X	X	27.4583	27.1894	27.3388	27.4597	26.9022	26.7457	27.4753	27.7592	27.5473	27.9456	28.0834	27.4292	20	20	20	35.1	35.1	35.1	90.569	0	308.19	7569000000	240
Putative alpha-1,2-mannosyltransferase (EC 2.4.1.131)	ALG11 LMJF_35_5250	E9AFZ8;LmjF.35.5250.1:mRNA-p1;LmjF.35.5250.2:mRNA-p1	E9AFZ8;LmjF.35.5250.1;LmjF.35.5250.2	LmjF.35.5250	X		X	24.7673	23.7159	NaN	24.4801	24.5838	24.3496	25.1379	24.8965	27.1561	25.733	25.6061	25.471	7	7	7	19.1	19.1	19.1	51.903	0	81.111	1336600000	45
Putative ama1 protein	LMJF_30_1410;LMJF_30_1430	Q4Q7G3;LmjF.30.1410:mRNA-p1;Q4Q7G1;LmjF.30.1430:mRNA-p1	Q4Q7G3;LmjF.30.1410	LmjF.30.1410		X	X	24.5455	24.9186	23.0858	NaN	22.9005	22.9686	23.2781	NaN	25.2578	26.0631	NaN	24.1008	3	3	3	16	16	16	19.446	0	91.486	409960000	31
Putative amastin-like surface protein	LMJF_34_0960;LMJF_34_1080	Q4Q3A9;Q4Q397;LmjF.34.1080:mRNA-p1;LmjF.34.0960:mRNA-p1	Q4Q3A9;Q4Q397;LmjF.34.1080;LmjF.34.0960	LmjF.34.1080	X			NaN	NaN	NaN	24.573	NaN	NaN	NaN	NaN	NaN	NaN	NaN	NaN	1	1	1	6.1	6.1	6.1	22.293	0.00015676	15.638	1260000000	32
Putative amastin-like surface protein	LMJF_34_1840	Q4Q317;LmjF.34.1840:mRNA-p1	Q4Q317;LmjF.34.1840	LmjF.34.1840		X		NaN	NaN	NaN	NaN	NaN	NaN	NaN	NaN	NaN	26.8297	NaN	NaN	2	2	2	9.4	9.4	9.4	22.8	0	18.433	526140000	12
Putative amino acid permease	AAT22 LMJF_22_0230	Q4QBX3;LmjF.22.0230:mRNA-p1	Q4QBX3;LmjF.22.0230	LmjF.22.0230		X	X	29.7765	29.6936	29.3827	29.0735	29.8694	28.9977	28.1227	27.2609	29.0907	28.0157	27.5582	28.2671	7	7	7	17.1	17.1	17.1	53.759	0	170.56	21891000000	234
Putative amino acid permease (EC 3.6.3.-)	AAT27.1 LMJF_35_5350	LmjF.35.5350:mRNA-p1;E9AG08	LmjF.35.5350;E9AG08	LmjF.35.5350	X			NaN	NaN	NaN	21.8523	NaN	NaN	NaN	NaN	NaN	NaN	NaN	NaN	1	1	1	2.2	2.2	2.2	45.35	0.0032086	10.577	140690000	2
Putative amino acid permease;Putative amino acid transporter	AAT1.1 LMJF_31_0320;AAT23.2 LMJF_27_0680	Q4Q6N1;LmjF.31.0320:mRNA-p1;LmjF.27.0680:mRNA-p1;E9AD45	Q4Q6N1;LmjF.31.0320;LmjF.27.0680;E9AD45	LmjF.31.0320	X			NaN	23.9052	NaN	NaN	NaN	NaN	NaN	NaN	NaN	NaN	NaN	NaN	3	3	3	8.2	8.2	8.2	58.484	0	46.447	189770000	15
Putative amino acid permease;Putative amino acid transporter aATP11	AAT1.2 LMJF_31_0330;AAT1.3 LMJF_31_0340;AAT23.1 LMJF_27_0670	Q4Q6N0;LmjF.31.0330:mRNA-p1;Q4Q6M9;LmjF.31.0340:mRNA-p1;LmjF.27.0670:mRNA-p1;E9AD44	Q4Q6N0;LmjF.31.0330;Q4Q6M9;LmjF.31.0340;LmjF.27.0670;E9AD44	LmjF.31.0330	X		X	26.2332	27.8724	27.5659	26.7652	27.8553	26.3352	26.917	26.9866	27.4873	28.2369	27.9345	27.9445	6	6	5	14	14	12.6	55.429	0	49.786	5360300000	63
Putative amino acid transporter	AAT24 LMJF_27_1580	LmjF.27.1580:mRNA-p1;E9ADD7	LmjF.27.1580;E9ADD7	LmjF.27.1580	X		X	25.4007	24.24	25.4202	23.7717	26.3256	25.4748	23.9417	24.7141	26.1957	25.3706	22.9148	24.7958	5	5	5	8.8	8.8	8.8	52.201	0	110.61	934950000	28
Putative amino acid transporter	AAT16 LMJF_32_2660	Q4Q509;LmjF.32.2660:mRNA-p1	Q4Q509;LmjF.32.2660	LmjF.32.2660	X			NaN	NaN	NaN	NaN	23.8048	NaN	NaN	NaN	NaN	NaN	NaN	NaN	1	1	1	5.3	5.3	5.3	52.421	0.00015635	15.204	19022000	2
Putative amino acid transporter	AAT20.1 LMJF_10_0710;AAT20.3 AAT20.2 LMJF_10_0715 LMJF_10_0720	Q4QHE4;Q4QHE2;LmjF.10.0720:mRNA-p1;LmjF.10.0715:mRNA-p1;LmjF.10.0710:mRNA-p1	Q4QHE4;Q4QHE2;LmjF.10.0720;LmjF.10.0715;LmjF.10.0710	LmjF.10.0720		X	X	27.0462	26.1455	26.4299	26.3343	29.0257	28.5461	27.9231	27.7782	27.766	26.8478	27.376	27.0709	7	7	7	18.9	18.9	18.9	53.923	0	170.16	8676800000	172
Putative amino acid transporter	AAT19 LMJF_07_1160	Q4QIH0;LmjF.07.1160:mRNA-p1	Q4QIH0;LmjF.07.1160	LmjF.07.1160		X	X	29.586	29.5752	29.4268	28.763	30.2881	29.2903	29.9998	29.4933	29.6996	28.5802	28.0142	28.6509	5	5	5	16.7	16.7	16.7	53.794	0	104.79	24156000000	152
Putative amino acid transporter	AAT14 LMJF_36_4480	Q4Q0W6;LmjF.36.4480:mRNA-p1	Q4Q0W6;LmjF.36.4480	LmjF.36.4480		X	X	25.8768	25.4882	25.2558	24.534	26.2473	24.9457	25.0954	25.078	24.6978	25.7814	24.5082	25.5527	6	6	6	9.6	9.6	9.6	84.647	0	121.6	1141700000	61
Putative amino acid transporter aATP11	AAT25.2 LMJF_31_0580	Q4Q6K5;LmjF.31.0580:mRNA-p1	Q4Q6K5;LmjF.31.0580	LmjF.31.0580	X		X	26.929	27.4194	27.043	26.8326	26.6659	25.0196	25.241	25.3491	28.2881	28.4608	27.9719	27.7966	4	4	4	9.2	9.2	9.2	59.603	0	95.005	3891800000	97
Putative amino acid transporter aATP11	AAT1.4 LMJF_31_0350	Q4Q6M8;LmjF.31.0350:mRNA-p1	Q4Q6M8;LmjF.31.0350	LmjF.31.0350	X			NaN	NaN	NaN	NaN	NaN	NaN	NaN	NaN	NaN	NaN	NaN	23.9802	3	2	2	5.9	4.5	4.5	56.108	0	29.338	133750000	4
Putative aminopeptidase	LMJF_31_2260	LmjF.31.2260:mRNA-p1;Q4Q635	LmjF.31.2260;Q4Q635	LmjF.31.2260	X		X	25.6944	26.8687	26.3722	26.4919	27.8176	26.2761	26.7671	25.3406	27.5405	26.8939	25.5979	25.6255	8	8	8	22.2	22.2	22.2	66.348	0	120.47	2631100000	59
Putative aminopeptidase	LMJF_19_0160	Q4QDK5;LmjF.19.0160:mRNA-p1	Q4QDK5;LmjF.19.0160	LmjF.19.0160		X	X	31.9052	31.7905	32.046	31.4412	32.7211	32.1078	31.9426	32.4219	31.1868	31.4322	31.1035	31.0447	25	25	25	55.8	55.8	55.8	42.519	0	323.31	139180000000	817
Putative aminopeptidase (EC 3.4.11.-)	LMJF_11_0620;LMJF_11_0630	Q4QH17;LmjF.11.0630:mRNA-p1;Q4QH18;LmjF.11.0620:mRNA-p1	Q4QH17;LmjF.11.0630;Q4QH18;LmjF.11.0620	LmjF.11.0630		X	X	32.8294	33.0512	32.6975	32.8713	33.4478	33.2355	32.9586	32.8534	32.4564	32.8956	32.3785	32.6569	24	24	24	52.2	52.2	52.2	57.148	0	323.31	275600000000	899
Putative aminopeptidase (EC 3.4.11.-)	LMJF_33_2570	Q4Q3T0;LmjF.33.2570:mRNA-p1	Q4Q3T0;LmjF.33.2570	LmjF.33.2570		X	X	29.2868	29.142	29.5891	29.5069	29.8126	29.8062	29.6329	29.8463	29.1616	30.0859	29.5736	29.1818	18	18	18	52.3	52.3	52.3	55.756	0	323.31	31024000000	362
Putative aminopeptidase P	LMJF_35_2350	LmjF.35.2350:mRNA-p1;E9AF59	LmjF.35.2350;E9AF59	LmjF.35.2350		X	X	30.9993	30.8328	30.8359	30.3527	30.2942	29.8191	30.7749	30.4541	31.1584	30.3385	31.2153	30.9363	17	17	17	43.6	43.6	43.6	53.646	0	323.31	55286000000	451
Putative aminopeptidase P1	LMJF_36_5560	Q4Q0K5;LmjF.36.5560:mRNA-p1	Q4Q0K5;LmjF.36.5560	LmjF.36.5560		X	X	NaN	24.1822	NaN	23.4505	NaN	NaN	NaN	NaN	NaN	NaN	24.0833	NaN	7	7	7	10	10	10	90.729	0	58.68	330300000	13
Putative aminotransferase	LMJF_35_2840	LmjF.35.2840:mRNA-p1;E9AFA8	LmjF.35.2840;E9AFA8	LmjF.35.2840	X		X	24.9887	25.3237	25.1092	24.9291	25.3177	24.6993	25.1018	24.5991	26.7281	26.2045	24.8525	25.735	6	6	6	17.8	17.8	17.8	48.335	0	81.344	1343700000	49
Putative AMP deaminase	LMJF_13_0980	Q4QG56;LmjF.13.0980:mRNA-p1	Q4QG56;LmjF.13.0980	LmjF.13.0980		X	X	26.5131	26.9251	26.8364	26.6137	26.7959	26.9957	27.2744	26.7897	26.7777	26.9303	27.0935	26.6665	33	33	33	27.7	27.7	27.7	182.14	0	323.31	4759300000	193
Putative AMP deaminase (EC 3.5.4.6)	LMJF_35_4800	E9AFV5;LmjF.35.4800:mRNA-p1	E9AFV5;LmjF.35.4800	LmjF.35.4800	X		X	26.0102	26.0427	26.1649	26.0122	23.4945	24.6903	24.3567	24.5678	25.1954	25.4789	25.8982	25.4414	22	22	22	18.6	18.6	18.6	166.96	0	323.31	1825600000	90
Putative ankyrin repeat protein	LMJF_35_2670	LmjF.35.2670:mRNA-p1;E9AF90	LmjF.35.2670;E9AF90	LmjF.35.2670	X		X	NaN	NaN	NaN	24.598	NaN	24.0944	NaN	24.95	NaN	NaN	24.3329	NaN	3	3	3	30.1	30.1	30.1	18.435	0	83.8	546650000	12
Putative ankyrin repeat protein	LMJF_35_2040	LmjF.35.2040:mRNA-p1;E9AF26	LmjF.35.2040;E9AF26	LmjF.35.2040		X	X	24.9675	25.2143	24.8266	25.4847	25.1338	24.7569	25.6259	25.865	25.3103	25.1835	26.684	25.7955	28	28	28	10.6	10.6	10.6	405.39	0	314.48	1770900000	98
Putative arginine N-methyltransferase (EC 2.1.1.-)	LMJF_03_0600	LmjF.03.0600:mRNA-p1;E9ACK5	LmjF.03.0600;E9ACK5	LmjF.03.0600		X	X	29.6296	28.9369	29.3464	28.9114	30.8989	30.1727	29.2766	29.9249	30.4699	29.9867	29.2988	29.137	16	16	16	48.1	48.1	48.1	44.398	0	319.44	29168000000	360
Putative arginine N-methyltransferase, type II	PRMT5 LMJF_21_1450	Q4QC50;LmjF.21.1450:mRNA-p1	Q4QC50;LmjF.21.1450	LmjF.21.1450		X	X	24.422	25.5486	25.5548	25.0778	24.3234	25.2375	25.5298	25.3052	26.3005	25.4557	25.828	25.4021	10	10	10	12.5	12.5	12.5	118.26	0	208.8	1745300000	85
Putative arginine N-methyltransferase, type III	PRMT7 LMJF_06_0870	Q4QIZ0;LmjF.06.0870:mRNA-p1	Q4QIZ0;LmjF.06.0870	LmjF.06.0870	X		X	27.0751	27.3906	27.098	26.4528	28.2645	27.4126	27.3913	28.0362	27.6	27.4556	26.5257	27.179	11	11	11	39.5	39.5	39.5	48.516	0	149.08	6536400000	126
Putative argininosuccinate synthase (EC 6.3.4.5)	LMJF_23_0260	Q4QBE8;LmjF.23.0260:mRNA-p1	Q4QBE8;LmjF.23.0260	LmjF.23.0260		X	X	25.8009	26.2762	26.2676	26.5779	24.9336	26.0236	26.6547	26.4706	27.731	28.186	28.5915	27.7636	16	16	16	42.5	42.5	42.5	46.272	0	169.69	4020300000	174
Putative arginyl-tRNA synthetase (EC 6.1.1.19)	LMJF_27_1310	LmjF.27.1310:mRNA-p1;E9ADB2	LmjF.27.1310;E9ADB2	LmjF.27.1310		X	X	32.9167	32.8627	32.8457	32.7384	32.9839	32.9369	33.1953	33.0657	32.7557	32.2265	32.5745	32.1689	46	46	46	69.2	69.2	69.2	78.249	0	323.31	288240000000	1871
Putative asparaginyl-tRNA synthetase (EC 6.1.1.22)	LMJF_34_2340	LmjF.34.2340.1:mRNA-p1;Q4Q2W6;LmjF.34.2340.2:mRNA-p1	LmjF.34.2340.1;Q4Q2W6;LmjF.34.2340.2	LmjF.34.2340		X	X	30.7592	30.6653	30.5951	30.8167	31.0501	31.2616	31.1027	31.1158	29.2383	29.5969	30.0317	29.7464	32	32	32	55.5	55.5	55.5	75	0	323.31	64708000000	837
Putative aspartate aminotransferase (EC 2.6.1.1)	LMJF_24_0370	Q4QAU4;LmjF.24.0370:mRNA-p1	Q4QAU4;LmjF.24.0370	LmjF.24.0370		X	X	29.5186	29.774	29.0724	29.8727	29.4254	29.5787	29.8001	30.2722	29.4183	29.5976	29.7016	29.4546	22	22	22	66.1	66.1	66.1	47.653	0	323.31	31658000000	452
Putative aspartate carbamoyltransferase (EC 2.1.3.2)	LMJF_16_0540	Q4QEW6;LmjF.16.0540:mRNA-p1	Q4QEW6;LmjF.16.0540	LmjF.16.0540		X	X	30.4193	30.2557	30.0409	30.1187	30.1237	30.0756	29.9218	30.5435	29.7443	29.9043	29.9316	29.7573	17	17	17	62.7	62.7	62.7	35.34	0	315.6	41948000000	502
Putative aspartate--ammonia ligase (EC 6.3.1.1)	LMJF_26_0830	Q4Q9B1;LmjF.26.0830:mRNA-p1	Q4Q9B1;LmjF.26.0830	LmjF.26.0830		X	X	30.5341	30.6924	30.4793	30.7846	29.3326	30.6994	30.5956	30.8277	31.4231	31.2278	30.9483	30.6978	18	18	18	63.7	63.7	63.7	39.805	0	323.31	57182000000	477
Putative aspartyl-tRNA synthetase (EC 6.1.1.12)	LMJF_30_0460	Q4Q7R2;LmjF.30.0460:mRNA-p1	Q4Q7R2;LmjF.30.0460	LmjF.30.0460		X	X	32.4391	32.5979	32.3008	32.0485	32.577	32.6103	32.8225	32.3752	32.3146	32.4627	31.7007	32.1974	33	33	32	58.5	58.5	56.9	62.373	0	323.31	197920000000	1403
Putative aspartyl-tRNA synthetase (EC 6.1.1.12)	LMJF_21_0895	Q4QCA9;LmjF.21.0895:mRNA-p1	Q4QCA9;LmjF.21.0895	LmjF.21.0895		X	X	25.354	25.1459	25.5296	24.691	25.6901	25.473	25.5408	24.9646	27.1513	26.483	25.9846	25.6674	11	10	10	21.7	20.3	20.3	69.318	0	180.14	1735600000	79
Putative ATP dependent DEAD-box helicase	RH LMJF_34_1550	Q4Q347;LmjF.34.1550.2:mRNA-p1	Q4Q347;LmjF.34.1550.2	LmjF.34.1550	X		X	22.8583	NaN	22.5454	23.1764	NaN	22.6151	NaN	23.3457	NaN	NaN	NaN	NaN	3	3	3	6.6	6.6	6.6	87.403	0	30.673	251790000	17
Putative ATP dependent DEAD-box helicase	LMJF_28_1530	Q4Q8B2;LmjF.28.1530:mRNA-p1	Q4Q8B2;LmjF.28.1530	LmjF.28.1530		X	X	28.6341	28.3508	28.6184	28.5413	27.5641	28.6039	28.2641	29.0052	27.6481	28.6852	28.7778	28.0712	17	17	17	45.2	45.2	45.2	43.997	0	283.57	13906000000	297
Putative ATP synthase (EC 3.6.3.14)	LMJF_36_3100	Q4Q1A9;LmjF.36.3100:mRNA-p1	Q4Q1A9;LmjF.36.3100	LmjF.36.3100		X	X	30.6398	30.9592	30.7076	30.5048	30.2524	30.6283	30.2588	30.1969	30.9314	30.8032	30.5192	30.3986	11	11	11	55.6	55.6	55.6	25.123	0	228.69	57567000000	510
Putative ATP synthase F1 subunit gamma protein (EC 3.6.3.14)	LMJF_21_1770	Q4QC06;LmjF.21.1770:mRNA-p1	Q4QC06;LmjF.21.1770	LmjF.21.1770		X	X	30.8492	31.7443	31.4711	31.1049	30.8517	31.6092	30.9719	30.3121	32.0422	31.5792	31.0064	31.2952	15	15	15	56.1	56.1	56.1	34.42	0	245.32	92675000000	558
Putative ATP synthase, epsilon chain (EC 3.6.3.14)	LMJF_30_3600	Q4Q6S8;LmjF.30.3600:mRNA-p1	Q4Q6S8;LmjF.30.3600	LmjF.30.3600		X	X	30.4808	29.414	30.4631	30.1701	28.082	30.2243	28.4287	30.0456	30.7513	30.4935	29.5255	29.3265	6	6	6	68	68	68	20.1	0	134.7	46237000000	263
Putative ATP-binding cassette protein subfamily	ABCG5 LMJF_23_0380	Q4QBD6;LmjF.23.0380:mRNA-p1	Q4QBD6;LmjF.23.0380	LmjF.23.0380		X	X	27.4674	27.1643	27.3093	27.1765	27.792	26.6418	27.425	26.8061	29.061	28.7091	28.9562	29.3483	17	17	17	17.3	17.3	17.3	134.84	0	323.31	7711100000	239
Putative ATP-binding cassette protein subfamily A,member 10	ABCA10 LMJF_29_0620	LmjF.29.0620:mRNA-p1;E9ADR4	LmjF.29.0620;E9ADR4	LmjF.29.0620		X	X	29.0683	29.1614	28.8734	28.8658	30.3196	29.1919	28.9144	29.0614	28.6926	28.7785	28.6828	28.813	37	37	37	22.2	22.2	22.2	207.05	0	323.31	20113000000	475
Putative ATP-binding cassette protein subfamily A,member 5;Putative ATP-binding cassette protein subfamily A,member 8;Putative ATP-binding cassette protein subfamily A,member 9	ABCA5 LMJF_11_1270;ABCA8 LMJF_27_0970;ABCA9 LMJF_27_0980	LmjF.27.0970:mRNA-p1;E9AD74;LmjF.27.0980:mRNA-p1;E9AD75;Q4QGV5;LmjF.11.1270:mRNA-p1	LmjF.27.0970;E9AD74;LmjF.27.0980;E9AD75	LmjF.27.0970		X	X	29.2829	29.16	28.6418	29.0992	30.0522	30.1629	30.2175	30.0989	28.9051	29.4169	29.8947	30.2014	34	34	33	26.6	26.6	26	202.38	0	323.31	31006000000	614
Putative ATP-binding cassette protein subfamily B,member 1	ABCB1 LMJF_25_0530	Q4QA42;LmjF.25.0530:mRNA-p1	Q4QA42;LmjF.25.0530	LmjF.25.0530		X	X	27.9494	28.259	27.9243	27.8634	28.7605	28.5402	28.7487	28.5195	27.1126	27.7784	28.1989	27.9447	21	21	21	41.2	41.2	41.2	71.663	0	266.06	11891000000	298
Putative ATP-binding cassette protein subfamily B,member 3	ABCB3 LMJF_32_3080	LmjF.32.3080:mRNA-p1;Q4Q4W3	LmjF.32.3080;Q4Q4W3	LmjF.32.3080		X	X	26.1499	26.3047	26.1246	25.8658	27.824	26.6005	27.0487	26.642	26.9528	27.2854	26.3106	26.8656	15	15	15	21.2	21.2	21.2	97.697	0	198.72	3039000000	158
Putative ATP-binding cassette protein subfamily C,member 1	ABCC1 LMJF_23_0210	Q4QBF4;LmjF.23.0210:mRNA-p1	Q4QBF4;LmjF.23.0210	LmjF.23.0210		X	X	25.428	25.3258	26.0426	25.0664	26.0483	23.9802	23.1694	24.7633	25.5322	25.5312	25.0551	26.3434	44	11	11	36.6	8.5	8.5	173.61	0	213.56	1062100000	82
Putative ATP-binding cassette protein subfamily C,member 2	ABCC2 LMJF_23_0220	Q4QBF3;LmjF.23.0220.2:mRNA-p1;LmjF.23.0220.1:mRNA-p1	Q4QBF3;LmjF.23.0220.2;LmjF.23.0220.1	LmjF.23.0220		X	X	29.2139	29.1641	28.9984	29.0528	29.9506	29.3336	29.302	29.3302	29.2768	29.4573	29.8894	29.7823	49	49	15	40.3	40.3	11.3	173.65	0	323.31	24208000000	687
Putative ATP-binding cassette protein subfamily C,member 5;Putative ATP-binding cassette protein subfamily C,member 6	ABCC5 LMJF_31_1280;ABCC6 LMJF_31_1290	Q4Q6D5;LmjF.31.1280:mRNA-p1;Q4Q6D4;LmjF.31.1290:mRNA-p1	Q4Q6D5;LmjF.31.1280;Q4Q6D4;LmjF.31.1290	LmjF.31.1280		X		NaN	NaN	NaN	NaN	NaN	NaN	NaN	NaN	NaN	NaN	NaN	23.8329	21	3	3	17	2.4	2.4	167.46	0	26.934	115020000	21
Putative ATP-binding cassette protein subfamily C,member 8	ABCC8 LMJF_34_0670	Q4Q3E0;LmjF.34.0670:mRNA-p1	Q4Q3E0;LmjF.34.0670	LmjF.34.0670		X	X	27.2415	26.1413	26.959	27.1373	27.4649	26.5992	27.0972	27.1953	27.1286	26.9192	27.8829	28.0132	23	22	22	15.3	14.9	14.9	226.91	0	323.31	5572900000	139
Putative ATP-binding cassette protein subfamily D,member 1	ABCD1 LMJF_27_0470	LmjF.27.0470:mRNA-p1;E9AD24	LmjF.27.0470;E9AD24	LmjF.27.0470		X	X	25.2313	25.6662	25.4159	25.1387	27.2739	25.5185	26.1488	25.9185	25.9324	25.6318	25.3975	25.3069	14	14	14	27.8	27.8	27.8	77.017	0	120.09	1703600000	63
Putative ATP-binding cassette protein subfamily D,member 3	ABCD3 LMJF_33_1860	Q4Q402;LmjF.33.1860:mRNA-p1	Q4Q402;LmjF.33.1860	LmjF.33.1860		X	X	27.3031	26.6976	27.3719	26.8265	28.0068	27.6214	27.947	27.7506	26.387	27.5728	27.8501	27.6994	13	13	13	25.2	25.2	25.2	71.297	0	210.12	7246400000	208
Putative ATP-binding cassette protein subfamily E,member 1	ABCE1 LMJF_21_0710	Q4QCE4;LmjF.21.0710:mRNA-p1	Q4QCE4;LmjF.21.0710	LmjF.21.0710	X		X	29.8541	30.2827	29.9902	30.0213	31.2598	29.9333	30.2557	30.3926	30.5794	30.2599	30.1117	29.9933	30	30	30	47	47	47	73.976	0	323.31	43116000000	488
Putative ATP-binding cassette protein subfamily F member 1	ABCF1 LMJF_03_0160	LmjF.03.0160:mRNA-p1;E9ACG3	LmjF.03.0160;E9ACG3	LmjF.03.0160		X	X	29.774	29.2844	29.7789	29.3124	29.6199	29.6514	29.6114	30.0437	29.317	28.4894	28.8244	28.9232	29	29	29	44.5	44.5	44.5	82.284	0	323.31	29684000000	574
Putative ATP-binding cassette protein subfamily F,member 2	ABCF2 LMJF_19_0800	Q4QDE1;LmjF.19.0800:mRNA-p1	Q4QDE1;LmjF.19.0800	LmjF.19.0800		X	X	29.7842	29.9342	30.0444	29.7889	29.2666	30.4962	30.2094	30.4533	28.8668	28.3391	28.6048	28.4235	24	24	24	40	40	40	68.489	0	323.31	42303000000	424
Putative ATP-binding cassette protein subfamily F,member 3	ABCF2 LMJF_33_0310	Q4Q4I8;LmjF.33.0310:mRNA-p1	Q4Q4I8;LmjF.33.0310	LmjF.33.0310		X	X	29.3661	29.8136	29.7719	29.3082	30.506	30.0813	29.9977	29.3482	29.3309	29.3411	29.0322	29.2557	21	21	21	38.5	38.5	38.5	74.573	0	323.31	30993000000	480
Putative ATP-binding cassette protein subfamily G,member 1;Putative ATP-binding cassette protein subfamily G,member 2;Putative ATP-binding cassette protein subfamily G,member 3	ABCG1 LMJF_06_0080;ABCG2 LMJF_06_0090;ABCG3 LMJF_06_0100	Q4QJ70;LmjF.06.0090:mRNA-p1;Q4QJ71;LmjF.06.0080:mRNA-p1;Q4QJ69;LmjF.06.0100:mRNA-p1	Q4QJ70;LmjF.06.0090;Q4QJ71;LmjF.06.0080	LmjF.06.0090	X		X	26.9686	26.9078	26.8403	27.0528	28.0289	27.4543	27.6466	27.3069	27.9312	27.5567	28.5471	28.6251	15	15	15	28.4	28.4	28.4	73.948	0	323.31	6956400000	228
Putative ATP-binding cassette protein subfamily G,member 4	ABCG4 LMJF_15_0890	Q4QF95;LmjF.15.0890:mRNA-p1	Q4QF95;LmjF.15.0890	LmjF.15.0890		X	X	26.3562	26.0982	26.537	26.3255	27.4706	26.4149	27.1975	26.8096	27.3686	27.4882	28.0959	28.0137	14	14	14	25.4	25.4	25.4	83.074	0	119.25	4538000000	119
Putative ATP-binding cassette protein subfamily G,member 6	ABCG6 LMJF_36_2890	Q4Q1D0;LmjF.36.2890:mRNA-p1	Q4Q1D0;LmjF.36.2890	LmjF.36.2890		X	X	25.0889	25.1007	25.3171	25.6655	26.4068	25.0429	26.027	25.6448	25.7107	24.1556	26.2212	26.7255	7	7	7	10.3	10.3	10.3	72.602	0	163.46	1455700000	91
Putative ATP-binding cassette protein subfamily H member 1	ABCH1 LMJF_11_0040	Q4QH76;LmjF.11.0040:mRNA-p1	Q4QH76;LmjF.11.0040	LmjF.11.0040		X	X	25.2899	23.6398	24.8245	25.6713	22.85	23.5329	25.4145	25.0926	23.3433	24.4521	26.7662	26.0882	11	11	11	43.4	43.4	43.4	32.942	0	139.87	1401400000	88
Putative ATP-binding cassette protein subfamily H,member 3	ABCH3 LMJF_30_1330	Q4Q7H1;LmjF.30.1330:mRNA-p1	Q4Q7H1;LmjF.30.1330	LmjF.30.1330	X		X	23.1417	23.8843	24.0819	23.3947	24.9886	22.7457	23.2162	24.5465	25.0394	23.6633	24.2961	24.3092	5	5	5	12.2	12.2	12.2	48.776	0	55.189	447700000	29
Putative ATP-dependent Clp protease subunit,heat shock protein 78 (HSP78) (Putative serine peptidase)	LMJF_02_0710 LMJF_27_2630	LmjF.27.2630:mRNA-p1;LmjF.02.0710:mRNA-p1;E9ACE5	LmjF.27.2630;LmjF.02.0710;E9ACE5	LmjF.27.2630		X	X	31.0149	30.9111	30.9912	30.6971	30.4718	31.0333	31.126	30.9051	31.6724	31.3948	31.2335	31.3185	41	40	40	52.4	50.8	50.8	90.899	0	323.31	80263000000	1050
Putative ATP-dependent DEAD-box RNA helicase	LMJF_35_0370	LmjF.35.0370:mRNA-p1;E9AEL4	LmjF.35.0370;E9AEL4	LmjF.35.0370		X	X	32.8708	32.9612	33.2248	33.112	32.9652	33.1913	33.063	32.9221	32.4919	32.6144	32.1442	32.3538	29	29	29	70.9	70.9	70.9	46.405	0	323.31	287110000000	887
Putative ATP-dependent DEAD/H RNA helicase	LMJF_08_0080	LmjF.08.0080:mRNA-p1;Q4QIG1	LmjF.08.0080;Q4QIG1	LmjF.08.0080	X		X	27.3464	27.2728	27.5691	27.1546	28.1566	27.085	27.6412	27.5625	28.4696	27.7274	28.1115	27.7361	27	27	27	34.3	34.3	34.3	94.112	0	323.31	6678100000	251
Putative ATP-dependent DEAD/H RNA helicase	LMJF_07_0340	Q4QIQ9;LmjF.07.0340:mRNA-p1	Q4QIQ9;LmjF.07.0340	LmjF.07.0340		X	X	32.192	31.8955	32.0795	31.6595	32.09	32.5317	32.1821	32.1598	31.2475	31.679	31.539	31.493	28	27	27	53	53	53	63.994	0	323.31	156990000000	777
Putative ATP-dependent DEAD/H RNA helicase	LMJF_22_1500	LmjF.22.1500:mRNA-p1;Q4QBJ7	LmjF.22.1500;Q4QBJ7	LmjF.22.1500		X	X	29.0488	28.9906	29.0703	29.1864	29.7368	28.8676	29.2086	29.0323	28.7627	28.5133	28.9207	29.3022	48	48	48	44.7	44.7	44.7	134.01	0	323.31	19008000000	525
Putative ATP-dependent DNA helicase	LMJF_09_0590	Q4QHW5;LmjF.09.0590:mRNA-p1	Q4QHW5;LmjF.09.0590	LmjF.09.0590	X			NaN	21.1936	NaN	NaN	NaN	NaN	NaN	NaN	NaN	NaN	NaN	NaN	2	2	2	2.8	2.8	2.8	108.3	0.0030595	10.8	30562000	0
Putative ATP-dependent hsl protease ATP-binding subunit hslU	HSLU LMJF_09_0230	Q4QI03;LmjF.09.0230:mRNA-p1	Q4QI03;LmjF.09.0230	LmjF.09.0230		X	X	29.5611	29.2469	29.0752	28.9342	28.4713	29.4118	29.0334	29.0279	29.246	28.8856	28.8703	28.7835	24	24	24	53.6	53.6	53.6	55.808	0	323.31	21570000000	401
Putative ATP-dependent RNA helicase	LMJF_24_0250	Q4QAV6;LmjF.24.0250:mRNA-p1	Q4QAV6;LmjF.24.0250	LmjF.24.0250	X		X	28.6237	28.7745	28.384	28.1575	29.25	29.0049	28.804	28.898	28.3551	27.6003	27.4716	27.5582	21	21	21	46.6	46.6	46.6	66.782	0	323.31	14214000000	301
Putative ATP-dependent RNA helicase	LMJF_15_0130	LmjF.15.0130:mRNA-p1;Q4QFH1	LmjF.15.0130;Q4QFH1	LmjF.15.0130	X		X	27.8463	28.0322	28.1783	27.8235	29.2393	28.2408	28.3935	28.3522	27.6263	26.8033	26.8583	27.1365	22	22	22	40.7	40.7	40.7	85.37	0	323.31	11830000000	235
Putative ATP-dependent RNA helicase	LMJF_28_1310	Q4Q8D5;LmjF.28.1310:mRNA-p1	Q4Q8D5;LmjF.28.1310	LmjF.28.1310	X		X	26.4824	26.8941	26.4637	27.6594	27.825	27.3049	27.4448	27.7922	26.2429	25.3741	26.3243	26.8241	17	17	17	21.6	21.6	21.6	99.911	0	283.83	4220500000	186
Putative ATP-dependent RNA helicase	LMJF_20_0870	Q4QCV9;LmjF.20.0870:mRNA-p1	Q4QCV9;LmjF.20.0870	LmjF.20.0870	X		X	26.9022	26.8005	27.0227	26.9977	27.4759	27.4957	27.4546	27.4118	27.065	26.6488	26.8008	26.5428	21	21	21	39.8	39.8	39.8	82.639	0	323.31	5219700000	175
Putative ATP-dependent RNA helicase	LMJF_05_0360	Q4QJG6;LmjF.05.0360:mRNA-p1	Q4QJG6;LmjF.05.0360	LmjF.05.0360	X		X	26.6081	26.3865	26.3748	26.4086	26.698	26.9849	27.3978	27.2746	26.4809	25.6146	26.6098	26.1072	19	19	19	36.5	36.5	36.5	66.776	0	323.31	4679400000	148
Putative ATP-dependent RNA helicase	LMJF_32_0400	Q4Q5P5;LmjF.32.0400:mRNA-p1	Q4Q5P5;LmjF.32.0400	LmjF.32.0400		X	X	34.3817	34.3526	34.5162	34.0372	33.8375	34.0864	34.1963	34.0469	34.4515	34.0064	33.93	33.7919	39	39	39	63.9	63.9	63.9	67.008	0	323.31	699080000000	2289
Putative ATP-dependent RNA helicase	LMJF_35_3100	LmjF.35.3100:mRNA-p1;E9AFD4	LmjF.35.3100;E9AFD4	LmjF.35.3100		X	X	33.1262	33.3383	33.3236	32.9724	33.4207	33.3137	33.3744	33.3758	33.7361	33.3538	32.6642	32.5131	55	55	55	60.5	60.5	60.5	100.24	0	323.31	390760000000	1840
Putative ATP-dependent RNA helicase	LMJF_17_0920	Q4QE98;LmjF.17.0920:mRNA-p1	Q4QE98;LmjF.17.0920	LmjF.17.0920		X	X	29.9087	29.344	29.692	29.1423	30.5676	29.8772	29.8958	29.7284	29.2996	29.8373	29.731	29.4698	77	77	77	42.4	42.4	42.4	260.22	0	323.31	31287000000	896
Putative ATP-dependent RNA helicase	LMJF_31_0250	LmjF.31.0250:mRNA-p1;Q4Q6N9	LmjF.31.0250;Q4Q6N9	LmjF.31.0250		X	X	29.53	29.8385	29.503	29.3926	30.5729	29.9375	30.0097	30.131	30.1617	29.8744	29.7785	29.6485	30	30	30	32.1	32.1	32.1	130.93	0	323.31	32108000000	504
Putative ATP-dependent RNA helicase	LMJF_34_2050	Q4Q2Z6;LmjF.34.2050:mRNA-p1	Q4Q2Z6;LmjF.34.2050	LmjF.34.2050		X	X	28.1211	27.8091	27.6199	28.3443	28.8828	28.7094	28.6637	28.8939	26.7163	26.4612	27.6404	27.0723	30	30	30	42.1	42.1	42.1	89.69	0	323.31	11771000000	284
Putative ATP-dependent RNA helicase	LMJF_05_0590	Q4QJE3;LmjF.05.0590:mRNA-p1	Q4QJE3;LmjF.05.0590	LmjF.05.0590		X	X	26.9657	26.0903	26.2999	26.7204	27.2888	27.3115	26.9352	26.9837	26.7394	26.6847	27.4777	27.7775	24	24	24	37.1	37.1	37.1	105.9	0	272.93	4312000000	141
Putative ATP-dependent RNA helicase	LMJF_30_3250	Q4Q6W4;LmjF.30.3250:mRNA-p1	Q4Q6W4;LmjF.30.3250	LmjF.30.3250		X	X	25.9444	25.604	25.6207	25.4985	27.4575	26.1198	26.4078	26.3511	24.9268	24.7458	25.276	25.0882	25	25	25	25.8	25.8	25.8	115.47	0	247.82	2053000000	121
Putative ATP-dependent RNA helicase (EC 3.6.1.-)	LMJF_36_3000	Q4Q1B9;LmjF.36.3000:mRNA-p1	Q4Q1B9;LmjF.36.3000	LmjF.36.3000	X		X	29.9956	29.992	29.7043	29.3847	30.5886	30.0851	30.2278	30.1593	29.3378	29.1749	29.1973	29.1208	48	48	48	57	57	57	107.97	0	323.31	33673000000	661
Putative ATP-dependent zinc metallopeptidase	LMJF_18_0610	Q4QDY0;LmjF.18.0610:mRNA-p1	Q4QDY0;LmjF.18.0610	LmjF.18.0610		X	X	29.1295	28.422	27.4596	28.6875	27.2898	28.6845	27.6236	28.9295	28.0695	28.1891	28.9382	27.9835	14	14	14	26.3	26.3	26.3	64.909	0	279.88	12933000000	252
Putative ATP-dependent zinc metallopeptidase	LMJF_19_1590	Q4QD50;LmjF.19.1590:mRNA-p1	Q4QD50;LmjF.19.1590	LmjF.19.1590		X	X	27.5584	27.8605	27.3316	26.9649	26.5911	27.6577	26.6907	27.4343	28.4913	28.7696	27.7817	27.3554	19	18	18	43.6	42.5	42.5	64.528	0	259	5832600000	148
Putative ATP-dependent zinc metallopeptidase (EC 3.4.24.-)	LMJF_32_1500	Q4Q5D1;LmjF.32.1500:mRNA-p1	Q4Q5D1;LmjF.32.1500	LmjF.32.1500		X	X	29.4237	29.6471	29.3054	29.0079	29.3772	29.7558	29.6872	29.7863	30.3736	30.1221	29.8287	29.6605	29	29	29	46.9	46.9	46.9	78.08	0	323.31	29810000000	552
Putative ATP-dependent zinc metallopeptidase (EC 3.4.24.-)	LMJF_31_0700	Q4Q6J3;LmjF.31.0700:mRNA-p1	Q4Q6J3;LmjF.31.0700	LmjF.31.0700		X	X	27.8115	27.3445	27.5827	27.5017	28.0152	28.532	27.9365	28.627	26.7281	27.2857	27.3289	28.0549	22	22	22	33.2	33.2	33.2	96.366	0	323.31	9490900000	255
Putative ATPase	LMJF_27_0360	LmjF.27.0360:mRNA-p1;E9AD13	LmjF.27.0360;E9AD13	LmjF.27.0360	X		X	22.8587	NaN	NaN	22.7952	22.4513	NaN	22.9577	NaN	NaN	NaN	22.8788	NaN	2	2	2	4.4	4.4	4.4	70.986	0	18.656	135890000	16
Putative ATPase	LMJF_05_1060	Q4QJ96;LmjF.05.1060:mRNA-p1	Q4QJ96;LmjF.05.1060	LmjF.05.1060		X	X	28.2889	28.0638	28.2647	28.4179	26.0303	28.4262	28.2784	28.5218	27.4581	27.8193	28.4994	28.3022	22	22	22	55.9	55.9	55.9	55.256	0	323.31	12409000000	330
Putative ATPase	LMJF_11_0910	Q4QGY8;LmjF.11.0910:mRNA-p1	Q4QGY8;LmjF.11.0910	LmjF.11.0910		X	X	27.0519	27.0871	26.6182	27.3747	27.8282	26.6446	27.1185	27.0069	26.4937	26.0465	26.8514	27.128	24	24	24	23.8	23.8	23.8	168.97	0	287.92	5475300000	165
Putative ATPase	LMJF_28_1460	Q4Q8C0;LmjF.28.1460:mRNA-p1	Q4Q8C0;LmjF.28.1460	LmjF.28.1460		X	X	23.825	NaN	23.1144	23.1624	23.0035	23.753	23.35	24.2363	22.8762	NaN	23.2534	22.9411	6	6	6	9.5	9.5	9.5	82.959	0	85.239	411980000	15
Putative ATPase domain protein	LMJF_24_0180	Q4QAW3;LmjF.24.0180:mRNA-p1	Q4QAW3;LmjF.24.0180	LmjF.24.0180	X		X	22.828	NaN	NaN	23.1719	NaN	NaN	25.0854	24.727	NaN	23.0001	NaN	NaN	4	4	4	9.3	9.3	9.3	57.573	0	36.077	499040000	19
Putative aurora/Ipl1p-like protein kinase (EC 2.7.1.37)	Lmairk LMAIRK LMJF_28_0520	Q9N2N1;LmjF.28.0520:mRNA-p1	Q9N2N1;LmjF.28.0520	LmjF.28.0520	X			NaN	NaN	22.4373	NaN	NaN	NaN	NaN	23.6252	NaN	NaN	NaN	NaN	2	2	2	7.6	7.6	7.6	34.819	0.00015758	16.447	160960000	20
Putative axoneme central apparatus protein	LMJF_20_1400	Q4QCQ4;LmjF.20.1400:mRNA-p1	Q4QCQ4;LmjF.20.1400	LmjF.20.1400		X	X	30.5622	30.6188	30.3478	30.4649	29.1532	29.8557	29.2261	30.0569	30.7987	30.1075	30.4492	30.1184	23	23	23	61.8	61.8	61.8	55.189	0	300.95	42177000000	337
Putative Bardet-Biedl syndrome 1 protein (BBS1-like protein 1)	LMJF_35_4180	LmjF.35.4180:mRNA-p1;E9AFP5	LmjF.35.4180;E9AFP5	LmjF.35.4180	X		X	24.9533	24.6235	24.0531	25.1132	24.5877	24.3104	25.1786	25.3007	25.1262	24.26	25.4341	25.1084	5	5	5	13.3	13.3	13.3	64.251	0	111.32	1070800000	46
Putative Bardet-Biedl syndrome 4 protein homolog (BBS4-like protein 4)	LMJF_36_2280	Q4Q1J3;LmjF.36.2280:mRNA-p1	Q4Q1J3;LmjF.36.2280	LmjF.36.2280		X	X	22.8955	22.5905	NaN	23.9906	23.6217	NaN	NaN	23.4705	23.7492	NaN	24.4212	23.2676	3	3	3	6.3	6.3	6.3	54.542	0	24.319	301470000	23
Putative basal body component	LMJF_24_2180	Q4QAB2;LmjF.24.2180:mRNA-p1	Q4QAB2;LmjF.24.2180	LmjF.24.2180		X	X	26.2084	25.5732	26.5037	26.2955	25.3629	25.7044	26.4364	25.9978	26.9687	26.6675	26.192	26.2347	24	24	24	20	20	20	163.89	0	323.31	2811800000	152
Putative beta eliminating lyase	LMJF_01_0480	LmjF.01.0480:mRNA-p1;E9AC39	LmjF.01.0480;E9AC39	LmjF.01.0480		X	X	29.561	29.6018	29.5931	29.4997	29.0645	30.4233	30.3162	30.1958	29.1143	29.4763	29.1801	28.8052	16	16	16	55.2	55.2	55.2	39.269	0	323.31	31562000000	382
Putative beta propeller protein	LMJF_23_0030	LmjF.23.0030:mRNA-p1;Q4QBH3	LmjF.23.0030;Q4QBH3	LmjF.23.0030	X		X	28.2705	28.032	28.0474	27.7603	29.0431	28.2044	28.335	28.2927	27.2649	27.3674	27.3535	27.1998	22	22	22	50.4	50.4	50.4	53.915	0	323.31	9775600000	303
Putative beta-fructofuranosidase (EC 3.2.1.26)	LMJF_04_0310;LMJF_04_0320	Q9XTP3;LmjF.04.0310:mRNA-p1;Q9XZX0;LmjF.04.0320:mRNA-p1	Q9XTP3;LmjF.04.0310;Q9XZX0;LmjF.04.0320	LmjF.04.0310		X	X	24.3033	22.7937	23.8666	23.9795	28.3179	27.5213	28.1973	27.0441	21.0631	23.3641	21.5432	21.3432	15	15	14	26.7	26.7	24.5	71.876	0	308.99	3365800000	103
Putative beta-ketoacyl synthase family protein (EC 2.3.1.41)	LMJF_33_2720	LmjF.33.2720:mRNA-p1;Q4Q3R4	LmjF.33.2720;Q4Q3R4	LmjF.33.2720		X	X	27.5326	27.5522	28.2344	27.6696	27.2277	27.6103	27.9899	27.2384	28.4045	27.6943	27.916	27.4221	14	14	14	47	47	47	49.136	0	186.35	7878100000	143
Putative branch point binding protein	LMJF_36_5420	Q4Q0L9;LmjF.36.5420:mRNA-p1	Q4Q0L9;LmjF.36.5420	LmjF.36.5420		X	X	28.2974	28.7088	28.2904	28.0406	27.2925	28.5866	28.2856	28.3657	29.5824	28.8116	28.3986	27.9855	13	13	13	64	64	64	32.881	0	323.31	13015000000	278
Putative branched-chain amino acid aminotransferase (EC 2.6.1.42)	LMJF_27_2030	LmjF.27.2030:mRNA-p1;E9ADI3	LmjF.27.2030;E9ADI3	LmjF.27.2030		X	X	30.4371	30.5696	30.3522	30.1427	29.9474	30.0657	30.3599	30.2967	30.045	29.7061	30.6075	30.8042	21	21	21	56.6	56.6	56.6	44.031	0	323.31	44238000000	440
Putative bystin	LMJF_30_0480	Q4Q7R0;LmjF.30.0480:mRNA-p1	Q4Q7R0;LmjF.30.0480	LmjF.30.0480		X	X	28.4966	28.6447	28.4644	28.0678	27.4175	28.9227	28.0061	29.0844	27.9898	27.8243	28.0693	27.6267	16	16	16	45.2	45.2	45.2	53.159	0	323.31	14658000000	285
Putative C-1-tetrahydrofolate synthase,cytoplasmic (EC 1.5.1.5) (EC 3.5.4.9)	LMJF_26_0320	Q4Q9F9;LmjF.26.0320:mRNA-p1	Q4Q9F9;LmjF.26.0320	LmjF.26.0320		X	X	28.9357	28.8993	28.5236	28.9615	28.9814	29.0956	29.3293	28.3832	29.0504	28.8355	29.2532	29.5765	13	13	13	56	56	56	31.759	0	323.31	17174000000	351
Putative C-14 sterol reductase (EC 1.3.1.70)	LMJF_32_2320	Q4Q543;LmjF.32.2320:mRNA-p1	Q4Q543;LmjF.32.2320	LmjF.32.2320		X	X	25.9603	26.2978	26.1144	25.2198	28.3337	24.888	25.8174	25.9757	27.4643	26.9923	27.4937	27.5512	5	5	5	9.6	9.6	9.6	48.932	0	40.868	3337100000	64
Putative C-4 sterol methyl oxidase (EC 1.14.13.72)	LMJF_36_2540	Q4Q1G7;LmjF.36.2540:mRNA-p1	Q4Q1G7;LmjF.36.2540	LmjF.36.2540	X		X	22.9149	23.8005	23.6416	23.407	24.9068	23.4087	23.8495	25.1279	NaN	23.4453	24.7521	25.1997	3	3	3	11.4	11.4	11.4	45.925	0	36.171	766670000	16
Putative CAAX prenyl protease 1 (EC 3.4.-.-)	LMJF_27_0040	LmjF.27.0040:mRNA-p1;E9ACY1	LmjF.27.0040;E9ACY1	LmjF.27.0040		X	X	27.6342	27.6446	27.2791	27.3463	28.9722	27.3395	27.7945	27.8104	28.8571	28.3746	28.2707	28.8119	13	13	13	26.5	26.5	26.5	49.226	0	104.93	10319000000	145
Putative CAAX prenyl protease 2	LMJF_26_2690	Q4Q8S2;LmjF.26.2690:mRNA-p1	Q4Q8S2;LmjF.26.2690	LmjF.26.2690		X		NaN	NaN	NaN	19.0465	NaN	NaN	NaN	NaN	NaN	NaN	NaN	NaN	1	1	1	6.2	6.2	6.2	24.803	0.0023027	11.971	62156000	6
Putative calcineurin B subunit	LMJF_21_1630	Q4QC21;LmjF.21.1630:mRNA-p1	Q4QC21;LmjF.21.1630	LmjF.21.1630	X		X	24.7714	NaN	25.207	25.7474	21.5592	25.2223	NaN	26.0906	25.0141	24.8339	NaN	24.8295	5	5	5	42.9	42.9	42.9	19.66	0	55.808	957770000	39
Putative calcium channel protein	LMJF_34_0480	LmjF.34.0480:mRNA-p1;Q4Q3G0	LmjF.34.0480;Q4Q3G0	LmjF.34.0480		X	X	28.6063	28.3772	28.4879	28.263	29.6208	28.0111	28.3163	28.3654	29.0398	28.9937	28.8847	29.0945	55	55	55	23.9	23.9	23.9	313.3	0	323.31	13953000000	528
Putative calcium motive P-type ATPase (EC 3.6.3.-)	LMJF_35_2080	LmjF.35.2080:mRNA-p1;E9AF31	LmjF.35.2080;E9AF31	LmjF.35.2080		X	X	28.5774	28.6112	29.0197	28.8512	30.1385	29.4834	29.3659	29.5299	29.1412	29.2177	29.4857	29.8216	37	37	37	36.7	36.7	36.7	133.86	0	323.31	23513000000	586
Putative calcium-binding protein	LMJF_30_1240	LmjF.30.1240:mRNA-p1;Q4Q7I0	LmjF.30.1240;Q4Q7I0	LmjF.30.1240		X	X	27.8833	27.6615	28.0762	27.6818	26.0868	26.7038	26.7196	27.013	26.8383	27.1746	27.2762	27.5169	17	17	17	56.7	56.7	56.7	46.674	0	322.46	6568200000	226
Putative calcium-transporting ATPase (EC 3.6.3.8)	LMJF_33_1010	LmjF.33.1010:mRNA-p1;Q4Q490	LmjF.33.1010;Q4Q490	LmjF.33.1010		X	X	23.9883	NaN	24.0187	23.997	25.1257	23.8313	24.6558	25.0339	25.1586	24.3248	24.8263	24.3553	10	10	10	9	9	9	130.94	0	116.23	592230000	41
Putative calcium/potassium channel (CAKC)	LMJF_01_0810	LmjF.01.0810:mRNA-p1;E9AC72	LmjF.01.0810;E9AC72	LmjF.01.0810		X	X	23.285	23.5365	22.9481	23.7276	25.3215	24.8016	25.1804	25.0641	24.4785	24.5401	25.0529	25.5819	11	11	11	11.1	11.1	11.1	114.24	0	105.29	633290000	72
Putative calmodulin	LMJF_13_1160	Q4QG38;LmjF.13.1160:mRNA-p1	Q4QG38;LmjF.13.1160	LmjF.13.1160	X		X	25.5673	NaN	23.9622	24.1146	NaN	24.0098	NaN	25.1334	23.3974	NaN	25.6463	NaN	3	3	3	22.3	22.3	22.3	21.99	0	39.786	835150000	24
Putative calmodulin	LMJF_09_0910 LMJF_09_0920 LMJF_09_0930	Q4QHT2;LmjF.09.0930:mRNA-p1;LmjF.09.0920:mRNA-p1;LmjF.09.0910:mRNA-p1	Q4QHT2;LmjF.09.0930;LmjF.09.0920;LmjF.09.0910	LmjF.09.0930		X	X	32.7855	32.2357	32.8119	33.0965	30.7333	32.4922	29.1938	32.8402	33.34	33.0998	31.3974	31.8482	13	13	12	70.5	70.5	67.8	16.824	0	244.23	260150000000	801
Putative calmodulin	LMJF_36_3675	Q4Q148;LmjF.36.3675:mRNA-p1	Q4Q148;LmjF.36.3675	LmjF.36.3675		X	X	25.3557	22.4489	24.864	25.6442	NaN	24.5189	NaN	23.9474	23.1847	20.8431	24.0945	22.3299	6	6	6	58.1	58.1	58.1	17.305	0	68.279	840030000	54
Putative calmodulin-related protein	LMJF_30_3360	Q4Q6V3;LmjF.30.3360:mRNA-p1	Q4Q6V3;LmjF.30.3360	LmjF.30.3360		X	X	28.5182	28.3581	28.6121	28.3354	25.2602	27.2829	26.7334	27.5124	28.6807	29.2429	28.7765	28.3791	29	29	29	50.3	50.3	50.3	81.119	0	323.31	10543000000	349
Putative calpain	LMJF_21_0120	Q4QCK4;LmjF.21.0120:mRNA-p1	Q4QCK4;LmjF.21.0120	LmjF.21.0120		X	X	27.6125	27.4536	27.3551	27.7227	27.5042	27.0371	27.1876	27.6726	27.0964	27.7536	27.8544	27.6625	33	33	33	28.1	28.1	28.1	180.35	0	323.31	6641400000	311
Putative calpain-like cysteine peptidase	LMJF_31_0410	Q4Q6M2;LmjF.31.0410:mRNA-p1	Q4Q6M2;LmjF.31.0410	LmjF.31.0410	X		X	23.6434	NaN	23.6347	23.671	23.2891	NaN	23.4946	23.8584	24.1642	23.1107	24.8595	24.4259	8	8	8	13.5	13.5	13.5	82.623	0	63.916	431450000	29
Putative calpain-like cysteine peptidase	LMJF_34_0280	Q4Q3I0;LmjF.34.0280:mRNA-p1	Q4Q3I0;LmjF.34.0280	LmjF.34.0280	X		X	23.0793	22.9646	22.736	22.1935	NaN	NaN	22.0311	NaN	25.2486	23.5966	23.8351	24.5685	6	6	6	4.3	4.3	4.3	172.64	0	57.501	283910000	23
Putative calpain-like cysteine peptidase	LMJF_27_0500	LmjF.27.0500:mRNA-p1;E9AD27	LmjF.27.0500;E9AD27	LmjF.27.0500		X	X	32.0245	31.8552	31.9009	32.0004	31.5389	30.8124	31.1042	31.0045	32.932	33.0962	33.5691	33.3606	246	246	233	49.7	49.7	47.2	700.25	0	323.31	168980000000	3316
Putative calpain-like cysteine peptidase	LMJF_27_0510	LmjF.27.0510:mRNA-p1;E9AD28	LmjF.27.0510;E9AD28	LmjF.27.0510		X	X	32.0715	32.1168	32.1001	31.9072	30.5526	29.9463	29.2959	30.0158	32.0978	31.9875	31.8401	31.841	172	160	159	52.9	50.3	49.9	600.57	0	323.31	109440000000	1945
Putative calpain-like cysteine peptidase	LMJF_31_0390	LmjF.31.0390:mRNA-p1;Q4Q6M4	LmjF.31.0390;Q4Q6M4	LmjF.31.0390		X	X	28.9187	28.5262	28.4855	28.6526	26.0914	27.682	27.626	27.9027	29.2777	29.2944	29.8253	29.7133	26	26	26	42.3	42.3	42.3	89.211	0	323.31	14756000000	368
Putative calpain-like cysteine peptidase	LMJF_30_2040	Q4Q790;LmjF.30.2040.2:mRNA-p1;LmjF.30.2040.1:mRNA-p1	Q4Q790;LmjF.30.2040.2;LmjF.30.2040.1	LmjF.30.2040		X	X	25.0174	25.4816	25.3456	25.6771	23.3899	23.0648	25.2403	23.8835	24.762	25.1906	25.249	25.1691	13	13	13	14.1	14.1	14.1	148.76	0	244.31	1034400000	57
Putative calpain-like cysteine peptidase	LMJF_31_0460	LmjF.31.0460.1:mRNA-p1;Q4Q6L7;LmjF.31.0460.2:mRNA-p1	LmjF.31.0460.1;Q4Q6L7;LmjF.31.0460.2	LmjF.31.0460		X		NaN	NaN	NaN	NaN	19.6202	NaN	NaN	NaN	NaN	NaN	NaN	NaN	2	2	2	3.3	3.3	3.3	79.879	0.00015523	14.222	51434000	8
Putative calpain-like cysteine peptidase (EC 3.4.22.-)	LMJF_27_0490	LmjF.27.0490:mRNA-p1;E9AD26	LmjF.27.0490;E9AD26	LmjF.27.0490		X	X	29.5124	29.5165	29.4655	29.5074	29.9272	29.0988	29.1476	28.8886	30.1326	29.9413	30.4204	30.2519	85	75	75	41.7	39.2	39.2	521.12	0	323.31	25736000000	626
Putative calpain-like cysteine peptidase (EC 3.4.22.-)	LMJF_04_0450	Q9U0T9;LmjF.04.0450:mRNA-p1	Q9U0T9;LmjF.04.0450	LmjF.04.0450		X	X	28.4523	28.2565	27.7522	28.3939	26.5747	27.2865	27.5062	27.262	28.7296	29.2377	29.5048	29.6299	23	23	23	39.6	39.6	39.6	94.27	0	323.31	11500000000	305
Putative calpain-like cysteine peptidase (EC 3.4.22.-) (EC 3.4.22.33)	LMJF_18_1060	Q4QDT6;LmjF.18.1060:mRNA-p1	Q4QDT6;LmjF.18.1060	LmjF.18.1060	X		X	24.9047	25.0943	24.5056	24.9638	25.376	24.5906	24.6681	24.6417	25.0728	NaN	25.1327	24.7369	8	8	8	11.8	11.8	11.8	86.059	0	87.789	956290000	42
Putative calpain-like cysteine peptidase (EC 3.4.22.-) (EC 3.4.22.33)	LMJF_20_1180;LMJF_20_1185	Q4QCS9;LmjF.20.1180:mRNA-p1;Q4QCS8;LmjF.20.1185:mRNA-p1	Q4QCS9;LmjF.20.1180;Q4QCS8;LmjF.20.1185	LmjF.20.1180		X	X	32.4276	31.9116	31.7795	31.7437	32.6272	31.8778	31.4398	31.8868	32.2029	32.1687	32.3664	32.2045	35	35	35	47.6	47.6	47.6	107.64	0	323.31	155490000000	1147
Putative calpain-like cysteine peptidase (EC 3.4.22.-) (EC 3.4.22.33)	LMJF_20_1190	Q4QCS7;LmjF.20.1190:mRNA-p1	Q4QCS7;LmjF.20.1190	LmjF.20.1190		X	X	25.8737	25.0554	25.3994	25.3149	24.3872	23.9232	24.0701	24.3685	26.8148	26.7041	26.7591	26.8129	13	13	13	25.2	25.2	25.2	78.273	0	134.9	1583200000	83
Putative calpain-like cysteine peptidase (Small myristoylated protein 1)	SMP-1 LMJF_20_1310	Q5SDH5;LmjF.20.1310:mRNA-p1	Q5SDH5;LmjF.20.1310	LmjF.20.1310		X	X	31.6829	31.4293	31.7754	31.0239	30.8439	30.7593	30.7406	30.6846	32.3469	32.1455	32.5572	32.3274	4	4	3	22.9	22.9	17.6	14.989	0	136.81	117880000000	344
Putative calpain-like cysteine peptidase (Small myristoylated protein 2)	SMP-2 LMJF_20_1300	Q5SDH4;LmjF.20.1300:mRNA-p1	Q5SDH4;LmjF.20.1300	LmjF.20.1300		X		NaN	NaN	NaN	NaN	NaN	NaN	NaN	NaN	NaN	22.5698	NaN	NaN	2	1	1	11	5.9	5.9	14.954	0.0045811	7.5811	5663600	1
Putative calreticulin	LMJF_31_2600	Q4Q601;LmjF.31.2600:mRNA-p1	Q4Q601;LmjF.31.2600	LmjF.31.2600		X	X	29.3986	29.9939	29.8105	29.1369	30.6879	29.9905	30.0229	28.7904	30.6021	31.163	29.076	30.3976	14	14	14	31.5	31.5	31.5	45.092	0	175.07	31037000000	255
Putative caltractin	LMJF_36_2430	Q4Q1H8;LmjF.36.2430:mRNA-p1	Q4Q1H8;LmjF.36.2430	LmjF.36.2430	X		X	NaN	NaN	NaN	NaN	NaN	22.2165	NaN	NaN	NaN	23.1089	NaN	24.7509	2	2	2	8.4	8.4	8.4	25.6	0	19.597	145280000	13
Putative cAMP-specific phosphodiesterase	LMJF_04_0030	LmjF.04.0030:mRNA-p1;Q95Z92	LmjF.04.0030;Q95Z92	LmjF.04.0030		X	X	27.1979	27.5955	27.353	27.1323	28.115	27.2961	27.0531	27.2166	28.4178	27.8442	27.5281	27.647	23	23	23	39.6	39.6	39.6	81.718	0	323.31	5716100000	200
Putative carbamoyl-phosphate synthase (EC 6.3.4.16)	LMJF_16_0590	Q4QEW0;LmjF.16.0590:mRNA-p1	Q4QEW0;LmjF.16.0590	LmjF.16.0590		X	X	31.1287	31.0407	30.952	30.8056	31.7923	31.4174	31.4828	31.4592	30.3973	30.3247	30.3082	30.1208	82	82	82	51.6	51.6	51.6	205.9	0	323.31	89147000000	1563
Putative carboxylase (EC 6.4.-.-)	LMJF_01_0050	LmjF.01.0050:mRNA-p1;E9ABZ4	LmjF.01.0050;E9ABZ4	LmjF.01.0050		X	X	27.2808	27.2926	27.5032	26.9048	27.6556	26.5789	26.7833	27.0016	29.7028	28.8061	28.537	28.8873	23	23	23	42.3	42.3	42.3	73.794	0	317.45	8087300000	219
Putative carboxypeptidase;Putative carboxypeptidase (EC 3.4.17.19)	LMJF_14_0180;LMJF_36_6260	Q4QFW7;LmjF.14.0180:mRNA-p1;Q4Q0D4;LmjF.36.6260:mRNA-p1	Q4QFW7;LmjF.14.0180;Q4Q0D4;LmjF.36.6260	LmjF.14.0180		X	X	31.3007	31.3436	31.5734	31.1968	27.7574	30.3238	27.9412	30.3716	29.1667	28.9615	28.897	28.4233	28	28	28	64.5	64.5	64.5	57.082	0	323.31	55948000000	586
Putative cardiolipin synthetase (EC 2.7.8.-)	LMJF_34_2110	LmjF.34.2110:mRNA-p1;Q4Q2Z0	LmjF.34.2110;Q4Q2Z0	LmjF.34.2110	X			NaN	NaN	NaN	21.1805	NaN	NaN	NaN	NaN	NaN	NaN	NaN	NaN	2	2	2	3	3	3	93.529	0.0001587	17.754	57826000	3
Putative carnitine/choline acetyltransferase (EC 2.3.1.-)	LMJF_29_1310	LmjF.29.1310:mRNA-p1;E9ADY9	LmjF.29.1310;E9ADY9	LmjF.29.1310		X	X	31.0856	31.0061	30.7191	30.7809	31.1062	31.1773	31.7285	31.3218	30.8079	30.13	30.8107	30.8388	28	28	28	64	64	64	68.602	0	323.31	84355000000	655
Putative CAS/CSE/importin domain protein	LMJF_30_3390	Q4Q6V0;LmjF.30.3390:mRNA-p1	Q4Q6V0;LmjF.30.3390	LmjF.30.3390		X	X	29.0207	28.9195	28.8802	29.2559	29.5724	29.54	29.8618	29.5916	29.1571	29.5323	29.5638	29.2144	32	32	32	45.8	45.8	45.8	107.84	0	323.31	26100000000	503
Putative casein kinase 1 isoform 2	LMJF_30_3470	Q4Q6U1;LmjF.30.3470:mRNA-p1	Q4Q6U1;LmjF.30.3470	LmjF.30.3470	X		X	23.6598	24.7108	NaN	24.0423	23.9829	NaN	NaN	25.0163	23.628	24.5225	NaN	24.6065	5	5	5	14.1	14.1	14.1	42.312	0	84.089	495910000	23
Putative casein kinase I	LMJF_25_1580	Q4Q9T3;LmjF.25.1580:mRNA-p1	Q4Q9T3;LmjF.25.1580	LmjF.25.1580		X	X	26.5418	26.8801	25.7351	26.4307	25.7236	26.1097	25.2034	25.985	26.2303	26.2434	25.7675	26.1346	13	13	13	29.1	29.1	29.1	57.707	0	139.17	2600500000	78
Putative casein kinase II	LMJF_35_1730	LmjF.35.1730:mRNA-p1;E9AEZ4	LmjF.35.1730;E9AEZ4	LmjF.35.1730		X	X	27.8292	27.033	27.6857	27.7578	25.6303	28.1698	26.6189	28.2106	25.682	26.8054	27.7402	27.5401	17	17	17	43.8	43.8	43.8	42.591	0	232.82	8043500000	202
Putative casein kinase II, alpha chain (EC 2.7.11.1)	LMJF_02_0360	LmjF.02.0360:mRNA-p1;E9ACB1	LmjF.02.0360;E9ACB1	LmjF.02.0360		X	X	28.0059	27.7823	28.0726	28.0854	27.5319	28.5481	27.9291	28.875	29.7595	29.4764	28.7525	28.9419	19	19	19	56.7	56.7	56.7	44.198	0	323.31	12203000000	262
Putative cation transporter	LMJF_19_1380	Q4QD72;LmjF.19.1380:mRNA-p1	Q4QD72;LmjF.19.1380	LmjF.19.1380		X	X	25.1596	26.2608	25.8462	26.0238	27.6832	26.7701	26.9604	27.1079	26.5156	27.02	26.9127	26.9134	9	9	9	20.6	20.6	20.6	64.611	0	180.47	3499100000	119
Putative cation transporter	LMJF_27_1265	LmjF.27.1265:mRNA-p1;E9ADA5	LmjF.27.1265;E9ADA5	LmjF.27.1265		X	X	22.4479	22.3091	NaN	23.2687	24.488	NaN	23.6187	24.346	NaN	NaN	22.7788	23.2473	4	4	4	10	10	10	65.383	0	62.088	402920000	20
Putative CCR4 associated factor	LMJF_22_1630	Q4QBI4;LmjF.22.1630:mRNA-p1	Q4QBI4;LmjF.22.1630	LmjF.22.1630		X	X	27.3027	27.3182	27.2191	27.9483	27.1588	28.4392	28.9268	28.4751	26.9071	25.2168	27.8286	25.9439	10	10	10	42	42	42	37.769	0	240.78	9718400000	148
Putative CDC16	LMJF_30_0710	Q4Q7N6;LmjF.30.0710:mRNA-p1	Q4Q7N6;LmjF.30.0710	LmjF.30.0710	X		X	25.697	25.3417	25.2684	25.421	25.8181	25.2555	25.8831	26.1638	26.0715	25.1403	26.1024	26.3624	13	13	13	32.1	32.1	32.1	61.482	0	125.26	2126400000	87
Putative cdc2-related kinase	LMJF_05_0550	LmjF.05.0550:mRNA-p1;Q4QJE7	LmjF.05.0550;Q4QJE7	LmjF.05.0550	X		X	26.3673	25.5651	25.8442	26.1516	25.0508	25.8956	25.8625	25.8791	26.2671	25.9335	25.7568	26.2859	13	13	13	45.7	45.7	45.7	37.988	0	218.3	2911300000	92
Putative cell cycle associated protein MOB1	MOB1 LMJF_06_0960	Q4QIY1;LmjF.06.0960:mRNA-p1	Q4QIY1;LmjF.06.0960	LmjF.06.0960		X	X	26.8676	26.4665	26.6346	26.729	24.0613	25.6798	24.8796	26.8767	26.6861	26.8954	26.9546	28.2181	5	5	5	25.6	25.6	25.6	26.634	0	42.715	4240200000	106
Putative cell division cycle 45 (CDC45)	LMJF_33_2320	Q4Q3V5;LmjF.33.2320:mRNA-p1	Q4Q3V5;LmjF.33.2320	LmjF.33.2320	X			NaN	NaN	NaN	NaN	23.5596	NaN	NaN	NaN	NaN	NaN	NaN	NaN	2	2	2	6.4	6.4	6.4	87.353	0	35.045	176580000	13
Putative centrin	LMJF_34_2390	Q4Q2W1;LmjF.34.2390:mRNA-p1	Q4Q2W1;LmjF.34.2390	LmjF.34.2390	X		X	27.8611	25.4706	25.3364	27.235	24.4044	27.3052	NaN	26.959	27.112	27.145	25.0653	25.3465	8	8	8	47.5	47.5	47.5	20.784	0	110.7	3448100000	80
Putative centrin	LMJF_07_0710	Q4QIM0;LmjF.07.0710:mRNA-p1	Q4QIM0;LmjF.07.0710	LmjF.07.0710	X		X	27.8057	25.5644	27.2778	26.8515	25.4462	27.0506	24.8715	26.3738	27.9851	27.9493	27.0068	25.654	7	7	7	60.4	60.4	60.4	20.797	0	119.64	5399700000	66
Putative centrin	LMJF_32_0660	Q4Q5L7;LmjF.32.0660:mRNA-p1	Q4Q5L7;LmjF.32.0660	LmjF.32.0660	X		X	26.4495	24.8525	26.2583	26.0117	NaN	NaN	NaN	24.9648	24.2218	25.2669	NaN	24.172	4	4	4	28.2	28.2	28.2	22.888	0	84.766	1492000000	30
Putative centrin	LMJF_36_6110	Q4Q0E9;LmjF.36.6110:mRNA-p1	Q4Q0E9;LmjF.36.6110	LmjF.36.6110		X	X	25.5896	25.2032	23.1891	26.3661	23.94	26.4281	23.3237	26.5713	25.5963	25.5356	24.6567	23.5141	7	7	7	52.7	52.7	52.7	18.8	0	107.62	1502700000	45
Putative centromere/microtubule binding protein cbf5	LMJF_21_1760	Q4QC07;LmjF.21.1760:mRNA-p1	Q4QC07;LmjF.21.1760	LmjF.21.1760		X	X	30.2555	30.2491	30.6918	30.2575	31.2412	30.4579	30.5528	30.9488	30.7627	30.491	30.2867	30.5329	28	28	28	70.2	70.2	70.2	48.427	0	323.31	58123000000	592
Putative chaperone	L7836.02 LMJF_23_0700	Q9U0W0;LmjF.23.0700:mRNA-p1	Q9U0W0;LmjF.23.0700	LmjF.23.0700		X	X	26.3756	25.4535	26.2362	24.9564	23.004	24.7778	NaN	25.4946	24.4814	NaN	NaN	24.3791	4	4	4	50.4	50.4	50.4	13.413	0	63.562	1440900000	25
Putative chaperone DNAJ protein	LMJF_18_1430	Q4QDP6;LmjF.18.1430:mRNA-p1	Q4QDP6;LmjF.18.1430	LmjF.18.1430	X		X	24.4189	24.4553	25.9231	25.1252	26.5555	25.7378	24.2383	24.8259	25.4467	26.2165	24.535	24.9028	13	13	13	12.3	12.3	12.3	121.81	0	199.25	1595200000	43
Putative chaperone protein DNAj	LMJF_18_1490	Q4QDP0;LmjF.18.1490:mRNA-p1	Q4QDP0;LmjF.18.1490	LmjF.18.1490	X		X	25.1644	24.532	25.1637	26.0161	24.3758	25.0212	26.0423	25.3442	NaN	NaN	25.2821	NaN	4	4	4	38.6	38.6	38.6	20.132	0	89.454	1511700000	77
Putative chaperone protein DNAj	LMJF_36_4470	Q4Q0W7;LmjF.36.4470:mRNA-p1	Q4Q0W7;LmjF.36.4470	LmjF.36.4470	X		X	26.3258	24.3145	26.6188	25.851	NaN	26.6034	24.0058	26.5039	25.6137	25.9064	25.5174	NaN	9	9	9	40	40	40	30.871	0	114.31	2246800000	46
Putative chaperone protein DNAj	LMJF_32_3030	Q4Q4W9;LmjF.32.3030:mRNA-p1	Q4Q4W9;LmjF.32.3030	LmjF.32.3030	X		X	25.444	NaN	NaN	25.3551	24.1511	NaN	24.2973	24.0494	25.5101	25.5527	24.9316	24.9994	8	8	8	33.7	33.7	33.7	36.756	0	90.983	1006500000	29
Putative chaperone protein DNAj	LMJF_36_6270	Q4Q0D3;LmjF.36.6270:mRNA-p1	Q4Q0D3;LmjF.36.6270	LmjF.36.6270		X	X	30.4807	30.4022	30.3013	30.361	27.8997	30.1685	29.8455	30.0364	30.6203	30.7628	30.3603	29.7226	15	15	15	61.2	61.2	61.2	37.771	0	303.75	54362000000	440
Putative chaperone protein DNAj	LMJF_35_2980	LmjF.35.2980:mRNA-p1;E9AFC2	LmjF.35.2980;E9AFC2	LmjF.35.2980		X	X	30.1985	30.0431	30.0223	29.7131	28.7523	30.3178	29.9966	30.274	29.8524	29.5737	29.2962	28.8445	18	18	18	52.5	52.5	52.5	51.005	0	323.31	35700000000	411
Putative chaperone protein DNAj	LMJF_04_0940	O97016;LmjF.04.0940:mRNA-p1	O97016;LmjF.04.0940	LmjF.04.0940		X	X	28.6372	28.3239	28.7427	28.2509	27.515	29.0614	29.1091	28.6981	29.4915	28.7336	27.9411	27.1382	12	12	12	32.4	32.4	32.4	51.472	0	201.05	13637000000	224
Putative chaperone protein DNAj	LMJF_32_3300	Q4Q4U2;LmjF.32.3300:mRNA-p1	Q4Q4U2;LmjF.32.3300	LmjF.32.3300		X	X	28.6955	28.3528	28.8474	27.9826	27.6711	28.2768	28.2744	28.6412	29.618	27.9473	27.6893	27.9615	13	13	13	33.5	33.5	33.5	45.031	0	245.89	11962000000	189
Putative chaperonin containing t-complex protein	LMJF_32_1000	Q4Q5I2;LmjF.32.1000:mRNA-p1	Q4Q5I2;LmjF.32.1000	LmjF.32.1000		X	X	32.1375	32.6292	32.1779	31.9885	32.1057	32.7614	32.2208	32.4772	31.4173	31.3831	30.8422	30.7634	32	32	32	64.7	64.7	64.7	59.274	0	323.31	174510000000	1126
Putative chaperonin HSP60, mitochondrial	LMJF_32_1850	Q4Q594;LmjF.32.1850:mRNA-p1	Q4Q594;LmjF.32.1850	LmjF.32.1850		X	X	28.7839	28.7604	28.6058	28.5216	29.1519	28.4398	29.1042	28.7197	28.9544	28.529	28.5412	28.4921	25	23	23	53	49.8	49.8	64.308	0	323.31	15989000000	274
Putative chaperonin HSP60/CNP60	LMJF_30_2820	Q4Q711;LmjF.30.2820:mRNA-p1	Q4Q711;LmjF.30.2820	LmjF.30.2820		X	X	28.1038	27.9456	27.9031	27.3837	28.2351	27.9518	27.6005	28.5178	26.9743	27.4397	27.7227	27.6734	20	20	20	50.2	50.2	50.2	58.035	0	323.31	9996200000	207
Putative chaperonin TCP20	LMJF_13_1660	Q4QFY8;LmjF.13.1660:mRNA-p1;REV__Q4Q2D0;REV__LmjF.34.4110:mRNA-p1	Q4QFY8;LmjF.13.1660	LmjF.13.1660		X	X	32.0048	31.975	31.909	31.6512	31.2643	31.6198	31.9806	31.98	31.4124	31.0759	30.8871	31.3044	29	29	29	63.4	63.4	63.4	58.921	0	323.31	144900000000	915
Putative chloride channel protein	LMJF_04_1000	Q9NF95;LmjF.04.1000:mRNA-p1	Q9NF95;LmjF.04.1000	LmjF.04.1000		X	X	26.5177	26.136	26.2867	26.1904	27.1555	25.9402	26.5206	26.4211	26.4591	26.8201	26.8056	26.791	19	19	19	22	22	22	127.1	0	323.31	2992200000	160
Putative choline/ethanolamine kinase	LMJF_35_1470	LmjF.35.1470:mRNA-p1;E9AEX0	LmjF.35.1470;E9AEX0	LmjF.35.1470		X	X	27.8162	27.9278	28.194	27.4063	27.7416	28.3319	27.8543	28.5499	28.2322	28.039	27.8856	27.9783	22	22	22	41.5	41.5	41.5	76.186	0	323.31	9408800000	235
Putative choline/ethanolamine phosphotransferase (CEPT) (EC 2.7.8.1) (EC 2.7.8.2)	LMJF_36_5900	Q4Q0H0;LmjF.36.5900:mRNA-p1	Q4Q0H0;LmjF.36.5900	LmjF.36.5900		X		NaN	NaN	NaN	NaN	NaN	NaN	NaN	NaN	NaN	NaN	NaN	22.6242	1	1	1	5	5	5	46.344	0.0040053	7.7703	9855000	2
Putative cholinephosphate cytidylyltransferase A	LMJF_18_1330	Q4QDQ6;LmjF.18.1330:mRNA-p1	Q4QDQ6;LmjF.18.1330	LmjF.18.1330	X		X	24.6097	25.0549	24.7796	24.5721	27.199	24.5849	25.1741	24.8135	24.8658	25.0903	25.0035	24.9958	6	6	6	10.3	10.3	10.3	64.949	0	71.942	1964400000	16
Putative chromatin binding protein	LMJF_11_0420	Q4QH38;LmjF.11.0420:mRNA-p1	Q4QH38;LmjF.11.0420	LmjF.11.0420		X	X	26.1469	25.6919	26.1144	25.6933	25.7823	25.5123	25.943	25.86	26.0897	24.8097	25.4231	25.8337	9	9	9	21.6	21.6	21.6	80.857	0	202.16	2062700000	84
Putative chromosomal passenger protein	CPC1 LMJF_30_3480	Q4Q6U0;LmjF.30.3480:mRNA-p1	Q4Q6U0;LmjF.30.3480	LmjF.30.3480	X		X	22.3584	22.4496	22.0559	22.6051	NaN	22.9176	21.8993	22.6073	NaN	22.8943	22.4416	NaN	2	2	2	12.5	12.5	12.5	26.925	0	18.317	169650000	20
Putative clathrin coat assembly protein	LMJF_24_0020	Q4QAX8;LmjF.24.0020:mRNA-p1	Q4QAX8;LmjF.24.0020	LmjF.24.0020		X	X	26.9938	26.3283	26.4401	27.418	26.1025	26.8169	26.0541	26.7923	25.7781	26.6388	26.6854	26.2949	14	14	14	34	34	34	53.916	0	229.71	4459100000	131
Putative cleavage and polyadenylation specificity factor	LMJF_34_3430	Q4Q2K1;LmjF.34.3430:mRNA-p1	Q4Q2K1;LmjF.34.3430	LmjF.34.3430		X	X	29.0155	28.8765	29.0701	28.8204	29.3138	29.1103	29.2502	29.3025	28.6648	28.6957	28.6651	28.6515	28	28	28	44.6	44.6	44.6	84.15	0	323.31	18126000000	491
Putative cleavage and polyadenylation specificity factor 30 kDa subunit	LMJF_09_0720	Q4QHV2;LmjF.09.0720:mRNA-p1	Q4QHV2;LmjF.09.0720	LmjF.09.0720		X	X	28.1775	27.9216	27.7415	27.5876	26.4003	28.456	27.8165	28.2476	27.7477	28.5232	27.4019	26.3633	17	17	17	60.2	60.2	60.2	36.4	0	323.31	8979300000	181
Putative co-chaperone, GrpE	LMJF_30_0735	LmjF.30.0735:mRNA-p1;Q4Q7N3	LmjF.30.0735;Q4Q7N3	LmjF.30.0735		X	X	27.5145	27.0389	27.3935	26.5155	26.0169	27.343	24.6707	27.3147	27.8536	28.066	26.6835	26.8447	8	8	8	45.9	45.9	45.9	22.672	0	107.55	5154900000	86
Putative coatomer zeta subunit	LMJF_35_0110	LmjF.35.0110:mRNA-p1;E9AEI8	LmjF.35.0110;E9AEI8	LmjF.35.0110		X	X	27.5693	27.3701	27.0259	26.7821	28.3734	27.2274	26.9906	27.7721	28.3707	28.2492	23.6961	27.7917	4	4	4	25	25	25	20.292	0	68.955	6362800000	58
Putative condensin subunit 1	LMJF_15_1560	Q4QF22;LmjF.15.1560:mRNA-p1	Q4QF22;LmjF.15.1560	LmjF.15.1560	X		X	25.7886	25.4421	25.5909	24.9834	26.2259	25.6429	24.7511	26.8527	25.3488	25.4093	25.1801	24.8831	24	24	24	23.8	23.8	23.8	140.55	0	274.31	1629200000	120
Putative copper-transporting ATPase-like protein (EC 3.6.3.4)	LMJF_33_2090	Q4Q3X8;LmjF.33.2090:mRNA-p1	Q4Q3X8;LmjF.33.2090	LmjF.33.2090	X			NaN	NaN	NaN	NaN	NaN	NaN	NaN	20.0028	NaN	NaN	NaN	NaN	2	2	2	2.2	2.2	2.2	123.4	0	22.308	13280000	3
Putative coronin	CRN12 LMJF_23_1165	Q4QB38;LmjF.23.1165:mRNA-p1	Q4QB38;LmjF.23.1165	LmjF.23.1165	X		X	29.6606	30.0583	29.506	29.2348	30.1002	29.1741	29.0263	29.187	31.1355	30.3721	29.4509	29.8624	21	21	21	49	49	49	56.612	0	313.79	29460000000	419
Putative CPSF-domain protein	LMJF_30_3710	Q4Q6R7;LmjF.30.3710:mRNA-p1	Q4Q6R7;LmjF.30.3710	LmjF.30.3710		X	X	26.555	26.9584	26.0383	26.5031	27.0026	26.369	27.1916	27.4921	26.1268	26.2698	26.4885	26.4063	24	24	24	23.6	23.6	23.6	144.67	0	323.31	3991700000	162
Putative Csl4p homologue	LMJF_23_1770	Q4QAZ6;LmjF.23.1770:mRNA-p1	Q4QAZ6;LmjF.23.1770	LmjF.23.1770	X		X	25.1321	25.6112	24.3005	24.4527	26.5831	25.0121	22.7955	22.637	24.6328	25.5119	NaN	26.0071	7	7	7	24.2	24.2	24.2	29.507	0	86.692	925480000	53
Putative cullin 2	LMJF_28_2120	Q4Q853;LmjF.28.2120:mRNA-p1	Q4Q853;LmjF.28.2120	LmjF.28.2120		X	X	27.0127	26.5465	26.8491	26.4795	26.6349	26.7797	26.9274	26.44	26.8422	26.8497	27.0514	27.1284	17	17	17	28	28	28	80.001	0	234.55	4170100000	160
Putative CYC2-like cyclin	LMJF_05_0710	Q4QJD1;LmjF.05.0710:mRNA-p1	Q4QJD1;LmjF.05.0710	LmjF.05.0710	X		X	25.1045	24.6575	25.4691	24.8618	26.5797	25.4104	25.5704	24.8744	26.0683	25.7607	24.9206	25.1661	11	11	11	12.9	12.9	12.9	149.62	0	258.21	1185800000	84
Putative CYC2-like cyclin	CYC5 LMJF_33_0770	LmjF.33.0770:mRNA-p1;Q4Q4C8	LmjF.33.0770;Q4Q4C8	LmjF.33.0770	X		X	23.2554	23.5378	22.3651	23.7143	23.0833	23.3669	23.6611	23.0106	23.217	NaN	22.6845	NaN	5	5	5	7.3	7.3	7.3	118.24	0	81.142	351890000	17
Putative CYC2-like cyclin	CYC2 LMJF_32_0820	LmjF.32.0820:mRNA-p1;Q4Q5K0	LmjF.32.0820;Q4Q5K0	LmjF.32.0820		X	X	25.927	26.0096	25.3435	26.1339	25.2723	26.0194	26.0465	25.9688	26.0923	26.0912	26.5829	26.5891	8	8	8	35.1	35.1	35.1	30.186	0	126.81	1936800000	107
Putative cyclin	CYC6 LMJF_32_3320	LmjF.32.3320:mRNA-p1;Q4Q4U0	LmjF.32.3320;Q4Q4U0	LmjF.32.3320	X		X	24.988	25.3907	24.8889	25.0396	24.6211	25.5585	25.6702	26.5101	25.9702	25.2318	25.6623	25.8415	8	8	8	23.3	23.3	23.3	49.389	0	95.884	2045500000	81
Putative cyclin 11	CYC11 LMJF_24_1880	Q4QAE3;LmjF.24.1880:mRNA-p1	Q4QAE3;LmjF.24.1880	LmjF.24.1880	X		X	24.38	NaN	23.878	24.1472	NaN	22.7295	NaN	22.8492	NaN	23.4742	24.2328	22.8771	7	7	7	11.7	11.7	11.7	101.67	0	119.16	372780000	22
Putative cyclophilin 12 (EC 5.2.1.8)	CYP12 LMJF_01_0220	LmjF.01.0220:mRNA-p1;E9AC11	LmjF.01.0220;E9AC11	LmjF.01.0220		X	X	25.9372	26.104	25.9386	26.7423	NaN	25.444	25.4728	25.0746	26.4194	26.3999	25.9436	26.9373	3	3	3	10.4	10.4	10.4	36.186	0	26.549	2116900000	44
Putative cyclophilin 13 (EC 5.2.1.8)	CYP13 LMJF_16_1200	Q4QEP7;LmjF.16.1200:mRNA-p1	Q4QEP7;LmjF.16.1200	LmjF.16.1200		X	X	25.1178	26.0438	25.9157	26.4345	22.7069	25.6609	25.3932	26.2127	24.4744	24.11	25.8401	26.0255	9	9	9	39.6	39.6	39.6	38.688	0	147.93	2176600000	64
Putative cyclophilin 14	CYP14 LMJF_35_1720	LmjF.35.1720:mRNA-p1;E9AEZ3	LmjF.35.1720;E9AEZ3	LmjF.35.1720		X	X	26.6096	26.5087	26.605	26.9251	26.7831	26.859	27.4128	27.119	26.4185	26.5935	25.8285	26.8867	11	11	11	31.8	31.8	31.8	48.593	0	280.64	4763600000	124
Putative cyclophilin 15	CYP15 LMJF_20_0940	LmjF.20.0940:mRNA-p1;Q4QCV2	LmjF.20.0940;Q4QCV2	LmjF.20.0940	X		X	27.885	27.8172	27.6966	28.073	27.6158	28.206	28.5463	28.4046	27.6351	28.2943	28.8128	28.7652	17	17	17	50.1	50.1	50.1	45.897	0	273.41	11108000000	281
Putative cyclophilin 7 (EC 5.2.1.8)	CYP7 LMJF_35_3610	LmjF.35.3610:mRNA-p1;E9AFI5	LmjF.35.3610;E9AFI5	LmjF.35.3610	X		X	NaN	NaN	24.2515	NaN	24.3324	23.6495	24.6133	NaN	NaN	NaN	24.6583	NaN	4	4	4	18.6	18.6	18.6	25.552	0	29.787	486810000	13
Putative cyclophilin 8 (EC 5.2.1.8)	CYP8 LMJF_24_1315	LmjF.24.1315:mRNA-p1;Q4QAK0	LmjF.24.1315;Q4QAK0	LmjF.24.1315	X		X	26.6139	26.0154	26.7069	26.0636	24.3995	25.6603	25.3749	26.1102	27.0205	24.4945	26.395	25.8199	7	7	7	49.7	49.7	49.7	21.373	0	86.525	2902900000	61
Putative cyclophilin type peptidyl-prolyl cis-trans isomerase (EC 5.2.1.8)	CyP3 LMJF_23_0125	Q4QBG3;LmjF.23.0125:mRNA-p1	Q4QBG3;LmjF.23.0125	LmjF.23.0125	X			NaN	NaN	NaN	NaN	NaN	NaN	NaN	24.7012	NaN	NaN	NaN	NaN	2	2	2	10.9	10.9	10.9	20.356	0	30.277	559410000	18
Putative cyclosporin 16 (EC 5.2.1.8)	CYP16 LMJF_18_0880	LmjF.18.0880:mRNA-p1;Q4QDV4	LmjF.18.0880;Q4QDV4	LmjF.18.0880	X		X	25.3744	24.8388	25.5621	24.5436	26.6767	25.237	25.4139	25.7602	25.5161	26.1	25.7245	26.0147	13	13	13	14.5	14.5	14.5	123.44	0	157.32	1610000000	81
Putative cystathione gamma lyase (EC 4.4.1.1)	LMJF_35_3230	LmjF.35.3230:mRNA-p1;E9AFE7	LmjF.35.3230;E9AFE7	LmjF.35.3230		X	X	32.6658	32.7975	33.1204	32.6416	33.8749	33.051	32.8095	33.416	33.2299	32.7529	32.4918	32.4123	22	22	22	57.2	57.2	57.2	44.532	0	323.31	326310000000	915
Putative cysteine desulfurase (EC 2.8.1.7)	LMJF_27_1060	LmjF.27.1060:mRNA-p1;E9AD84	LmjF.27.1060;E9AD84	LmjF.27.1060		X	X	29.3654	29.2326	29.2712	28.9098	29.0747	29.2666	29.7245	29.4125	29.1678	29.0921	28.9388	29.1732	25	25	25	68	68	68	47.85	0	323.31	23197000000	433
Putative cysteine peptidase, Clan CA,family C48	LMJF_26_2070	Q4Q8Y5;LmjF.26.2070:mRNA-p1	Q4Q8Y5;LmjF.26.2070	LmjF.26.2070	X		X	25.4845	25.5753	25.7426	25.0233	26.0478	24.9664	26.1313	25.1345	26.3419	25.008	25.7703	25.8379	19	19	19	17.9	17.9	17.9	143.1	0	323.31	1818500000	98
Putative cysteine peptidase, Clan CD,family C13	GPI8 LMJF_18_0360	Q4QE06;LmjF.18.0360.2:mRNA-p1;LmjF.18.0360.1:mRNA-p1	Q4QE06;LmjF.18.0360.2;LmjF.18.0360.1	LmjF.18.0360		X	X	25.3572	25.0282	25.0822	25.2153	25.4331	22.5098	NaN	25.3341	25.3986	25.0848	25.0807	25.4855	4	4	4	15.7	15.7	15.7	39.774	0	45.199	1233100000	55
Putative cysteinyl-tRNA synthetase (EC 6.1.1.16)	LMJF_12_0250	Q4QGR8;LmjF.12.0250:mRNA-p1	Q4QGR8;LmjF.12.0250	LmjF.12.0250		X	X	30.8557	30.6553	30.4119	30.4349	29.4914	31.1478	30.633	31.1145	31.6106	31.5799	31.8636	31.2933	32	32	32	46.3	46.3	46.3	88.542	0	323.31	70584000000	838
Putative cytochrome b-domain protein	LMJF_02_0050	LmjF.02.0050:mRNA-p1;E9AC79	LmjF.02.0050;E9AC79	LmjF.02.0050		X	X	26.8796	27.0433	26.8682	26.8113	27.2825	27.5174	26.3776	27.121	27.6686	27.6929	27.8538	27.7186	8	8	8	46.3	46.3	46.3	24.179	0	80.658	5611500000	147
Putative cytochrome b5	LMJF_11_0580	Q4QH22;LmjF.11.0580:mRNA-p1	Q4QH22;LmjF.11.0580	LmjF.11.0580		X	X	28.689	28.2022	29.1384	28.384	28.3232	28.6448	28.1734	28.2676	28.6042	28.0684	28.8692	27.6538	5	5	5	50.7	50.7	50.7	15.872	0	65.766	14633000000	110
Putative cytochrome b5-like protein	LMJF_09_1490	Q4QHM6;LmjF.09.1490:mRNA-p1	Q4QHM6;LmjF.09.1490	LmjF.09.1490		X	X	29.9867	29.9239	29.892	29.2424	29.9541	29.8643	26.9413	29.5799	27.562	28.4975	27.1632	28.5666	5	5	5	64.1	64.1	64.1	12.947	0	141	23911000000	196
Putative cytochrome c oxidase assembly factor (EC 1.9.3.1)	LMJF_04_1130	O97196;LmjF.04.1130:mRNA-p1	O97196;LmjF.04.1130	LmjF.04.1130		X	X	27.0492	26.2251	26.9971	25.7428	26.6324	25.5101	24.497	27.1646	27.2791	26.2134	26.7801	26.9478	8	8	8	30	30	30	34.784	0	122.23	3578900000	89
Putative cytochrome c oxidase assembly protein (EC 1.9.3.1)	LMJF_03_0100	LmjF.03.0100:mRNA-p1;E9ACF7	LmjF.03.0100;E9ACF7	LmjF.03.0100		X	X	26.1661	26.1585	25.4724	25.8245	25.7386	26.3615	26.0158	26.2106	25.5413	26.5496	26.3226	26.7898	6	6	6	31.6	31.6	31.6	28.779	0	95.828	2553400000	66
Putative cytochrome c oxidase copper chaperone	LMJF_03_0740	LmjF.03.0740:mRNA-p1;E9ACL9	LmjF.03.0740;E9ACL9	LmjF.03.0740		X	X	27.5244	26.9677	27.2512	26.0683	26.0512	27.9589	24.1337	27.542	29.2085	28.5901	25.8427	25.0493	7	7	7	47.6	47.6	47.6	9.3604	0	154.07	4906600000	79
Putative cytochrome c oxidase subunit 10 (EC 1.9.3.1)	LMJF_23_0370	Q4QBD7;LmjF.23.0370:mRNA-p1	Q4QBD7;LmjF.23.0370	LmjF.23.0370		X	X	28.977	28.4127	29.2337	27.9666	26.7814	27.7722	25.53	29.1387	26.6687	26.2581	25.8977	25.8156	6	6	6	33.9	33.9	33.9	14.12	0	123.02	11950000000	123
Putative cytochrome c oxidase subunit V (EC 1.9.3.1)	LMJF_26_1710	Q4Q922;LmjF.26.1710:mRNA-p1	Q4Q922;LmjF.26.1710	LmjF.26.1710		X	X	30.5632	29.2512	30.0349	30.4557	27.8771	30.7269	27.6312	30.9746	27.7789	29.1459	27.6863	27.4522	9	9	9	55.1	55.1	55.1	22.29	0	184.56	44817000000	287
Putative cytochrome c oxidase subunit VI (EC 1.9.3.1)	COX6 LMJF_21_1710	Q4QC12;LmjF.21.1710:mRNA-p1	Q4QC12;LmjF.21.1710	LmjF.21.1710		X	X	29.0889	28.3273	29.2311	28.168	25.0744	29.6699	25.4401	29.4427	25.0674	27.2862	24.8848	25.3409	11	11	11	57.3	57.3	57.3	19.207	0	217.56	16810000000	162
Putative cytochrome c oxidase VII (EC 1.9.3.1)	LMJF_25_1130	Q4Q9Y0;LmjF.25.1130:mRNA-p1	Q4Q9Y0;LmjF.25.1130	LmjF.25.1130		X	X	28.8683	28.8401	28.4242	28.8005	27.4592	30.3626	27.0834	30.1618	26.7482	27.1939	27.9571	27.4035	8	8	8	62.4	62.4	62.4	19.07	0	149.3	20685000000	165
Putative cytochrome c oxidase VIII (COX VIII) (EC 1.9.3.1)	LMJF_31_1570	Q4Q6A5;LmjF.31.1570:mRNA-p1	Q4Q6A5;LmjF.31.1570	LmjF.31.1570		X	X	25.3705	26.8259	26.5979	27.5582	26.3746	27.452	27.0647	27.9904	NaN	24.6589	26.1453	23.5117	7	7	7	45.9	45.9	45.9	18.87	0	112.82	6077700000	89
Putative cytochrome c1, heme protein,mitochondrial (EC 1.10.2.2)	LMJF_07_0060	Q4QIT8;LmjF.07.0060:mRNA-p1	Q4QIT8;LmjF.07.0060	LmjF.07.0060		X	X	28.337	28.7795	29.3321	29.1262	27.6284	29.623	27.734	29.6077	27.6784	27.7596	27.2236	27.5054	10	10	10	50.4	50.4	50.4	29.877	0	272.89	17908000000	200
Putative cytochrome P450 reductase	LMJF_35_2560	LmjF.35.2560:mRNA-p1;E9AF79	LmjF.35.2560;E9AF79	LmjF.35.2560	X		X	25.3599	23.4916	23.8698	24.9554	25.1289	25.3124	25.5674	25.8487	25.2471	24.1197	25.5412	25.898	14	14	14	20.9	20.9	20.9	90.91	0	128.3	1558900000	96
Putative cytochrome-b5 reductase (EC 1.6.2.2)	LMJF_32_2340	Q4Q541;LmjF.32.2340:mRNA-p1	Q4Q541;LmjF.32.2340	LmjF.32.2340		X	X	27.7318	28.0207	27.7429	27.5682	25.9778	27.9893	26.1063	28.1533	26.818	27.3662	26.8046	25.4731	10	10	10	33.4	33.4	33.4	37.417	0	233.97	6929100000	149
Putative cytoskeleton-associated protein CAP5.5	LMJF_31_0440	Q4Q6L9;LmjF.31.0440:mRNA-p1	Q4Q6L9;LmjF.31.0440	LmjF.31.0440		X	X	33.0345	32.6706	32.5072	33.2611	33.4826	33.0909	33.2714	33.182	31.8885	32.1278	32.9106	32.8123	33	33	33	64.9	64.9	64.9	80.008	0	323.31	306390000000	1642
Putative DEAD box RNA helicase	LMJF_36_1840	Q4Q1P0;LmjF.36.1840:mRNA-p1	Q4Q1P0;LmjF.36.1840	LmjF.36.1840	X		X	27.0123	27.0764	26.6081	27.4409	28.3496	27.3961	27.6372	28.6196	26.2991	26.2856	26.4188	26.5282	22	22	22	44.9	44.9	44.9	73.082	0	263.93	6475400000	173
Putative DEAD box RNA helicase	LMJF_36_1850	Q4Q1N9;LmjF.36.1850:mRNA-p1	Q4Q1N9;LmjF.36.1850	LmjF.36.1850	X		X	26.7371	26.1617	27.0652	26.2685	26.3218	27.0198	26.5294	26.8797	24.6228	25.5309	24.9388	24.9857	16	16	16	40.4	40.4	40.4	59.149	0	259.74	3333200000	133
Putative DEAD box RNA helicase	LMJF_36_2130	Q4Q1K8;LmjF.36.2130:mRNA-p1	Q4Q1K8;LmjF.36.2130	LmjF.36.2130		X	X	30.7521	30.9185	30.74	30.3463	31.017	30.8547	30.8457	30.6462	30.3734	29.7639	29.6669	29.3721	31	31	30	64.2	64.2	62.3	63.132	0	323.31	62928000000	759
Putative DEAD-boc ATP-dependent (RNA) helicase	LMJF_11_0190	Q4QH61;LmjF.11.0190:mRNA-p1	Q4QH61;LmjF.11.0190	LmjF.11.0190	X		X	23.6222	23.3657	24.2087	22.5922	23.7017	NaN	24.2978	23.6907	23.6021	23.8547	22.7666	NaN	6	6	6	12.6	12.6	12.6	66.05	0	122.59	404360000	27
Putative DEAD/DEAH box helicase	LMJF_32_3490	Q4Q4S3;LmjF.32.3490:mRNA-p1	Q4Q4S3;LmjF.32.3490	LmjF.32.3490	X		X	NaN	NaN	22.8385	NaN	NaN	NaN	24.5688	23.579	NaN	NaN	NaN	NaN	4	4	4	9.1	9.1	9.1	76.412	0	50.177	323490000	16
Putative DEAD/DEAH box helicase	LMJF_10_0140	Q4QHK6;LmjF.10.0140:mRNA-p1	Q4QHK6;LmjF.10.0140	LmjF.10.0140	X			NaN	NaN	NaN	19.4839	NaN	NaN	NaN	NaN	NaN	NaN	NaN	NaN	2	2	2	4.3	4.3	4.3	80.31	0	18.694	13440000	3
Putative DEAD/DEAH box helicase	LMJF_36_2530	Q4Q1G8;LmjF.36.2530:mRNA-p1	Q4Q1G8;LmjF.36.2530	LmjF.36.2530		X	X	25.2722	24.6941	25.7088	26.1605	25.9966	25.558	26.7996	27.0134	24.4064	24.0135	26.5128	26.0195	18	18	18	36	36	36	77.582	0	182.85	2777000000	98
Putative dead/h helicase	LMJF_36_2830	Q4Q1D7;LmjF.36.2830:mRNA-p1	Q4Q1D7;LmjF.36.2830	LmjF.36.2830	X		X	27.4006	27.6384	27.7849	27.3989	27.9427	27.8121	27.7398	27.5641	27.6139	27.6281	27.5845	27.1168	36	36	36	38.3	38.3	38.3	123.2	0	323.31	7304700000	257
Putative DEAH-box RNA helicase	LMJF_36_0870	Q4Q1Y9;LmjF.36.0870:mRNA-p1	Q4Q1Y9;LmjF.36.0870	LmjF.36.0870		X	X	26.5797	25.9507	26.405	26.0058	26.3821	25.7171	25.9554	26.3115	26.2084	25.6846	26.0863	25.6457	18	18	18	22.2	22.2	22.2	103.79	0	255.11	2854600000	134
Putative deaminase (EC 3.5.4.-)	LMJF_10_0730	Q4QHE1;LmjF.10.0730:mRNA-p1	Q4QHE1;LmjF.10.0730	LmjF.10.0730	X		X	24.154	24.1866	24.3015	23.4394	22.7044	24.1777	23.1982	23.9271	26.2372	25.6353	24.1612	NaN	4	4	4	24.9	24.9	24.9	30.298	0	72.616	676920000	33
Putative delta tubulin	LMJF_36_4990	Q4Q0R3;LmjF.36.4990:mRNA-p1	Q4Q0R3;LmjF.36.4990	LmjF.36.4990	X		X	24.5947	24.6896	NaN	24.1319	24.1356	NaN	24.2809	24.2445	24.0215	NaN	23.079	23.4732	3	3	3	9.8	9.8	9.8	60.103	0	46.549	505190000	18
Putative delta-1-pyrroline-5-carboxylate dehydrogenase (EC 1.5.1.12)	LMJF_03_0200	LmjF.03.0200:mRNA-p1;E9ACG7	LmjF.03.0200;E9ACG7	LmjF.03.0200		X	X	33.1777	33.1015	32.9362	32.6955	32.6257	32.7702	33.1607	32.696	34.3721	33.8609	33.632	33.3687	32	32	32	62.5	62.5	62.5	61.899	0	323.31	318880000000	1172
Putative deoxyhypusine synthase (EC 2.5.1.46)	LMJF_20_0250	Q4QD19;LmjF.20.0250:mRNA-p1	Q4QD19;LmjF.20.0250	LmjF.20.0250	X		X	25.6038	24.8912	23.7641	25.847	25.175	25.7047	26.807	26.8008	24.3848	24.2034	25.8167	25.1029	9	9	9	33.8	33.8	33.8	40.825	0	144.83	2420100000	67
Putative deoxyribodipyrimidine photolyase (EC 4.1.99.3)	LMJF_33_0470	Q4Q4G2;LmjF.33.0470:mRNA-p1	Q4Q4G2;LmjF.33.0470	LmjF.33.0470	X			NaN	NaN	NaN	NaN	NaN	NaN	NaN	NaN	NaN	NaN	NaN	22.8403	5	5	5	12	12	12	61.591	0	38.204	86652000	10
Putative deoxyribose-phosphate aldolase (EC 4.1.2.4)	LMJF_06_1070	Q4QIW9;LmjF.06.1070:mRNA-p1	Q4QIW9;LmjF.06.1070	LmjF.06.1070		X	X	29.4369	29.1838	29.2538	29.4261	28.9692	29.2573	29.0856	29.6205	30.5475	30.5382	30.1871	30.1605	14	14	14	68.3	68.3	68.3	29.703	0	233.38	30113000000	368
Putative deoxyuridine triphosphatase (dUTPase) (EC 3.6.1.23)	dut DUT LMJF_06_0560	O15826;LmjF.06.0560:mRNA-p1	O15826;LmjF.06.0560	LmjF.06.0560		X	X	28.3482	28.3488	29.0197	28.3163	26.123	27.9329	25.5093	27.54	29.7749	29.034	28.0917	28.597	6	6	6	24.6	24.6	24.6	30.353	0	131.93	11133000000	134
Putative dephospho-CoA kinase (EC 2.7.1.24)	LMJF_22_1530	Q4QBJ4;LmjF.22.1530:mRNA-p1	Q4QBJ4;LmjF.22.1530	LmjF.22.1530		X	X	22.4423	21.9984	21.8554	23.1014	21.5581	21.9086	22.5137	24.3928	NaN	24.5095	24.9176	24.0545	4	4	4	23.8	23.8	23.8	26.8	0	33.172	370640000	20
Putative developmentally regulated GTP-binding protein 1	LMJF_36_2250	Q4Q1J6;LmjF.36.2250:mRNA-p1	Q4Q1J6;LmjF.36.2250	LmjF.36.2250		X	X	30.411	30.2101	30.4202	30.1111	30.8428	31.0006	30.8348	30.777	29.4661	30.0917	29.8044	29.9382	20	20	20	54.3	54.3	54.3	41.015	0	323.31	56642000000	626
Putative developmentally regulated protein	LMJF_15_1050 LMJF_15_1070 LMJF_15_1090 LMJF_15_1110 LMJF_15_1130 LMJF_15_1150	Q4QF77;LmjF.15.1150:mRNA-p1;LmjF.15.1130:mRNA-p1;LmjF.15.1110:mRNA-p1;LmjF.15.1090:mRNA-p1;LmjF.15.1070:mRNA-p1;LmjF.15.1050:mRNA-p1	Q4QF77;LmjF.15.1150;LmjF.15.1130;LmjF.15.1110;LmjF.15.1090;LmjF.15.1070;LmjF.15.1050	LmjF.15.1150		X		NaN	NaN	NaN	NaN	NaN	NaN	NaN	NaN	NaN	NaN	NaN	22.5354	2	2	2	16.4	16.4	16.4	13.177	0.0007734	13.251	86388000	5
Putative diacylglycerol acyltransferase (EC 2.3.1.20)	LMJF_25_1630	Q4Q9S8;LmjF.25.1630:mRNA-p1	Q4Q9S8;LmjF.25.1630	LmjF.25.1630		X	X	25.9641	25.6344	26.3194	25.5893	26.9467	26.0423	26.0703	24.538	26.5512	25.9044	26.3747	26.2841	12	12	12	24.2	24.2	24.2	68.607	0	221.21	2140400000	100
Putative diacylglycerol acyltransferase (EC 2.3.1.20)	LMJF_27_1560;LMJF_27_1590	LmjF.27.1560:mRNA-p1;E9ADD5;LmjF.27.1590:mRNA-p1;E9ADD8	LmjF.27.1560;E9ADD5	LmjF.27.1560		X	X	25.4805	24.6594	25.8202	25.7844	27.0151	25.6343	25.8389	25.6893	25.3774	24.2354	26.2729	26.0058	13	13	13	12.6	12.6	12.6	177.05	0	236.34	1908900000	75
Putative diacylglycerol kinase (EC 2.7.1.107)	LMJF_16_1290	Q4QEN8;LmjF.16.1290:mRNA-p1	Q4QEN8;LmjF.16.1290	LmjF.16.1290	X		X	24.7044	24.7685	23.4721	24.1358	25.9653	24.2444	25.1176	24.6564	24.4886	24.0842	24.2645	24.3692	6	6	6	12.5	12.5	12.5	77.464	0	60.843	855390000	46
Putative dihydroceramide synthase (EC 2.3.1.24)	LMJF_31_1780	Q4Q684;LmjF.31.1780:mRNA-p1	Q4Q684;LmjF.31.1780	LmjF.31.1780		X	X	27.4712	26.7001	25.9407	28.3521	28.8833	28.4743	27.7813	27.6784	28.8964	26.5449	28.5773	27.5461	6	6	6	14.3	14.3	14.3	52.798	0	89.783	6806000000	69
Putative dihydrolipoamide dehydrogenase (EC 1.8.1.4)	GCVL-1 LMJF_29_1830	LmjF.29.1830:mRNA-p1;E9AE44	LmjF.29.1830;E9AE44	LmjF.29.1830		X	X	26.9754	26.5706	27.1665	26.4308	27.2303	26.9888	26.8019	27.4645	25.4404	26.6822	26.8912	26.4133	16	16	16	37.2	37.2	37.2	56.182	0	209.4	4274800000	140
Putative dihydroorotase (EC 3.5.2.3)	LMJF_16_0580	Q4QEW1;LmjF.16.0580:mRNA-p1	Q4QEW1;LmjF.16.0580	LmjF.16.0580		X	X	27.2881	27.132	27.6599	27.7146	27.6211	27.696	27.8499	26.9101	28.3173	28.4062	25.5791	27.1776	10	10	10	33.1	33.1	33.1	43.882	0	275.53	6963200000	183
Putative dihydrouridine synthase (Dus)	LMJF_31_1930	Q4Q669;LmjF.31.1930:mRNA-p1	Q4Q669;LmjF.31.1930	LmjF.31.1930	X		X	26.8043	26.4529	26.8165	26.6595	25.8254	26.1722	26.7384	26.1727	26.5685	26.1339	26.112	26.1012	18	18	18	43.3	43.3	43.3	71.021	0	323.31	3720100000	131
Putative diphthamide synthesis protein	LMJF_29_1780	LmjF.29.1780:mRNA-p1;E9AE39	LmjF.29.1780;E9AE39	LmjF.29.1780	X		X	24.1411	24.2648	24.4536	23.6477	25.1276	26.1669	23.7087	24.0733	24.9872	25.4285	NaN	NaN	5	5	5	16.6	16.6	16.6	41.69	0	45.439	544550000	28
Putative DNA excision repair protein	LMJF_14_0840	Q4QFP9;LmjF.14.0840:mRNA-p1	Q4QFP9;LmjF.14.0840	LmjF.14.0840	X		X	25.0323	24.6327	25.1168	24.6374	25.6776	NaN	25.1952	25.5045	24.6783	24.6582	24.768	24.7099	11	11	11	12	12	12	137.89	0	121.2	1194300000	40
Putative DNA excision repair protein (EC 3.6.1.-)	LMJF_24_2280	Q4QAA2;LmjF.24.2280:mRNA-p1	Q4QAA2;LmjF.24.2280	LmjF.24.2280	X		X	25.2418	25.1123	25.1962	24.714	25.885	NaN	25.1833	25.8117	24.8934	24.5553	25.4431	25.7003	10	10	10	16.2	16.2	16.2	91.743	0	110.27	1345200000	61
Putative DNA excision/repair protein SNF2	LMJF_01_0240	LmjF.01.0240:mRNA-p1;E9AC13	LmjF.01.0240;E9AC13	LmjF.01.0240		X	X	NaN	NaN	NaN	NaN	22.4166	NaN	NaN	NaN	21.9035	NaN	21.8508	NaN	4	4	4	5.5	5.5	5.5	99.074	0	29.759	102890000	8
Putative DNA helicase	LMJF_24_0610	Q4QAS2;LmjF.24.0610:mRNA-p1	Q4QAS2;LmjF.24.0610	LmjF.24.0610	X			NaN	NaN	NaN	18.8693	NaN	NaN	NaN	NaN	NaN	NaN	NaN	NaN	1	1	1	1.5	1.5	1.5	110.42	0.0031385	8.305	2848700	2
Putative DNA ligase k alpha (EC 6.5.1.1)	LMJF_26_1340	Q4Q960;LmjF.26.1340:mRNA-p1	Q4Q960;LmjF.26.1340	LmjF.26.1340	X		X	22.4855	22.6984	23.3562	23.5568	22.029	NaN	NaN	22.7598	22.1416	NaN	NaN	NaN	3	3	3	6.5	6.5	6.5	67.588	0	41.518	277370000	9
Putative DNA mismatch repair protein	LMJF_33_0410	Q4Q4J6;LmjF.33.0410:mRNA-p1	Q4Q4J6;LmjF.33.0410	LmjF.33.0410	X		X	27.6148	27.5365	27.7174	27.2053	28.5215	27.3854	27.368	27.6119	26.7223	27.3002	27.0293	27.0228	23	23	23	29.3	29.3	29.3	103.79	0	297.03	6340600000	214
Putative DNA photolyase (EC 4.1.99.3)	LMJF_09_0360	Q4QHY9;LmjF.09.0360:mRNA-p1	Q4QHY9;LmjF.09.0360	LmjF.09.0360	X		X	24.512	NaN	23.8181	25.0688	24.6867	24.2016	25.3386	24.8543	NaN	NaN	23.9989	23.5718	12	12	12	20.1	20.1	20.1	102.53	0	122.11	998210000	44
Putative DNA polymerase delta subunit 2 (EC 2.7.7.7)	LMJF_25_1410	Q4Q9V2;LmjF.25.1410:mRNA-p1	Q4Q9V2;LmjF.25.1410	LmjF.25.1410		X	X	27.4927	27.3966	26.9967	27.2993	27.2652	27.012	27.3738	27.6592	26.7774	26.8833	27.1798	27.0976	16	16	16	37.8	37.8	37.8	64.245	0	306.04	5771600000	183
Putative DNA polymerase epsilon catalytic subunit (EC 2.7.7.7)	LMJF_35_4360	LmjF.35.4360:mRNA-p1;E9AFR3	LmjF.35.4360;E9AFR3	LmjF.35.4360	X		X	26.7662	25.8979	26.1564	26.7392	27.1636	26.5484	26.7073	26.8389	24.6771	24.0601	25.7483	25.146	32	32	32	19.2	19.2	19.2	258.99	0	323.31	3249700000	151
Putative DNA polymerase epsilon subunit b (EC 2.7.7.7)	LMJF_35_1790	LmjF.35.1790:mRNA-p1;E9AF00	LmjF.35.1790;E9AF00	LmjF.35.1790	X		X	25.5743	25.3307	25.4946	24.9994	26.0414	25.3842	25.7718	25.4765	24.1635	25.4664	24.7523	25.2942	12	12	12	27.5	27.5	27.5	61.375	0	205.05	1373400000	101
Putative DNA polymerase eta	LMJF_21_0620;LMJF_21_0630	Q4QCF3;LmjF.21.0620:mRNA-p1;Q4QCF2;LmjF.21.0630:mRNA-p1	Q4QCF3;LmjF.21.0620;Q4QCF2;LmjF.21.0630	LmjF.21.0620	X		X	23.1893	22.5698	NaN	23.2365	22.7382	NaN	23.5975	23.4184	22.5887	21.6376	23.5136	23.4184	5	5	5	9	9	9	84.113	0	47.924	275150000	22
Putative DNA polymerase kappa	LMJF_28_1410	Q4Q8C5;LmjF.28.1410:mRNA-p1	Q4Q8C5;LmjF.28.1410	LmjF.28.1410	X			NaN	NaN	20.413	NaN	NaN	NaN	NaN	NaN	NaN	NaN	NaN	NaN	1	1	1	2.1	2.1	2.1	82.362	0.0031978	9.9594	29420000	5
Putative DNA polymerase kappa (EC 2.7.7.7)	LMJF_28_1420	LmjF.28.1420:mRNA-p1;Q4Q8C4	LmjF.28.1420;Q4Q8C4	LmjF.28.1420		X	X	28.3146	28.8957	28.3458	28.2515	28.4281	28.1308	28.4497	28.5313	28.301	27.9116	27.8581	27.8841	27	27	25	51	51	51	72.928	0	323.31	11810000000	295
Putative DNA polymerase theta	LMJF_24_0890	Q4QAP4;LmjF.24.0890:mRNA-p1	Q4QAP4;LmjF.24.0890	LmjF.24.0890	X		X	22.5356	23.7678	NaN	24.0698	23.9401	NaN	NaN	23.6799	NaN	NaN	23.7389	24.2429	6	6	6	7.7	7.7	7.7	125.66	0	57.15	400730000	17
Putative DNA polymerase theta	LMJF_23_1380	LmjF.23.1380:mRNA-p1;Q4QB14	LmjF.23.1380;Q4QB14	LmjF.23.1380	X			NaN	NaN	NaN	NaN	NaN	24.3058	NaN	NaN	NaN	NaN	NaN	NaN	2	2	2	1.2	1.2	1.2	232.9	0	30.65	124890000	3
Putative DNA repair and recombination protein RAD54	LMJF_24_0760	Q4QAQ7;LmjF.24.0760:mRNA-p1	Q4QAQ7;LmjF.24.0760	LmjF.24.0760	X		X	NaN	NaN	NaN	22.7174	23.5504	NaN	23.1726	22.8868	NaN	NaN	23.0646	22.8527	4	4	4	5.1	5.1	5.1	122.38	0	36.648	300850000	9
Putative DNA repair helicase	LMJF_03_0590	E9ACK4;LmjF.03.0590:mRNA-p1	E9ACK4;LmjF.03.0590	LmjF.03.0590	X		X	22.1279	22.0248	22.4678	NaN	23.8086	23.3508	22.8123	22.5195	23.5837	23.5241	23.9323	23.4271	5	5	5	5.8	5.8	5.8	145.02	0	82.142	227220000	29
Putative DNA repair helicase	LMJF_29_0590	LmjF.29.0590:mRNA-p1;E9ADR1	LmjF.29.0590;E9ADR1	LmjF.29.0590	X		X	NaN	24.609	24.1197	NaN	NaN	24.3474	NaN	24.4538	NaN	NaN	NaN	NaN	5	5	5	7	7	7	121.83	0	58.372	440980000	12
Putative DNA repair helicase	LMJF_32_3920	Q4Q4N0;LmjF.32.3920:mRNA-p1	Q4Q4N0;LmjF.32.3920	LmjF.32.3920	X			21.4582	NaN	NaN	NaN	21.2093	NaN	NaN	NaN	NaN	NaN	21.4723	NaN	4	4	4	6.7	6.7	6.7	89.249	0	32.983	90073000	10
Putative DNA repair protein	LMJF_25_0740	Q4QA20;LmjF.25.0740:mRNA-p1	Q4QA20;LmjF.25.0740	LmjF.25.0740	X		X	27.0251	27.1568	27.2398	27.0281	27.6545	26.0982	26.8108	26.8829	26.7182	27.2401	27.1453	27.1736	27	27	27	27.3	27.3	27.3	122.53	0	323.31	4782300000	256
Putative DNA repair protein	LMJF_28_0760	LmjF.28.0760:mRNA-p1;Q4Q8J3	LmjF.28.0760;Q4Q8J3	LmjF.28.0760	X		X	23.4906	24.1526	24.0875	23.9307	25.291	24.3297	24.9764	24.9265	23.0342	22.7927	24.4209	24.8595	8	8	8	12.2	12.2	12.2	88.853	0	99.792	752790000	44
Putative DNA repair protein	LMJF_08_0140	Q4QIF5;LmjF.08.0140:mRNA-p1	Q4QIF5;LmjF.08.0140	LmjF.08.0140	X		X	23.585	24.2553	24.5965	23.8377	24.3456	24.2472	24.4136	23.7735	24.9186	24.2236	24.6752	24.2463	12	12	12	13.9	13.9	13.9	135.19	0	192.21	793180000	33
Putative DNA repair protein RAD2	LMJF_35_3590	LmjF.35.3590:mRNA-p1;E9AFI3	LmjF.35.3590;E9AFI3	LmjF.35.3590	X			NaN	NaN	NaN	17.9282	NaN	NaN	NaN	NaN	NaN	NaN	NaN	NaN	1	1	1	1.4	1.4	1.4	99.318	0.0031569	8.5477	3706200	2
Putative DNA replication factor	LMJF_35_4910	LmjF.35.4910:mRNA-p1;E9AFW6	LmjF.35.4910;E9AFW6	LmjF.35.4910	X		X	NaN	25.9049	NaN	NaN	26.8702	NaN	26.9455	NaN	26.6933	NaN	26.5295	27.0099	5	5	5	6.1	6.1	6.1	97.075	0	44.549	2207200000	16
Putative DNA replication licensing factor	LMJF_28_2385	Q4Q826;LmjF.28.2385:mRNA-p1	Q4Q826;LmjF.28.2385	LmjF.28.2385	X		X	26.4434	26.1313	26.7903	26.3823	25.9947	25.8259	27.0573	26.4054	25.8871	24.8311	26.1137	26.2242	19	19	19	24.5	24.5	24.5	96.959	0	277.43	2636800000	123
Putative DNA replication licensing factor	LMJF_05_0330	Q4QJG9;LmjF.05.0330.2:mRNA-p1;LmjF.05.0330.1:mRNA-p1	Q4QJG9;LmjF.05.0330.2;LmjF.05.0330.1	LmjF.05.0330	X			23.4588	NaN	NaN	NaN	NaN	NaN	22.0914	NaN	NaN	NaN	NaN	NaN	4	4	4	4.5	4.5	4.5	104.59	0	34.589	150280000	6
Putative DNA-dependent ATPase	LMJF_33_1700	Q4Q417;LmjF.33.1700:mRNA-p1;REV__Q4Q1R8;REV__LmjF.36.1580:mRNA-p1	Q4Q417;LmjF.33.1700	LmjF.33.1700		X	X	27.1239	26.679	27.012	27.1038	26.8699	27.4086	27.499	27.7358	26.8134	26.7353	27.4319	27.2648	38	38	38	45.2	45.2	45.2	125.76	0	323.31	5773200000	257
Putative DNA-direcetd RNA polymerase II,subunit 9	LMJF_28_0120	Q4Q8Q8;LmjF.28.0120:mRNA-p1	Q4Q8Q8;LmjF.28.0120	LmjF.28.0120	X		X	23.4319	22.2134	23.9714	23.8979	NaN	23.9525	NaN	24.7892	22.4391	NaN	23.023	NaN	3	3	3	26.4	26.4	26.4	15.654	0	33.17	498740000	25
Putative DNA-directed rna polymerase I largest subunit (EC 2.7.7.6)	LMJF_16_1350	Q4QEN2;LmjF.16.1350:mRNA-p1	Q4QEN2;LmjF.16.1350	LmjF.16.1350		X	X	28.9425	28.8795	28.9861	28.8763	30.0041	29.2583	29.6714	29.6487	28.0739	28.0313	28.4172	28.3848	51	51	50	33.5	33.5	33.1	199.83	0	323.31	19609000000	518
Putative DNA-directed RNA polymerase II	LMJF_18_0790	Q4QDW3;LmjF.18.0790:mRNA-p1	Q4QDW3;LmjF.18.0790	LmjF.18.0790	X		X	27.2755	27.518	27.5933	26.8853	25.5728	27.6583	27.1333	28.2388	26.3648	26.9407	26.6106	25.1157	18	18	18	60.8	60.8	60.8	37.691	0	261.79	6581300000	185
Putative DNA-directed RNA polymerase ii 8.2 Kdpolypeptide	LMJF_13_1120	Q4QG42;LmjF.13.1120:mRNA-p1	Q4QG42;LmjF.13.1120	LmjF.13.1120		X		22.2307	NaN	NaN	NaN	NaN	NaN	NaN	NaN	NaN	NaN	NaN	NaN	1	1	1	15.7	15.7	15.7	9.6851	0	27.376	113530000	6
Putative DNA-directed RNA polymerase,alpha subunit (EC 2.7.7.6)	LMJF_19_0660	Q4QDF5;LmjF.19.0660:mRNA-p1	Q4QDF5;LmjF.19.0660	LmjF.19.0660		X	X	28.8506	28.6813	28.6384	28.7936	29.0166	29.3365	29.2996	29.2998	28.2885	28.5738	27.949	28.367	21	21	21	72.6	72.6	72.6	47.39	0	323.31	17317000000	367
Putative DNA-directed RNA polymerases II	LMJF_18_0780	Q4QDW4;LmjF.18.0780:mRNA-p1	Q4QDW4;LmjF.18.0780	LmjF.18.0780		X	X	27.3235	26.0356	27.4954	27.4799	26.5349	27.7516	26.6381	27.3168	26.8375	27.0804	27.2389	25.1982	10	10	10	49	49	49	27.261	0	176.41	4617200000	87
Putative DNA-repair protein	LMJF_35_3450	E9AFG9;LmjF.35.3450:mRNA-p1	E9AFG9;LmjF.35.3450	LmjF.35.3450	X		X	24.0863	NaN	NaN	NaN	25.0908	NaN	NaN	23.8471	24.1082	NaN	23.6841	NaN	5	5	5	7	7	7	93.017	0	36.581	444910000	9
Putative DNAJ domain protein	LMJF_36_0500	Q4Q228;LmjF.36.0500:mRNA-p1	Q4Q228;LmjF.36.0500	LmjF.36.0500	X		X	28.9058	28.7388	28.7024	28.6175	27.3899	28.8352	27.9451	29.125	27.6838	27.5832	28.1677	27.2542	17	17	17	47.1	47.1	47.1	56.157	0	319	13972000000	275
Putative DNAJ domain protein	LMJF_24_1080	Q4QAM5;LmjF.24.1080:mRNA-p1	Q4QAM5;LmjF.24.1080	LmjF.24.1080	X		X	25.439	25.7479	26.0268	25.8917	27.0212	25.9829	26.3727	26.4802	26.5557	26.0054	26.7301	26.249	14	14	14	46.1	46.1	46.1	49.511	0	214.3	2973400000	132
Putative DNAJ domain protein	LMJF_30_1790	Q4Q7B5;LmjF.30.1790:mRNA-p1	Q4Q7B5;LmjF.30.1790	LmjF.30.1790	X		X	26.1193	26.6248	24.0408	24.8226	27.4288	25.1131	25.76	23.6887	26.3506	26.8479	22.9202	24.278	8	8	8	18.9	18.9	18.9	49.247	0	203.6	1451200000	101
Putative DNAJ domain protein	LMJF_24_0520	Q4QAS9;LmjF.24.0520:mRNA-p1	Q4QAS9;LmjF.24.0520	LmjF.24.0520		X	X	29.4011	29.0414	29.3126	29.0135	29.7589	29.7089	29.5441	30.0117	29.5796	29.7633	29.7787	29.2024	26	26	26	41.8	41.8	41.8	88.94	0	323.31	32684000000	404
Putative DnaJ protein	LMJF_21_0490	Q4QCG6;LmjF.21.0490:mRNA-p1	Q4QCG6;LmjF.21.0490	LmjF.21.0490		X	X	29.1147	29.7397	29.1936	29.4799	30.1939	30.0818	30.0044	29.5024	29.4625	29.0019	28.8822	28.4482	21	21	21	56.5	56.5	56.5	49.46	0	323.31	30278000000	351
Putative DNAJ-domain protein	LMJF_24_1300	Q4QAK2;LmjF.24.1300:mRNA-p1	Q4QAK2;LmjF.24.1300	LmjF.24.1300	X		X	NaN	22.2961	21.4576	22.1456	NaN	21.9414	NaN	24.0815	NaN	NaN	23.4191	22.3576	7	7	7	10.5	10.5	10.5	88.007	0	53.037	250220000	13
Putative dolichol kinase (EC 2.7.1.108)	LMJF_35_2930	LmjF.35.2930:mRNA-p1;E9AFB7	LmjF.35.2930;E9AFB7	LmjF.35.2930	X		X	21.6834	21.6092	21.819	21.4508	23.5321	21.7876	21.8374	NaN	22.1292	21.789	21.94	21.7806	2	2	2	5	5	5	68.432	0	40.665	136090000	12
Putative dolicholphosphate-mannose synthase (EC 2.4.1.83)	LMJF_36_0310	Q4Q247;LmjF.36.0310:mRNA-p1	Q4Q247;LmjF.36.0310	LmjF.36.0310		X	X	27.4635	27.6738	27.4488	27.6102	26.0906	27.9623	27.2975	28.3711	27.0104	27.4844	27.9753	27.8386	16	16	16	90.9	90.9	90.9	25.464	0	323.31	7268900000	208
Putative dolichyl-P-Man:GDP-Man1GlcNAc2-PP-dolichyl alpha-1,3-mannosyltransferase (EC 2.4.1.132)	LMJF_34_2420	Q4Q2V8;LmjF.34.2420:mRNA-p1	Q4Q2V8;LmjF.34.2420	LmjF.34.2420		X	X	28.1763	28.1948	28.1237	28.1764	28.3142	27.7771	28.2598	27.9852	28.5056	28.1082	28.4779	28.4655	22	22	22	48.7	48.7	48.7	60.112	0	296.92	10704000000	282
Putative dolichyl-P-Man:GDP-Man5GlcNAc2-PP-dolichyl alpha-1,2-mannosyltranslocase	LMJF_28_2410	Q4Q823;LmjF.28.2410:mRNA-p1	Q4Q823;LmjF.28.2410	LmjF.28.2410	X		X	23.6432	23.4029	23.381	23.2545	25.5099	24.0803	23.9086	24.7936	24.4852	22.8617	24.2611	24.4343	3	3	3	6.6	6.6	6.6	76.143	0	37.091	625440000	33
Putative dolichyl-P-Man:GDP-Man5GlcNAc2-PP-dolichyl alpha-1,3-mannosyltransferase (EC 2.4.1.130)	ALG3 LMJF_36_2040	Q4Q1L8;LmjF.36.2040:mRNA-p1	Q4Q1L8;LmjF.36.2040	LmjF.36.2040		X	X	NaN	23.0682	NaN	22.3531	24.0576	NaN	NaN	NaN	NaN	NaN	NaN	24.8061	2	2	2	7.6	7.6	7.6	50.986	0	21.356	221910000	19
Putative dolichyl-P-Man:GDP-ManGlcNAc2-PP-dolichyl beta-1,4-mannosyltransferase (EC 2.4.1.83)	LMJF_18_0900	Q4QDV2;LmjF.18.0900:mRNA-p1	Q4QDV2;LmjF.18.0900	LmjF.18.0900	X		X	24.8614	24.3589	22.8706	24.9906	26.1493	24.8396	25.3465	25.5528	24.196	24.9443	24.2104	25.005	9	9	9	14.8	14.8	14.8	94.534	0	116.49	856950000	62
Putative double-strand-break repair protein rad21 homolog	LMJF_05_1090	Q4QJ93;LmjF.05.1090:mRNA-p1	Q4QJ93;LmjF.05.1090	LmjF.05.1090	X		X	26.2744	26.6506	26.2665	26.3656	24.8349	26.2512	25.9166	26.4451	24.9133	26.095	26.3369	26.4616	11	11	11	28.7	28.7	28.7	61.012	0	232.66	2633500000	89
Putative DREV methyltransferase	LMJF_30_1100	Q4Q7J3;LmjF.30.1100:mRNA-p1	Q4Q7J3;LmjF.30.1100	LmjF.30.1100		X	X	27.4942	27.8392	27.9326	27.9349	28.035	28.4644	27.928	28.1715	27.659	26.807	27.8256	27.5509	12	12	12	45.5	45.5	45.5	34.478	0	200.01	9724700000	226
Putative drug resistence protein	LMJF_09_0270	Q4QHZ9;LmjF.09.0270:mRNA-p1	Q4QHZ9;LmjF.09.0270	LmjF.09.0270	X			NaN	NaN	NaN	20.1593	NaN	NaN	NaN	NaN	NaN	NaN	NaN	NaN	1	1	1	1.8	1.8	1.8	66.751	0.0031983	9.9854	26755000	6
Putative dual specificity protein phosphatase	LMJF_27_2210	LmjF.27.2210:mRNA-p1;E9ACT8	LmjF.27.2210;E9ACT8	LmjF.27.2210	X		X	28.1062	27.8757	27.62	27.3593	27.0606	27.7307	27.5374	27.5519	27.6895	27.712	27.3287	27.1049	16	16	16	51.4	51.4	51.4	38.532	0	314.39	6571300000	200
Putative dual specificity protein phosphatase	LMJF_21_0700	Q4QCE5;LmjF.21.0700:mRNA-p1	Q4QCE5;LmjF.21.0700	LmjF.21.0700		X	X	27.7336	28.0492	27.9416	27.516	27.7322	27.1492	27.699	27.7283	28.3416	28.2248	27.6613	28.0953	18	18	18	34.5	34.5	34.5	66.977	0	323.31	8975700000	209
Putative dual specificity protein phosphatase (EC 3.1.3.48)	LMJF_34_2190	LmjF.34.2190:mRNA-p1;Q4Q2Y1	LmjF.34.2190;Q4Q2Y1	LmjF.34.2190	X		X	24.926	24.1462	25.3819	25.4256	21.7636	22.5009	23.1443	22.7472	24.0252	23.8483	25.597	25.4196	15	15	15	12.7	12.7	12.7	173.28	0	146.82	898430000	56
Putative dual-specificity protein phosphatase	LMJF_28_0790	Q4Q8J0;LmjF.28.0790:mRNA-p1	Q4Q8J0;LmjF.28.0790	LmjF.28.0790		X	X	24.5025	24.5459	24.5547	24.0053	24.8893	24.6387	24.3743	25.1404	NaN	24.8956	23.7923	NaN	6	6	6	12.2	12.2	12.2	69.15	0	94.316	777540000	44
Putative dual-specificity protein phosphatase (EC 3.1.3.16) (EC 3.1.3.48)	LMJF_08_0100	Q4QIF9;LmjF.08.0100:mRNA-p1	Q4QIF9;LmjF.08.0100	LmjF.08.0100	X			NaN	NaN	NaN	NaN	NaN	19.8945	NaN	NaN	NaN	NaN	20.4808	NaN	2	2	2	7.1	7.1	7.1	48.725	0	21.334	14783000	14
Putative dynein	LMJF_32_1060	Q4Q5H6;LmjF.32.1060:mRNA-p1	Q4Q5H6;LmjF.32.1060	LmjF.32.1060		X	X	29.5844	29.3253	29.2402	29.5813	27.534	29.1236	28.6051	29.1498	29.0492	29.5894	29.3807	29.1655	25	25	25	48.9	48.9	48.9	68.1	0	323.31	22606000000	402
Putative dynein arm light chain	LMJF_24_0840	Q4QAP9;LmjF.24.0840:mRNA-p1	Q4QAP9;LmjF.24.0840	LmjF.24.0840		X	X	27.7745	26.2014	27.7438	27.4122	24.3448	27.3489	NaN	27.3886	26.7305	26.4592	25.3218	25.2832	9	9	9	45.1	45.1	45.1	27.215	0	154.9	4981900000	91
Putative dynein arm light chain	LMJF_21_1020	LmjF.21.1020:mRNA-p1;Q4QC94	LmjF.21.1020;Q4QC94	LmjF.21.1020		X	X	26.4426	26.0244	26.1857	26.1906	24.6992	25.3809	25.2983	26.8696	27.6599	26.7977	25.8679	26.4879	11	11	11	37.1	37.1	37.1	34.867	0	103.4	2654200000	71
Putative dynein heavy chain	LMJF_13_1650	Q4QFY9;LmjF.13.1650:mRNA-p1	Q4QFY9;LmjF.13.1650	LmjF.13.1650		X	X	32.0634	32.0341	31.9651	31.8204	32.3065	31.8033	31.3749	31.7342	32.307	31.9944	32.2912	32.1104	194	194	194	45.8	45.8	45.8	528.67	0	323.31	140130000000	2867
Putative dynein heavy chain	LMJF_25_0980	Q4Q9Z6;LmjF.25.0980:mRNA-p1	Q4Q9Z6;LmjF.25.0980	LmjF.25.0980		X	X	31.649	31.7775	31.6003	31.6625	31.9978	31.5476	31.1144	31.6845	31.9687	31.7543	32.0582	31.8005	175	175	174	43.9	43.9	43.8	535.37	0	323.31	121550000000	2673
Putative dynein heavy chain	LMJF_34_3880	Q4Q2F4;LmjF.34.3880:mRNA-p1	Q4Q2F4;LmjF.34.3880	LmjF.34.3880		X	X	29.7619	29.8065	29.7612	29.7195	29.9835	29.5027	29.2858	29.9316	30.1481	30.245	30.2123	30.1699	143	142	141	36.3	36.1	35.9	528.54	0	323.31	32881000000	1409
Putative dynein heavy chain	LMJF_23_1310	Q4QB21;LmjF.23.1310:mRNA-p1	Q4QB21;LmjF.23.1310	LmjF.23.1310		X	X	29.9951	29.96	29.9713	29.964	30.2082	29.7381	29.6005	30.0855	29.9878	30.1994	30.2648	30.0358	146	146	146	39.2	39.2	39.2	543.95	0	323.31	36346000000	1292
Putative dynein heavy chain	LMJF_34_4160	Q4Q2C5;LmjF.34.4160:mRNA-p1	Q4Q2C5;LmjF.34.4160	LmjF.34.4160		X	X	29.4005	29.3741	29.3553	29.124	29.3348	28.9038	29.0025	29.0452	29.4094	29.6546	29.8315	29.3262	124	124	122	35.5	35.5	34.9	477.69	0	323.31	22257000000	1027
Putative dynein heavy chain	LMJF_27_1750	LmjF.27.1750:mRNA-p1;E9ADF2	LmjF.27.1750;E9ADF2	LmjF.27.1750		X	X	29.5442	29.6136	29.533	29.2557	29.4126	28.9297	28.8844	29.1784	29.6356	29.7135	29.7337	29.7204	119	117	117	30.8	30.3	30.3	498.17	0	323.31	24619000000	940
Putative dynein heavy chain	LMJF_28_2880	Q4Q7X4;LmjF.28.2880:mRNA-p1	Q4Q7X4;LmjF.28.2880	LmjF.28.2880		X	X	29.3876	29.4819	29.4165	29.2478	29.2078	29.3177	28.7017	29.1451	29.9429	29.9017	29.8311	29.8773	105	104	103	31.4	31.2	31	473.89	0	323.31	22556000000	916
Putative dynein heavy chain	LMJF_28_0610	LmjF.28.0610:mRNA-p1;Q4Q8K9	LmjF.28.0610;Q4Q8K9	LmjF.28.0610		X	X	29.3433	29.1717	29.348	29.1916	29.2353	28.8496	28.5615	29.1097	29.3932	29.6164	29.8299	29.4509	101	100	98	29.4	29.2	28.7	480.62	0	323.31	20840000000	865
Putative dynein heavy chain	LMJF_26_1020	LmjF.26.1020:mRNA-p1;Q4Q992	LmjF.26.1020;Q4Q992	LmjF.26.1020		X	X	28.9899	28.8755	28.913	28.8385	28.5504	28.7929	28.4536	28.8679	29.4069	29.0124	29.5227	29.3214	105	103	102	30.5	30	29.9	466.15	0	323.31	17429000000	750
Putative dynein heavy chain	LMJF_36_0950	LmjF.36.0950:mRNA-p1;Q4Q1Y1	LmjF.36.0950;Q4Q1Y1	LmjF.36.0950		X	X	28.6981	28.5161	28.6123	28.6189	28.3204	27.8415	28.1344	28.5948	28.7902	28.7836	29.0831	29.1112	89	86	86	24.6	23.9	23.9	483.4	0	323.31	13712000000	640
Putative dynein heavy chain	LMJF_14_1060	Q4QFM9;LmjF.14.1060:mRNA-p1	Q4QFM9;LmjF.14.1060	LmjF.14.1060		X	X	28.3564	28.2172	28.3738	28.3752	28.3705	27.8264	27.6932	28.0531	28.425	28.8111	28.4908	28.6996	74	73	73	23.1	22.9	22.9	473.18	0	323.31	10525000000	545
Putative dynein heavy chain, cytosolic	LMJF_22_1110	Q4QBN6;LmjF.22.1110:mRNA-p1	Q4QBN6;LmjF.22.1110	LmjF.22.1110		X	X	26.2244	26.279	26.0338	25.8589	26.2999	25.2293	25.8761	25.7949	26.5606	26.7505	26.8516	26.7407	41	40	40	9.3	9.1	9.1	620.06	0	323.31	2557500000	162
Putative dynein intermediate chain	LMJF_33_2630	Q4Q3S3;LmjF.33.2630:mRNA-p1	Q4Q3S3;LmjF.33.2630	LmjF.33.2630		X	X	28.658	29.1061	28.4457	28.386	29.2151	28.343	28.1597	27.9887	29.5561	28.7481	28.3546	28.5062	28	28	28	35.7	35.7	35.7	110.5	0	323.31	12385000000	436
Putative dynein light chain	LMJF_24_1030	Q4QAN0;LmjF.24.1030:mRNA-p1	Q4QAN0;LmjF.24.1030	LmjF.24.1030		X	X	29.4907	28.8352	29.1164	29.3059	26.3927	28.5211	25.8605	28.6954	29.4606	29.1847	27.6223	27.5559	12	12	12	61.4	61.4	61.4	23.857	0	146.16	16884000000	238
Putative dynein light intermediate chain	LMJF_32_3230	Q4Q4U9;LmjF.32.3230:mRNA-p1	Q4Q4U9;LmjF.32.3230	LmjF.32.3230		X	X	28.9806	28.6468	28.3441	28.7771	28.7549	28.3366	28.3531	28.53	27.9079	28.3962	28.1577	28.3371	19	19	19	41.9	41.9	41.9	46.98	0	323.31	11659000000	280
Putative dynein-associated protein	LMJF_31_3145	Q4Q5U1;LmjF.31.3145:mRNA-p1	Q4Q5U1;LmjF.31.3145	LmjF.31.3145		X	X	27.2047	26.9939	27.1667	27.0553	26.2449	27.0256	26.3842	27.2228	26.9361	26.9614	26.6854	27.571	6	6	6	59.7	59.7	59.7	13.33	0	157.56	5217000000	102
Putative dynein-light chain-protein	LMJF_05_0420	Q4QJG0;LmjF.05.0420:mRNA-p1	Q4QJG0;LmjF.05.0420	LmjF.05.0420	X			NaN	NaN	NaN	NaN	23.2021	NaN	NaN	NaN	NaN	NaN	NaN	NaN	1	1	1	13.5	13.5	13.5	12.134	0	39.504	589100000	32
Putative dynein-light chain-protein	LMJF_18_0730	Q4QDW9;LmjF.18.0730:mRNA-p1	Q4QDW9;LmjF.18.0730	LmjF.18.0730	X		X	NaN	NaN	23.5699	24.0448	NaN	23.4061	23.6822	23.7572	NaN	NaN	23.5082	NaN	2	2	2	22.4	22.4	22.4	25.905	0	35.492	474670000	13
Putative ecotin	LmISP2 LMJF_15_0310	Q4QFE9;LmjF.15.0310:mRNA-p1	Q4QFE9;LmjF.15.0310	LmjF.15.0310	X			NaN	NaN	20.0684	NaN	NaN	NaN	NaN	NaN	NaN	NaN	NaN	NaN	1	1	1	1.8	1.8	1.8	67.034	0.0034303	8.1174	15100000	2
Putative ecotin	LmISP3 LMJF_15_0320	Q4QFE8;LmjF.15.0320:mRNA-p1	Q4QFE8;LmjF.15.0320	LmjF.15.0320		X	X	25.4426	25.8205	24.8816	24.794	25.5985	25.3735	25.1555	NaN	26.2362	25.52	26.2199	25.859	8	8	5	15.6	15.6	10.6	83.856	0	116.53	1254500000	53
Putative ef-hand protein 5	LMJF_09_0900	Q4QHT4;LmjF.09.0900:mRNA-p1	Q4QHT4;LmjF.09.0900	LmjF.09.0900		X	X	27.3319	27.6036	25.3837	27.5117	25.9655	26.4448	26.9343	26.6342	27.7734	27.232	27.9337	27.3297	4	4	4	26.3	26.3	26.3	20.716	0	97.893	5456700000	105
Putative eIF-2B GDP-GTP exchange factor	LMJF_10_0950	Q4QHB9;LmjF.10.0950:mRNA-p1	Q4QHB9;LmjF.10.0950	LmjF.10.0950		X	X	27.1849	27.3788	27.4924	27.1482	28.0427	27.6343	27.572	27.4344	27.7288	27.3368	27.0287	26.9469	14	14	14	37	37	37	57.495	0	323.31	6956300000	169
Putative electon transport protein SCO1/SCO2	LMJF_26_1970	LmjF.26.1970:mRNA-p1;Q4Q8Z5	LmjF.26.1970;Q4Q8Z5	LmjF.26.1970		X	X	24.8679	25.2741	25.9402	25.3694	25.6208	25.7648	24.6456	26.7468	26.9933	26.8816	26.5344	27.0656	8	8	8	23.6	23.6	23.6	48.856	0	94.397	2510800000	88
Putative electron transfer flavoprotein	LMJF_25_0120	Q4QA84;LmjF.25.0120:mRNA-p1	Q4QA84;LmjF.25.0120	LmjF.25.0120		X	X	29.7384	28.0312	29.4948	29.5297	27.8586	29.976	29.4889	29.9119	26.8544	29.1294	29.2272	29.7445	10	10	10	55.4	55.4	55.4	28.24	0	153.57	28541000000	209
Putative electron transfer flavoprotein-ubiquinone oxidoreductase (EC 1.5.5.1)	LMJF_07_0600	Q4QIN2;LmjF.07.0600:mRNA-p1	Q4QIN2;LmjF.07.0600	LmjF.07.0600		X	X	29.5636	29.7722	29.2458	29.5293	28.8494	29.32	29.5862	29.2954	30.2501	29.59	29.6786	29.5759	20	20	20	45.6	45.6	45.6	62.796	0	323.31	29460000000	359
Putative electron-transfer-flavoprotein,alpha polypeptide	LMJF_28_1140	Q4Q8F2;LmjF.28.1140:mRNA-p1	Q4Q8F2;LmjF.28.1140	LmjF.28.1140		X	X	30.7617	29.595	29.9401	30.3643	30.0672	29.8494	30.7388	30.3125	29.6048	30.3815	30.9141	30.394	12	12	12	59.1	59.1	59.1	33.502	0	216.62	52870000000	434
Putative elongation factor	LMJF_25_0130	Q4QA83;LmjF.25.0130:mRNA-p1	Q4QA83;LmjF.25.0130	LmjF.25.0130		X	X	28.5235	28.6127	29.1102	28.8434	27.7833	29.3166	29.1411	29.2046	28.3338	28.0426	28.2334	27.9309	21	21	21	45	45	45	70.327	0	323.31	18598000000	339
Putative elongation factor 1-alpha	LMJF_35_4150	LmjF.35.4150:mRNA-p1;E9AFP2	LmjF.35.4150;E9AFP2	LmjF.35.4150	X		X	27.6625	27.479	27.6681	27.345	28.9338	27.5442	28.1802	28.0442	27.4103	27.5491	27.5647	27.8754	16	16	16	33.8	33.8	33.8	70.679	0	323.31	8823000000	226
Putative elongation factor 1-gamma	LMJF_33_1540	Q4Q434;LmjF.33.1540.2:mRNA-p1;LmjF.33.1540.1:mRNA-p1	Q4Q434;LmjF.33.1540.2;LmjF.33.1540.1	LmjF.33.1540		X	X	27.0988	26.4927	26.6168	26.6777	27.1604	26.1117	26.1271	26.6539	27.8948	27.6542	26.4472	26.1513	9	8	8	28.2	25	25	24.555	0	87.104	4015400000	102
Putative elongation factor Tu	LMJF_18_0740	Q4QDW8;LmjF.18.0740:mRNA-p1	Q4QDW8;LmjF.18.0740	LmjF.18.0740		X	X	31.2802	31.2422	30.9694	31.1705	31.9922	31.7066	31.5094	31.881	30.854	30.4502	30.6906	30.7014	26	26	26	57.9	57.9	57.9	51.536	0	323.31	99887000000	860
Putative elongation initiation factor 2 alpha subunit	LMJF_03_0980	LmjF.03.0980:mRNA-p1;E9ACP3	LmjF.03.0980;E9ACP3	LmjF.03.0980		X	X	31.5582	31.3505	31.5468	31.5867	31.9285	31.6326	32.4799	31.8987	31.8023	32.2324	31.3552	31.8386	28	28	28	72.2	72.2	72.2	46.693	0	323.31	133580000000	996
Putative endo/exonuclease Mre11	LMJF_27_1890	LmjF.27.1890:mRNA-p1;E9ADG7	LmjF.27.1890;E9ADG7	LmjF.27.1890	X		X	22.8191	NaN	NaN	24.0575	NaN	NaN	23.6141	24.0737	NaN	NaN	23.3099	22.482	3	3	3	9.3	9.3	9.3	91.459	0	34.056	368760000	13
Putative endochitinase	LMJF_36_1890	Q4Q1N5;LmjF.36.1890:mRNA-p1	Q4Q1N5;LmjF.36.1890	LmjF.36.1890	X		X	NaN	NaN	NaN	NaN	NaN	NaN	23.5479	NaN	NaN	NaN	23.6849	23.6362	2	2	2	11.7	11.7	11.7	19.452	0	33.014	192450000	9
Putative endonuclease G (EC 3.1.30.-)	LMJF_10_0610	Q4QHF4;LmjF.10.0610:mRNA-p1	Q4QHF4;LmjF.10.0610	LmjF.10.0610		X	X	25.7754	26.3076	25.3366	25.7767	24.335	25.1524	25.6013	25.5515	25.992	26.1495	26.2593	26.0346	13	13	13	42	42	42	53.61	0	296.07	1874600000	156
Putative endonuclease/exonuclease/phosphatase	LMJF_36_1150	Q4Q1W1;LmjF.36.1150:mRNA-p1	Q4Q1W1;LmjF.36.1150	LmjF.36.1150	X			NaN	NaN	NaN	NaN	NaN	NaN	NaN	NaN	NaN	19.3171	NaN	NaN	3	3	3	2.7	2.7	2.7	110.85	0.00015848	17.321	39516000	1
Putative endoplasmic reticulum oxidoreductin	LMJF_16_1530	Q4QEL2;LmjF.16.1530:mRNA-p1	Q4QEL2;LmjF.16.1530	LmjF.16.1530		X	X	27.4279	27.2947	26.5989	27.1492	28.2197	27.8132	27.855	27.7033	28.0987	27.5316	28.2151	28.2786	18	18	18	48.8	48.8	48.8	48.181	0	235.97	7429200000	220
Putative endoribonuclease L-PSP (Pb5)	LMJF_23_0200	Q4QBF5;LmjF.23.0200:mRNA-p1	Q4QBF5;LmjF.23.0200	LmjF.23.0200		X	X	32.9258	32.5231	32.9699	32.0409	30.5798	33.0992	32.3217	32.2938	32.3336	32.3743	32.5909	32.4872	5	5	5	43.6	43.6	43.6	16.918	0	79.974	224960000000	619
Putative endosomal trafficking protein RME-8	LMJF_30_2210	Q4Q772;LmjF.30.2210:mRNA-p1	Q4Q772;LmjF.30.2210	LmjF.30.2210		X	X	28.0463	28.3809	28.1657	28.036	29.091	28.0526	28.4253	28.3855	28.8177	28.6198	29.2444	29.1	57	57	57	27.9	27.9	27.9	273.73	0	323.31	12624000000	527
Putative enolase (EC 4.2.1.11)	LMJF_32_3760	Q4Q4P6;LmjF.32.3760:mRNA-p1	Q4Q4P6;LmjF.32.3760	LmjF.32.3760		X	X	26.6733	26.3608	25.6334	26.8947	25.922	26.1671	26.3672	25.7828	25.7867	25.8643	26.9639	25.7195	10	10	10	23.5	23.5	23.5	63.652	0	140.16	3258400000	80
Putative enoyl-[acyl-carrier-protein] reductase	LMJF_34_0610	Q4Q3E6;LmjF.34.0610:mRNA-p1	Q4Q3E6;LmjF.34.0610	LmjF.34.0610		X	X	27.0451	27.1317	27.448	26.4035	27.0694	26.405	27.0177	26.4753	27.8143	28.1785	27.7576	27.2471	11	11	11	31.9	31.9	31.9	33.943	0	151.18	5257700000	106
Putative enoyl-CoA hydratase/Enoyl-CoA isomerase/3-hydroxyacyl-CoA dehydrogenase (EC 1.1.1.35) (EC 4.2.1.17)	LMJF_33_2600	Q4Q3S6;LmjF.33.2600:mRNA-p1	Q4Q3S6;LmjF.33.2600	LmjF.33.2600		X	X	27.9191	27.956	28.0883	27.9939	28.3449	28.7187	28.3779	28.7632	27.7547	27.0265	27.8848	28.1335	27	27	27	41.8	41.8	41.8	102.12	0	323.31	11565000000	286
Putative epsilon tubulin	LMJF_21_1010	Q4QC95;LmjF.21.1010:mRNA-p1	Q4QC95;LmjF.21.1010	LmjF.21.1010	X		X	25.2332	NaN	25.4442	24.7642	23.0518	25.1771	22.8789	25.1286	24.0677	23.8091	24.3721	23.1444	8	8	8	23.2	23.2	23.2	51.793	0	118.95	948710000	43
Putative epsin	LMJF_25_0670	Q4QA28;LmjF.25.0670:mRNA-p1	Q4QA28;LmjF.25.0670	LmjF.25.0670		X	X	30.0799	29.9555	30.0272	29.5969	27.9648	29.9383	30.2546	29.6543	29.7976	29.6641	29.6515	29.0538	26	26	26	47.6	47.6	47.6	65.938	0	323.31	34049000000	491
Putative ER--golgi transport protein erv25	LMJF_36_2150	Q4Q1K6;LmjF.36.2150:mRNA-p1	Q4Q1K6;LmjF.36.2150	LmjF.36.2150		X	X	28.1453	28.7744	28.3102	28.435	28.8903	28.1134	29.242	27.3832	29.5896	29.0533	28.9299	28.8671	9	9	9	33.2	33.2	33.2	29.985	0	154.61	13622000000	157
Putative ER--golgi transport protein gp25L	LMJF_35_1850	LmjF.35.1850:mRNA-p1;E9AF06	LmjF.35.1850;E9AF06	LmjF.35.1850		X	X	27.2096	25.459	27.4675	26.1743	25.9164	26.4364	26.1408	26.5237	26.7604	26.2134	26.0137	25.7144	6	6	6	38.9	38.9	38.9	24.535	0	263.25	3937000000	205
Putative ER--golgi transport protein p24	LMJF_32_2020	Q4Q574;LmjF.32.2020:mRNA-p1	Q4Q574;LmjF.32.2020	LmjF.32.2020		X	X	27.851	29.0573	27.9725	27.6046	28.6563	28.3408	28.7309	26.7275	28.0652	28.7321	28.1009	28.7917	4	4	4	21.9	21.9	21.9	18.099	0	51.14	8817100000	73
Putative ethanolamine phosphotransferase	LMJF_24_0340	Q4QAU7;LmjF.24.0340:mRNA-p1	Q4QAU7;LmjF.24.0340	LmjF.24.0340	X			NaN	NaN	NaN	NaN	19.2996	NaN	NaN	NaN	NaN	NaN	NaN	NaN	2	2	2	3.1	3.1	3.1	106.22	0	22.911	5900100	8
Putative ethanolamine-phosphate cytidylyltransferase (EC 2.7.7.14)	LMJF_32_0890	Q4Q5J3;LmjF.32.0890:mRNA-p1	Q4Q5J3;LmjF.32.0890	LmjF.32.0890	X		X	26.6776	27.2103	26.9743	26.7251	27.0172	26.863	26.9605	26.7044	27.4423	27.5091	26.4541	26.7356	17	17	17	52.7	52.7	52.7	45.409	0	236.11	4306200000	158
Putative eukaryotic initiation factor 4a	LMJF_15_0060	Q4QFH8;LmjF.15.0060:mRNA-p1	Q4QFH8;LmjF.15.0060	LmjF.15.0060	X		X	28.4024	28.3483	28.3003	28.2139	28.3526	28.2386	28.7527	28.5222	28.1908	27.3991	28.0605	28.1584	34	34	34	36.9	36.9	36.9	114.01	0	323.31	12962000000	344
Putative eukaryotic initiation factor 4a	LMJF_36_6060	Q4Q0F4;LmjF.36.6060:mRNA-p1	Q4Q0F4;LmjF.36.6060	LmjF.36.6060		X	X	31.1248	31.22	31.1428	31.1541	31.8355	31.5718	31.7412	31.7211	30.5776	30.5074	30.3286	30.2133	37	37	37	57.4	57.4	57.4	84.635	0	323.31	107730000000	1274
Putative eukaryotic initiation factor 4a	LMJF_15_1320	Q4QF50;LmjF.15.1320:mRNA-p1	Q4QF50;LmjF.15.1320	LmjF.15.1320		X	X	29.0786	29.2335	29.2932	28.4722	30.2751	28.7824	28.905	29.1766	29.0262	28.8619	28.7634	28.5635	37	37	37	31.3	31.3	31.3	152.1	0	323.31	16716000000	542
Putative eukaryotic release factor 3	LMJF_11_1170	Q4QGW5;LmjF.11.1170:mRNA-p1	Q4QGW5;LmjF.11.1170	LmjF.11.1170		X	X	29.8394	30.0358	30.2745	29.9721	31.1149	30.5066	30.4084	30.0061	29.6486	29.9734	29.426	29.6763	39	39	39	55.2	55.2	55.2	83.996	0	323.31	42594000000	700
Putative eukaryotic translation initation factor 4 gamma	LMJF_10_1080	Q4QHA6;LmjF.10.1080:mRNA-p1	Q4QHA6;LmjF.10.1080	LmjF.10.1080		X	X	30.7038	30.6464	30.4775	30.2963	30.3111	30.703	30.03	30.7346	30.1032	30.5284	30.4517	30.2015	31	31	31	46.9	46.9	46.9	88.886	0	323.31	52720000000	781
Putative eukaryotic translation initiation factor	LMJF_28_2500	Q4Q813;LmjF.28.2500:mRNA-p1	Q4Q813;LmjF.28.2500	LmjF.28.2500		X	X	30.2145	30.4046	30.3671	30.2687	29.5978	30.3456	29.8972	29.1488	30.7102	30.4884	29.0518	29.4325	17	17	17	59	59	59	37.785	0	272.69	39529000000	375
Putative eukaryotic translation initiation factor 1A	LMJF_16_0140	Q4QF06;LmjF.16.0140:mRNA-p1	Q4QF06;LmjF.16.0140	LmjF.16.0140		X	X	29.7301	29.0504	30.4863	30.3397	29.6974	30.255	30.5113	30.5653	29.1479	29.828	29.1905	28.6793	9	9	9	50	50	50	18.692	0	274.05	51339000000	192
Putative eukaryotic translation initiation factor 2 subunit	LMJF_09_1070	Q4QHR7;LmjF.09.1070:mRNA-p1	Q4QHR7;LmjF.09.1070	LmjF.09.1070		X	X	31.7262	31.6725	31.6836	31.807	32.189	31.6328	32.3142	32.331	31.8418	31.2744	31.3435	31.4019	19	19	14	53.4	53.4	34.2	52.622	0	323.31	133900000000	578
Putative eukaryotic translation initiation factor 3 subunit 8	LMJF_36_6980	Q4Q055;LmjF.36.6980:mRNA-p1	Q4Q055;LmjF.36.6980	LmjF.36.6980		X	X	31.8674	31.8924	31.9396	31.4956	33.0189	32.2081	32.2624	32.2061	31.7637	31.5164	30.6974	31.0523	40	40	40	57.7	57.7	57.7	82.031	0	323.31	142720000000	1029
Putative eukaryotic translation initiation factor 4 gamma	EIF4G3 LMJF_16_1600	Q4QEK5;LmjF.16.1600:mRNA-p1	Q4QEK5;LmjF.16.1600	LmjF.16.1600		X	X	28.8144	28.9791	28.8785	28.8682	28.8508	29.9717	29.3578	29.439	28.575	28.3696	27.8504	28.0242	18	18	18	35.7	35.7	35.7	71.233	0	323.31	21449000000	420
Putative eukaryotic translation initiation factor 4e	LMJF_30_0450	LmjF.30.0450:mRNA-p1;Q4Q7R3	LmjF.30.0450;Q4Q7R3	LmjF.30.0450	X		X	29.1807	29.1881	28.8976	29.0995	28.1193	29.4361	28.5386	29.4671	27.883	28.3569	28.5424	27.8627	17	17	17	53.7	53.7	53.7	48.138	0	319.71	19255000000	262
Putative eukaryotic translation initiation factor 5	LMJF_34_0350	Q4Q3H3;LmjF.34.0350:mRNA-p1	Q4Q3H3;LmjF.34.0350	LmjF.34.0350		X	X	31.5268	31.7873	31.7486	31.3597	30.6287	31.5081	31.427	31.4394	32.0456	31.3557	30.8627	30.3221	24	24	24	60.3	60.3	60.3	42.922	0	323.31	106870000000	845
Putative eukaryotic translation initiation factor eIF-4E	EIF4E1 LMJF_27_1620	LmjF.27.1620:mRNA-p1;E9ADE1	LmjF.27.1620;E9ADE1	LmjF.27.1620		X	X	27.7345	27.0913	27.3437	27.2025	NaN	27.5541	25.4889	27.8482	26.4954	27.4428	26.9906	25.9849	11	11	11	42.1	42.1	42.1	23.842	0	164.79	6745200000	170
Putative exoribonuclease 2 (EC 3.1.11.-)	LMJF_36_1790	Q4Q1P5;LmjF.36.1790:mRNA-p1	Q4Q1P5;LmjF.36.1790	LmjF.36.1790	X		X	26.126	25.9161	25.9404	25.9927	26.7608	26.33	25.9981	27.0849	25.453	25.6067	25.4972	26.3141	16	16	16	21.8	21.8	21.8	102.4	0	262.09	2709000000	94
Putative exosome complex exonuclease (EC 3.1.13.-)	LMJF_14_0010	Q4QFY3;LmjF.14.0010:mRNA-p1	Q4QFY3;LmjF.14.0010	LmjF.14.0010	X		X	28.0114	28.2772	27.617	27.0132	28.6284	27.9496	27.2477	28.1105	29.0174	28.1902	27.1401	27.3924	7	7	7	30	30	30	32.667	0	117.1	6983600000	104
Putative exosome complex exonuclease RRP40	LMJF_04_0120	LmjF.04.0120:mRNA-p1;Q9N857	LmjF.04.0120;Q9N857	LmjF.04.0120	X		X	26.7365	26.8377	25.655	26.6909	27.0861	27.509	27.0044	27.356	27.0547	26.8889	26.7622	26.5849	13	13	13	57.5	57.5	57.5	35.502	0	266.66	4134700000	147
Putative exosome complex exonuclease rrp41	LMJF_36_3020	Q4Q1B7;LmjF.36.3020:mRNA-p1	Q4Q1B7;LmjF.36.3020	LmjF.36.3020	X		X	26.4717	26.6557	26.8891	26.154	26.1356	27.0221	27.3244	26.8389	24.6277	26.1122	26.1513	25.9136	10	10	10	56.5	56.5	56.5	26.93	0	154.51	3863200000	81
Putative exosome complex exonuclease RRP45	LMJF_22_1580	Q4QBI9;LmjF.22.1580:mRNA-p1	Q4QBI9;LmjF.22.1580	LmjF.22.1580		X	X	26.669	27.0597	27.3968	27.2371	27.3962	27.1524	27.7067	27.6264	25.8436	26.118	27.3839	27.1039	12	12	12	38.8	38.8	38.8	39.84	0	216.38	5823100000	138
Putative exosome subunit rrp6p homologue	LMJF_34_3080	Q4Q2N6;LmjF.34.3080:mRNA-p1	Q4Q2N6;LmjF.34.3080	LmjF.34.3080	X		X	28.5782	28.5559	28.673	28.5847	29.2674	29.2565	28.985	29.2939	28.0604	28.5443	28.4743	28.673	25	25	25	46.8	46.8	46.8	80.584	0	323.31	18444000000	373
Putative exosome-associated protein 2 (EC 3.1.13.-)	LMJF_32_3460	Q4Q4S6;LmjF.32.3460:mRNA-p1	Q4Q4S6;LmjF.32.3460	LmjF.32.3460	X		X	NaN	NaN	NaN	24.2089	NaN	23.8716	24.9242	25.446	NaN	NaN	24.1801	NaN	7	7	7	38.5	38.5	38.5	32.814	0	64.638	972560000	23
Putative exosome-associated protein 4	LMJF_36_4895	Q4Q0S3;LmjF.36.4895:mRNA-p1	Q4Q0S3;LmjF.36.4895	LmjF.36.4895	X		X	24.7481	25.0106	25.3981	25.0216	25.4771	25.6707	24.9298	25.1522	NaN	24.958	25.3076	NaN	5	5	5	33.5	33.5	33.5	23.389	0	47.492	1513600000	38
Putative exportin 1	LMJF_32_1100	Q4Q5H2;LmjF.32.1100:mRNA-p1	Q4Q5H2;LmjF.32.1100	LmjF.32.1100		X	X	25.8476	25.6132	26.2442	26.448	26.3014	26.684	26.5753	27.084	24.6989	25.0026	26.9079	26.1923	20	20	20	25.4	25.4	25.4	118.15	0	271.82	3498900000	140
Putative expression site-associated protein 5 (ESAG5)	LMJF_34_3930	Q4Q2E9;LmjF.34.3930:mRNA-p1	Q4Q2E9;LmjF.34.3930	LmjF.34.3930	X		X	NaN	NaN	21.861	NaN	NaN	NaN	22.698	23.4769	NaN	NaN	22.6744	22.8267	2	2	2	4	4	4	60.741	0.0001582	17.136	239640000	19
Putative expression-site associated gene (ESAG3)	LMJF_33_1310	Q4Q457;LmjF.33.1310:mRNA-p1	Q4Q457;LmjF.33.1310	LmjF.33.1310	X		X	25.7624	25.7861	25.3928	25.1885	24.9683	25.5912	26.0115	25.7668	24.2434	24.7243	24.6724	24.8487	16	16	16	30.7	30.7	30.7	76.31	0	196.5	1432000000	94
Putative extracellular receptor	LMJF_19_0640	Q4QDF7;LmjF.19.0640:mRNA-p1	Q4QDF7;LmjF.19.0640	LmjF.19.0640		X	X	22.9872	NaN	NaN	22.3936	23.678	NaN	23.5068	23.7472	NaN	NaN	23.3672	NaN	3	3	3	4.1	4.1	4.1	94.149	0	27.458	366250000	12
Putative fatty acid desaturase	LMJF_26_1670 LMJF_26_1680 LMJF_26_1690;LMJF_26_1700	LmjF.26.1670:mRNA-p1;Q4Q925;LmjF.26.1690:mRNA-p1;LmjF.26.1680:mRNA-p1;Q4Q923;LmjF.26.1700:mRNA-p1	LmjF.26.1670;Q4Q925;LmjF.26.1690;LmjF.26.1680;Q4Q923;LmjF.26.1700	LmjF.26.1670	X		X	27.002	27.1755	26.7693	26.4329	27.4075	25.0656	25.5684	27.1872	27.1494	27.3592	26.7115	26.5096	7	7	7	21	21	21	41.123	0	116.94	3943000000	125
Putative fatty acid desaturase (EC 1.14.19.1)	LMJF_10_0010 LMJF_10_1320	Q4QH80;LmjF.10.1320:mRNA-p1;LmjF.10.0010:mRNA-p1	Q4QH80;LmjF.10.1320;LmjF.10.0010	LmjF.10.1320	X		X	24.7228	24.0773	23.6414	24.4802	25.7097	22.3552	23.4984	24.9223	20.6096	NaN	21.9074	22.9211	5	4	4	12.2	10.4	10.4	45.182	0	38.847	584380000	21
Putative fatty acyl CoA syntetase 1 (EC 6.2.1.3)	LMJF_01_0470	LmjF.01.0470:mRNA-p1;E9AC38	LmjF.01.0470;E9AC38	LmjF.01.0470		X	X	29.1117	29.073	29.1469	28.6712	30.1775	29.7283	29.4594	29.8366	29.6408	29.3373	29.4389	29.7702	29	25	25	50.1	46.4	46.4	77.449	0	323.31	25282000000	394
Putative fatty-acid desaturase (EC 1.14.19.1)	LMJF_24_2250	LmjF.24.2250:mRNA-p1;Q4QAA5	LmjF.24.2250;Q4QAA5	LmjF.24.2250		X	X	26.5098	26.8078	26.1594	26.3781	27.3853	26.0512	27.2794	25.9992	25.9668	25.0874	26.1271	25.4031	7	7	7	22.3	22.3	22.3	49.075	0	130.65	2409100000	78
Putative fibrillarin	LMJF_19_0100	Q4QDL1;LmjF.19.0100:mRNA-p1	Q4QDL1;LmjF.19.0100	LmjF.19.0100		X	X	31.3267	31.0827	30.9798	30.9501	31.7521	31.089	31.3069	31.1648	29.9824	30.476	30.6048	30.602	15	15	15	49.2	49.2	49.2	31.017	0	323.31	79622000000	459
Putative flagellar radial spoke protein	LMJF_13_0430	Q4QGB1;LmjF.13.0430:mRNA-p1	Q4QGB1;LmjF.13.0430	LmjF.13.0430		X	X	29.8554	29.6817	29.6611	29.8881	29.2798	29.6133	29.3531	29.4892	28.9209	29.3626	29.5397	29.495	22	22	22	50.8	50.8	50.8	65.935	0	323.31	24661000000	310
Putative flagellar radial spoke protein-like	LMJF_29_0660	LmjF.29.0660:mRNA-p1;E9ADR8	LmjF.29.0660;E9ADR8	LmjF.29.0660		X	X	28.9446	28.7069	29.2962	28.4119	27.148	29.1414	27.3056	27.873	28.4204	28.4009	27.7234	27.3415	14	14	14	30	30	30	63.817	0	279.34	10779000000	220
Putative flagellum transition zone component	LMJF_36_6220	Q4Q0D8;LmjF.36.6220:mRNA-p1	Q4Q0D8;LmjF.36.6220	LmjF.36.6220	X		X	NaN	NaN	NaN	NaN	24.0091	NaN	23.3215	NaN	NaN	NaN	24.2933	NaN	7	7	7	6.3	6.3	6.3	154.72	0	68.434	222020000	10
Putative flavoprotein monooxygenase	LMJF_15_0720	Q4QFB3;LmjF.15.0720:mRNA-p1	Q4QFB3;LmjF.15.0720	LmjF.15.0720		X	X	23.1467	23.5695	NaN	23.0414	23.9212	NaN	23.3898	23.2922	24.6052	23.177	NaN	23.8139	4	4	4	7.2	7.2	7.2	72.738	0	81.632	327140000	18
Putative folate/biopterin transporter	LMJF_06_0310	Q4QJ48;LmjF.06.0310:mRNA-p1	Q4QJ48;LmjF.06.0310	LmjF.06.0310	X			NaN	NaN	NaN	NaN	NaN	NaN	NaN	NaN	NaN	NaN	NaN	25.5941	3	3	3	4.7	4.7	4.7	74.728	0	24.69	288450000	10
Putative folate/biopterin transporter	LMJF_10_0385;LMJF_10_0390	Q4QHH9;LmjF.10.0385:mRNA-p1;Q4QHH8;LmjF.10.0390:mRNA-p1	Q4QHH9;LmjF.10.0385;Q4QHH8;LmjF.10.0390	LmjF.10.0385		X	X	30.6653	30.5011	31.0093	30.5706	29.1581	29.1561	28.766	28.5092	29.9525	30.2172	30.3267	29.4067	14	14	6	29.8	29.8	14.8	76.799	0	323.31	33789000000	329
Putative folate/biopterin transporter	LMJF_10_0400	Q4QHH7;LmjF.10.0400:mRNA-p1	Q4QHH7;LmjF.10.0400	LmjF.10.0400		X	X	28.8382	28.695	28.8216	28.333	30.7974	29.2955	29.1069	29.5827	28.8567	28.3924	28.2845	28.5832	14	14	13	21.5	21.5	19.6	78.1	0	323.31	20162000000	307
Putative folate/biopterin transporter	LMJF_10_0380	Q4QHI0;LmjF.10.0380:mRNA-p1	Q4QHI0;LmjF.10.0380	LmjF.10.0380		X	X	29.5081	31.0103	30.879	29.8161	23.8974	24.9088	NaN	24.2844	31.364	30.1544	30.3507	30.5609	13	6	6	22.9	10.1	10.1	75.495	0	195.88	35741000000	256
Putative folate/biopterin transporter	BT1 LMJF_35_5190	LmjF.35.5190:mRNA-p1;E9AFZ2	LmjF.35.5190;E9AFZ2	LmjF.35.5190		X	X	25.6495	25.6964	25.1035	25.5092	23.536	23.915	24.196	23.7379	25.4656	26.4214	25.5198	25.8492	12	11	11	33.8	32.1	32.1	54.446	0	188.37	1310400000	53
Putative fucose kinase (EC 2.7.1.52)	LMJF_16_0440;LMJF_16_0480	Q4QEX6;Q4QEX2;LmjF.16.0480:mRNA-p1;LmjF.16.0440:mRNA-p1	Q4QEX6;Q4QEX2;LmjF.16.0480;LmjF.16.0440	LmjF.16.0480	X		X	31.4096	30.9054	31.1529	31.0415	30.5797	31.2427	31.4441	31.3836	31.2866	31.3748	31.4941	31.2064	51	51	51	53.6	53.6	53.6	126.53	0	323.31	93996000000	1144
Putative fumarate hydratase (EC 4.2.1.2)	LMJF_24_0320	Q4QAU9;LmjF.24.0320:mRNA-p1	Q4QAU9;LmjF.24.0320	LmjF.24.0320		X	X	29.3913	29.5119	29.4448	29.3831	30.3371	30.8214	30.777	30.6121	29.7698	30.312	29.9751	30.0188	31	31	31	70.9	70.9	70.9	60.807	0	323.31	49661000000	657
Putative fumarate hydratase (EC 4.2.1.2)	LMJF_29_1960	LmjF.29.1960:mRNA-p1;E9AE57	LmjF.29.1960;E9AE57	LmjF.29.1960		X	X	30.8201	31.0369	31.055	30.5554	30.5839	30.3844	30.3453	30.2425	31.7953	31.1385	31.0563	31.0347	30	30	30	62.5	62.5	62.5	62.602	0	323.31	62733000000	601
Putative G-actin binding protein	LMJF_34_2290	Q4Q2X1;LmjF.34.2290:mRNA-p1	Q4Q2X1;LmjF.34.2290	LmjF.34.2290		X	X	27.1216	27.0974	27.2867	27.0503	28.804	27.5735	27.8608	27.1775	28.301	28.1941	27.8775	27.3349	10	10	10	37.8	37.8	37.8	35.597	0	198.77	6292800000	134
[truncated: 5,313 more rows]
