# Supplementary material for: Expanded Proteomic Survey of the Human Parasite Leishmania major Focusing on Changes in Null Mutants of the Golgi GDP-Mannose/Fucose/Arabinopyranose Transporter LPG2 and of the Mitochondrial Fucosyltransferase FUT1
Source: Microbiol Spectr. 2022 Nov 17;10(6):e03052-22. doi: 10.1128/spectrum.03052-22 (PMC9769760; doi:10.1128/spectrum.03052-22)
Supplement: Supplemental file 3 — Table S3. Download spectrum.03052-22-s0003.xlsx, XLSX file, 1.4 MB [file spectrum.03052-22-s0003.xlsx]

## Sheet: All proteins
Table S3. High confidence experimental L. major proteome.
						The total proteome (Table S1) was parsed for proteins detected in two or more biological replicates, in at least one cell line
Protein names	Protein IDs	Majority protein IDs	Gene names	Gene names (ORF )	Mol. weight [kDa]	TriTrypDB ID	Present in All Lines	Present in Δlpg2- and WT Only	Present in WT and Δfut1- Only	Present in Δlpg2- and Δfut1- Only	Δlpg2- exclusive	WT exclusive	Δfut1- exclusive	Present in MiNT DB	log2(LFQ intensity) dlpg2, 1	log2(LFQ intensity) dlpg2, 2	log2(LFQ intensity) dlpg2, 3	log2(LFQ intensity) dlpg2, 4	log2(LFQ intensity) WT, 1	log2(LFQ intensity) WT, 2	log2(LFQ intensity) WT, 3	log2(LFQ intensity) WT, 4	log2(LFQ intensity) dfut1, 1	log2(LFQ intensity) dfut1, 2	log2(LFQ intensity) dfut1, 3	log2(LFQ intensity) dfut1, 4	ANOVA Significant	Change Pattern	Average log2(LFQ intensity) fut1-	Average log2(LFQ intensity) lpg2-	Average log2(LFQ intensity) WT	log2 Difference lpg2- vs WT	log2 Difference fut1- vs WT	log2 Difference lpg2- vs fut1-	Corrected ANOVA p-value	-log10 ANOVA p value	log2(LFQ intensity) lpg2-	log2(LFQ intensity) WT	log2(LFQ intensity) fut1-
Uncharacterized protein	Q4Q2Q8;LmjF.34.2860:mRNA-p1	Q4Q2Q8;LmjF.34.2860	LMJF_34_2860	LMJF_34_2860	13.444	LmjF.34.2860		x						x	20.2145	21.075	22.4513	22.3733	24.2153	22.4301	24.215	24.1457	22.3088	22.0473	22.3725	22.1177	X	down in fut1-, varied in lpg2-	21.47 ± 0.61	21.61 ± 1.19	23.75 ± 0.88	-2.13	-2.28	-0.15	0.03	1.93	20.21	24.22	21.85
As/Sb Reductase (EC 1.20.4.1)	LmjF.32.2740:mRNA-p1;Q4Q501	LmjF.32.2740;Q4Q501	ACR2 LMJF_32_2740	LMJF_32_2740	14.493	LmjF.32.2740	x								23.76	25.4927	20.3071	25.0484	25.4488	24.5375	23.6406	25.2238	21.5639	23.8399	21.598	23.4156	X	down in fut1-, varied in lpg2-	21.49 ± 0.30	23.13 ± 2.53	24.71 ± 0.81	-1.58	-3.21	-1.63	0.04	1.31	21.67	25.45	21.56
Putative beta-fructofuranosidase (EC 3.2.1.26)	Q9XTP3;LmjF.04.0310:mRNA-p1;Q9XZX0;LmjF.04.0320:mRNA-p1	Q9XTP3;LmjF.04.0310;Q9XZX0;LmjF.04.0320	LMJF_04_0310;LMJF_04_0320	LMJF_04_0310;LMJF_04_0320	71.876	LmjF.04.0310	x								28.3179	27.5213	28.1973	27.0441	24.3033	22.7937	23.8666	23.9795	21.0631	23.3641	21.5432	21.3432	X	Down in fut1-	21.82 ± 1.04	27.77 ± 0.59	23.73 ± 0.65	4.03	-1.91	-5.94	0	5.17	28.32	24.3	21.06
Uncharacterized protein	Q4Q775;LmjF.30.2180:mRNA-p1	Q4Q775;LmjF.30.2180	LMJF_30_2180	LMJF_30_2180	53.235	LmjF.30.2180	x								24.0724	24.7584	25.3983	25.65	24.2222	24.3224	22.116	24.4341	22.4931	22.0183	22.9967	22.7474	X	Down in fut1-	22.00 ± 1.07	24.96 ± 0.70	23.98 ± 0.68	0.98	-1.98	-2.96	0.01	2.65	24.07	24.22	22.49
Uncharacterized protein	LmjF.27.0060:mRNA-p1;E9ACY3	LmjF.27.0060;E9ACY3	LMJF_27_0060	LMJF_27_0060	8.107	LmjF.27.0060	x								24.942	23.9193	21.5408	23.5788	23.6352	27.3288	26.8833	25.1334	22.7347	23.6847	20.5892	22.888	X	Down in fut1-	22.10 ± 1.07	23.73 ± 1.01	25.74 ± 1.69	-2.01	-3.64	-1.63	0.02	1.98	24.94	23.64	22.09
Elongation of fatty acids protein (EC 2.3.1.199) (Very-long-chain 3-oxoacyl-CoA synthase)	Q4QFQ9;LmjF.14.0740:mRNA-p1	Q4QFQ9;LmjF.14.0740	ELO4.4 LMJF_14_0740	LMJF_14_0740	34.215	LmjF.14.0740		x							24.5875	24.2218	24.2318	24.7209	23.5819	21.6048	22.6636	22.6059	22.8495	22.3291	23.3913	21.8386	X	Down in fut1-	22.15 ± 0.53	24.44 ± 0.25	22.78 ± 0.67	1.66	-0.63	-2.28	0.02	3.35	24.59	23.58	21.69
Putative 60S ribosomal protein L12	Q4QAA9;LmjF.35.2190:mRNA-p1;LmjF.24.2210:mRNA-p1	Q4QAA9;LmjF.35.2190;LmjF.24.2210	LMJF_24_2210 LMJF_35_2190	LMJF_24_2210 LMJF_35_2190	17.538	LmjF.35.2190		x							22.5309	30.6389	31.347	30.3247	20.579	23.261	22.162	29.5946	21.5913	22.0521	22.965	22.3375	X	Up in lpg2-	22.24 ± 0.79	28.50 ± 4.54	24.15 ± 3.64	4.35	-1.91	-6.27	0.03	1.15	21.73	22.48	22.2
Uncharacterized protein	Q4Q4S8;LmjF.32.3440:mRNA-p1	Q4Q4S8;LmjF.32.3440	LMJF_32_3440	LMJF_32_3440	75.571	LmjF.32.3440		x							24.7224	25.4862	24.609	24.467	24.1962	21.8925	22.226	24.412	22.1536	21.9639	20.4625	21.9797	X	Down in fut1-	22.25 ± 0.20	24.82 ± 0.45	23.54 ± 1.37	1.28	-1.29	-2.56	0.03	2.17	24.72	24.2	22.24
Quinonoid dihydropteridine reductase (EC 1.5.1.34);Quinonoid dihydropteridine reductase (EC 1.5.1.34) (EC 1.6.99.7)	Q4Q2A8;Q4Q290;LmjF.34.4510:mRNA-p1;LmjF.34.4480:mRNA-p1;LmjF.34.4450:mRNA-p1;LmjF.34.4420:mRNA-p1;LmjF.34.4390:mRNA-p1;LmjF.34.4360:mRNA-p1;LmjF.34.4330:mRNA-p1	Q4Q2A8;Q4Q290;LmjF.34.4510;LmjF.34.4480;LmjF.34.4450;LmjF.34.4420;LmjF.34.4390;LmjF.34.4360;LmjF.34.4330	QDPR-1 LMJF_34_4330;QDPR-7 QDPR QDPR-2 QDPR-3 QDPR-4 QDPR-5 QDPR-6 LMJF_34_4360 LMJF_34_4390 LMJF_34_4420 LMJF_34_4450 LMJF_34_4480 LMJF_34_4510	LMJF_34_4330;LMJF_34_4360 LMJF_34_4390 LMJF_34_4420 LMJF_34_4450 LMJF_34_4480 LMJF_34_4510	23.58	LmjF.34.4510		x							22.156	26.0001	27.9728	26.8822	25.7949	21.1468	26.8464	27.2113	23.8432	22.6174	23.3747	23.0691	X	Down in fut1-	22.30 ± 0.64	25.82 ± 2.38	25.40 ± 2.49	0.42	-3.1	-3.52	0.04	1.15	22.46	25.79	23.22
Adenylate cyclase-like protein (EC 4.6.1.1)	Q4Q8R1;LmjF.28.0090:mRNA-p1	Q4Q8R1;LmjF.28.0090	LMJF_28_0090	LMJF_28_0090	70.523	LmjF.28.0090	x								22.5675	24.6687	22.8023	24.9234	25.0081	25.2817	25.2737	25.3294	22.0392	22.556	23.2547	21.5409	X	down in fut1-, varied in lpg2-	22.34 ± 0.73	23.74 ± 1.22	25.22 ± 0.14	-1.48	-2.88	-1.39	0.02	2.54	22.57	25.01	22.04
Uncharacterized protein	Q4Q1N0;LmjF.36.1930:mRNA-p1	Q4Q1N0;LmjF.36.1930	LMJF_36_1930	LMJF_36_1930	32.49	LmjF.36.1930	x								23.5849	23.978	23.6793	24.0562	23.5747	23.0377	23.5763	23.1593	22.5015	22.8709	22.2922	22.3027	X	Down in fut1-	22.40 ± 0.38	23.82 ± 0.22	23.33 ± 0.27	0.49	-0.93	-1.42	0.05	3.5	23.58	23.57	22.5
Uncharacterized protein	Q4Q7Q1;LmjF.30.0550:mRNA-p1	Q4Q7Q1;LmjF.30.0550	LMJF_30_0550	LMJF_30_0550	68.387	LmjF.30.0550	x								25.5991	24.4343	25.7904	24.2969	25.2796	23.012	24.0984	24.1843	22.5227	21.7275	23.7422	21.4137	X	Down in fut1-	22.40 ± 0.97	25.03 ± 0.77	23.88 ± 1.37	1.14	-1.48	-2.62	0.04	1.66	25.6	25.28	21.41
Uncharacterized protein	Q4Q4K8;LmjF.33.0150:mRNA-p1	Q4Q4K8;LmjF.33.0150	LMJF_33_0150	LMJF_33_0150	30.662	LmjF.33.0150	x								25.7869	24.6087	24.9128	24.5058	25.1444	24.4076	23.6533	23.811	23.1822	24.0951	23.2045	21.7926	X	Down in fut1-	22.47 ± 0.85	24.95 ± 0.58	24.25 ± 0.67	0.7	-1.78	-2.48	0.02	2.64	25.79	25.14	23.18
Biopterin transporter BT1 (Biopterin transporter,putativewith=GeneDB:LinJ35_V3.5120)	Q7KIP2;LmjF.35.5150:mRNA-p1	Q7KIP2;LmjF.35.5150	BT1 BT1.1 LMJF_35_5150	LMJF_35_5150	69.605	LmjF.35.5150	x								27.0663	25.4467	24.7033	25.3487	24.9902	25.4108	24.211	23.4799	22.8739	23.0931	23.2064	22.9318	X	Down in fut1-	22.48 ± 0.80	25.64 ± 1.00	24.52 ± 0.85	1.12	-2.03	-3.15	0.01	2.63	27.07	24.99	22.14
Uncharacterized protein	Q4Q6Z6;LmjF.30.2960:mRNA-p1	Q4Q6Z6;LmjF.30.2960	LMJF_30_2960	LMJF_30_2960	26.266	LmjF.30.2960	x							x	22.3935	23.3469	21.4644	23.1982	25.4288	25.5862	24.7541	25.5546	20.9944	22.791	24.3029	22.2188	X	down in fut1-, varied in lpg2-	22.48 ± 1.41	22.76 ± 0.60	25.33 ± 0.39	-2.57	-2.85	-0.28	0.01	2.5	22.39	25.43	20.99
Uncharacterized protein	LmjF.11.1350:mRNA-p1;Q4QGU7	LmjF.11.1350;Q4QGU7	LMJF_11_1350	LMJF_11_1350	26.37	LmjF.11.1350	x								21.4561	26.8707	23.7289	24.3362	26.1364	25.1202	26.1518	25.191	23.3056	21.2419	22.4063	22.9032	X	down in fut1-, varied in lpg2-	22.51 ± 0.60	24.26 ± 1.96	25.64 ± 0.57	-1.38	-3.13	-1.75	0.03	1.74	22.14	26.14	23.31
Uncharacterized protein	Q4QE36;LmjF.18.0060:mRNA-p1	Q4QE36;LmjF.18.0060	LMJF_18_0060	LMJF_18_0060	18.713	LmjF.18.0060	x							x	24.8241	24.7641	24.0204	24.6884	26.563	24.9945	27.3732	25.7357	21.7816	22.4009	21.9916	23.0275	X	Down in fut1-	22.53 ± 0.87	24.57 ± 0.37	26.16 ± 1.02	-1.59	-3.63	-2.04	0.01	3.33	24.82	26.56	21.9
Autophagy-related protein	Q4QD46;LmjF.19.1630:mRNA-p1	Q4QD46;LmjF.19.1630	ATG8 LMJF_19_1630	LMJF_19_1630	13.944	LmjF.19.1630		x							23.4957	25.6426	21.2968	26.222	24.9544	24.778	27.2465	25.2457	23.0624	23.2263	21.9746	22.9738	X	down in fut1-, varied in lpg2-	22.63 ± 0.37	24.35 ± 1.93	25.55 ± 1.14	-1.21	-2.92	-1.71	0.04	1.45	23.5	24.95	22.96
Uncharacterized protein	Q4QBB1;LmjF.23.1650:mRNA-p1	Q4QBB1;LmjF.23.1650	LMJF_23_1650	LMJF_23_1650	15.968	LmjF.23.1650					x				22.4142	28.5994	27.8024	28.9133	21.9294	22.3466	22.3608	22.392	21.9342	22.3244	21.2213	22.2888	X	Up in lpg2-	22.65 ± 0.50	27.15 ± 2.60	22.19 ± 1.25	4.96	0	-4.5	0.01	2.35	23.3	21.38	22.55
Uncharacterized protein	Q9NF89;LmjF.04.1060:mRNA-p1	Q9NF89;LmjF.04.1060	LMJF_04_1060	LMJF_04_1060	50.697	LmjF.04.1060	x								26.4938	24.3844	23.8306	24.2911	25.1441	24.8841	25.031	25.028	23.7032	22.7611	23.0523	23.8004	X	Down in fut1-	22.66 ± 0.93	24.74 ± 1.18	25.02 ± 0.10	-0.27	-2.36	-2.09	0.03	2.11	26.49	25.14	21.87
Uncharacterized protein	Q4QBI3;LmjF.22.1640:mRNA-p1	Q4QBI3;LmjF.22.1640	LMJF_22_1640	LMJF_22_1640	13.106	LmjF.22.1640	x							x	23.8284	22.3603	23.6438	26.6248	26.3815	27.4079	25.9643	25.9064	24.2148	22.5936	22.1079	22.8138	X	down in fut1-, varied in lpg2-	22.66 ± 1.14	23.96 ± 2.00	26.41 ± 0.69	-2.45	-3.75	-1.3	0.02	1.91	23.83	26.38	24.21
Uncharacterized protein	Q4Q8J6;LmjF.28.0730:mRNA-p1	Q4Q8J6;LmjF.28.0730	LMJF_28_0730	LMJF_28_0730	22.222	LmjF.28.0730	x							x	22.7093	22.2624	23.1177	25.9385	26.0937	24.7363	25.0727	25.7476	23.8543	22.6956	23.5429	22.4415	X	down in fut1-, varied in lpg2-	22.66 ± 1.21	23.52 ± 1.63	25.41 ± 0.61	-1.89	-2.74	-0.86	0.04	1.5	22.71	26.09	23.85
Uncharacterized protein	LmjF.29.1585:mRNA-p1;E9AE19	LmjF.29.1585;E9AE19	LMJF_29_1585	LMJF_29_1585	13.391	LmjF.29.1585	x								21.3911	23.8625	21.6377	21.1126	23.5532	22.8316	24.6244	24.8169	21.7763	21.8856	22.418	21.8248	X	Down in lpg2-	22.67 ± 0.82	21.67 ± 0.73	23.95 ± 0.93	-2.29	-1.28	1.01	0.04	1.92	21.39	23.55	22.49
Uncharacterized protein	Q4QAJ8;LmjF.24.1330:mRNA-p1	Q4QAJ8;LmjF.24.1330	LMJF_24_1330	LMJF_24_1330	9.703	LmjF.24.1330	x							x	25.5771	25.1654	21.0988	25.8938	27.0037	25.7315	26.297	25.4503	23.5116	22.6263	23.9438	22.444	X	down in fut1-, varied in lpg2-	22.67 ± 1.05	24.64 ± 1.83	26.12 ± 0.68	-1.48	-3.45	-1.97	0.02	1.87	25.58	27	22.91
DNA-directed RNA polymerase ii	LmjF.25.1315:mRNA-p1;E9ACT0	LmjF.25.1315;E9ACT0	LMJF_25_1315	LMJF_25_1315	9.755	LmjF.25.1315	x								22.3746	23.2046	21.3298	25.0001	25.3127	24.9783	25.3005	27.1102	22.9305	22.0915	23.7697	23.9189	X	down in fut1-, varied in lpg2-	22.67 ± 1.44	23.1 ± 1.26	25.67 ± 0.96	-2.57	-3	-0.42	0.03	1.8	22.45	25.31	20.87
Uncharacterized protein	Q4QEU9;LmjF.16.0700:mRNA-p1	Q4QEU9;LmjF.16.0700	LMJF_16_0700	LMJF_16_0700	87.857	LmjF.16.0700	x								25.6396	25.1316	25.4993	25.1485	24.3257	24.3481	24.4881	24.5359	23.827	22.1856	22.2662	22.3539	X	Down in fut1-	22.72 ± 1.11	25.35 ± 0.25	24.42 ± 0.10	0.93	-1.7	-2.63	0.01	2.98	25.64	24.33	23.83
Uncharacterized protein	Q4QE63;LmjF.17.1280:mRNA-p1	Q4QE63;LmjF.17.1280	LMJF_17_1280	LMJF_17_1280	7.927	LmjF.17.1280	x								25.9101	27.5284	24.8428	26.7838	27.5903	28.9026	28.7457	28.8564	22.7141	22.7086	23.2667	22.6733	X	down in fut1-, varied in lpg2-	22.84 ± 0.28	26.26 ± 1.15	28.52 ± 0.62	-2.26	-5.68	-3.43	0	5.02	25.91	27.59	22.71
Putative membrane-bound acid phosphatase 2	Q4Q1G2;LmjF.36.2590:mRNA-p1	Q4Q1G2;LmjF.36.2590	LMJF_36_2590	LMJF_36_2590	62.621	LmjF.36.2590	x								26.3692	25.3375	26.7542	25.6812	26.2746	24.9753	25.6481	25.8859	22.1952	22.1004	23.3882	23.7381	X	Down in fut1-	22.85 ± 0.83	26.03 ± 0.64	25.69 ± 0.54	0.34	-2.84	-3.18	0	3.75	26.37	26.27	22.2
Uncharacterized protein	Q4Q8P5;LmjF.28.0250:mRNA-p1	Q4Q8P5;LmjF.28.0250	LMJF_28_0250	LMJF_28_0250	34.458	LmjF.28.0250		x						x	23.4561	21.3568	24.253	23.807	25.1622	24.0186	25.0928	24.787	22.1568	21.9114	22.8662	21.675	X	Down in fut1-	22.92 ± 0.70	23.57 ± 0.61	24.76 ± 0.52	-1.19	-1.84	-0.65	0.05	2.16	23.46	25.16	22.59
Uncharacterized protein	Q4Q5X8;LmjF.31.2810:mRNA-p1	Q4Q5X8;LmjF.31.2810	LMJF_31_2810	LMJF_31_2810	29.694	LmjF.31.2810	x								25.093	24.4278	24.3011	24.1765	23.7503	23.0228	23.2089	22.8142	22.333	22.206	22.3104	23.9379	X	Up in lpg2-	22.93 ± 0.69	24.49 ± 0.40	22.74 ± 0.68	1.76	0.19	-1.56	0.04	2.28	25.09	23.75	22.33
Uncharacterized protein	Q95Z83;LmjF.04.0590:mRNA-p1	Q95Z83;LmjF.04.0590	LMJF_04_0590	LMJF_04_0590	29.528	LmjF.04.0590	x								25.1694	25.979	25.6545	25.5578	24.6909	22.6647	24.4426	21.931	22.1297	22.3738	24.8541	21.7731	X	Down in fut1-	22.93 ± 1.48	25.59 ± 0.33	23.69 ± 1.22	1.9	-0.75	-2.65	0.04	1.63	25.17	24.69	23.36
Uncharacterized protein	Q4QF21;LmjF.15.1570:mRNA-p1	Q4QF21;LmjF.15.1570	LMJF_15_1570	LMJF_15_1570	62.23	LmjF.15.1570	x								25.2602	24.9151	24.647	24.9261	26.1397	25.5763	24.8687	25.4039	23.2045	22.4546	23.1312	24.4551	X	Down in fut1-	22.95 ± 1.17	24.93 ± 0.25	25.49 ± 0.52	-0.56	-2.54	-1.98	0.02	2.6	25.26	26.14	23.2
Putative pyruvate/indole-pyruvate carboxylase (EC 4.1.1.74)	Q4Q2L9;LmjF.34.3250:mRNA-p1	Q4Q2L9;LmjF.34.3250	LMJF_34_3250	LMJF_34_3250	60.26	LmjF.34.3250	x								26.0345	24.4583	27.6544	25.287	25.6803	24.4866	24.3358	25.1685	21.6281	23.9647	24.5057	22.7629	X	Down in fut1-	22.98 ± 1.18	25.85 ± 1.35	24.91 ± 0.62	0.94	-1.93	-2.87	0.03	1.85	26.03	25.68	21.63
Uncharacterized protein	Q4Q2F1;LmjF.34.3910:mRNA-p1	Q4Q2F1;LmjF.34.3910	LMJF_34_3910	LMJF_34_3910	11.581	LmjF.34.3910	x							x	22.6328	25.5547	24.4218	24.5203	25.4833	24.5673	25.9729	25.7207	22.85	23.2693	24.0553	22.2942	X	down in fut1-, varied in lpg2-	23.01 ± 0.90	24.28 ± 1.21	25.43 ± 0.61	-1.15	-2.42	-1.27	0.04	1.76	22.63	25.48	22.85
Uncharacterized protein	Q4Q4D6;LmjF.33.0690:mRNA-p1	Q4Q4D6;LmjF.33.0690	LMJF_33_0690	LMJF_33_0690	18.659	LmjF.33.0690	x							x	23.1143	23.8389	22.8719	26.3585	25.477	24.6989	25.9141	26.3968	23.3111	21.424	23.69	23.6632	X	down in fut1-, varied in lpg2-	23.02 ± 1.07	24.04 ± 1.59	25.62 ± 0.72	-1.58	-2.6	-1.02	0.05	1.43	23.11	25.48	23.31
Uncharacterized protein	Q4QFG1;LmjF.15.0210:mRNA-p1	Q4QFG1;LmjF.15.0210	LMJF_15_0210	LMJF_15_0210	55.708	LmjF.15.0210	x								26.0332	25.009	25.0151	25.1114	24.1048	24.5473	23.8903	24.1851	23.2978	22.5862	22.8066	23.4299	X	Down in fut1-	23.03 ± 0.39	25.29 ± 0.49	24.18 ± 0.27	1.11	-1.15	-2.26	0.01	4.09	26.03	24.1	23.3
Uncharacterized protein	Q4Q6A2;LmjF.31.1600:mRNA-p1	Q4Q6A2;LmjF.31.1600	LMJF_31_1600	LMJF_31_1600	88.31	LmjF.31.1600	x								25.183	25.3618	24.6851	24.8919	24.929	25.2381	23.9813	25.0319	22.504	23.0646	23.8996	23.1095	X	Down in fut1-	23.07 ± 0.60	25.03 ± 0.30	24.79 ± 0.55	0.24	-1.72	-1.96	0.02	3.14	25.18	24.93	22.5
Uncharacterized protein	LmjF.35.1755:mRNA-p1;E9AEZ7	LmjF.35.1755;E9AEZ7	LMJF_35_1755	LMJF_35_1755	15.72	LmjF.35.1755						x		x	21.7782	22.7896	22.1225	22.0912	23.67	23.9792	23.6949	23.747	22.5084	22.0121	21.821	23.0317	X	Down in lpg2-	23.08 ± 0.77	21.78 ± 0.77	23.77 ± 0.14	-1.99	-0.68	0	0.04	2.29	22.29	23.67	24.16
Putative chaperone protein DNAj	Q4QDP0;LmjF.18.1490:mRNA-p1	Q4QDP0;LmjF.18.1490	LMJF_18_1490	LMJF_18_1490	20.132	LmjF.18.1490	x								24.3758	25.0212	26.0423	25.3442	25.1644	24.532	25.1637	26.0161	22.0658	22.8344	25.2821	22.5963	X	Down in fut1-	23.11 ± 1.53	25.19 ± 0.69	25.21 ± 0.60	-0.02	-2.1	-2.08	0.05	1.56	24.38	25.16	22.43
Uncharacterized protein	Q4QE64;LmjF.17.1270:mRNA-p1	Q4QE64;LmjF.17.1270	LMJF_17_1270	LMJF_17_1270	36.413	LmjF.17.1270	x							x	22.7519	22.7934	22.9767	23.5516	24.6041	25.1101	21.6298	25.6914	22.7638	22.9124	23.5493	23.5696	X	Down in lpg2-	23.12 ± 0.50	22.56 ± 1.12	24.75 ± 0.87	-2.19	-1.64	0.55	0.04	1.8	20.95	24.6	22.76
Cyclin-dependent kinases regulatory subunit	Q4Q4P3;LmjF.32.3790:mRNA-p1	Q4Q4P3;LmjF.32.3790	CKS1 LMJF_32_3790	LMJF_32_3790	11.8	LmjF.32.3790	x								25.109	26.3441	21.6231	26.7519	26.2282	25.2351	26.5057	26.3945	22.5817	25.4856	23.5403	22.972	X	down in fut1-, varied in lpg2-	23.14 ± 1.72	25.21 ± 1.84	26.09 ± 0.58	-0.88	-2.94	-2.07	0.05	1.26	25.11	26.23	23.38
Uncharacterized protein	LmjF.13.1070:mRNA-p1;Q4QG47	LmjF.13.1070;Q4QG47	LMJF_13_1070	LMJF_13_1070	250.5	LmjF.13.1070	x								25.7918	25.2618	24.9874	25.4874	25.7842	25.8161	24.9996	25.7364	22.6292	23.9331	23.2608	22.7819	X	Down in fut1-	23.15 ± 0.58	25.38 ± 0.34	25.58 ± 0.39	-0.2	-2.43	-2.23	0.01	4.28	25.79	25.78	22.63
Uncharacterized protein	Q4Q592;LmjF.32.1870:mRNA-p1	Q4Q592;LmjF.32.1870	LMJF_32_1870	LMJF_32_1870	66.372	LmjF.32.1870	x								24.9106	25.1388	25.6098	24.6298	24.4452	25.6317	24.3104	25.0587	23.5252	22.6848	21.8395	24.3934	X	Down in fut1-	23.18 ± 0.88	25.07 ± 0.41	24.86 ± 0.60	0.21	-1.67	-1.88	0.04	2.24	24.91	24.45	22.27
Uncharacterized protein	Q4Q9T6;LmjF.25.1550:mRNA-p1	Q4Q9T6;LmjF.25.1550	LMJF_25_1550	LMJF_25_1550	11.619	LmjF.25.1550	x							x	21.762	26.0382	23.2146	26.1287	26.5689	26.1294	26.1084	26.1841	22.3178	23.6592	24.5874	22.4597	X	down in fut1-, varied in lpg2-	23.18 ± 1.17	24.08 ± 2.31	26.24 ± 0.21	-2.16	-3.06	-0.9	0.04	1.33	22.35	26.57	22.24
Putative nucleoside transporter 1	Q4QF58;LmjF.15.1240:mRNA-p1;LmjF.15.1230:mRNA-p1;Q4QF59	Q4QF58;LmjF.15.1240;LmjF.15.1230;Q4QF59	LMJF_15_1230;LMJF_15_1240	LMJF_15_1230;LMJF_15_1240	53.759	LmjF.15.1240	x								27.3172	26.212	24.7081	24.8693	25.4523	25.9219	25.4327	24.8991	23.2619	22.5407	23.107	22.5053	X	Down in fut1-	23.26 ± 0.42	25.77 ± 1.22	25.42 ± 0.41	0.35	-2.16	-2.51	0.02	2.53	27.32	25.45	23.61
Kinetoplast-associated protein-like protein	LmjF.27.0240:mRNA-p1;E9AD01	LmjF.27.0240;E9AD01	LMJF_27_0240	LMJF_27_0240	78.801	LmjF.27.0240	x							x	30.5486	27.6885	28.8197	27.5991	26.6638	27.9502	26.8258	26.833	22.8908	22.6686	25.7884	22.5333	X	Down in fut1-	23.26 ± 1.68	28.66 ± 1.37	27.06 ± 0.59	1.6	-3.8	-5.4	0	3.16	30.55	26.66	22.54
Membrane-bound acid phosphatase 2	Q4QB35;LmjF.23.1170:mRNA-p1	Q4QB35;LmjF.23.1170	MBAP2 LMJF_23_1170	LMJF_23_1170	59.818	LmjF.23.1170	x								26.0541	24.5781	26.0737	24.4852	24.7898	24.6676	25.3701	25.0771	23.6447	23.4434	24.1633	23.1829	X	Down in fut1-	23.31 ± 1.03	25.29 ± 0.88	24.97 ± 0.31	0.32	-1.66	-1.98	0.05	1.83	26.05	24.79	24.01
Uncharacterized protein	Q4Q5L8;LmjF.32.0650:mRNA-p1	Q4Q5L8;LmjF.32.0650	LMJF_32_0650	LMJF_32_0650	31.417	LmjF.32.0650	x							x	25.4022	25.6506	25.0761	25.4708	25.5908	24.5677	26.1525	25.0293	23.4733	22.5244	25.0721	22.924	X	Down in fut1-	23.35 ± 1.25	25.39 ± 0.23	25.33 ± 0.68	0.06	-1.98	-2.05	0.04	1.96	25.4	25.59	23.47
Uncharacterized protein	Q4Q797;LmjF.30.1980:mRNA-p1	Q4Q797;LmjF.30.1980	LMJF_30_1980	LMJF_30_1980	37.813	LmjF.30.1980	x								23.9335	26.6432	26.2979	26.5133	25.5595	25.1938	25.6542	25.8202	22.9539	23.8057	24.7823	22.908	X	Down in fut1-	23.36 ± 1.22	25.84 ± 1.28	25.55 ± 0.26	0.29	-2.2	-2.49	0.03	1.81	23.93	25.56	22.95
Uncharacterized protein	Q4QIF1;LmjF.08.0180:mRNA-p1	Q4QIF1;LmjF.08.0180	LMJF_08_0180	LMJF_08_0180	32.713	LmjF.08.0180	x								22.0499	21.999	22.8704	22.9461	25.1717	24.766	23.9522	23.8176	23.4608	23.4287	23.8192	22.8425	X	Down in lpg2-	23.38 ± 0.40	22.31 ± 0.51	24.42 ± 0.64	-2.12	-1.04	1.08	0.03	2.94	22.5	25.17	23.46
Uncharacterized protein	Q4Q0L3;LmjF.36.5480:mRNA-p1	Q4Q0L3;LmjF.36.5480	LMJF_36_5480	LMJF_36_5480	71.684	LmjF.36.5480	x								23.8004	21.7914	23.0205	22.8716	25.3054	25.8303	25.3165	24.9825	24.35	23.6575	24.0109	21.7408	X	Down in lpg2-	23.38 ± 1.27	23.01 ± 0.59	25.35 ± 0.35	-2.34	-1.98	0.37	0.03	2.15	23.8	25.31	24.35
Serine/threonine protein phosphatase-like protein	Q4Q8Y2;LmjF.26.2100:mRNA-p1	Q4Q8Y2;LmjF.26.2100	LMJF_26_2100	LMJF_26_2100	108.97	LmjF.26.2100	x								26.4834	24.3541	25.1396	25.2951	24.908	24.1137	24.7593	23.9549	23.691	23.3098	23.7011	23.1737	X	Down in fut1-	23.46 ± 0.26	25.31 ± 0.87	24.43 ± 0.46	0.88	-0.97	-1.85	0.05	2.24	26.48	24.91	23.69
Uncharacterized protein	LmjF.27.1530:mRNA-p1;E9ADD2	LmjF.27.1530;E9ADD2	LMJF_27_1530	LMJF_27_1530	11.438	LmjF.27.1530	x								23.9312	26.983	26.7745	28.3371	25.8212	26.3121	26.7135	26.7229	23.7564	19.8119	26.0076	24.2718	X	Down in fut1-	23.46 ± 2.61	26.50 ± 1.85	26.39 ± 0.42	0.11	-2.93	-3.04	0.05	1.1	23.93	25.82	23.76
Uncharacterized protein	Q4QH77;LmjF.11.0030:mRNA-p1	Q4QH77;LmjF.11.0030	LMJF_11_0030	LMJF_11_0030	33.9	LmjF.11.0030	x							x	23.0131	22.9766	21.4615	23.6429	26.0394	24.2112	25.59	25.4107	24.0225	22.8578	23.7992	23.796	X	Down in lpg2-	23.47 ± 0.80	22.40 ± 0.71	25.31 ± 0.78	-2.91	-1.84	1.07	0.01	2.83	23.01	26.04	24.02
Uncharacterized protein	Q4Q6W6;LmjF.30.3235:mRNA-p1	Q4Q6W6;LmjF.30.3235	LMJF_30_3235	LMJF_30_3235	11.489	LmjF.30.3235	x							x	23.8008	21.2388	22.625	21.5027	25.8132	24.4051	26.4281	25.1064	23.9764	22.2081	23.0876	24.4523	X	Down in lpg2-	23.59 ± 0.28	22.80 ± 0.92	25.43 ± 0.87	-2.63	-1.85	0.78	0.02	2.63	23.8	25.81	23.98
Nucleobase transporter	Q4QH25;LmjF.11.0550:mRNA-p1	Q4QH25;LmjF.11.0550	NT4 LMJF_11_0550	LMJF_11_0550	59.803	LmjF.11.0550	x								28.5751	27.5393	27.6691	27.6938	24.2271	26.9364	25.3997	26.265	23.4241	23.4681	23.9712	23.5811	X	Down in fut1-	23.61 ± 0.24	27.86 ± 0.47	25.70 ± 1.17	2.16	-2.1	-4.26	0	4.13	28.58	24.23	23.42
Uncharacterized protein	LmjF.18.0320:mRNA-p1;Q4QE10	LmjF.18.0320;Q4QE10	LMJF_18_0320	LMJF_18_0320	29.679	LmjF.18.0320	x							x	25.7284	26.3512	27.0853	26.3854	26.4707	26.2618	25.3821	26.5524	23.1646	23.5626	23.5206	24.2645	X	Down in fut1-	23.62 ± 0.46	26.38 ± 0.55	26.16 ± 0.53	0.22	-2.54	-2.76	0	4.24	25.73	26.47	23.16
Uncharacterized protein	Q4QCT6;LmjF.20.1100:mRNA-p1	Q4QCT6;LmjF.20.1100	LMJF_20_1100	LMJF_20_1100	203.52	LmjF.20.1100	x							x	22.8087	22.2665	22.4265	22.7792	22.8022	21.7478	22.5297	21.9547	22.9463	23.6678	23.8237	24.1892	X	up in fut1-	23.65 ± 0.52	22.48 ± 0.22	21.97 ± 0.57	0.51	1.68	1.17	0.04	2.71	22.81	22.8	22.95
Uncharacterized protein	Q4Q3G5;LmjF.34.0430:mRNA-p1	Q4Q3G5;LmjF.34.0430	LMJF_34_0430	LMJF_34_0430	29.51	LmjF.34.0430	x								21.6459	21.6203	21.5345	22.0074	24.182	22.5807	22.3631	22.0655	23.5167	24.4593	23.1095	23.5264	X	Down in lpg2-	23.65 ± 0.57	21.70 ± 0.20	22.67 ± 1.05	-0.97	0.98	1.95	0.05	1.96	21.65	24.18	23.52
Uncharacterized protein	Q4Q6I7;LmjF.31.0760:mRNA-p1	Q4Q6I7;LmjF.31.0760	LMJF_31_0760	LMJF_31_0760	33.568	LmjF.31.0760			x						22.3496	21.788	22.5211	23.299	24.4395	21.4717	24.8204	24.6516	24.1859	22.5933	24.1195	23.7979	X	Down in lpg2-	23.67 ± 0.74	21.68 ± 0.39	24.11 ± 1.05	-2.43	-0.44	1.99	0.02	2.42	22.16	24.44	24.19
Uncharacterized protein	Q4Q8P0;LmjF.28.0300:mRNA-p1	Q4Q8P0;LmjF.28.0300	LMJF_28_0300	LMJF_28_0300	70.821	LmjF.28.0300	x								27.2359	26.4155	26.1345	26.3697	25.3751	24.8881	25.0722	25.3454	24.2821	23.4353	23.8179	23.2032	X	Down in fut1-	23.68 ± 0.47	26.53 ± 0.48	25.17 ± 0.23	1.37	-1.49	-2.85	0	4.81	27.24	25.38	24.28
DNA-directed RNA polymerase-like protein	Q4Q860;LmjF.28.2060:mRNA-p1	Q4Q860;LmjF.28.2060	LMJF_28_2060	LMJF_28_2060	15.273	LmjF.28.2060	x								24.169	27.8547	24.226	26.9259	26.916	26.5776	26.3534	26.3368	24.7341	23.1391	24.7819	22.291	X	down in fut1-, varied in lpg2-	23.7 ± 1.22	25.79 ± 1.88	26.54 ± 0.27	-0.75	-2.85	-2.09	0.04	1.48	24.17	26.92	24.73
Uncharacterized protein	Q4QEE8;LmjF.17.0460:mRNA-p1	Q4QEE8;LmjF.17.0460	LMJF_17_0460	LMJF_17_0460	25.345	LmjF.17.0460	x							x	26.8415	24.7094	25.5332	26.6761	24.4846	24.8144	24.4054	24.7566	22.1726	24.0172	23.7122	24.9027	X	Down in fut1-	23.70 ± 1.13	25.94 ± 1.00	24.61 ± 0.20	1.32	-0.91	-2.24	0.05	1.74	26.84	24.48	22.17
Putative Unc104-like kinesin	LmjF.34.4260:mRNA-p1;Q4Q2B5	LmjF.34.4260;Q4Q2B5	LMJF_34_4260	LMJF_34_4260	163.74	LmjF.34.4260	x								26.9479	25.6357	25.9909	26.1785	24.0819	24.347	24.3067	23.7182	24.4057	24.2077	23.1663	23.0692	X	Down in fut1-	23.71 ± 0.69	26.18 ± 0.55	24.11 ± 0.28	2.07	-0.4	-2.48	0.01	3.63	26.95	24.08	24.41
Putative RNA 3'-terminal phosphate cyclase (EC 6.5.1.4)	LmjF.35.1700:mRNA-p1;E9AEZ2	LmjF.35.1700;E9AEZ2	LMJF_35_1700	LMJF_35_1700	39.175	LmjF.35.1700	x								25.7179	26.463	26.1396	26.958	25.8882	24.0954	24.1251	25.4997	22.0496	23.6333	24.7164	25.0167	X	Down in fut1-	23.74 ± 1.30	26.31 ± 0.52	24.90 ± 0.92	1.42	-1.16	-2.57	0.04	1.84	25.72	25.89	22.47
Uncharacterized protein	Q4QBX4;LmjF.22.0220:mRNA-p1	Q4QBX4;LmjF.22.0220	LMJF_22_0220	LMJF_22_0220	99.925	LmjF.22.0220	x								27.8014	25.5815	26.1098	26.1499	24.5529	24.4406	23.5573	24.1768	23.3487	23.4442	23.7387	24.5617	X	Up in lpg2-	23.77 ± 0.55	26.41 ± 0.96	24.18 ± 0.44	2.23	-0.41	-2.64	0.01	3.05	27.8	24.55	23.35
Uncharacterized protein	Q4QET8;LmjF.16.0810:mRNA-p1	Q4QET8;LmjF.16.0810	LMJF_16_0810	LMJF_16_0810	66.716	LmjF.16.0810	x							x	25.9472	25.1344	25.8912	25.1434	26.1513	26.0133	26.3993	26.1766	22.0152	23.5476	25.4673	24.2052	X	Down in fut1-	23.79 ± 1.45	25.52 ± 0.45	26.18 ± 0.15	-0.66	-2.39	-1.73	0.04	1.96	25.95	26.15	21.96
Putative ribulose-phosphate 3-epimerase (EC 5.1.3.1)	LmjF.35.3680:mRNA-p1;E9AFJ2	LmjF.35.3680;E9AFJ2	LMJF_35_3680	LMJF_35_3680	27.667	LmjF.35.3680			x						21.7121	23.0576	21.5386	22.6142	25.2736	24.6407	24.9068	25.1222	25.1967	22.077	25.1891	23.7431	X	Down in lpg2-	23.82 ± 1.58	22.31 ± 0.80	24.98 ± 0.27	-2.67	-1.16	1.51	0.04	1.77	21.12	25.27	25.2
Uncharacterized protein	Q4Q5C0;LmjF.32.1610:mRNA-p1	Q4Q5C0;LmjF.32.1610	LMJF_32_1610	LMJF_32_1610	32.825	LmjF.32.1610	x								24.1185	24.0987	24.2504	24.8163	25.6143	25.3445	25.0964	25.9376	24.3416	24.1541	24.541	23.7882	X	down in fut1-, varied in lpg2-	23.83 ± 0.57	24.32 ± 0.33	25.49 ± 0.36	-1.18	-1.67	-0.49	0.04	2.9	24.12	25.61	24.34
Uncharacterized protein	Q4Q2J6;LmjF.34.3480:mRNA-p1	Q4Q2J6;LmjF.34.3480	LMJF_34_3480	LMJF_34_3480	26.153	LmjF.34.3480	x								22.1377	20.4568	22.7473	24.885	25.8058	25.0572	25.8604	25.0293	24.9479	23.5614	24.5272	22.8065	X	Down in lpg2-	23.84 ± 1.16	23.14 ± 1.19	25.43 ± 0.45	-2.29	-1.6	0.69	0.05	1.56	22.14	25.81	24.95
Uncharacterized protein	LmjF.35.2940:mRNA-p1;E9AFB8	LmjF.35.2940;E9AFB8	LMJF_35_2940	LMJF_35_2940	132.71	LmjF.35.2940	x								27.1013	26.848	27.5336	27.3823	25.5833	25.0789	24.7107	25.2845	23.8341	23.4586	24.6049	23.5846	X	Down in fut1-	23.87 ± 0.51	27.21 ± 0.30	25.16 ± 0.36	2.05	-1.29	-3.35	0	5.47	27.1	25.58	23.83
Uncharacterized protein	O97009;LmjF.04.0920:mRNA-p1	O97009;LmjF.04.0920	LMJF_04_0920	LMJF_04_0920	62.766	LmjF.04.0920	x								25.4048	25.3512	26.6882	25.9825	25.5841	24.9859	24.3529	25.811	24.0413	22.4722	24.4794	23.9153	X	Down in fut1-	23.89 ± 0.56	25.85 ± 0.62	25.18 ± 0.65	0.67	-1.29	-1.97	0.04	2.36	25.4	25.58	24.04
Putative centrin	Q4Q5L7;LmjF.32.0660:mRNA-p1	Q4Q5L7;LmjF.32.0660	LMJF_32_0660	LMJF_32_0660	22.888	LmjF.32.0660	x								21.2379	23.9551	22.5775	24.9648	26.4495	24.8525	26.2583	26.0117	24.2218	25.2669	21.866	24.172	X	Down in lpg2-	23.95 ± 1.30	23.03 ± 1.34	25.89 ± 0.71	-2.86	-1.94	0.91	0.03	1.72	21.85	26.45	24.22
Uncharacterized protein	Q4QJC5;LmjF.05.0770:mRNA-p1	Q4QJC5;LmjF.05.0770	LMJF_05_0770	LMJF_05_0770	137.33	LmjF.05.0770	x								27.8843	26.1177	26.9517	26.5439	23.5596	23.3586	22.9984	23.723	24.1942	23.7755	23.7364	24.1887	X	Up in lpg2-	23.97 ± 0.25	26.87 ± 0.75	23.40 ± 0.31	3.46	0.56	-2.9	0	5.1	27.88	23.56	24.19
Uncharacterized protein	O97000;LmjF.04.1200:mRNA-p1	O97000;LmjF.04.1200	LMJF_04_1200	LMJF_04_1200	20.809	LmjF.04.1200	x								23.9223	21.1197	21.2397	24.9459	25.5337	26.2567	25.5368	25.8764	22.8192	25.612	23.604	21.2201	X	Down in lpg2-	23.99 ± 1.12	23.46 ± 1.25	25.80 ± 0.34	-2.34	-1.81	0.53	0.04	1.67	23.92	25.53	23.74
Uncharacterized protein	LmjF.27.0110:mRNA-p1;E9ACY8	LmjF.27.0110;E9ACY8	LMJF_27_0110	LMJF_27_0110	9.32	LmjF.27.0110	x							x	26.8693	25.6017	25.6908	26.2377	27.4875	27.9835	26.8485	27.7473	23.3467	24.5522	23.4385	25.2733	X	Down in fut1-	24.04 ± 1.06	26.09 ± 0.58	27.51 ± 0.48	-1.42	-3.47	-2.06	0.01	3.41	26.87	27.49	22.91
Uncharacterized protein	Q4QFV5;LmjF.14.0300:mRNA-p1	Q4QFV5;LmjF.14.0300	LMJF_14_0300	LMJF_14_0300	26.501	LmjF.14.0300	x							x	21.544	24.0651	23.726	21.5943	24.3189	25.3086	24.7793	23.8912	25.8441	24.6351	23.1889	23.4545	X	Down in lpg2-	24.05 ± 1.52	21.83 ± 1.58	24.57 ± 0.60	-2.74	-0.52	2.22	0.04	1.43	21.31	24.32	25.84
Uncharacterized protein	Q4QCQ5;LmjF.20.1390:mRNA-p1	Q4QCQ5;LmjF.20.1390	LMJF_20_1390	LMJF_20_1390	46.711	LmjF.20.1390	x								22.4375	22.5495	22.4561	22.5809	22.663	22.3097	22.6463	22.1192	24.8736	24.8653	23.5154	23.1248	X	up in fut1-	24.09 ± 0.90	22.50 ± 0.06	22.43 ± 0.26	0.07	1.66	1.59	0.04	2.51	22.44	22.66	24.87
Uncharacterized protein	LmjF.35.3670:mRNA-p1;E9AFJ1	LmjF.35.3670;E9AFJ1	LMJF_35_3670	LMJF_35_3670	26.543	LmjF.35.3670	x							x	22.4957	25.5567	22.2689	25.3591	26.0806	27.0043	26.2587	26.0857	25.8034	23.4549	23.3382	23.7973	X	down in fut1-, varied in lpg2-	24.09 ± 1.15	23.92 ± 1.77	26.35 ± 0.43	-2.44	-2.26	0.18	0.05	1.4	22.5	26.08	25.8
Putative serine palmitoyltransferase (EC 2.3.1.50)	LmjF.35.0320:mRNA-p1;E9AEK9	LmjF.35.0320;E9AEK9	LMJF_35_0320	LMJF_35_0320	59.87	LmjF.35.0320	x								26.4507	26.7087	26.3136	26.671	26.5704	26.379	26.5721	25.7051	23.764	23.8601	24.1702	24.6338	X	Down in fut1-	24.10 ± 0.39	26.53 ± 0.18	26.30 ± 0.41	0.23	-2.2	-2.43	0	5.22	26.45	26.57	23.76
Uncharacterized protein	Q4QAZ7;LmjF.23.1760:mRNA-p1	Q4QAZ7;LmjF.23.1760	LMJF_23_1760	LMJF_23_1760	90.153	LmjF.23.1760	x								22.9549	22.4714	22.663	22.8041	21.5692	23.4102	23.5701	23.3185	22.0643	24.6815	24.0652	22.3561	X	up in fut1-	24.10 ± 0.68	22.06 ± 0.69	22.71 ± 0.72	-0.65	1.39	2.04	0.04	2.12	21.62	23.07	24.52
Uncharacterized protein	Q4QIL7;LmjF.07.0740:mRNA-p1	Q4QIL7;LmjF.07.0740	LMJF_07_0740	LMJF_07_0740	397.85	LmjF.07.0740	x								22.823	22.4357	22.8312	23.9331	23.2799	23.2512	23.2172	22.7363	23.944	22.8948	24.5292	24.332	X	up in fut1-	24.13 ± 0.36	22.47 ± 0.41	23.08 ± 0.24	-0.61	1.05	1.66	0.04	3.53	22.82	23.28	23.94
Uncharacterized protein	Q9XZY2;LmjF.04.0220:mRNA-p1	Q9XZY2;LmjF.04.0220	LMJF_04_0220	LMJF_04_0220	40.05	LmjF.04.0220				x					20.5417	22.8664	23.2989	23.1915	21.1211	23.2064	23.0689	22.8772	23.8221	23.3676	23.9448	25.1339	X	up in fut1-	24.13 ± 0.68	23.34 ± 0.28	21.92 ± 0.50	1.42	2.21	0.79	0.02	3.22	23.71	21.61	23.82
Uncharacterized protein	LmjF.29.0540:mRNA-p1;E9ADQ5	LmjF.29.0540;E9ADQ5	LMJF_29_0540	LMJF_29_0540	54.853	LmjF.29.0540	x								26.0528	25.4757	26.2193	25.7447	25.3805	25.1658	24.8012	24.5838	23.5052	24.1491	24.145	24.8713	X	Down in fut1-	24.16 ± 0.55	25.87 ± 0.32	24.98 ± 0.35	0.89	-0.82	-1.71	0.04	2.96	26.05	25.38	23.51
Uncharacterized protein	Q4Q0Q9;LmjF.36.5030:mRNA-p1	Q4Q0Q9;LmjF.36.5030	LMJF_36_5030	LMJF_36_5030	42.958	LmjF.36.5030	x								22.4888	22.7449	22.0486	23.9964	24.665	24.9169	24.5662	24.7829	25.2638	23.6424	24.5124	23.3648	X	Down in lpg2-	24.19 ± 0.86	22.81 ± 0.83	24.73 ± 0.15	-1.91	-0.54	1.38	0.05	1.99	22.49	24.67	25.26
Uncharacterized protein	Q4QCN9;LmjF.20.1630:mRNA-p1	Q4QCN9;LmjF.20.1630	LMJF_20_1630	LMJF_20_1630	68.544	LmjF.20.1630	x							x	22.3501	22.0826	22.0975	22.2548	22.5582	21.7355	23.0591	21.7838	23.4822	24.9782	24.2213	24.2074	X	up in fut1-	24.22 ± 0.61	22.35 ± 0.49	22.38 ± 0.77	-0.02	1.84	1.86	0.03	2.46	22.01	23.04	23.48
Uncharacterized protein	Q4Q865;LmjF.28.2010:mRNA-p1	Q4Q865;LmjF.28.2010	LMJF_28_2010	LMJF_28_2010	59.459	LmjF.28.2010	x								27.4798	27.3566	27.6362	27.5306	26.7794	26.8175	26.852	26.582	24.8441	24.6225	24.0266	23.4717	X	Down in fut1-	24.24 ± 0.61	27.50 ± 0.11	26.75 ± 0.12	0.74	-2.52	-3.26	0	5.85	27.48	26.78	24.84
Uncharacterized protein	Q4QIW8;LmjF.06.1080:mRNA-p1	Q4QIW8;LmjF.06.1080	LMJF_06_1080	LMJF_06_1080	25.047	LmjF.06.1080	x								21.8591	22.3918	22.0214	22.2563	22.6421	23.1828	22.9676	22.2345	24.7704	23.4808	24.3547	24.8307	X	up in fut1-	24.24 ± 0.83	22.23 ± 0.22	21.97 ± 0.40	0.26	2.28	2.02	0.01	3.36	22.12	21.38	24.77
Uncharacterized protein	Q4Q103;LmjF.36.4120:mRNA-p1	Q4Q103;LmjF.36.4120	LMJF_36_4120	LMJF_36_4120	21.483	LmjF.36.4120	x							x	23.6904	26.001	24.737	25.8115	25.7165	26.3761	26.5849	26.1386	24.5572	24.4472	24.3857	22.6364	X	down in fut1-, varied in lpg2-	24.25 ± 0.43	25.06 ± 1.06	26.20 ± 0.37	-1.14	-1.95	-0.81	0.05	1.98	23.69	25.72	24.56
Uncharacterized protein	Q4QIV5;LmjF.06.1210:mRNA-p1	Q4QIV5;LmjF.06.1210	LMJF_06_1210	LMJF_06_1210	63.774	LmjF.06.1210	x								23.1437	22.6542	21.7036	22.9569	23.6936	23.4553	23.4745	23.5229	23.6539	24.2945	24.3005	24.8265	X	Down in lpg2-	24.26 ± 0.47	22.71 ± 0.44	23.62 ± 0.16	-0.91	0.64	1.55	0.05	2.95	23.14	23.69	23.65
Uncharacterized protein	LmjF.27.1660:mRNA-p1;E9ADE5	LmjF.27.1660;E9ADE5	LMJF_27_1660	LMJF_27_1660	142.89	LmjF.27.1660	x								23.1257	22.7669	23.7783	22.7673	22.8699	22.4716	24.2677	20.873	24.0886	24.8476	24.4987	23.7224	X	up in fut1-	24.28 ± 0.48	23.24 ± 0.42	22.41 ± 0.37	0.83	1.87	1.05	0.03	3.23	23.13	22.87	24.09
Uncharacterized protein	Q4Q0Y3;LmjF.36.4310:mRNA-p1	Q4Q0Y3;LmjF.36.4310	LMJF_36_4310	LMJF_36_4310	58.532	LmjF.36.4310	x								25.7302	26.1268	26.5525	26.6227	26.2143	25.221	24.7771	25.098	24.2891	23.9531	24.7578	24.205	X	Down in fut1-	24.30 ± 0.33	26.25 ± 0.41	25.32 ± 0.62	0.93	-1.03	-1.96	0.03	3.07	25.73	26.21	24.29
Putative calpain-like cysteine peptidase	Q4Q3I0;LmjF.34.0280:mRNA-p1	Q4Q3I0;LmjF.34.0280	LMJF_34_0280	LMJF_34_0280	172.64	LmjF.34.0280	x								21.2602	22.0762	22.0311	22.8057	23.0793	22.9646	22.736	22.1935	25.2486	23.5966	23.8351	24.5685	X	Down in lpg2-	24.31 ± 0.74	22.08 ± 0.59	22.74 ± 0.39	-0.66	1.57	2.23	0.02	2.84	21.51	23.08	25.25
Surface antigen-like protein	Q9XZX9;LmjF.04.0190:mRNA-p1	Q9XZX9;LmjF.04.0190	LMJF_04_0190	LMJF_04_0190	73.961	LmjF.04.0190				x					23.0369	22.4478	21.4799	21.3453	22.3484	21.5864	22.9706	22.1708	24.4572	25.7152	21.8622	25.3499	X	up in fut1-	24.34 ± 1.73	22.89 ± 0.16	21.88 ± 0.79	1.02	2.46	1.45	0.05	1.46	23.04	21.71	24.46
Sucrose-6-phosphate hydrolase (EC 3.2.1.26)	Q4QB75;LmjF.23.0880:mRNA-p1	Q4QB75;LmjF.23.0880	LMJF_23_0880	LMJF_23_0880	58.799	LmjF.23.0880	x								26.2793	25.1454	25.1994	25.279	24.1511	21.5975	23.0964	23.5998	24.6027	23.7546	24.9523	24.2452	X	Up in lpg2-	24.38 ± 0.51	25.47 ± 0.53	23.55 ± 0.44	1.92	0.83	-1.09	0.03	2.84	26.28	24.15	24.6
Putative 3'-nucleotidase/nuclease (EC 3.1.30.1)	Q4Q630;LmjF.31.2310:mRNA-p1	Q4Q630;LmjF.31.2310	LMJF_31_2310	LMJF_31_2310	41.489	LmjF.31.2310	x								27.7027	27.4651	27.8614	28.3213	27.5056	27.3851	26.7379	26.8815	24.5659	21.8912	25.014	25.6612	X	Down in fut1-	24.40 ± 1.42	27.83 ± 0.36	27.12 ± 0.37	0.71	-2.72	-3.43	0.01	3.07	27.7	27.51	24.57
Uncharacterized protein	Q4Q718;LmjF.30.2760:mRNA-p1	Q4Q718;LmjF.30.2760	LMJF_30_2760	LMJF_30_2760	5.719	LmjF.30.2760	x								26.7381	29.3785	26.4604	28.206	27.4872	27.025	28.7533	27.584	26.5975	26.3682	22.5309	21.9293	X	down in fut1-, varied in lpg2-	24.40 ± 2.46	27.69 ± 1.35	27.71 ± 0.73	-0.02	-3.31	-3.29	0.03	1.49	26.74	27.49	26.6
Ubiquitin-conjugating enzyme-like protein	Q4QBT6;LmjF.22.0610:mRNA-p1	Q4QBT6;LmjF.22.0610	LMJF_22_0610	LMJF_22_0610	28.308	LmjF.22.0610	x								22.287	24.4992	22.0902	21.8588	25.2586	25.4606	23.9884	25.3239	21.663	23.7893	25.4386	24.536	X	Down in lpg2-	24.41 ± 0.75	22.36 ± 1.76	25.00 ± 0.68	-2.64	-0.59	2.05	0.04	1.57	22.64	25.26	23.9
Putative cytochrome c oxidase VIII (COX VIII) (EC 1.9.3.1)	Q4Q6A5;LmjF.31.1570:mRNA-p1	Q4Q6A5;LmjF.31.1570	LMJF_31_1570	LMJF_31_1570	18.87	LmjF.31.1570	x							x	26.3746	27.452	27.0647	27.9904	25.3705	26.8259	26.5979	27.5582	22.0711	24.6589	26.1453	23.5117	X	Down in fut1-	24.43 ± 1.27	27.22 ± 0.67	26.58 ± 0.90	0.63	-2.16	-2.79	0.02	2.12	26.37	25.37	23.41
Uncharacterized protein	Q4QBS3;LmjF.22.0740:mRNA-p1	Q4QBS3;LmjF.22.0740	LMJF_22_0740	LMJF_22_0740	61.941	LmjF.22.0740	x								26.918	29.636	29.3671	30.1133	26.7223	25.4746	24.9551	26.1678	21.8339	24.5042	24.3805	24.5365	X	Up in lpg2-	24.44 ± 0.08	29.00 ± 1.42	25.83 ± 0.77	3.18	-1.38	-4.56	0	3.66	26.92	26.72	24.36
Uncharacterized protein	LmjF.35.3880:mRNA-p1;E9AFL2	LmjF.35.3880;E9AFL2	LMJF_35_3880	LMJF_35_3880	50.508	LmjF.35.3880	x								27.5082	26.3266	26.2229	26.6479	26.3552	26.1616	26.1718	25.9227	25.8122	22.4669	25.2458	24.1534	X	Down in fut1-	24.45 ± 1.40	26.67 ± 0.58	26.15 ± 0.17	0.52	-1.69	-2.22	0.04	1.82	27.51	26.36	25.81
Uncharacterized protein	Q4QIX4;LmjF.06.1020:mRNA-p1	Q4QIX4;LmjF.06.1020	LMJF_06_1020	LMJF_06_1020	24.691	LmjF.06.1020	x								27.2533	26.2697	26.032	25.6801	25.0664	25.1849	25.6104	25.036	25.0335	24.8682	24.2447	23.7189	X	Down in fut1-	24.46 ± 0.60	26.30 ± 0.67	25.22 ± 0.26	1.08	-0.76	-1.84	0.04	2.49	27.25	25.07	25.03
Uncharacterized protein	Q4Q8Z8;LmjF.26.1940:mRNA-p1	Q4Q8Z8;LmjF.26.1940	LMJF_26_1940	LMJF_26_1940	39.406	LmjF.26.1940	x								22.0808	22.0938	21.5452	23.0349	24.3376	23.1999	23.4223	21.7614	25.0143	23.1328	25.2676	24.6044	X	Down in lpg2-	24.50 ± 0.95	22.13 ± 0.69	23.18 ± 1.06	-1.04	1.32	2.37	0.04	1.78	22.08	24.34	25.01
Uncharacterized protein	Q4Q949;LmjF.26.1450:mRNA-p1	Q4Q949;LmjF.26.1450	LMJF_26_1450	LMJF_26_1450	144.62	LmjF.26.1450	x								23.3279	21.2634	22.0811	21.7785	22.7673	23.6644	22.9445	23.7375	25.5601	24.3176	24.2364	23.9462	X	Down in lpg2-	24.51 ± 0.71	22.32 ± 0.68	23.27 ± 0.49	-0.95	1.24	2.19	0.03	2.52	23.33	22.77	25.56
Uncharacterized protein	LmjF.36.1680:mRNA-p1;Q4Q1Q6	LmjF.36.1680;Q4Q1Q6	LMJF_36_1680	LMJF_36_1680	102.1	LmjF.36.1680	x								22.1406	23.2181	22.27	23.0951	24.9278	23.9274	22.4149	23.9946	25.3213	25.5267	23.4486	23.9004	X	Down in lpg2-	24.54 ± 1.03	22.68 ± 0.55	24.29 ± 0.45	-1.61	0.26	1.87	0.05	1.96	22.14	24.93	25.32
Uncharacterized protein	LmjF.35.5260:mRNA-p1;E9AFZ9	LmjF.35.5260;E9AFZ9	LMJF_35_5260	LMJF_35_5260	9.767	LmjF.35.5260	x								25.8587	27.7503	24.5963	27.0923	29.3489	28.036	29.2249	29.1277	23.1026	23.9343	26.4656	25.7623	X	down in fut1-, varied in lpg2-	24.56 ± 1.95	26.32 ± 1.39	28.93 ± 0.60	-2.61	-4.37	-1.76	0.01	2.21	25.86	29.35	22.11
Uncharacterized protein	Q4Q527;LmjF.32.2480:mRNA-p1	Q4Q527;LmjF.32.2480	LMJF_32_2480	LMJF_32_2480	14.571	LmjF.32.2480	x								26.476	27.3805	26.546	26.4346	26.6225	25.682	25.1013	26.6269	24.6731	23.7624	25.8676	24.2043	X	Down in fut1-	24.62 ± 0.90	26.70 ± 0.44	26.00 ± 0.75	0.7	-1.38	-2.08	0.04	2.07	26.48	26.62	24.67
Uncharacterized protein	Q4QEZ2;LmjF.16.0280:mRNA-p1	Q4QEZ2;LmjF.16.0280	LMJF_16_0280	LMJF_16_0280	316.81	LmjF.16.0280	x								21.4845	22.6745	21.9751	21.4917	21.929	21.8454	22.1637	22.1226	25.0728	23.9939	25.8136	23.6213	X	up in fut1-	24.62 ± 1.00	21.89 ± 0.48	22.00 ± 0.13	-0.11	2.63	2.73	0.01	3.53	21.48	21.93	25.07
Uncharacterized protein	Q4Q2D2;LmjF.34.4090:mRNA-p1	Q4Q2D2;LmjF.34.4090	LMJF_34_4090	LMJF_34_4090	47.931	LmjF.34.4090	x								20.5529	24.3196	20.7024	22.2328	24.6982	24.3851	24.9041	23.6775	25.0938	25.5234	25.0519	22.8797	X	Down in lpg2-	24.63 ± 1.19	22.36 ± 1.45	24.41 ± 0.53	-2.06	0.22	2.28	0.05	1.45	20.85	24.7	25.09
Cysteine desulfhydrase (EC 4.4.1.1)	Q4Q511;LmjF.32.2640.2:mRNA-p1;LmjF.32.2640.1:mRNA-p1	Q4Q511;LmjF.32.2640.2;LmjF.32.2640.1	CD LMJF_32_2640	LMJF_32_2640	44.347	LmjF.32.2640	x								27.6232	28.035	28.4473	28.4565	27.5905	27.2804	26.9615	26.6206	23.8606	24.2852	25.1739	25.3977	X	Down in fut1-	24.67 ± 0.72	28.14 ± 0.39	27.11 ± 0.41	1.03	-2.43	-3.46	0	4.65	27.62	27.59	23.86
Putative 60S ribosomal protein L39	Q4QEQ0;LmjF.29.2370:mRNA-p1;LmjF.16.1170:mRNA-p1	Q4QEQ0;LmjF.29.2370;LmjF.16.1170	LMJF_16_1170 LMJF_29_2370	LMJF_16_1170 LMJF_29_2370	6.486	LmjF.29.2370	x								27.9255	29.178	25.8319	28.7561	29.7998	29.0501	30.1561	28.5299	27.4985	27.078	22.9502	22.8642	X	down in fut1-, varied in lpg2-	24.67 ± 3.20	27.92 ± 1.48	29.38 ± 0.73	-1.46	-4.71	-3.25	0.02	1.53	27.93	29.8	27.5
Putative 3'-nucleotidase/nuclease	Q4QGQ3;LmjF.12.0400:mRNA-p1	Q4QGQ3;LmjF.12.0400	LMJF_12_0400	LMJF_12_0400	40.982	LmjF.12.0400	x								26.6744	26.4362	27.2978	27.3874	25.9305	25.4252	26.3414	25.9816	24.2218	24.5342	25.0979	24.9731	X	Down in fut1-	24.70 ± 0.40	26.94 ± 0.46	25.91 ± 0.37	1.03	-1.21	-2.24	0.01	3.92	26.67	25.93	24.22
Putative thymine-7-hydroxylase (EC 1.14.11.6)	LmjF.29.0250:mRNA-p1;E9ADM7	LmjF.29.0250;E9ADM7	LMJF_29_0250	LMJF_29_0250	36.351	LmjF.29.0250	x								22.8832	21.9929	23.201	24.3531	25.6735	26.1637	26.1592	26.1011	24.6505	25.2305	24.824	24.1415	X	Down in lpg2-	24.71 ± 0.45	23.02 ± 1.11	26.02 ± 0.23	-3	-1.31	1.69	0.01	3.16	22.88	25.67	24.65
Putative dual specificity protein phosphatase (EC 3.1.3.48)	LmjF.34.2190:mRNA-p1;Q4Q2Y1	LmjF.34.2190;Q4Q2Y1	LMJF_34_2190	LMJF_34_2190	173.28	LmjF.34.2190	x								21.7636	22.5009	23.1443	22.7472	24.926	24.1462	25.3819	25.4256	24.0252	23.8483	25.597	25.4196	X	Down in lpg2-	24.72 ± 0.91	22.53 ± 0.58	24.96 ± 0.59	-2.43	-0.25	2.18	0.02	2.77	21.76	24.93	24.03
6-phosphofructo-2-kinase/fructose-2,6-biphosphata se-1-like protein (EC 2.7.1.105) (EC 3.1.3.46)	Q4Q9G0;LmjF.26.0310:mRNA-p1	Q4Q9G0;LmjF.26.0310	LMJF_26_0310	LMJF_26_0310	74.267	LmjF.26.0310	x								22.9819	23.718	22.8192	22.6618	23.463	23.4424	21.6313	21.7402	24.931	25.5497	23.7557	24.791	X	Down in lpg2-	24.75 ± 0.74	22.01 ± 0.69	23.02 ± 0.76	-1.01	1.73	2.74	0.01	2.79	22.98	23.46	24.93
Uncharacterized protein	Q4QHZ2;LmjF.09.0340:mRNA-p1;Q4QHZ3;LmjF.09.0330:mRNA-p1;Q4QHZ4;LmjF.09.0320:mRNA-p1	Q4QHZ2;LmjF.09.0340	LMJF_09_0320;LMJF_09_0330;LMJF_09_0340	LMJF_09_0320;LMJF_09_0330;LMJF_09_0340	115.28	LmjF.09.0340	x								23.4918	21.5462	22.8052	22.5088	22.8337	21.9928	24.3165	22.3914	25.1478	23.4545	24.7142	25.7181	X	up in fut1-	24.75 ± 0.96	22.83 ± 0.46	22.48 ± 0.23	0.35	2.27	1.93	0.02	2.87	23.49	22.83	25.15
Uncharacterized protein	LmjF.35.0310:mRNA-p1;E9AEK8	LmjF.35.0310;E9AEK8	LMJF_35_0310	LMJF_35_0310	46.39	LmjF.35.0310	x								25.3214	27.2417	26.9804	26.9959	26.5965	26.5112	26.9549	26.687	23.5653	24.3469	25.2011	25.8909	X	Down in fut1-	24.75 ± 1.01	26.63 ± 0.88	26.68 ± 0.19	-0.05	-1.94	-1.88	0.04	1.99	25.32	26.6	23.57
Uncharacterized protein	LmjF.03.0470:mRNA-p1;E9ACJ2	LmjF.03.0470;E9ACJ2	LMJF_03_0470	LMJF_03_0470	105.54	LmjF.03.0470	x								23.7393	24.1575	23.5393	22.7134	22.2529	22.4849	22.2569	21.9647	24.0092	24.7571	24.9366	25.37	X	up in fut1-	24.76 ± 0.56	23.53 ± 0.60	22.41 ± 0.42	1.12	2.35	1.23	0.02	3.23	23.74	22.25	24.01
Putative intraflagellar transport (IFT) protein	Q4Q794;LmjF.30.2000:mRNA-p1	Q4Q794;LmjF.30.2000	LMJF_30_2000	LMJF_30_2000	15.425	LmjF.30.2000	x								24.1942	27.3629	24.1847	26.8393	27.1274	27.0934	27.8552	27.7466	25.3489	25.1915	24.8789	23.6334	X	down in fut1-, varied in lpg2-	24.76 ± 0.77	25.64 ± 1.69	27.45 ± 0.40	-1.81	-2.69	-0.88	0.04	1.7	24.19	27.13	25.35
Uncharacterized protein	Q4QDS5;LmjF.18.1170:mRNA-p1	Q4QDS5;LmjF.18.1170	LMJF_18_1170	LMJF_18_1170	23.441	LmjF.18.1170	x							x	21.7373	24.9016	23.2673	24.4817	26.1586	26.2487	25.3168	26.5872	24.3344	24.7417	24.7965	25.2258	X	Down in lpg2-	24.77 ± 0.36	23.59 ± 1.42	26.07 ± 0.53	-2.48	-1.3	1.18	0.04	1.93	21.74	26.16	24.33
Uncharacterized protein	Q4QGN6;LmjF.12.0560:mRNA-p1	Q4QGN6;LmjF.12.0560	LMJF_12_0560	LMJF_12_0560	149.04	LmjF.12.0560	x							x	25.0212	23.6223	23.4506	25.0962	20.8883	21.6183	22.9344	23.3145	24.8122	24.7109	24.6807	24.928	X	up in fut1-	24.78 ± 0.11	24.29 ± 0.88	22.89 ± 0.38	1.41	1.89	0.49	0.04	2.58	25.02	22.38	24.81
Uncharacterized protein	Q4QE65;LmjF.17.1260:mRNA-p1	Q4QE65;LmjF.17.1260	LMJF_17_1260	LMJF_17_1260	47.618	LmjF.17.1260	x								23.8955	24.3986	22.0637	23.4324	23.4758	23.5207	22.4972	23.2415	25.1294	25.0066	24.1416	24.8777	X	up in fut1-	24.78 ± 0.44	22.74 ± 1.10	23.08 ± 0.67	-0.33	1.71	2.04	0.04	1.94	23.9	23.48	25.13
Uncharacterized protein	Q4QGR9;LmjF.12.0240:mRNA-p1	Q4QGR9;LmjF.12.0240	LMJF_12_0240	LMJF_12_0240	74.755	LmjF.12.0240	x								23.9487	23.5935	23.9482	24.4442	22.7054	22.2627	22.6586	21.6111	24.5507	24.6551	25.3023	24.6741	X	up in fut1-	24.79 ± 0.34	23.98 ± 0.34	22.20 ± 0.55	1.78	2.59	0.81	0.01	4.4	23.95	22.49	24.55
Uncharacterized protein	LmjF.35.4330:mRNA-p1;E9AFR0	LmjF.35.4330;E9AFR0	LMJF_35_4330	LMJF_35_4330	70.135	LmjF.35.4330	x								25.5478	26.5707	26.9292	26.7331	26.6679	26.3933	26.1896	26.2723	24.1757	24.9658	24.9922	25.0503	X	Down in fut1-	24.79 ± 0.41	26.44 ± 0.61	26.38 ± 0.20	0.06	-1.58	-1.65	0.03	3.11	25.55	26.67	24.18
Uncharacterized protein	Q4QD00;LmjF.20.0400:mRNA-p1	Q4QD00;LmjF.20.0400	LMJF_20_0400	LMJF_20_0400	61.575	LmjF.20.0400	x							x	24.486	24.3011	24.6991	25.2834	23.3255	23.8492	23.0488	23.5477	24.377	25.0002	24.9562	24.8697	X	up in fut1-	24.80 ± 0.28	24.69 ± 0.42	23.44 ± 0.33	1.25	1.36	0.11	0.05	3.15	24.49	23.33	24.38
Probable methyltransferase BMT2 homolog (EC 2.1.1.-)	Q4QB47;LmjF.23.1090:mRNA-p1	Q4QB47;LmjF.23.1090	LMJF_23_1090	LMJF_23_1090	71.16	LmjF.23.1090	x								25.2269	21.7498	23.5087	23.4473	21.9155	21.4256	23.8125	23.3843	25.2668	24.8397	24.7377	24.49	X	up in fut1-	24.83 ± 0.32	23.82 ± 0.94	22.38 ± 0.68	1.45	2.45	1	0.02	2.59	25.23	21.92	25.27
Uncharacterized protein	LmjF.33.2360:mRNA-p1;Q4Q3V1	LmjF.33.2360;Q4Q3V1	LMJF_33_2360	LMJF_33_2360	146.01	LmjF.33.2360	x							x	24.3051	23.7716	24.0474	23.6856	23.3784	22.791	22.7535	23.6158	24.374	24.9567	24.8622	25.1533	X	up in fut1-	24.83 ± 0.33	23.95 ± 0.28	23.27 ± 0.34	0.67	1.56	0.88	0.04	3.58	24.31	23.38	24.37
Uncharacterized protein	Q4QG15;LmjF.13.1390:mRNA-p1	Q4QG15;LmjF.13.1390	LMJF_13_1390	LMJF_13_1390	45.004	LmjF.13.1390	x								21.0773	23.9588	24.0749	21.8965	22.1622	23.5088	22.1452	22.3337	23.9757	26.2172	25.2493	23.8908	X	up in fut1-	24.83 ± 1.11	23.28 ± 0.91	22.05 ± 1.36	1.23	2.78	1.55	0.04	1.64	22.13	22.16	23.98
Uncharacterized protein	LmjF.10.0830:mRNA-p1;Q4QHD1	LmjF.10.0830;Q4QHD1	LMJF_10_0830	LMJF_10_0830	184	LmjF.10.0830	x								24.3779	23.3407	22.3788	22.5503	24.0631	21.5123	23.0195	22.1226	25.675	25.1444	23.9355	24.7255	X	up in fut1-	24.87 ± 0.73	23.16 ± 0.91	22.91 ± 0.84	0.24	1.95	1.71	0.05	1.75	24.38	24.06	25.68
Uncharacterized protein	Q4QI21;LmjF.09.0140:mRNA-p1	Q4QI21;LmjF.09.0140	LMJF_09_0140	LMJF_09_0140	57.37	LmjF.09.0140	x								25.5642	26.7491	26.645	26.4687	25.7763	25.9308	26.112	26.3082	24.5985	25.0929	24.9871	24.8518	X	Down in fut1-	24.88 ± 0.21	26.35 ± 0.54	26.03 ± 0.22	0.32	-1.15	-1.47	0.05	3.18	25.56	25.78	24.6
Uncharacterized protein	LmjF.01.0090:mRNA-p1;E9ABZ8	LmjF.01.0090;E9ABZ8	LMJF_01_0090	LMJF_01_0090	29.782	LmjF.01.0090	x							x	23.1836	22.7783	23.777	23.0077	23.5241	23.5372	22.5361	22.7942	24.9217	24.6857	25.3108	24.6295	X	up in fut1-	24.88 ± 0.30	23.18 ± 0.42	23.09 ± 0.51	0.09	1.79	1.7	0.02	3.51	23.18	23.52	24.92
Uncharacterized protein	Q4Q707;LmjF.30.2850:mRNA-p1	Q4Q707;LmjF.30.2850	LMJF_30_2850	LMJF_30_2850	13.092	LmjF.30.2850	x								24.7458	29.6288	23.7004	30.1357	30.7269	31.1272	30.9351	30.6061	25.2245	22.0834	25.8222	26.4163	X	down in fut1-, varied in lpg2-	24.88 ± 1.93	27.05 ± 3.30	30.84 ± 0.23	-3.8	-5.96	-2.17	0.01	1.91	24.75	30.73	25.22
Delta-12 fatty acid desaturase	Q4Q3K9;LmjF.33.3270:mRNA-p1	Q4Q3K9;LmjF.33.3270	LMJF_33_3270	LMJF_33_3270	45.579	LmjF.33.3270	x								28.5812	26.951	27.5656	26.5465	27.3066	26.8316	27.312	26.4394	26.4692	22.7761	24.2245	26.1295	X	Down in fut1-	24.89 ± 1.74	27.41 ± 0.88	26.97 ± 0.42	0.44	-2.08	-2.52	0.04	1.55	28.58	27.31	26.47
Putative DNA polymerase epsilon catalytic subunit (EC 2.7.7.7)	LmjF.35.4360:mRNA-p1;E9AFR3	LmjF.35.4360;E9AFR3	LMJF_35_4360	LMJF_35_4360	258.99	LmjF.35.4360	x								27.1636	26.5484	26.7073	26.8389	26.7662	25.8979	26.1564	26.7392	24.6771	24.0601	25.7483	25.146	X	Down in fut1-	24.90 ± 0.71	26.81 ± 0.26	26.38 ± 0.43	0.42	-1.48	-1.91	0.03	2.93	27.16	26.77	24.68
Uncharacterized protein	Q4Q8S3;LmjF.26.2680:mRNA-p1	Q4Q8S3;LmjF.26.2680	LMJF_26_2680	LMJF_26_2680	40.921	LmjF.26.2680	x								23.1522	21.7234	22.5702	23.3029	20.2066	22.3874	22.5436	22.7299	23.5698	23.6347	26.4649	25.9561	X	up in fut1-	24.90 ± 1.52	22.70 ± 0.32	22.16 ± 1.43	0.53	2.74	2.2	0.04	1.59	23.15	20.21	23.57
Putative calcium/potassium channel (CAKC)	LmjF.01.0810:mRNA-p1;E9AC72	LmjF.01.0810;E9AC72	LMJF_01_0810	LMJF_01_0810	114.24	LmjF.01.0810	x								25.3215	24.8016	25.1804	25.0641	23.285	23.5365	22.9481	23.7276	24.4785	24.5401	25.0529	25.5819	X	up in fut1-	24.91 ± 0.51	25.09 ± 0.22	23.37 ± 0.33	1.72	1.54	-0.18	0.03	3.68	25.32	23.29	24.48
Uncharacterized protein	Q4QFQ8;LmjF.14.0750:mRNA-p1	Q4QFQ8;LmjF.14.0750	LMJF_14_0750	LMJF_14_0750	208.13	LmjF.14.0750	x								27.1466	26.0323	26.5738	26.6339	25.9	25.7342	25.3807	25.4729	24.5493	24.4299	25.3798	25.4855	X	Down in fut1-	24.96 ± 0.54	26.59 ± 0.45	25.62 ± 0.23	0.97	-0.66	-1.64	0.05	2.8	27.15	25.9	24.55
Putative small nuclear ribonucleoprotein	Q4Q2F6;LmjF.34.3860:mRNA-p1	Q4Q2F6;LmjF.34.3860	LMJF_34_3860	LMJF_34_3860	12.232	LmjF.34.3860	x								25.9168	27.1476	26.139	26.851	26.936	26.3607	27.3705	26.6074	24.0245	25.0889	25.2027	25.5441	X	Down in fut1-	24.96 ± 0.65	26.51 ± 0.58	26.81 ± 0.43	-0.31	-1.85	-1.55	0.04	2.58	25.92	26.94	24.02
Uncharacterized protein	LmjF.35.2960:mRNA-p1;E9AFC0	LmjF.35.2960;E9AFC0	LMJF_35_2960	LMJF_35_2960	62.353	LmjF.35.2960	x								24.6084	23.8254	23.8284	24.5783	23.0411	21.278	23.775	23.4203	24.736	24.4695	25.7574	24.9511	X	up in fut1-	24.97 ± 0.55	24.21 ± 0.44	23.05 ± 0.77	1.15	1.92	0.77	0.04	2.31	24.61	23.04	24.74
Uncharacterized protein	Q4Q984;LmjF.26.1100:mRNA-p1	Q4Q984;LmjF.26.1100	LMJF_26_1100	LMJF_26_1100	14.623	LmjF.26.1100	x							x	27.6317	27.3711	26.3627	27.8152	28.2823	27.7161	28.3291	27.4398	23.3666	26.4226	25.2655	25.9977	X	Down in fut1-	24.97 ± 1.90	27.29 ± 0.64	27.94 ± 0.43	-0.65	-2.97	-2.32	0.03	1.82	27.63	28.28	22.21
Putative Qb-SNARE protein	Q4QCL2;LmjF.21.0050:mRNA-p1	Q4QCL2;LmjF.21.0050	LMJF_21_0050	LMJF_21_0050	25.706	LmjF.21.0050	x								22.2848	23.2128	21.6791	22.6117	23.094	23.2266	22.3791	23.7018	25.3173	24.8447	24.798	25.0188	X	up in fut1-	24.99 ± 0.23	22.49 ± 0.78	22.74 ± 0.87	-0.25	2.25	2.5	0.01	2.94	23	21.76	25.32
Putative ATP-dependent RNA helicase	Q4Q6W4;LmjF.30.3250:mRNA-p1	Q4Q6W4;LmjF.30.3250	LMJF_30_3250	LMJF_30_3250	115.47	LmjF.30.3250	x								27.4575	26.1198	26.4078	26.3511	25.9444	25.604	25.6207	25.4985	24.9268	24.7458	25.276	25.0882	X	Down in fut1-	25.00 ± 0.22	26.58 ± 0.59	25.66 ± 0.19	0.92	-0.66	-1.57	0.05	3.05	27.46	25.94	24.93
Putative DEAD box RNA helicase	Q4Q1N9;LmjF.36.1850:mRNA-p1	Q4Q1N9;LmjF.36.1850	LMJF_36_1850	LMJF_36_1850	59.149	LmjF.36.1850	x								26.3218	27.0198	26.5294	26.8797	26.7371	26.1617	27.0652	26.2685	24.6228	25.5309	24.9388	24.9857	X	Down in fut1-	25.01 ± 0.37	26.68 ± 0.31	26.55 ± 0.42	0.13	-1.54	-1.67	0.03	3.64	26.32	26.74	24.62
Uncharacterized protein	Q4QFX5;LmjF.14.0100:mRNA-p1	Q4QFX5;LmjF.14.0100	LMJF_14_0100	LMJF_14_0100	116.09	LmjF.14.0100	x								23.963	24.0202	23.3814	23.7154	25.1555	25.6586	25.2776	25.0708	25.2972	25.527	25.3359	24.1929	X	Down in lpg2-	25.08 ± 0.60	23.77 ± 0.29	25.29 ± 0.25	-1.52	-0.2	1.32	0.04	2.94	23.96	25.16	25.3
Uncharacterized protein	Q4QF01;LmjF.16.0190:mRNA-p1	Q4QF01;LmjF.16.0190	LMJF_16_0190	LMJF_16_0190	39.518	LmjF.16.0190	x								27.3819	26.5167	27.0293	26.6162	26.4692	26.4585	26.368	25.7195	25.2229	25.0083	24.9855	25.2515	X	Down in fut1-	25.11 ± 0.13	26.88 ± 0.39	26.25 ± 0.35	0.63	-1.14	-1.77	0.03	4.06	27.38	26.47	25.22
Uncharacterized protein	LmjF.11.0670:mRNA-p1;Q4QH10;LmjF.11.0680:mRNA-p1;Q4QH13;Q4QH12;Q4QH11;LmjF.11.0675:mRNA-p1;LmjF.11.0673:mRNA-p1	LmjF.11.0670;Q4QH10;LmjF.11.0680;Q4QH13;Q4QH12;Q4QH11;LmjF.11.0675;LmjF.11.0673	LMJF_11_0670;LMJF_11_0673;LMJF_11_0675;LMJF_11_0680	LMJF_11_0670;LMJF_11_0673;LMJF_11_0675;LMJF_11_0680	65.646	LmjF.11.0670	x								26.12	24.2532	24.8972	23.8133	26.7242	28.1181	26.5995	27.4726	26.3665	25.4261	24.8725	23.8136	X	Down in lpg2-	25.11 ± 1.06	24.77 ± 1.00	27.22 ± 0.70	-2.46	-2.11	0.35	0.03	2	26.12	26.72	26.37
Putative Unc104-like kinesin	Q4Q3T1;LmjF.33.2560:mRNA-p1	Q4Q3T1;LmjF.33.2560	LMJF_33_2560	LMJF_33_2560	222.86	LmjF.33.2560	x								24.4955	23.1925	23.9626	23.3909	22.3447	22.9523	23.7884	23.5684	24.271	25.4585	25.6799	25.0844	X	up in fut1-	25.12 ± 0.61	23.76 ± 0.58	23.11 ± 0.59	0.64	2.01	1.36	0.04	2.5	24.5	22.34	24.27
Uncharacterized protein	Q4Q8R8;LmjF.28.0020:mRNA-p1	Q4Q8R8;LmjF.28.0020	LMJF_28_0020	LMJF_28_0020	15.129	LmjF.28.0020	x							x	22.9293	24.5131	22.0404	24.4671	26.1284	26.051	26.6248	26.3495	25.9436	25.5325	24.6899	24.3297	X	Down in lpg2-	25.12 ± 0.74	23.47 ± 1.23	26.28 ± 0.25	-2.82	-1.16	1.65	0.02	2.44	22.93	26.13	25.94
Lipophosphoglycan biosynthetic protein (Lipophosphoglycan biosynthetic protein (Lpg2))	Q9BIR6;LmjF.34.3120:mRNA-p1	Q9BIR6;LmjF.34.3120	LPG2 LMJF_34_3120	LMJF_34_3120	37.265	LmjF.34.3120			x						22.5176	21.8607	21.6663	21.8682	25.1252	24.8764	25.1757	23.6906	26.2515	26.2915	23.2534	24.6985	X	Down in lpg2-	25.12 ± 1.45	21.85 ± 0.71	24.71 ± 0.69	-2.86	0.41	3.27	0.01	2.57	22.15	25.13	26.25
Putative serine/threonine protein kinase	Q4Q5K1;LmjF.32.0810.2:mRNA-p1;LmjF.32.0810.1:mRNA-p1	Q4Q5K1;LmjF.32.0810.2;LmjF.32.0810.1	LMJF_32_0810	LMJF_32_0810	149.52	LmjF.32.0810	x								23.5471	21.4908	22.2481	22.5283	23.7237	23.3641	23.7857	23.3461	25.3354	24.72	25.2701	25.2199	X	Down in lpg2-	25.13 ± 0.28	22.50 ± 0.76	23.23 ± 0.51	-0.72	1.9	2.63	0.01	3.57	23.55	23.72	25.34
Methionine synthase (EC 2.1.1.13) (5-methyltetrahydrofolate--homocysteine methyltransferase)	Q4QIT5;LmjF.07.0090:mRNA-p1	Q4QIT5;LmjF.07.0090	LMJF_07_0090	LMJF_07_0090	138.59	LmjF.07.0090	x								26.9925	27.458	27.5027	27.3975	26.9191	27.2735	26.8419	27.0619	24.9508	25.5009	25.5562	24.5365	X	Down in fut1-	25.13 ± 0.48	27.33 ± 0.23	27.02 ± 0.18	0.31	-1.89	-2.2	0.01	4.96	26.99	26.92	24.95
Uncharacterized protein	LmjF.29.2250:mRNA-p1;E9AE87	LmjF.29.2250;E9AE87	LMJF_29_2250	LMJF_29_2250	76.603	LmjF.29.2250	x								23.2329	23.6866	23.9859	23.0689	24.0644	23.531	24.1005	24.2101	24.8664	25.2491	24.9917	25.5647	X	up in fut1-	25.16 ± 0.30	23.49 ± 0.41	23.97 ± 0.30	-0.48	1.19	1.67	0.03	3.64	23.23	24.06	24.87
Phosphoglycan beta 1,2 arabinosyltransferase,(SCA like)	Q4Q3F6;LmjF.34.0510:mRNA-p1	Q4Q3F6;LmjF.34.0510	SCAL LMJF_34_0510	LMJF_34_0510	100.41	LmjF.34.0510	x								26.8012	26.6421	27.188	26.8875	23.1456	22.8168	22.5118	23.1389	25.6933	25.0096	25.059	24.9196	X	Up in lpg2-	25.17 ± 0.35	26.87 ± 0.22	22.90 ± 0.30	3.98	2.27	-1.71	0	7.23	26.8	23.15	25.69
Uncharacterized protein	Q4Q714;LmjF.30.2790:mRNA-p1	Q4Q714;LmjF.30.2790	LMJF_30_2790	LMJF_30_2790	21.491	LmjF.30.2790	x								23.7619	22.2677	24.2595	24.8835	24.3808	22.1856	23.0537	22.4433	25.1083	25.2326	25.2465	25.3196	X	up in fut1-	25.22 ± 0.08	23.94 ± 0.85	22.71 ± 1.28	1.23	2.51	1.28	0.03	1.99	23.76	24.38	25.11
Methyltransferase-like protein (EC 2.1.1.-)	Q4Q2S0;LmjF.34.2750:mRNA-p1	Q4Q2S0;LmjF.34.2750	LMJF_34_2750	LMJF_34_2750	46.573	LmjF.34.2750	x								27.5243	27.6295	28.0027	27.5341	26.8443	26.4955	26.0242	26.6002	24.5075	25.8259	25.052	25.5874	X	Down in fut1-	25.24 ± 0.58	27.67 ± 0.22	26.49 ± 0.34	1.18	-1.25	-2.43	0.01	4.22	27.52	26.84	24.51
Uncharacterized protein L3377.3	Q9GN98;LmjF.35.1290:mRNA-p1	Q9GN98;LmjF.35.1290	L3377.3 L7845.07 LMJF_35_1290	LMJF_35_1290	27.351	LmjF.35.1290	x								22.8829	21.1089	24.2604	24.0956	25.1863	25.2371	25.185	24.4312	25.6983	24.5734	25.5422	25.3641	X	Down in lpg2-	25.29 ± 0.49	23.10 ± 1.39	25.00 ± 0.38	-1.9	0.28	2.19	0.04	1.87	22.84	25.19	25.7
Uncharacterized protein	Q4Q8Z4;LmjF.26.1980:mRNA-p1	Q4Q8Z4;LmjF.26.1980	LMJF_26_1980	LMJF_26_1980	23.332	LmjF.26.1980			x						21.9768	21.5057	22.5475	22.1087	25.9698	26.4894	24.5182	24.7945	27.2255	22.7741	26.0549	23.9956	X	Down in lpg2-	25.29 ± 1.63	21.99 ± 0.88	25.44 ± 0.93	-3.45	-0.15	3.3	0.01	2.36	22.56	25.97	27.23
Uncharacterized protein	Q4QGH2;LmjF.12.1170:mRNA-p1	Q4QGH2;LmjF.12.1170	LMJF_12_1170	LMJF_12_1170	79.613	LmjF.12.1170	x							x	25.1945	24.115	23.6339	23.6867	21.5392	22.1421	23.6183	23.7151	24.8853	25.8577	25.3452	25.1951	X	up in fut1-	25.32 ± 0.40	24.15 ± 0.72	22.94 ± 0.84	1.22	2.38	1.16	0.03	2.55	25.19	22.06	24.89
Putative major surface protease gp63 (EC 3.4.24.36)	Q4Q8L3;LmjF.28.0570:mRNA-p1	Q4Q8L3;LmjF.28.0570	LMJF_28_0570	LMJF_28_0570	60.725	LmjF.28.0570			x						21.2208	21.4813	23.4857	21.4377	22.8606	21.0377	23.6403	21.3641	23.0956	26.8045	26.9864	26.5731	X	up in fut1-	25.34 ± 2.88	21.99 ± 1.02	22.66 ± 0.92	-0.67	2.68	3.35	0.05	1.17	21.11	22.86	21.02
Mannosyltransferase (EC 2.4.1.-)	Q4Q1V6;LmjF.36.1200:mRNA-p1	Q4Q1V6;LmjF.36.1200	GPI10 LMJF_36_1200	LMJF_36_1200	71.003	LmjF.36.1200	x								25.7141	24.5116	24.7869	24.3719	21.8701	23.4257	22.7119	23.2887	25.9529	24.3859	25.2476	25.8143	X	up in fut1-	25.35 ± 0.71	24.84 ± 0.60	22.96 ± 0.73	1.88	2.38	0.5	0.02	2.7	25.71	21.87	25.95
Uncharacterized protein	Q4QG55;LmjF.13.0990:mRNA-p1	Q4QG55;LmjF.13.0990	LMJF_13_0990	LMJF_13_0990	54.527	LmjF.13.0990	x								27.6734	27.5834	26.8467	27.0277	26.7954	26.6895	26.933	26.1569	25.7561	25.325	25.3079	25.0605	X	Down in fut1-	25.36 ± 0.28	27.28 ± 0.40	26.64 ± 0.33	0.64	-1.28	-1.92	0.02	4.06	27.67	26.8	25.76
Uncharacterized protein	LmjF.03.0680:mRNA-p1;E9ACL3	LmjF.03.0680;E9ACL3	LMJF_03_0680	LMJF_03_0680	30.389	LmjF.03.0680	x								24.0158	23.2605	24.3332	23.6584	24.6881	24.7791	24.7239	25.1975	25.169	25.1277	25.4235	25.7778	X	Down in lpg2-	25.37 ± 0.29	23.81 ± 0.46	24.84 ± 0.23	-1.03	0.53	1.56	0.04	3.39	24.02	24.69	25.17
Uncharacterized protein	LmjF.07.0780:mRNA-p1;Q4QIL1	LmjF.07.0780;Q4QIL1	LMJF_07_0780	LMJF_07_0780	61.817	LmjF.07.0780	x							x	23.0294	22.0008	20.5167	24.9315	23.1678	24.4635	23.2049	21.0126	26.5133	25.4322	24.5956	25.0038	X	Down in lpg2-	25.38 ± 0.82	22.61 ± 1.85	22.96 ± 1.43	-0.34	2.42	2.77	0.04	1.34	23.03	23.17	26.51
Putative RNA-binding protein	Q4QED9;LmjF.17.0550:mRNA-p1	Q4QED9;LmjF.17.0550	LMJF_17_0550	LMJF_17_0550	32.936	LmjF.17.0550	x								26.052	28.3483	28.719	28.4272	27.6976	27.0431	27.0252	28.1765	24.1015	23.8437	27.0614	26.5582	X	Down in fut1-	25.39 ± 1.65	27.88 ± 1.23	27.48 ± 0.55	0.4	-2.09	-2.5	0.05	1.4	26.05	27.7	24.1
Uncharacterized protein	Q4Q390;LmjF.34.1150:mRNA-p1	Q4Q390;LmjF.34.1150	LMJF_34_1150	LMJF_34_1150	41.28	LmjF.34.1150	x								22.8275	22.6202	22.3455	23.813	22.8266	23.9464	21.1848	22.0651	26.186	25.5972	24.5421	25.3143	X	Down in lpg2-	25.40 ± 0.68	22.26 ± 0.70	23.12 ± 0.84	-0.85	2.29	3.14	0.01	3.21	22.83	22.83	26.19
Putative phosphatidylserine synthase (EC 2.7.8.8)	Q4QFL4;LmjF.14.1200:mRNA-p1	Q4QFL4;LmjF.14.1200	LMJF_14_1200	LMJF_14_1200	60.752	LmjF.14.1200	x								26.399	24.8145	25.2778	24.5768	23.7829	21.1356	24.7729	22.2233	25.6604	25.0745	25.4713	25.4586	X	up in fut1-	25.41 ± 0.24	25.26 ± 0.80	23.26 ± 1.26	2	2.15	0.15	0.04	1.91	26.4	23.78	25.66
Uncharacterized protein	Q4Q3N5;LmjF.33.3010:mRNA-p1	Q4Q3N5;LmjF.33.3010	LMJF_33_3010	LMJF_33_3010	112.94	LmjF.33.3010	x								21.6352	21.111	22.0118	21.914	21.8624	21.4979	23.1761	22.8301	25.6981	24.8806	26.0482	25.046	X	up in fut1-	25.41 ± 0.54	21.66 ± 0.40	22.34 ± 0.79	-0.67	3.08	3.75	0	4.65	21.64	21.86	25.7
Putative surface antigen protein 2	Q4QGL5;LmjF.12.0870:mRNA-p1	Q4QGL5;LmjF.12.0870	LMJF_12_0870	LMJF_12_0870	58.896	LmjF.12.0870			x						20.8757	22.8885	21.9959	22.9203	22.5036	22.1538	21.6443	22.1323	25.6417	25.9004	25.9459	24.2964	X	up in fut1-	25.44 ± 0.77	21.78 ± 1.39	22.38 ± 0.55	-0.61	3.06	3.66	0.01	2.97	21.82	22.5	25.64
Uncharacterized protein	LmjF.35.3570:mRNA-p1;E9AFI1	LmjF.35.3570;E9AFI1	LMJF_35_3570	LMJF_35_3570	133.04	LmjF.35.3570	x								21.0584	21.4358	22.5263	23.5544	21.8902	22.3179	22.5495	21.7185	24.3184	25.6021	25.7469	26.0988	X	up in fut1-	25.44 ± 0.77	22.03 ± 0.83	21.64 ± 0.89	0.39	3.8	3.41	0	3.68	22.56	21.89	24.32
Uncharacterized protein	Q4QEJ5;LmjF.17.0030:mRNA-p1	Q4QEJ5;LmjF.17.0030	LMJF_17_0030	LMJF_17_0030	23.383	LmjF.17.0030	x								23.0093	22.0402	22.1674	22.8326	22.8023	23.4715	23.8712	21.1329	26.1061	25.7962	24.6785	25.3651	X	Down in lpg2-	25.48 ± 0.61	21.86 ± 0.80	23.05 ± 0.79	-1.19	2.43	3.62	0	3.65	23.01	22.8	26.11
Uncharacterized protein	Q4QD29;LmjF.20.0150:mRNA-p1	Q4QD29;LmjF.20.0150	LMJF_20_0150	LMJF_20_0150	102.4	LmjF.20.0150	x								27.4182	25.5508	26.0079	25.6952	22.8612	24.4581	23.9123	22.8867	26.4114	24.5927	25.1065	25.841	X	up in fut1-	25.48 ± 0.80	26.16 ± 0.85	23.52 ± 0.78	2.64	1.96	-0.68	0.02	2.45	27.42	22.86	26.41
Putative AMP deaminase (EC 3.5.4.6)	E9AFV5;LmjF.35.4800:mRNA-p1	E9AFV5;LmjF.35.4800	LMJF_35_4800	LMJF_35_4800	166.96	LmjF.35.4800	x							x	23.4945	24.6903	24.3567	24.5678	26.0102	26.0427	26.1649	26.0122	25.1954	25.4789	25.8982	25.4414	X	Down in lpg2-	25.50 ± 0.29	24.27 ± 0.53	26.05 ± 0.07	-1.78	-0.55	1.23	0.03	3.75	23.49	26.01	25.2
Uncharacterized protein	Q4QGH3;LmjF.12.1160:mRNA-p1	Q4QGH3;LmjF.12.1160	LMJF_12_1160	LMJF_12_1160	100.37	LmjF.12.1160	x							x	25.4206	22.479	24.3181	23.1749	22.767	23.9129	23.6155	23.0665	25.8849	25.2492	25.1319	25.8712	X	up in fut1-	25.53 ± 0.39	23.84 ± 1.29	23.34 ± 0.51	0.51	2.19	1.69	0.04	1.92	25.42	22.77	25.88
Putative RNA-binding protein	Q4Q734;LmjF.30.2610:mRNA-p1	Q4Q734;LmjF.30.2610	LMJF_30_2610	LMJF_30_2610	23.029	LmjF.30.2610	x								26.6495	26.8023	27.2097	27.4818	27.0913	26.4706	26.4349	26.5395	25.7052	25.1396	25.5236	25.8426	X	Down in fut1-	25.55 ± 0.30	27.03 ± 0.37	26.63 ± 0.30	0.4	-1.08	-1.48	0.04	3.41	26.65	27.09	25.71
Uncharacterized protein	Q4Q5R3;LmjF.32.0220:mRNA-p1	Q4Q5R3;LmjF.32.0220	LMJF_32_0220	LMJF_32_0220	114.44	LmjF.32.0220	x								25.4414	22.7587	24.7066	24.5897	23.8819	22.6657	22.131	23.8074	25.0135	26.3168	25.1739	25.7791	X	up in fut1-	25.57 ± 0.59	24.41 ± 1.07	23.46 ± 0.47	0.95	2.11	1.16	0.04	1.96	25.44	23.88	25.01
Uncharacterized protein	Q4QDA2;LmjF.19.1130:mRNA-p1	Q4QDA2;LmjF.19.1130	LMJF_19_1130	LMJF_19_1130	609.94	LmjF.19.1130	x								24.6172	23.8923	23.8236	24.2271	25.3856	24.5343	25.4303	25.2336	25.7842	25.4941	25.5462	25.6843	X	Down in lpg2-	25.62 ± 0.13	24.14 ± 0.36	25.14 ± 0.41	-1.01	0.48	1.49	0.05	3.42	24.62	25.39	25.78
RNA helicase (EC 3.6.4.13)	LmjF.27.0050:mRNA-p1;E9ACY2	LmjF.27.0050;E9ACY2	LMJF_27_0050	LMJF_27_0050	87.912	LmjF.27.0050	x								27.3658	27.205	27.3624	27.3196	27.0028	26.5757	26.2486	26.4602	25.3098	25.148	25.775	26.2723	X	Down in fut1-	25.62 ± 0.50	27.31 ± 0.07	26.57 ± 0.31	0.74	-0.95	-1.69	0.04	3.58	27.37	27	25.31
Uncharacterized protein	Q4QGM4;LmjF.12.0690:mRNA-p1	Q4QGM4;LmjF.12.0690	LMJF_12_0690	LMJF_12_0690	19.169	LmjF.12.0690			x					x	21.5588	21.7631	21.0903	22.8703	22.0195	24.8098	23.6249	21.8067	25.8087	26.2888	25.0594	25.4656	X	Down in lpg2-	25.65 ± 0.52	22.18 ± 0.71	23.32 ± 1.24	-1.14	2.33	3.47	0.01	2.97	22.43	23.04	25.81
Putative 60S ribosomal protein L21	Q4QEX4;LmjF.16.0460:mRNA-p1	Q4QEX4;LmjF.16.0460	LMJF_16_0460	LMJF_16_0460	18.029	LmjF.16.0460	x								24.7926	29.7783	28.1077	28.8548	28.2735	28.4199	29.3366	29.021	22.1892	26.6406	25.4203	26.8747	X	Down in fut1-	25.67 ± 1.42	27.88 ± 2.17	28.76 ± 0.50	-0.88	-3.09	-2.21	0.04	1.32	24.79	28.27	23.76
Uncharacterized protein	Q4QIE6;LmjF.08.0230:mRNA-p1	Q4QIE6;LmjF.08.0230	LMJF_08_0230	LMJF_08_0230	58.668	LmjF.08.0230	x							x	24.8575	24.3986	24.709	25.2535	24.5744	24.4276	23.1051	23.4947	25.505	25.9374	25.811	25.4689	X	up in fut1-	25.68 ± 0.22	24.80 ± 0.35	23.49 ± 1.41	1.31	2.18	0.88	0.05	1.77	24.86	24.57	25.51
Putative 3,2-trans-enoyl-CoA isomerase mitochondrial (EC 1.1.1.35) (EC 5.3.3.8)	Q4Q628;LmjF.31.2330:mRNA-p1	Q4Q628;LmjF.31.2330	LMJF_31_2330	LMJF_31_2330	39.345	LmjF.31.2330	x							x	20.8314	24.3799	22.5865	23.3407	23.1331	21.6155	25.3976	22.7941	24.6232	27.649	25.5155	24.9713	X	up in fut1-	25.68 ± 1.35	22.75 ± 1.11	23.54 ± 1.33	-0.79	2.14	2.93	0.04	1.59	22.09	22.31	24.62
Uncharacterized protein	LmjF.01.0340:mRNA-p1;E9AC25	LmjF.01.0340;E9AC25	LMJF_01_0340	LMJF_01_0340	27.557	LmjF.01.0340	x								25.6382	21.8563	23.495	24.6896	22.7463	24.1928	22.3846	23.6237	25.5369	25.8958	25.4351	25.9064	X	up in fut1-	25.69 ± 0.24	24.04 ± 1.41	22.96 ± 1.12	1.08	2.73	1.64	0.03	1.8	25.64	22.2	25.54
RNA helicase (EC 3.6.4.13)	Q4Q552;LmjF.32.2230:mRNA-p1	Q4Q552;LmjF.32.2230	LMJF_32_2230	LMJF_32_2230	85.738	LmjF.32.2230	x								27.3103	27.222	27.3134	27.6453	26.351	26.5279	26.6425	27.1957	26.0653	25.6109	26.0933	25.1354	X	Down in fut1-	25.72 ± 0.45	27.37 ± 0.18	26.67 ± 0.36	0.69	-0.95	-1.65	0.04	3.47	27.31	26.35	26.07
Serine/threonine-protein phosphatase (EC 3.1.3.16)	LmjF.26.2530:mRNA-p1;Q4Q8T8	LmjF.26.2530;Q4Q8T8	LMJF_26_2530	LMJF_26_2530	59.83	LmjF.26.2530	x								21.7011	24.128	22.5409	24.8058	24.768	24.3987	25.019	24.7433	26.1913	25.7555	25.6138	25.3783	X	Down in lpg2-	25.73 ± 0.34	23.49 ± 1.18	24.73 ± 0.25	-1.24	1	2.24	0.04	2.21	22.88	24.77	26.19
Uncharacterized protein	Q4Q4R1;LmjF.32.3610:mRNA-p1	Q4Q4R1;LmjF.32.3610	LMJF_32_3610	LMJF_32_3610	16.854	LmjF.32.3610	x							x	27.345	29.1645	26.6475	29.1545	29.3412	28.4572	28.6323	28.7339	25.1451	25.6061	26.5305	25.6642	X	down in fut1-, varied in lpg2-	25.73 ± 0.57	28.07 ± 1.28	28.79 ± 0.38	-0.71	-3.05	-2.34	0.01	2.81	27.35	29.34	25.15
Uncharacterized protein	Q4Q7X3;LmjF.28.2890:mRNA-p1	Q4Q7X3;LmjF.28.2890	LMJF_28_2890	LMJF_28_2890	42.892	LmjF.28.2890	x								22.8131	25.7489	23.9361	25.5857	26.923	26.9426	27.1789	26.7838	25.8513	26.5406	25.8263	24.78	X	Down in lpg2-	25.74 ± 0.72	24.52 ± 1.40	26.95 ± 0.16	-2.44	-1.21	1.23	0.04	1.84	22.81	26.92	25.85
Uncharacterized protein	Q4QIK5;LmjF.07.0820:mRNA-p1	Q4QIK5;LmjF.07.0820	LMJF_07_0820	LMJF_07_0820	203.07	LmjF.07.0820	x								24.4728	23.0014	24.1903	24.1182	24.7298	24.4107	24.4078	25.0855	25.8853	25.5314	25.7732	25.8518	X	up in fut1-	25.76 ± 0.15	23.94 ± 0.64	24.65 ± 0.32	-0.71	1.1	1.81	0.03	3.17	24.47	24.73	25.89
Uncharacterized protein	Q4Q7I8;LmjF.30.1150:mRNA-p1	Q4Q7I8;LmjF.30.1150	LMJF_30_1150	LMJF_30_1150	93.642	LmjF.30.1150	x								27.2253	27.0499	27.7682	27.3507	26.8206	27.3997	26.6807	26.7285	25.3336	25.9651	26.3794	25.4849	X	Down in fut1-	25.79 ± 0.47	27.34 ± 0.30	26.90 ± 0.33	0.44	-1.12	-1.56	0.04	3.14	27.23	26.82	25.33
Putative folate/biopterin transporter	LmjF.35.5190:mRNA-p1;E9AFZ2	LmjF.35.5190;E9AFZ2	BT1 LMJF_35_5190	LMJF_35_5190	54.446	LmjF.35.5190	x								23.536	23.915	24.196	23.7379	25.6495	25.6964	25.1035	25.5092	25.4656	26.4214	25.5198	25.8492	X	Down in lpg2-	25.81 ± 0.43	23.84 ± 0.27	25.48 ± 0.26	-1.64	0.32	1.97	0.01	4.43	23.54	25.65	25.47
Surface antigen-like protein	Q4QJB2;LmjF.05.0900:mRNA-p1	Q4QJB2;LmjF.05.0900	LMJF_05_0900	LMJF_05_0900	30.402	LmjF.05.0900	x								23.9705	21.7527	21.3992	23.8582	23.6149	22.9019	21.8171	23.1276	25.2484	26.1043	26.0098	25.9583	X	up in fut1-	25.83 ± 0.39	22.36 ± 1.32	22.64 ± 1.18	-0.28	3.19	3.47	0.01	2.71	23.97	23.61	25.25
Uncharacterized protein	Q4Q950;LmjF.26.1440:mRNA-p1	Q4Q950;LmjF.26.1440	LMJF_26_1440	LMJF_26_1440	84.156	LmjF.26.1440	x								25.114	22.5759	23.5644	22.6244	23.0898	22.5632	22.6839	23.2494	26.8681	25.708	25.2838	25.5748	X	up in fut1-	25.85 ± 0.69	23.46 ± 1.18	23.26 ± 0.40	0.21	2.6	2.39	0.02	2.56	25.11	23.09	26.87
Phosphoglycan beta 1,2 arabinosyltransferase	LmjF.02.0220:mRNA-p1;LmjF.02.0180:mRNA-p1;E9AC97;E9AC93	LmjF.02.0220;LmjF.02.0180;E9AC97;E9AC93	SCA1 LMJF_02_0220;SCA2 LMJF_02_0180	LMJF_02_0180;LMJF_02_0220	92.514	LmjF.02.0220	x								23.8032	24.0885	24.7273	24.3434	24.3689	24.6184	24.89	25.087	25.5814	25.403	26.3651	26.0959	X	up in fut1-	25.86 ± 0.44	24.24 ± 0.39	24.74 ± 0.31	-0.5	1.12	1.62	0.04	3.17	23.8	24.37	25.58
Uncharacterized protein	Q4QGD4;LmjF.13.0200:mRNA-p1	Q4QGD4;LmjF.13.0200	LMJF_13_0200	LMJF_13_0200	82.284	LmjF.13.0200				x					23.7225	22.6894	23.2237	22.5802	21.7031	21.794	22.9733	23.2103	26.5154	25.8939	25.6502	25.4003	X	up in fut1-	25.86 ± 0.47	23.05 ± 0.52	22.54 ± 0.46	0.51	3.32	2.81	0	4.97	23.72	22.16	26.52
Uncharacterized protein	Q4QEL7;LmjF.16.1480:mRNA-p1	Q4QEL7;LmjF.16.1480	LMJF_16_1480	LMJF_16_1480	69.897	LmjF.16.1480	x								24.656	24.3027	24.2245	24.8317	23.7085	23.8704	25.0653	22.931	25.7525	24.9375	26.0439	26.7407	X	up in fut1-	25.86 ± 0.74	24.50 ± 0.28	23.89 ± 0.88	0.61	1.97	1.36	0.04	2.1	24.66	23.71	25.75
Uncharacterized protein	Q4QCW9;LmjF.20.0770:mRNA-p1	Q4QCW9;LmjF.20.0770	LMJF_20_0770	LMJF_20_0770	419.21	LmjF.20.0770	x							x	24.941	22.1152	23.5369	23.0782	24.6756	24.9183	24.0689	23.294	25.4443	25.6158	26.2501	26.192	X	Down in lpg2-	25.87 ± 0.40	23.41 ± 1.17	24.23 ± 0.72	-0.82	1.64	2.46	0.03	2.16	24.94	24.68	25.44
Calpain-like cysteine peptidase, Clan CA, family C2	Q4QCS4;LmjF.20.1220:mRNA-p1	Q4QCS4;LmjF.20.1220	LMJF_20_1220	LMJF_20_1220	16.349	LmjF.20.1220	x							x	21.8837	22.5642	21.9439	22.5486	24.9557	23.3977	23.6367	23.7003	25.4607	24.9948	26.3758	26.6874	X	Down in lpg2-	25.87 ± 0.78	22.23 ± 0.37	23.92 ± 0.70	-1.69	1.96	3.64	0	4.09	21.88	24.96	25.46
Uncharacterized protein	Q4QAD5;LmjF.24.1950:mRNA-p1	Q4QAD5;LmjF.24.1950	LMJF_24_1950	LMJF_24_1950	84.78	LmjF.24.1950	x								24.1267	25.144	24.2552	24.878	26.0174	26.6717	26.4153	25.6614	26.5287	25.9181	25.6861	25.4041	X	Down in lpg2-	25.88 ± 0.47	24.60 ± 0.48	26.19 ± 0.44	-1.59	-0.31	1.28	0.05	2.64	24.13	26.02	26.53
Unknown protein	P84150;LmjF.20.1230:mRNA-p1	P84150;LmjF.20.1230	LMJF_20_1230	LMJF_20_1230	15.181	LmjF.20.1230	x								20.9947	23.4636	21.5562	23.2378	24.0907	24.9367	25.4205	23.6438	26.4379	26.6417	25.0302	25.4498	X	Down in lpg2-	25.88 ± 0.77	22.29 ± 0.78	24.52 ± 0.80	-2.22	1.37	3.59	0	3.41	21.92	24.09	26.44
Delta-4 fatty acid desaturase	Q4QFK0;LmjF.14.1340:mRNA-p1	Q4QFK0;LmjF.14.1340	LMJF_14_1340	LMJF_14_1340	49.418	LmjF.14.1340	x								28.3962	27.4543	27.44	26.9751	26.5194	26.3167	26.3728	26.4951	25.0478	25.8517	26.351	26.341	X	Down in fut1-	25.89 ± 0.61	27.56 ± 0.59	26.42 ± 0.09	1.14	-0.53	-1.67	0.05	2.51	28.4	26.52	25.05
Uncharacterized protein	LmjF.27.0820:mRNA-p1;E9AD59	LmjF.27.0820;E9AD59	LMJF_27_0820	LMJF_27_0820	345.57	LmjF.27.0820	x								22.983	22.192	22.107	21.4792	23.9995	23.1478	23.7241	22.7936	26.1266	25.9279	25.1907	26.3837	X	Down in lpg2-	25.90 ± 0.51	22.38 ± 0.43	23.41 ± 0.54	-1.03	2.49	3.53	0	4.96	22.98	24	26.13
Uncharacterized protein	Q4Q8X6;LmjF.26.2160:mRNA-p1	Q4Q8X6;LmjF.26.2160	LMJF_26_2160	LMJF_26_2160	233.09	LmjF.26.2160	x								24.0403	22.8061	23.5674	23.1428	25.6884	25.2204	25.0781	24.5049	25.9115	25.1776	26.1906	26.3657	X	Down in lpg2-	25.91 ± 0.52	23.38 ± 0.53	25.12 ± 0.48	-1.73	0.79	2.52	0.01	3.68	24.04	25.69	25.91
CDP-diacylglycerol--inositol 3-phosphatidyltransferase (EC 2.7.8.11)	Q4Q8U3;LmjF.26.2480:mRNA-p1	Q4Q8U3;LmjF.26.2480	LMJF_26_2480	LMJF_26_2480	25.44	LmjF.26.2480	x								25.3015	23.1477	24.827	25.5999	24.7449	22.8321	20.7946	23.2239	24.9348	25.5748	26.906	26.2613	X	up in fut1-	25.91 ± 0.85	24.71 ± 1.09	22.89 ± 1.62	1.82	3.02	1.2	0.03	1.67	25.3	24.74	24.93
Uncharacterized protein	LmjF.01.0010:mRNA-p1;E9ABZ0	LmjF.01.0010;E9ABZ0	LMJF_01_0010	LMJF_01_0010	37.09	LmjF.01.0010			x						21.1801	21.7933	21.4312	22.9746	24.3875	24.7271	24.3275	25.1324	25.5831	25.2401	26.6725	26.1944	X	Down in lpg2-	25.92 ± 0.63	21.96 ± 0.92	24.64 ± 0.37	-2.68	1.28	3.96	0	4.25	22.86	24.39	25.58
Uncharacterized protein	LmjF.35.2450:mRNA-p1;E9AF69	LmjF.35.2450;E9AF69	LMJF_35_2450	LMJF_35_2450	251.45	LmjF.35.2450	x								24.0134	23.6702	24.8881	24.489	24.7098	24.5889	24.1656	24.7921	25.1864	26.0392	26.0832	26.6029	X	up in fut1-	25.97 ± 0.58	24.26 ± 0.53	24.56 ± 0.27	-0.3	1.41	1.71	0.04	2.79	24.01	24.71	25.19
Uncharacterized protein	Q4QI39;LmjF.08.1260:mRNA-p1;LmjF.08.1222:mRNA-p1	Q4QI39;LmjF.08.1260;LmjF.08.1222	LMJF_08_1222 LMJF_08_1260	LMJF_08_1222 LMJF_08_1260	11.483	LmjF.08.1260	x							x	27.6051	29.152	25.6304	29.0728	29.0944	29.1832	29.6352	29.3223	25.7777	24.498	25.3784	28.2717	X	down in fut1-, varied in lpg2-	25.98 ± 1.61	27.86 ± 1.65	29.30 ± 0.23	-1.44	-3.33	-1.88	0.03	1.69	27.61	29.09	25.78
Putative alpha-1,2-mannosyltransferase (EC 2.4.1.131)	E9AFZ8;LmjF.35.5250.1:mRNA-p1;LmjF.35.5250.2:mRNA-p1	E9AFZ8;LmjF.35.5250.1;LmjF.35.5250.2	ALG11 LMJF_35_5250	LMJF_35_5250	51.903	LmjF.35.5250	x								24.5838	24.3496	25.1379	24.8965	24.7673	23.7159	22.4672	24.4801	27.1561	25.733	25.6061	25.471	X	up in fut1-	25.99 ± 0.78	24.74 ± 0.34	23.73 ± 1.25	1.01	2.26	1.25	0.05	1.77	24.58	24.77	27.16
Uncharacterized protein	Q4Q8Y4;LmjF.26.2080:mRNA-p1	Q4Q8Y4;LmjF.26.2080	LMJF_26_2080	LMJF_26_2080	40.239	LmjF.26.2080	x								23.1556	23.3209	23.4206	23.0154	24.5919	23.682	24.4697	22.869	26.2303	25.3462	25.9331	26.5079	X	up in fut1-	26.00 ± 0.49	23.22 ± 0.17	23.90 ± 0.79	-0.68	2.1	2.78	0.01	3.83	23.16	24.59	26.23
Uncharacterized protein	Q4Q8M0;LmjF.28.0500:mRNA-p1	Q4Q8M0;LmjF.28.0500	LMJF_28_0500	LMJF_28_0500	79.096	LmjF.28.0500	x								22.9878	23.7122	23.3948	23.2593	25.6777	25.427	24.3441	24.5382	25.9096	26.0092	25.9095	26.2407	X	Down in lpg2-	26.01 ± 0.15	23.33 ± 0.30	24.99 ± 0.65	-1.66	1.02	2.68	0.01	4.49	22.99	25.68	25.91
Uncharacterized protein	LmjF.27.2060:mRNA-p1;E9ADI6	LmjF.27.2060;E9ADI6	LMJF_27_2060	LMJF_27_2060	39.594	LmjF.27.2060	x								28.0314	27.3178	27.3038	27.6156	26.8306	25.5746	26.6196	26.3608	25.5721	26.0769	26.4633	26.0465	X	Down in fut1-	26.03 ± 0.36	27.56 ± 0.34	26.34 ± 0.54	1.22	-0.31	-1.53	0.05	2.78	28.03	26.83	25.57
Uncharacterized protein	Q4Q0A5;LmjF.36.6520:mRNA-p1	Q4Q0A5;LmjF.36.6520	LMJF_36_6520	LMJF_36_6520	70.137	LmjF.36.6520	x								28.5462	27.4407	27.6743	28.2318	27.2402	26.5094	27.1846	25.6101	25.9971	26.9336	25.215	25.9754	X	Down in fut1-	26.03 ± 0.70	27.97 ± 0.50	26.63 ± 0.76	1.34	-0.61	-1.94	0.04	2.14	28.55	27.24	26
Putative surface antigen protein	Q4QGI0;LmjF.12.1090:mRNA-p1	Q4QGI0;LmjF.12.1090	LMJF_12_1090	LMJF_12_1090	54.427	LmjF.12.1090	x								24.2973	23.7842	22.5898	24.6189	24.1153	23.3491	24.2719	24.0491	25.3137	25.857	26.7486	26.3093	X	up in fut1-	26.05 ± 0.61	23.82 ± 0.89	23.94 ± 0.40	-0.12	2.11	2.23	0.02	2.78	24.3	24.12	25.31
Putative 5-oxoprolinase (EC 3.5.2.9)	Q4QDT8;LmjF.18.1040:mRNA-p1	Q4QDT8;LmjF.18.1040	LMJF_18_1040	LMJF_18_1040	144.43	LmjF.18.1040	x								24.5359	24.1233	23.6976	23.7629	24.4806	24.4303	24.7775	22.2453	25.8884	26.3639	25.9916	26.1572	X	up in fut1-	26.10 ± 0.20	24.02 ± 0.38	23.91 ± 1.29	0.11	2.18	2.07	0.03	2.24	24.54	24.48	25.89
Casein kinase I-like protein	LmjF.27.1780:mRNA-p1;E9ADF5	LmjF.27.1780;E9ADF5	LMJF_27_1780	LMJF_27_1780	61.293	LmjF.27.1780	x								20.9614	23.2423	21.9779	23.1516	24.8979	24.0272	23.9631	24.2405	26.5344	26.0949	25.95	25.9123	X	Down in lpg2-	26.12 ± 0.28	22.39 ± 0.74	24.28 ± 0.42	-1.88	1.84	3.73	0	4.92	22.5	24.9	26.53
Uncharacterized protein	Q9BJ49;LmjF.20.0090:mRNA-p1	Q9BJ49;LmjF.20.0090	LMJF_20_0090	LMJF_20_0090	127.14	LmjF.20.0090	x							x	26.6027	25.5312	26.3041	25.6536	24.9031	23.3744	24.6971	24.6821	25.0797	26.3032	26.6653	26.4353	X	up in fut1-	26.12 ± 0.71	26.02 ± 0.51	24.41 ± 0.70	1.61	1.71	0.1	0.05	2.11	26.6	24.9	25.08
tRNA (adenine(58)-N(1))-methyltransferase non-catalytic subunit TRM6	Q4Q0I3;LmjF.36.5780:mRNA-p1	Q4Q0I3;LmjF.36.5780	LMJF_36_5780	LMJF_36_5780	51.025	LmjF.36.5780	x								27.5433	27.6986	27.4084	28.0823	26.9668	26.5336	26.9266	27.4056	25.9236	26.0136	26.2636	26.3707	X	Down in fut1-	26.14 ± 0.20	27.68 ± 0.29	26.95 ± 0.35	0.73	-0.82	-1.54	0.04	3.86	27.54	26.97	25.92
Uncharacterized protein	LmjF.35.2470:mRNA-p1;E9AF70	LmjF.35.2470;E9AF70	LMJF_35_2470	LMJF_35_2470	44.135	LmjF.35.2470	x								28.5685	27.1572	27.7432	27.3604	27.0789	27.1016	27.1627	27.3783	26.1799	26.5159	26.0677	25.8798	X	Down in fut1-	26.16 ± 0.26	27.70 ± 0.62	27.18 ± 0.13	0.53	-1.02	-1.55	0.05	2.91	28.57	27.08	26.18
Putative cytochrome c oxidase subunit 10 (EC 1.9.3.1)	Q4QBD7;LmjF.23.0370:mRNA-p1	Q4QBD7;LmjF.23.0370	LMJF_23_0370	LMJF_23_0370	14.12	LmjF.23.0370	x							x	26.7814	27.7722	25.53	29.1387	28.977	28.4127	29.2337	27.9666	26.6687	26.2581	25.8977	25.8156	X	down in fut1-, varied in lpg2-	26.16 ± 0.38	27.30 ± 1.52	28.64 ± 0.56	-1.34	-2.49	-1.15	0.04	1.77	26.78	28.98	26.67
Uncharacterized protein	Q4QIM9;LmjF.07.0620:mRNA-p1	Q4QIM9;LmjF.07.0620	LMJF_07_0620	LMJF_07_0620	66.51	LmjF.07.0620	x								22.9978	24.9994	23.1394	25.1507	24.851	24.7224	25.2735	23.8315	26.8601	26.3933	25.9729	25.4505	X	Down in lpg2-	26.16 ± 0.60	24.07 ± 1.16	24.66 ± 0.60	-0.6	1.5	2.1	0.05	1.79	23	24.85	26.86
Uncharacterized protein	LmjF.06.0380:mRNA-p1;Q4QJ41	LmjF.06.0380;Q4QJ41	LMJF_06_0380	LMJF_06_0380	41.633	LmjF.06.0380	x							x	25.193	22.5781	24.1462	24.2691	23.5808	23.1265	23.5498	22.8021	26.6755	26.6907	25.5325	25.8332	X	up in fut1-	26.18 ± 0.59	24.04 ± 1.08	23.26 ± 0.37	0.78	2.92	2.14	0.01	3.01	25.19	23.58	26.68
Uncharacterized protein	Q4QD04;LmjF.20.0370:mRNA-p1	Q4QD04;LmjF.20.0370	LMJF_20_0370	LMJF_20_0370	136.45	LmjF.20.0370	x							x	26.4933	24.6423	24.5971	24.2642	24.345	23.0013	23.9075	23.0403	26.7818	25.4013	25.6306	26.9379	X	up in fut1-	26.18 ± 0.78	24.99 ± 1.01	23.57 ± 0.66	1.43	2.61	1.19	0.02	2.27	26.49	24.35	26.78
Putative 6-phosphofructo-2-kinase/fructose-2,6-bipho sphatase (EC 3.1.3.-)	LmjF.03.0800:mRNA-p1;E9ACM5	LmjF.03.0800;E9ACM5	LMJF_03_0800	LMJF_03_0800	251	LmjF.03.0800	x								25.2222	22.7906	24.1541	23.6854	23.7644	23.5072	24.9339	23.3882	26.0411	26.5853	25.7648	26.4342	X	up in fut1-	26.20 ± 0.37	23.96 ± 1.01	23.89 ± 0.70	0.06	2.31	2.24	0.02	2.59	25.22	23.76	26.04
Uncharacterized protein	Q4QCX0;LmjF.20.0705:mRNA-p1	Q4QCX0;LmjF.20.0705	LMJF_20_0705	LMJF_20_0705	173.25	LmjF.20.0705	x							x	23.312	22.8134	22.9457	23.5101	25.6918	25.7258	25.9069	24.3202	26.7405	26.3341	25.8756	25.9353	X	Down in lpg2-	26.22 ± 0.40	23.14 ± 0.32	25.41 ± 0.73	-2.27	0.81	3.08	0	4.39	23.31	25.69	26.74
Uncharacterized protein	Q4QFC2;LmjF.15.0630:mRNA-p1	Q4QFC2;LmjF.15.0630	LMJF_15_0630	LMJF_15_0630	133.87	LmjF.15.0630	x								25.0388	23.2988	24.3627	23.9952	24.6294	24.324	24.0763	23.936	26.652	26.8033	25.8065	25.7079	X	up in fut1-	26.24 ± 0.56	24.17 ± 0.72	24.24 ± 0.30	-0.07	2	2.07	0.02	3.11	25.04	24.63	26.65
Uncharacterized protein	LmjF.35.2480:mRNA-p1;E9AF71	LmjF.35.2480;E9AF71	LMJF_35_2480	LMJF_35_2480	37.775	LmjF.35.2480	x								28.6163	28.0951	28.5093	28.7999	27.1113	26.6497	27.441	27.69	25.9548	26.4461	26.3129	26.2921	X	Down in fut1-	26.25 ± 0.20	28.50 ± 0.29	27.22 ± 0.44	1.28	-0.97	-2.25	0.01	4.72	28.62	27.11	25.95
Uncharacterized protein	Q4QGD5;LmjF.13.0190:mRNA-p1	Q4QGD5;LmjF.13.0190	LMJF_13_0190	LMJF_13_0190	27.281	LmjF.13.0190	x								22.2178	23.4013	23.4977	23.3639	25.1039	25.0141	25.6357	25.7183	26.2419	25.6543	27.0756	26.0587	X	Down in lpg2-	26.25 ± 0.59	22.91 ± 1.02	25.36 ± 0.36	-2.46	0.89	3.35	0	3.58	21.38	25.1	26.24
Uncharacterized protein	Q4Q1N6;LmjF.36.1880:mRNA-p1	Q4Q1N6;LmjF.36.1880	LMJF_36_1880	LMJF_36_1880	70.227	LmjF.36.1880	x								27.6202	28.0936	28.163	28.0731	27.3008	26.8175	27.3815	26.7041	25.9037	25.5846	26.6013	26.9449	X	Down in fut1-	26.25 ± 0.62	27.98 ± 0.24	27.05 ± 0.33	0.94	-0.79	-1.73	0.04	2.95	27.62	27.3	25.9
Uncharacterized protein	LmjF.35.2790:mRNA-p1;E9AFA3	LmjF.35.2790;E9AFA3	LMJF_35_2790	LMJF_35_2790	44.024	LmjF.35.2790			x						22.35	22.1978	21.5549	21.8901	24.5024	24.1062	23.0228	24.0022	25.8807	25.7618	26.4558	27.0185	X	Down in lpg2-	26.27 ± 0.57	22.87 ± 0.89	23.90 ± 0.62	-1.03	2.37	3.4	0.01	3.6	21.76	24.5	25.88
Uncharacterized protein	LmjF.17.0300:mRNA-p1;Q4QEG4	LmjF.17.0300;Q4QEG4	LMJF_17_0300	LMJF_17_0300	28.584	LmjF.17.0300	x								24.9539	24.9824	25.3845	25.6414	25.3252	22.6801	24.5251	24.2434	26.5941	26.5122	26.0152	26.0352	X	up in fut1-	26.28 ± 0.30	25.24 ± 0.33	24.19 ± 1.10	1.05	2.1	1.05	0.04	2.18	24.95	25.33	26.59
Uncharacterized protein	Q4Q983;LmjF.26.1110:mRNA-p1	Q4Q983;LmjF.26.1110	LMJF_26_1110	LMJF_26_1110	445.08	LmjF.26.1110	x							x	26.5795	23.9984	23.9993	24.0089	24.1574	24.5057	22.6739	23.7121	27.2904	26.0654	25.9644	25.9142	X	up in fut1-	26.30 ± 0.65	24.64 ± 1.28	23.76 ± 0.79	0.88	2.55	1.66	0.03	1.89	26.58	24.16	27.29
Uncharacterized protein	Q4QDH1;LmjF.19.0500:mRNA-p1	Q4QDH1;LmjF.19.0500	LMJF_19_0500	LMJF_19_0500	32.69	LmjF.19.0500	x								22.8721	24.8843	22.1678	24.7984	26.3168	25.185	26.9103	25.5429	27.2167	26.6659	26.1002	25.3444	X	Down in lpg2-	26.33 ± 0.80	23.68 ± 1.37	25.98 ± 0.77	-2.31	0.34	2.65	0.03	2	22.87	26.32	27.22
Conserved TLD domain protein	LmjF.03.0450:mRNA-p1;E9ACJ0	LmjF.03.0450;E9ACJ0	LMJF_03_0450	LMJF_03_0450	178.42	LmjF.03.0450	x								25.8655	24.7093	24.6857	24.5687	24.6178	24.4259	24.3527	24.2958	26.8141	26.4606	26.2024	26.0099	X	up in fut1-	26.37 ± 0.34	24.95 ± 0.60	24.42 ± 0.14	0.53	1.95	1.41	0.02	3.59	25.87	24.62	26.81
Putative DEAD box RNA helicase	Q4Q1P0;LmjF.36.1840:mRNA-p1	Q4Q1P0;LmjF.36.1840	LMJF_36_1840	LMJF_36_1840	73.082	LmjF.36.1840	x								28.3496	27.3961	27.6372	28.6196	27.0123	27.0764	26.6081	27.4409	26.2991	26.2856	26.4188	26.5282	X	Down in fut1-	26.38 ± 0.11	28.00 ± 0.57	27.03 ± 0.34	0.97	-0.65	-1.62	0.04	3.07	28.35	27.01	26.3
Uncharacterized protein	LmjF.33.2960:mRNA-p1;Q4Q3P0	LmjF.33.2960;Q4Q3P0	LMJF_33_2960	LMJF_33_2960	87.456	LmjF.33.2960	x								24.4149	24.215	23.5659	23.5316	25.2939	24.8449	24.9485	25.1503	27.3174	26.5955	25.482	26.2065	X	Down in lpg2-	26.40 ± 0.76	23.93 ± 0.45	25.05 ± 0.20	-1.13	1.34	2.47	0.01	3.47	24.41	25.29	27.32
Uncharacterized protein	LmjF.01.0690:mRNA-p1;E9AC60	LmjF.01.0690;E9AC60	LMJF_01_0690	LMJF_01_0690	25.07	LmjF.01.0690	x								23.6535	24.3014	25.143	20.751	22.8197	22.9102	21.4239	22.4921	25.7473	27.2462	25.6235	27.0017	X	up in fut1-	26.40 ± 0.83	23.57 ± 1.69	22.69 ± 1.03	0.88	3.71	2.83	0.01	2.25	23.65	22.82	25.75
Uncharacterized protein	LmjF.29.2060:mRNA-p1;E9AE68	LmjF.29.2060;E9AE68	LMJF_29_2060	LMJF_29_2060	121.91	LmjF.29.2060	x								28.5091	28.3318	28.4133	28.2684	27.7664	27.2354	27.6459	27.6138	25.6317	26.3953	26.9104	26.7902	X	Down in fut1-	26.43 ± 0.57	28.38 ± 0.10	27.56 ± 0.22	0.82	-1.13	-1.95	0.02	3.92	28.51	27.77	25.63
Selenoprotein T, putative	LmjF.35.1120:mRNA-p1	LmjF.35.1120			39.601	LmjF.35.1120	x								23.2005	24.5269	24.5253	24.9846	24.8082	24.5594	24.8805	25.0005	26.9958	27.0625	25.5963	26.0892	X	Down in lpg2-	26.43 ± 0.71	24.30 ± 0.77	24.81 ± 0.18	-0.5	1.62	2.13	0.03	2.66	23.2	24.81	27
Uncharacterized protein	E9AF24;LmjF.35.2020:mRNA-p1	E9AF24;LmjF.35.2020	LMJF_35_2020	LMJF_35_2020	42.313	LmjF.35.2020	x							x	24.496	24.6183	24.9145	25.0548	25.2845	26.156	26.4375	25.8457	26.6384	26.4663	26.5925	26.1302	X	Down in lpg2-	26.45 ± 0.22	24.77 ± 0.25	25.93 ± 0.49	-1.16	0.53	1.69	0.03	3.65	24.5	25.28	26.64
Palmitoyltransferase (EC 2.3.1.225)	LmjF.23.1430:mRNA-p1;Q4QB08	LmjF.23.1430;Q4QB08	LMJF_23_1430	LMJF_23_1430	53.842	LmjF.23.1430	x								25.6707	25.8123	25.0801	25.4296	24.1891	24.7891	24.9333	25.1115	26.3066	26.4257	26.0339	27.0848	X	up in fut1-	26.46 ± 0.44	25.49 ± 0.32	24.75 ± 0.40	0.74	1.71	0.96	0.04	3.23	25.67	24.19	26.31
Uncharacterized protein	Q4Q944;LmjF.26.1500:mRNA-p1	Q4Q944;LmjF.26.1500	LMJF_26_1500	LMJF_26_1500	15.066	LmjF.26.1500	x								22.9448	24.315	22.473	24.2077	26.7135	25.1668	26.7814	25.2325	26.641	27.6828	26.0727	25.4634	X	Down in lpg2-	26.46 ± 0.94	23.48 ± 0.91	25.97 ± 0.89	-2.49	0.49	2.98	0.01	2.55	22.94	26.71	26.64
Uncharacterized protein	LmjF.07.0860:mRNA-p1;Q4QIK1	LmjF.07.0860;Q4QIK1	LMJF_07_0860	LMJF_07_0860	150.44	LmjF.07.0860	x								25.7745	23.1959	24.6096	24.0908	25.4922	24.2824	24.5749	24.3545	26.8533	26.5289	26.2918	26.2201	X	up in fut1-	26.47 ± 0.28	24.41 ± 1.07	24.67 ± 0.55	-0.26	1.8	2.06	0.03	2.25	25.77	25.49	26.85
Conserved CBS domain protein	LmjF.35.0760:mRNA-p1;E9AEQ1	LmjF.35.0760;E9AEQ1	LMJF_35_0760	LMJF_35_0760	52.356	LmjF.35.0760	x								27.9167	27.9903	27.9513	28.1853	27.3699	26.9505	27.3007	27.6902	26.7036	26.8339	25.8424	26.6773	X	Down in fut1-	26.51 ± 0.45	28.01 ± 0.12	27.32 ± 0.30	0.68	-0.81	-1.5	0.05	3.44	27.92	27.37	26.7
Uncharacterized protein	Q4Q502;LmjF.32.2730:mRNA-p1	Q4Q502;LmjF.32.2730	LMJF_32_2730	LMJF_32_2730	111.01	LmjF.32.2730	x								28.5349	27.7246	27.841	27.7588	27.3096	27.2881	27.0406	27.161	26.1665	26.8654	26.549	26.5168	X	Down in fut1-	26.52 ± 0.28	27.96 ± 0.38	27.19 ± 0.12	0.77	-0.68	-1.44	0.05	3.71	28.53	27.31	26.17
Putative surface antigen protein	Q4QGI8;LmjF.12.0740:mRNA-p1;Q4QGI4;LmjF.12.1020:mRNA-p1;Q4QGI2;LmjF.12.1040:mRNA-p1;Q4QGM1;LmjF.12.0860:mRNA-p1	Q4QGI8;LmjF.12.0740	LMJF_12_0740;LMJF_12_0860;LMJF_12_1020;LMJF_12_1040	LMJF_12_0740;LMJF_12_0860;LMJF_12_1020;LMJF_12_1040	80.586	LmjF.12.0740			x						22.5112	22.9608	20.9592	20.8957	25.0349	21.6026	23.8848	25.1364	26.5233	26.2362	26.2938	27.0621	X	Down in lpg2-	26.52 ± 0.37	21.59 ± 0.45	23.82 ± 1.81	-2.22	2.71	4.93	0	3.31	21.04	25.03	26.52
Uncharacterized protein	Q4QD03;LmjF.20.0375:mRNA-p1	Q4QD03;LmjF.20.0375	LMJF_20_0375	LMJF_20_0375	154.7	LmjF.20.0375	x							x	25.2494	24.3611	25.8974	25.7032	25.6015	24.3535	23.6851	24.0707	25.7891	26.1716	26.822	27.3132	X	up in fut1-	26.52 ± 0.67	25.30 ± 0.68	24.42 ± 0.82	0.88	2.1	1.22	0.04	2.03	25.25	25.6	25.79
Uncharacterized protein	Q4QGN8;LmjF.12.0540:mRNA-p1	Q4QGN8;LmjF.12.0540	LMJF_12_0540	LMJF_12_0540	17.81	LmjF.12.0540	x							x	24.5165	24.8329	22.8671	24.6597	25.2417	24.4364	25.4585	25.1931	27.7487	27.1775	26.0766	25.1075	X	Down in lpg2-	26.52 ± 1.17	23.64 ± 2.04	25.08 ± 0.44	-1.43	1.45	2.88	0.05	1.31	24.52	25.24	27.75
Elongation of fatty acids protein (EC 2.3.1.199) (Very-long-chain 3-oxoacyl-CoA synthase)	Q4QFR3;LmjF.14.0705:mRNA-p1	Q4QFR3;LmjF.14.0705	ELO3.4 LMJF_14_0705	LMJF_14_0705	37.311	LmjF.14.0705	x								27.969	27.6899	27.7566	27.7953	26.6475	26.9249	26.3567	25.831	26.1163	26.3527	26.6524	27.002	X	Up in lpg2-	26.53 ± 0.38	27.80 ± 0.11	26.44 ± 0.46	1.36	0.09	-1.27	0.05	3.18	27.97	26.65	26.12
Receptor-type adenylate cyclase a (EC 4.6.1.1)	Q4QEI3;LmjF.17.0200:mRNA-p1	Q4QEI3;LmjF.17.0200	RAC-A LMJF_17_0200	LMJF_17_0200	151.16	LmjF.17.0200	x							x	26.3547	24.5182	25.0354	25.295	27.4362	27.5245	27.7635	27.063	27.5288	26.1735	26.0066	26.4713	X	Down in lpg2-	26.54 ± 0.68	25.30 ± 0.77	27.44 ± 0.29	-2.15	-0.9	1.24	0.03	2.55	26.35	27.44	27.53
Methylmalonyl-coa epimerase-like protein (EC 5.1.99.1)	Q4Q9I9;LmjF.26.0020:mRNA-p1	Q4Q9I9;LmjF.26.0020	LMJF_26_0020	LMJF_26_0020	15.347	LmjF.26.0020	x								22.9549	25.3623	24.1694	26.0788	27.1318	26.5106	26.161	26.707	26.3038	26.3166	26.8213	26.7764	X	Down in lpg2-	26.55 ± 0.28	24.64 ± 1.37	26.62 ± 0.40	-1.99	-0.07	1.91	0.04	1.86	22.95	27.13	26.3
Uncharacterized protein	Q4Q738;LmjF.30.2570:mRNA-p1	Q4Q738;LmjF.30.2570	LMJF_30_2570	LMJF_30_2570	45.967	LmjF.30.2570	x								24.5031	23.2988	24.8239	24.362	25.9426	25.4663	26.1516	24.7514	27.0221	26.4562	26.4128	26.3156	X	Down in lpg2-	26.55 ± 0.31	24.24 ± 0.66	25.57 ± 0.62	-1.33	0.97	2.3	0.02	3.09	24.5	25.94	27.02
Uncharacterized protein	LmjF.35.3360:mRNA-p1;E9AFG0	LmjF.35.3360;E9AFG0	LMJF_35_3360	LMJF_35_3360	244.62	LmjF.35.3360	x								28.2321	28.0169	28.3086	28.7568	27.8539	27.3871	27.7152	27.3231	26.5134	25.7541	27.0783	27.0244	X	Down in fut1-	26.59 ± 0.61	28.32 ± 0.31	27.56 ± 0.25	0.76	-0.98	-1.74	0.04	3.04	28.23	27.85	26.51
Uncharacterized protein	Q4Q4L7;LmjF.33.0060:mRNA-p1	Q4Q4L7;LmjF.33.0060	LMJF_33_0060	LMJF_33_0060	46.952	LmjF.33.0060	x								28.1777	28.3553	28.2285	28.1316	27.7305	27.4962	27.7879	27.84	27.0085	26.2728	26.5428	26.6895	X	Down in fut1-	26.62 ± 0.30	28.22 ± 0.09	27.71 ± 0.15	0.51	-1.09	-1.59	0.02	5.29	28.18	27.73	27.01
Uncharacterized protein	Q4QAE4;LmjF.24.1870:mRNA-p1	Q4QAE4;LmjF.24.1870	LMJF_24_1870	LMJF_24_1870	138.36	LmjF.24.1870	x								24.3185	24.3452	24.2714	24.9609	25.1365	25.2791	24.9194	24.68	26.9605	27.1115	26.1289	26.3164	X	Down in lpg2-	26.62 ± 0.47	24.47 ± 0.32	25.00 ± 0.26	-0.53	1.63	2.16	0.01	4.36	24.32	25.14	26.96
Uncharacterized protein	LmjF.03.0890:mRNA-p1;E9ACN4	LmjF.03.0890;E9ACN4	LMJF_03_0890	LMJF_03_0890	77.556	LmjF.03.0890	x								26.3515	25.8983	25.3826	24.3947	23.9151	25.4059	25.0805	24.2946	26.6392	27.2911	26.1904	26.3618	X	up in fut1-	26.62 ± 0.48	25.50 ± 0.84	24.67 ± 0.68	0.83	1.95	1.11	0.05	2.01	26.35	23.92	26.64
Uncharacterized protein	E9AEW8;LmjF.35.1450:mRNA-p1	E9AEW8;LmjF.35.1450	LMJF_35_1450	LMJF_35_1450	342.95	LmjF.35.1450	x								24.304	23.7386	22.9904	23.5673	25.6574	26.354	26.052	25.3622	27.3289	26.4334	26.1472	26.6395	X	Down in lpg2-	26.63 ± 0.50	23.65 ± 0.54	25.85 ± 0.43	-2.21	0.78	2.99	0	4.44	24.3	25.66	27.33
Periodic tryptophan protein 2-like protein	Q4QDV9;LmjF.18.0830:mRNA-p1	Q4QDV9;LmjF.18.0830	LMJF_18_0830	LMJF_18_0830	103.15	LmjF.18.0830	x								28.7494	28.1136	28.4118	28.4972	27.7374	26.9672	26.8121	27.3214	26.1839	26.5474	27.1183	26.7965	X	Down in fut1-	26.66 ± 0.39	28.44 ± 0.26	27.20 ± 0.41	1.23	-0.55	-1.78	0.03	3.7	28.75	27.74	26.18
Uncharacterized protein	Q4Q8Y6;LmjF.26.2060:mRNA-p1	Q4Q8Y6;LmjF.26.2060	LMJF_26_2060	LMJF_26_2060	117.14	LmjF.26.2060	x								25.5593	25.2618	25.3153	24.9811	24.462	25.746	25.2718	25.1187	26.9498	26.7138	26.4105	26.7096	X	up in fut1-	26.69 ± 0.22	25.27 ± 0.23	25.14 ± 0.53	0.13	1.55	1.42	0.03	3.53	25.56	24.46	26.95
MGT2 magnesium transporter	Q4Q9Y4;LmjF.25.1090:mRNA-p1	Q4Q9Y4;LmjF.25.1090	MGT2 LMJF_25_1090	LMJF_25_1090	45.833	LmjF.25.1090	x								28.2739	27.8006	28.8324	28.9688	27.3892	26.9442	26.3845	26.3806	25.8368	26.1391	27.3878	27.4283	X	Up in lpg2-	26.69 ± 0.82	28.46 ± 0.53	26.77 ± 0.48	1.69	-0.08	-1.77	0.04	2.27	28.27	27.39	25.84
Uncharacterized protein	Q4QFS8;LmjF.14.0570:mRNA-p1	Q4QFS8;LmjF.14.0570	LMJF_14_0570	LMJF_14_0570	126.94	LmjF.14.0570	x							x	29.386	28.4851	28.3953	28.8465	27.9969	28.027	27.7874	27.4876	26.6714	26.2633	26.8824	27.1088	X	Down in fut1-	26.73 ± 0.35	28.77 ± 0.44	27.82 ± 0.24	0.95	-1.09	-2.05	0.02	4.09	29.39	28	26.67
Uncharacterized protein	Q4Q880;LmjF.28.1860:mRNA-p1	Q4Q880;LmjF.28.1860	LMJF_28_1860	LMJF_28_1860	33.066	LmjF.28.1860	x								23.6343	26.2698	24.264	25.9448	27.2403	27.0875	27.367	27.1627	27.225	26.8899	26.8905	25.9913	X	Down in lpg2-	26.74 ± 0.52	25.02 ± 1.27	27.21 ± 0.11	-2.19	-0.47	1.72	0.04	2.03	23.63	27.24	27.23
Uncharacterized protein	Q4QCL4;LmjF.21.0030.2:mRNA-p1;LmjF.21.0030.1:mRNA-p1	Q4QCL4;LmjF.21.0030.2;LmjF.21.0030.1	LMJF_21_0030	LMJF_21_0030	26.249	LmjF.21.0030	x								24.1367	25.7218	24.6794	25.0585	25.3262	26.0201	26.7565	26.0297	27.5801	26.9006	26.4201	26.1091	X	Down in lpg2-	26.75 ± 0.64	24.89 ± 0.66	26.03 ± 0.58	-1.13	0.72	1.85	0.05	2.11	24.14	25.33	27.58
Putative ubiquitin/ribosomal protein S27a	Q4QFK7;Q4Q216;LmjF.36.0600:mRNA-p1;LmjF.14.1270:mRNA-p1	Q4QFK7;Q4Q216;LmjF.36.0600;LmjF.14.1270	LMJF_14_1270;LMJF_36_0600	LMJF_14_1270;LMJF_36_0600	17.029	LmjF.36.0600	x								28.1401	29.4722	28.6029	29.1608	28.4326	28.2175	29.1239	28.6974	27.8379	27.2636	27.1734	24.738	X	down in fut1-, varied in lpg2-	26.75 ± 1.37	28.84 ± 0.59	28.61 ± 0.39	0.23	-1.86	-2.09	0.04	1.76	28.14	28.43	27.84
Kinase-like protein	LmjF.03.0610:mRNA-p1;E9ACK6	LmjF.03.0610;E9ACK6	LMJF_03_0610	LMJF_03_0610	38.83	LmjF.03.0610	x								25.3618	24.284	24.6966	25.0227	25.4443	25.5036	25.6467	24.9229	27.5188	27.0642	26.1551	26.3316	X	up in fut1-	26.76 ± 0.63	24.84 ± 0.46	25.37 ± 0.31	-0.54	1.39	1.93	0.03	3.01	25.36	25.44	27.52
Putative calpain-like cysteine peptidase (EC 3.4.22.-) (EC 3.4.22.33)	Q4QCS7;LmjF.20.1190:mRNA-p1	Q4QCS7;LmjF.20.1190	LMJF_20_1190	LMJF_20_1190	78.273	LmjF.20.1190	x							x	24.3872	23.9232	24.0701	24.3685	25.8737	25.0554	25.3994	25.3149	26.8148	26.7041	26.7591	26.8129	X	Down in lpg2-	26.77 ± 0.05	24.18 ± 0.22	25.41 ± 0.34	-1.22	1.36	2.59	0	6.44	24.39	25.87	26.81
Uncharacterized protein	LmjF.36.1290:mRNA-p1;Q4Q1U7	LmjF.36.1290;Q4Q1U7	LMJF_36_1290	LMJF_36_1290	22.548	LmjF.36.1290	x								23.9503	25.1807	22.7094	24.3271	26.0846	25.9343	26.8856	25.6701	27.6604	27.991	26.0004	25.43	X	Down in lpg2-	26.77 ± 1.24	24.04 ± 1.02	26.14 ± 0.52	-2.1	0.63	2.73	0.02	2.07	23.95	26.08	27.66
Uncharacterized protein	Q4QES8;LmjF.16.0900:mRNA-p1	Q4QES8;LmjF.16.0900	LMJF_16_0900	LMJF_16_0900	184.52	LmjF.16.0900	x								23.9989	23.9881	24.3922	24.6709	25.9682	26.2166	26.0111	25.9994	26.2621	26.9727	27.305	26.6375	X	Down in lpg2-	26.79 ± 0.44	24.26 ± 0.33	26.04 ± 0.11	-1.79	0.75	2.53	0.01	5.29	24	25.97	26.26
Uncharacterized protein	Q4Q2H3;LmjF.34.3710:mRNA-p1	Q4Q2H3;LmjF.34.3710	LMJF_34_3710	LMJF_34_3710	20.427	LmjF.34.3710	x								24.5638	25.7412	23.4076	24.6332	27.6113	26.4882	27.2959	27.3023	28.1626	27.6181	26.058	25.3405	X	Down in lpg2-	26.79 ± 1.31	24.58 ± 0.95	27.17 ± 0.48	-2.59	-0.38	2.21	0.03	2.02	24.56	27.61	28.16
Uncharacterized protein	Q4QET0;LmjF.16.0890:mRNA-p1	Q4QET0;LmjF.16.0890	LMJF_16_0890	LMJF_16_0890	74.635	LmjF.16.0890	x								28.2899	28.1648	28.5651	28.5131	27.7497	27.6174	27.0042	27.3442	27.3427	26.325	26.8055	26.7747	X	Down in fut1-	26.81 ± 0.41	28.38 ± 0.18	27.42 ± 0.32	0.95	-0.62	-1.57	0.04	3.59	28.29	27.75	27.34
Uncharacterized protein	Q4Q920;LmjF.26.1730:mRNA-p1	Q4Q920;LmjF.26.1730	LMJF_26_1730	LMJF_26_1730	113.74	LmjF.26.1730	x								26.1897	24.7272	25.9435	25.2782	25.0041	25.3373	23.514	25.5229	26.9307	26.1682	27.0806	27.0719	X	up in fut1-	26.81 ± 0.43	25.53 ± 0.66	24.84 ± 0.91	0.69	1.97	1.28	0.05	2.03	26.19	25	26.93
Uncharacterized protein	Q4QJ46;LmjF.06.0330:mRNA-p1	Q4QJ46;LmjF.06.0330	LMJF_06_0330	LMJF_06_0330	129.29	LmjF.06.0330	x								25.3445	24.5173	25.6052	25.3736	24.5637	24.0223	25.5976	24.8851	26.7783	26.856	27.0665	26.6428	X	up in fut1-	26.83 ± 0.17	25.21 ± 0.47	24.76 ± 0.65	0.44	2.07	1.63	0.02	3.36	25.34	24.56	26.78
Uncharacterized protein	Q4QIX6;LmjF.06.1000:mRNA-p1	Q4QIX6;LmjF.06.1000	LMJF_06_1000	LMJF_06_1000	54.246	LmjF.06.1000	x								25.5554	26.1528	25.9303	26.2421	25.5762	25.531	24.8343	25.6136	26.7729	26.4545	27.1641	27.055	X	up in fut1-	26.86 ± 0.31	25.97 ± 0.30	25.38 ± 0.37	0.58	1.47	0.89	0.05	3.3	25.56	25.58	26.77
Uncharacterized protein	Q4Q7G8;LmjF.30.1360:mRNA-p1	Q4Q7G8;LmjF.30.1360	LMJF_30_1360	LMJF_30_1360	55.704	LmjF.30.1360	x								28.9767	28.5086	28.4692	28.4339	27.9553	28.0684	28.0627	27.5823	26.7008	26.995	26.9382	26.8555	X	Down in fut1-	26.87 ± 0.12	28.59 ± 0.25	27.91 ± 0.22	0.68	-1.04	-1.72	0.02	5.42	28.98	27.96	26.7
Putative lipase (EC 3.1.1.3)	Q4Q615;LmjF.31.2460:mRNA-p1	Q4Q615;LmjF.31.2460	LMJF_31_2460	LMJF_31_2460	40.374	LmjF.31.2460	x								22.7417	24.5202	25.1527	25.7367	25.86	25.3457	26.3749	26.0404	27.2444	26.2763	27.4305	26.5581	X	Down in lpg2-	26.87 ± 0.54	24.53 ± 1.29	25.90 ± 0.42	-1.37	0.97	2.34	0.04	1.94	22.74	25.86	27.24
Uncharacterized protein	Q4Q945;LmjF.26.1490:mRNA-p1	Q4Q945;LmjF.26.1490	LMJF_26_1490	LMJF_26_1490	72.116	LmjF.26.1490	x								26.7256	25.1018	26.1976	25.7603	25.1451	24.6827	23.0349	24.83	26.877	26.9455	26.9282	26.8018	X	up in fut1-	26.88 ± 0.06	25.94 ± 0.68	24.25 ± 1.27	1.69	2.63	0.94	0.02	2.31	26.73	25.15	26.88
Uncharacterized protein	Q4Q3L9;LmjF.33.3170:mRNA-p1	Q4Q3L9;LmjF.33.3170	LMJF_33_3170	LMJF_33_3170	56.263	LmjF.33.3170	x								24.4463	25.7137	24.7421	26.2368	27.2807	26.906	27.1049	26.8809	26.7643	27.1765	26.8964	26.7915	X	Down in lpg2-	26.90 ± 0.18	25.28 ± 0.83	27.04 ± 0.18	-1.76	-0.14	1.62	0.03	2.86	24.45	27.28	26.76
Aldehyde dehydrogenase, mitochondrial (EC 1.2.1.3)	Q4Q9Y1;LmjF.25.1120:mRNA-p1	Q4Q9Y1;LmjF.25.1120	ALDH2 LMJF_25_1120	LMJF_25_1120	54.119	LmjF.25.1120	x							x	28.7577	28.9899	29.1369	29.3389	28.7596	28.7984	29.1781	28.9892	27.0218	26.4129	26.7517	27.5305	X	Down in fut1-	26.92 ± 0.47	29.05 ± 0.24	28.93 ± 0.19	0.12	-2	-2.13	0.01	4.99	28.76	28.76	27.02
Glucose transporter, lmgt2	Q4Q0D1;LmjF.36.6290:mRNA-p1	Q4Q0D1;LmjF.36.6290	LMJF_36_6290	LMJF_36_6290	61.2	LmjF.36.6290	x								29.3577	28.7843	27.9568	28.7435	28.2507	28.5329	29.1305	28.5852	26.9556	27.1247	26.1571	27.4553	X	Down in fut1-	26.92 ± 0.55	28.71 ± 0.57	28.62 ± 0.36	0.09	-1.7	-1.79	0.03	2.95	29.36	28.25	26.96
Uncharacterized protein	LmjF.03.0400:mRNA-p1;E9ACI5	LmjF.03.0400;E9ACI5	LMJF_03_0400	LMJF_03_0400	32.766	LmjF.03.0400	x								24.7962	23.8527	22.7894	23.3748	23.9205	24.9511	24.0647	23.9713	28.5017	26.8666	26.6558	25.7186	X	Down in lpg2-	26.93 ± 1.15	23.70 ± 0.84	24.22 ± 0.48	-0.52	2.71	3.23	0.01	2.94	24.8	23.92	28.5
Uncharacterized protein	Q4Q3I9;LmjF.34.0190:mRNA-p1	Q4Q3I9;LmjF.34.0190	LMJF_34_0190	LMJF_34_0190	56.001	LmjF.34.0190	x								24.2815	23.0158	25.0561	24.4526	25.7502	25.6158	26.5933	25.4501	27.4283	26.6736	27.0423	26.6546	X	Down in lpg2-	26.94 ± 0.36	24.06 ± 1.10	25.85 ± 0.50	-1.78	1.1	2.88	0.01	2.93	24.28	25.75	27.43
Putative RNA binding protein	LmjF.35.2550:mRNA-p1;E9AF78	LmjF.35.2550;E9AF78	LMJF_35_2550	LMJF_35_2550	50.434	LmjF.35.2550	x								29.4832	28.5715	28.8296	28.7284	28.469	28.2343	27.8313	27.9385	26.8723	27.2356	27.0226	26.7031	X	Down in fut1-	26.95 ± 0.22	28.90 ± 0.40	28.11 ± 0.28	0.78	-1.16	-1.94	0.02	4.43	29.48	28.47	26.87
Putative ATP-dependent RNA helicase	Q4Q2Z6;LmjF.34.2050:mRNA-p1	Q4Q2Z6;LmjF.34.2050	LMJF_34_2050	LMJF_34_2050	89.69	LmjF.34.2050	x								28.8828	28.7094	28.6637	28.8939	28.1211	27.8091	27.6199	28.3443	26.7163	26.4612	27.6404	27.0723	X	Down in fut1-	26.97 ± 0.51	28.78 ± 0.11	27.97 ± 0.32	0.81	-1	-1.81	0.03	3.75	28.88	28.12	26.72
Uncharacterized protein	LmjF.27.0700:mRNA-p1;E9AD47	LmjF.27.0700;E9AD47	LMJF_27_0700	LMJF_27_0700	49.177	LmjF.27.0700	x								28.2986	28.4693	28.5944	28.5992	27.8877	27.776	27.9416	27.9295	27.1025	26.7915	27.2975	26.7396	X	Down in fut1-	26.98 ± 0.26	28.49 ± 0.14	27.88 ± 0.07	0.61	-0.9	-1.51	0.03	5.55	28.3	27.89	27.1
Uncharacterized protein	Q4QJG5;LmjF.05.0370:mRNA-p1	Q4QJG5;LmjF.05.0370	LMJF_05_0370	LMJF_05_0370	34.29	LmjF.05.0370	x								24.4357	25.6213	25.0752	25.3145	26.2531	25.6283	26.4234	25.9431	27.2091	27.4943	26.6356	26.6874	X	Down in lpg2-	27.00 ± 0.41	25.11 ± 0.50	26.06 ± 0.35	-0.95	0.94	1.89	0.03	3.28	24.44	26.25	27.21
Uncharacterized protein	Q4QCA2;LmjF.21.0940.2:mRNA-p1;LmjF.21.0940.1:mRNA-p1	Q4QCA2;LmjF.21.0940.2;LmjF.21.0940.1	LMJF_21_0940	LMJF_21_0940	37.843	LmjF.21.0940	x							x	29.7996	28.6589	28.5533	28.9141	28.2787	27.7489	28.137	27.2642	27.5349	26.277	26.7064	27.5563	X	Down in fut1-	27.01 ± 0.63	28.98 ± 0.56	27.85 ± 0.45	1.12	-0.84	-1.96	0.04	2.6	29.8	28.28	27.53
Uncharacterized protein	LmjF.32.3548:mRNA-p1;E9AEG9;Q4Q4S1;LmjF.32.3546:mRNA-p1;LmjF.32.3544:mRNA-p1;LmjF.32.3542:mRNA-p1;LmjF.32.3540:mRNA-p1;LmjF.32.3538:mRNA-p1;LmjF.32.3535:mRNA-p1;LmjF.32.3530:mRNA-p1;LmjF.32.3520:mRNA-p1;LmjF.32.3515:mRNA-p1;LmjF.32.3512:mRNA-p1;LmjF.32.3510:mRNA-p1;LmjF.32.3508:mRNA-p1;LmjF.32.3506:mRNA-p1;LmjF.32.3504:mRNA-p1;LmjF.32.3502:mRNA-p1;LmjF.32.3500:mRNA-p1	LmjF.32.3548;E9AEG9;Q4Q4S1;LmjF.32.3546;LmjF.32.3544;LmjF.32.3542;LmjF.32.3540;LmjF.32.3538;LmjF.32.3535;LmjF.32.3530;LmjF.32.3520;LmjF.32.3515;LmjF.32.3512;LmjF.32.3510;LmjF.32.3508;LmjF.32.3506;LmjF.32.3504;LmjF.32.3502;LmjF.32.3500	LMJF_32_3500 LMJF_32_3502 LMJF_32_3504 LMJF_32_3506 LMJF_32_3508 LMJF_32_3510 LMJF_32_3512 LMJF_32_3515 LMJF_32_3520 LMJF_32_3530 LMJF_32_3535 LMJF_32_3538 LMJF_32_3540 LMJF_32_3542 LMJF_32_3544 LMJF_32_3546;LMJF_32_3548	LMJF_32_3500 LMJF_32_3502 LMJF_32_3504 LMJF_32_3506 LMJF_32_3508 LMJF_32_3510 LMJF_32_3512 LMJF_32_3515 LMJF_32_3520 LMJF_32_3530 LMJF_32_3535 LMJF_32_3538 LMJF_32_3540 LMJF_32_3542 LMJF_32_3544 LMJF_32_3546;LMJF_32_3548	50.746	LmjF.32.3548	x								24.3929	24.6181	26.215	25.4591	25.9484	26.1327	26.1247	26.2232	27.4545	27.4343	26.9291	26.2731	X	Down in lpg2-	27.02 ± 0.55	25.17 ± 0.83	26.10 ± 0.11	-0.94	0.92	1.85	0.05	2.3	24.39	25.95	27.45
2,4-dienoyl-coa reductase-like protein	Q4QIY4;LmjF.06.0930:mRNA-p1	Q4QIY4;LmjF.06.0930	LMJF_06_0930	LMJF_06_0930	80.49	LmjF.06.0930	x								23.9773	25.4262	25.7775	25.5959	25.8153	25.9221	26.2941	25.5092	27.4643	26.6141	26.9784	27.0915	X	Down in lpg2-	27.03 ± 0.35	25.19 ± 0.82	25.88 ± 0.32	-0.69	1.15	1.84	0.04	2.48	23.98	25.82	27.46
GP63, leishmanolysin (EC 3.4.24.3) (EC 3.4.24.36)	Q4QHH0;LmjF.10.0470:mRNA-p1	Q4QHH0;LmjF.10.0470	GP63-3 LMJF_10_0470	LMJF_10_0470	69.278	LmjF.10.0470	x								25.4921	25.0133	25.9426	25.601	25.8117	25.1398	25.0283	25.5316	27.3313	27.0417	26.9015	26.9167	X	up in fut1-	27.04 ± 0.19	25.51 ± 0.38	25.37 ± 0.36	0.13	1.67	1.54	0.02	4.12	25.49	25.81	27.33
Uncharacterized protein	Q4Q5F6;LmjF.32.1260:mRNA-p1	Q4Q5F6;LmjF.32.1260	LMJF_32_1260	LMJF_32_1260	53.751	LmjF.32.1260	x								23.4496	24.743	25.513	21.6236	23.8912	24.7641	25.146	25.4668	26.4364	26.8754	27.572	27.3102	X	up in fut1-	27.04 ± 0.49	24.05 ± 1.32	24.81 ± 0.68	-0.76	2.23	2.99	0.01	2.5	23.45	23.89	26.44
Putative serine/threonine-protein kinase Nek1 (EC 2.7.11.1)	Q4Q5Q9;LmjF.32.0260:mRNA-p1	Q4Q5Q9;LmjF.32.0260	LMJF_32_0260	LMJF_32_0260	145.87	LmjF.32.0260	x								25.6257	23.1078	25.0648	25.3081	26.1207	25.682	25.6794	25.0718	27.2232	27.5393	26.4189	27.0376	X	up in fut1-	27.05 ± 0.47	24.77 ± 1.13	25.63 ± 0.43	-0.86	1.42	2.28	0.03	2.2	25.63	26.12	27.22
Uncharacterized protein	Q4Q3G9;LmjF.34.0390:mRNA-p1	Q4Q3G9;LmjF.34.0390	LMJF_34_0390	LMJF_34_0390	62.172	LmjF.34.0390	x								29.4767	28.3812	28.9742	28.4032	28.0935	28.3515	28.2601	27.0358	26.8715	27.3563	26.9094	27.1445	X	Down in fut1-	27.07 ± 0.22	28.80 ± 0.52	27.93 ± 0.60	0.87	-0.86	-1.74	0.04	2.66	29.48	28.09	26.87
Uncharacterized protein	Q4Q892;LmjF.28.1740:mRNA-p1	Q4Q892;LmjF.28.1740	LMJF_28_1740	LMJF_28_1740	65.096	LmjF.28.1740	x								28.57	29.2154	28.9625	29.0286	28.3265	27.7976	28.4562	27.9711	27.2528	27.1136	26.8105	27.1689	X	Down in fut1-	27.08 ± 0.19	28.94 ± 0.27	28.13 ± 0.30	0.81	-1.05	-1.86	0.02	4.91	28.57	28.33	27.25
Receptor-type adenylate cyclase a-like protein (EC 4.6.1.1)	Q4Q1A1;LmjF.36.3180:mRNA-p1	Q4Q1A1;LmjF.36.3180	LMJF_36_3180	LMJF_36_3180	150.45	LmjF.36.3180	x								24.831	23.7857	23.7995	24.0621	26.5005	26.7646	26.8421	26.4295	27.1925	26.6999	27.0536	27.4209	X	Down in lpg2-	27.09 ± 0.30	24.11 ± 0.49	26.63 ± 0.19	-2.51	0.46	2.97	0	5.79	24.83	26.5	27.19
Uncharacterized protein	Q4Q8S6;LmjF.26.2650:mRNA-p1	Q4Q8S6;LmjF.26.2650	LMJF_26_2650	LMJF_26_2650	63.187	LmjF.26.2650	x								24.5747	26.1331	24.3806	25.6409	26.071	26.4178	26.2472	26.3691	27.7197	27.6857	26.4697	26.4924	X	Down in lpg2-	27.09 ± 0.70	25.18 ± 0.84	26.27 ± 0.15	-1.09	0.82	1.91	0.05	2.14	24.57	26.07	27.72
Putative methylenetetrahydrofolate reductase (EC 1.5.1.20)	Q4Q0B9;LmjF.36.6390:mRNA-p1	Q4Q0B9;LmjF.36.6390	LMJF_36_6390	LMJF_36_6390	34.751	LmjF.36.6390	x								24.7283	24.431	22.3909	22.7944	25.5935	24.6611	25.5927	25.0493	26.7879	27.0924	27.5611	27.112	X	Down in lpg2-	27.13 ± 0.31	23.38 ± 1.46	25.22 ± 0.45	-1.84	1.91	3.75	0.01	3.07	24.73	25.59	26.79
Uncharacterized protein	Q4QFA7;LmjF.15.0780:mRNA-p1	Q4QFA7;LmjF.15.0780	LMJF_15_0780	LMJF_15_0780	72.06	LmjF.15.0780	x							x	28.042	28.6702	28.7271	28.573	28.5441	28.5734	28.7689	28.255	27.0897	27.7837	27.1703	26.8305	X	Down in fut1-	27.21 ± 0.40	28.50 ± 0.31	28.53 ± 0.21	-0.03	-1.32	-1.28	0.05	3.47	28.04	28.54	27.09
Uncharacterized protein	Q4QEH3;LmjF.17.0150:mRNA-p1	Q4QEH3;LmjF.17.0150	LMJF_17_0150	LMJF_17_0150	76.596	LmjF.17.0150	x								25.7281	26.5075	25.8661	26.1025	27.3863	27.7719	27.535	27.2174	27.9434	26.9324	27.0841	26.9911	X	Down in lpg2-	27.23 ± 0.47	26.05 ± 0.34	27.47 ± 0.23	-1.43	-0.24	1.19	0.05	3.11	25.73	27.39	27.94
Hydrophilic acylated surface protein b	Q4QB56;LmjF.23.1070:mRNA-p1;LmjF.23.1060:mRNA-p1	Q4QB56;LmjF.23.1070;LmjF.23.1060	HASPB2 HASPB1 LMJF_23_1060 LMJF_23_1070	LMJF_23_1060 LMJF_23_1070	18.668	LmjF.23.1070				x					23.566	21.4603	22.0818	22.4965	21.242	21.6768	22.8852	20.7229	27.3179	28.078	26.165	27.3788	X	up in fut1-	27.23 ± 0.79	22.39 ± 0.90	22.44 ± 0.72	-0.05	4.79	4.84	0	4.76	23.57	23.45	27.32
Uncharacterized protein	Q4QHC0;LmjF.10.0945:mRNA-p1	Q4QHC0;LmjF.10.0945	LMJF_10_0945	LMJF_10_0945	11.911	LmjF.10.0945	x							x	28.8978	29.6345	28.1844	29.2932	28.6181	28.9736	28.6488	28.2828	26.5996	27.4273	27.5819	27.3654	X	Down in fut1-	27.24 ± 0.43	29.00 ± 0.62	28.63 ± 0.28	0.37	-1.39	-1.76	0.04	2.93	28.9	28.62	26.6
Putative amino acid transporter	Q4QHE4;Q4QHE2;LmjF.10.0720:mRNA-p1;LmjF.10.0715:mRNA-p1;LmjF.10.0710:mRNA-p1	Q4QHE4;Q4QHE2;LmjF.10.0720;LmjF.10.0715;LmjF.10.0710	AAT20.1 LMJF_10_0710;AAT20.3 AAT20.2 LMJF_10_0715 LMJF_10_0720	LMJF_10_0710;LMJF_10_0715 LMJF_10_0720	53.923	LmjF.10.0720	x								29.0257	28.5461	27.9231	27.7782	27.0462	26.1455	26.4299	26.3343	27.766	26.8478	27.376	27.0709	X	Up in lpg2-	27.26 ± 0.39	28.31 ± 0.57	26.48 ± 0.38	1.83	0.78	-1.05	0.04	2.94	29.03	27.05	27.77
Uncharacterized protein	LmjF.28.0050:mRNA-p1;Q4Q8R5	LmjF.28.0050;Q4Q8R5	LMJF_28_0050	LMJF_28_0050	58.633	LmjF.28.0050	x							x	24.4433	26.3748	24.6407	26.1063	26.7401	27.5668	26.7782	26.9104	27.8954	27.5914	27.2787	26.4119	X	Down in lpg2-	27.29 ± 0.63	25.39 ± 0.99	26.99 ± 0.38	-1.61	0.3	1.9	0.04	2.02	24.44	26.74	27.9
NADH-dependent fumarate reductase-like protein (EC 1.3.1.6)	E9AEQ8;LmjF.35.0830:mRNA-p1	E9AEQ8;LmjF.35.0830	LMJF_35_0830	LMJF_35_0830	129.77	LmjF.35.0830	x							x	26.1227	25.3774	26.0013	25.2861	26.9037	26.4865	27.0108	26.7029	27.4737	27.3562	27.4368	27.0384	X	Down in lpg2-	27.32 ± 0.19	25.69 ± 0.42	26.77 ± 0.23	-1.08	0.55	1.63	0.03	3.98	26.12	26.9	27.47
Developmentally regulated phosphoprotein-like protein	Q4QD15;LmjF.20.0280:mRNA-p1	Q4QD15;LmjF.20.0280	LMJF_20_0280	LMJF_20_0280	50.951	LmjF.20.0280	x							x	25.0857	25.6203	24.5707	26.0173	25.992	26.1707	26.7629	26.0639	27.9322	27.4991	27.2352	26.6607	X	Down in lpg2-	27.33 ± 0.53	25.32 ± 0.63	26.24 ± 0.35	-0.92	1.08	2.01	0.03	2.87	25.09	25.99	27.93
Uncharacterized protein	Q4QJD7;LmjF.05.0650:mRNA-p1	Q4QJD7;LmjF.05.0650	LMJF_05_0650	LMJF_05_0650	91.587	LmjF.05.0650	x								25.7163	25.6495	25.907	26.0747	26.8847	26.8367	27.3109	26.9189	27.4768	27.3862	27.2914	27.2172	X	Down in lpg2-	27.34 ± 0.11	25.83 ± 0.19	26.98 ± 0.21	-1.15	0.36	1.51	0.03	5.65	25.72	26.88	27.48
Uncharacterized protein	Q4QJ36;LmjF.06.0420:mRNA-p1	Q4QJ36;LmjF.06.0420	LMJF_06_0420	LMJF_06_0420	58.789	LmjF.06.0420	x								23.6318	23.7329	24.852	23.9672	24.8689	23.25	25.064	23.4342	28.0364	26.7933	27.2938	27.2619	X	up in fut1-	27.34 ± 0.51	24.04 ± 0.55	24.15 ± 0.94	-0.11	3.19	3.3	0	3.91	23.63	24.87	28.04
Uncharacterized protein	LmjF.27.0270:mRNA-p1;E9AD04	LmjF.27.0270;E9AD04	LMJF_27_0270	LMJF_27_0270	117.73	LmjF.27.0270	x								26.6688	24.3879	24.5833	25.0998	27.0226	26.3569	26.8627	26.4104	27.6748	27.4241	27.0433	27.29	X	Down in lpg2-	27.35 ± 0.26	25.18 ± 1.03	26.66 ± 0.33	-1.48	0.69	2.17	0.03	2.52	26.67	27.02	27.67
Uncharacterized protein	Q4QJ12;LmjF.06.0660:mRNA-p1	Q4QJ12;LmjF.06.0660	LMJF_06_0660	LMJF_06_0660	70.994	LmjF.06.0660	x								26.5661	25.6502	26.7148	26.0089	25.9178	25.8603	25.738	26.1811	27.2539	27.3777	27.3622	27.4535	X	up in fut1-	27.36 ± 0.08	26.23 ± 0.49	25.92 ± 0.18	0.31	1.44	1.13	0.04	3.61	26.57	25.92	27.25
Uncharacterized protein	Q4QBH6;LmjF.23.0010:mRNA-p1	Q4QBH6;LmjF.23.0010	LMJF_23_0010	LMJF_23_0010	67.114	LmjF.23.0010	x								25.4201	24.9034	25.6094	25.3724	26.5704	25.5022	26.7584	26.9825	27.327	27.889	27.1863	27.1512	X	Down in lpg2-	27.38 ± 0.34	25.32 ± 0.29	26.45 ± 0.65	-1.13	0.94	2.06	0.02	3.32	25.42	26.57	27.33
DNA-directed RNA polymerase subunit beta (EC 2.7.7.6)	Q4QA33;LmjF.25.0620:mRNA-p1	Q4QA33;LmjF.25.0620	LMJF_25_0620	LMJF_25_0620	181.59	LmjF.25.0620	x								29.2204	28.9358	28.6993	28.8467	28.3865	28.5005	28.814	28.1548	27.4987	27.5911	27.321	27.1584	X	Down in fut1-	27.39 ± 0.19	28.92 ± 0.21	28.46 ± 0.27	0.46	-1.07	-1.53	0.03	4.74	29.22	28.39	27.5
Putative glutamamyl carboxypeptidase (EC 3.4.-.-)	LmjF.29.1570:mRNA-p1;E9AE16	LmjF.29.1570;E9AE16	LMJF_29_1570	LMJF_29_1570	43.838	LmjF.29.1570	x								26.0128	26.9721	26.6678	26.3418	28.3687	28.8892	28.3553	28.1595	26.8316	27.8361	28.0133	26.9565	X	Down in lpg2-	27.40 ± 0.60	26.49 ± 0.41	28.44 ± 0.31	-1.94	-1.03	0.91	0.03	3.15	26.01	28.37	26.83
Uncharacterized protein	Q4QB79;LmjF.23.0840:mRNA-p1	Q4QB79;LmjF.23.0840	LMJF_23_0840	LMJF_23_0840	57.425	LmjF.23.0840	x								25.2131	24.9663	24.7663	23.9229	25.5796	26.1284	26.3796	25.7208	27.9012	27.3843	26.9883	27.434	X	Down in lpg2-	27.42 ± 0.37	24.71 ± 0.56	25.95 ± 0.36	-1.23	1.47	2.71	0.01	4.37	25.21	25.58	27.9
Uncharacterized protein	Q4Q0Z3;LmjF.36.4210:mRNA-p1	Q4Q0Z3;LmjF.36.4210	LMJF_36_4210	LMJF_36_4210	106.15	LmjF.36.4210	x								29.5472	29.2979	29.4189	29.0743	28.4972	28.335	28.3683	28.1733	26.9418	27.8694	27.3398	27.574	X	Down in fut1-	27.43 ± 0.39	29.33 ± 0.20	28.34 ± 0.13	0.99	-0.91	-1.9	0.02	4.92	29.55	28.5	26.94
Thiamine biosynthesis-like protein	Q4Q419;LmjF.33.1680:mRNA-p1	Q4Q419;LmjF.33.1680	LMJF_33_1680	LMJF_33_1680	88.328	LmjF.33.1680	x								29.2863	29.1132	29.3523	29.0057	28.6579	28.9238	28.756	28.4105	27.4923	27.2405	27.6682	27.3758	X	Down in fut1-	27.44 ± 0.18	29.18 ± 0.15	28.68 ± 0.21	0.5	-1.24	-1.75	0.01	6.01	29.29	28.66	27.49
Kinesin-like protein	Q4QEB1;LmjF.17.0800:mRNA-p1	Q4QEB1;LmjF.17.0800	LMJF_17_0800	LMJF_17_0800	104.51	LmjF.17.0800	x								24.2508	23.4791	24.6678	24.6609	27.9032	27.6067	26.3418	27.3371	27.5354	27.4225	27.3321	27.7195	X	Down in lpg2-	27.50 ± 0.16	24.26 ± 0.55	27.29 ± 0.67	-3.03	0.21	3.24	0	4.85	24.25	27.9	27.54
60S ribosomal export protein NMD3	Q4Q997;LmjF.26.0970:mRNA-p1	Q4Q997;LmjF.26.0970	LMJF_26_0970	LMJF_26_0970	63.944	LmjF.26.0970	x								28.6317	29.3744	29.1942	29.3682	28.5137	28.8012	29.0379	28.7438	27.7006	27.7511	27.371	27.2434	X	Down in fut1-	27.51 ± 0.24	29.14 ± 0.35	28.77 ± 0.21	0.37	-1.26	-1.63	0.03	4.38	28.63	28.51	27.7
Uncharacterized protein	Q4Q8T2;LmjF.26.2590:mRNA-p1	Q4Q8T2;LmjF.26.2590	LMJF_26_2590	LMJF_26_2590	88.292	LmjF.26.2590	x								27.9058	26.3777	25.8497	26.3479	25.9514	25.6504	25.7127	25.1059	27.9333	27.157	27.5429	27.6047	X	up in fut1-	27.55 ± 0.31	26.62 ± 0.89	25.60 ± 0.35	1.02	1.95	0.94	0.04	2.44	27.91	25.95	27.93
Uncharacterized protein	LmjF.03.0650:mRNA-p1;E9ACL0	LmjF.03.0650;E9ACL0	LMJF_03_0650	LMJF_03_0650	96.273	LmjF.03.0650	x								26.2113	24.6374	23.5272	25.4452	24.2593	25.9101	24.927	25.1367	27.8281	27.5972	27.2118	27.6566	X	up in fut1-	27.57 ± 0.26	24.95 ± 1.14	25.05 ± 0.68	-0.1	2.52	2.62	0.01	2.79	26.21	24.26	27.83
Phosphoglycan beta 1,3 galactosyltransferase 3	Q7YXV2;LmjF.02.0010:mRNA-p1	Q7YXV2;LmjF.02.0010	SCG3 LMJF_02_0010	LMJF_02_0010	91.393	LmjF.02.0010	x								25.871	24.8688	26.507	25.88	26.3239	26.1374	26.4594	26.4748	27.0718	27.8485	27.6283	27.7579	X	up in fut1-	27.57 ± 0.34	25.78 ± 0.67	26.34 ± 0.15	-0.57	1.23	1.79	0.04	3.03	25.87	26.32	27.07
Surface antigen-like protein	LmjF.05.1215:mRNA-p1;E9ACQ0	LmjF.05.1215;E9ACQ0	LMJF_05_1215	LMJF_05_1215	29.998	LmjF.05.1215	x								21.9195	21.2078	22.2703	22.5001	21.7165	21.9076	22.3518	22.7577	26.5207	27.6682	28.0895	28.0652	X	up in fut1-	27.58 ± 0.73	21.78 ± 0.57	22.01 ± 0.67	-0.23	5.57	5.8	0	6.1	21.92	21.72	26.52
Histone H2B (Histone H2B variant 2)	Q9U8C0;LmjF.17.1220:mRNA-p1	Q9U8C0;LmjF.17.1220	H2B LMJF_17_1220	LMJF_17_1220	12.456	LmjF.17.1220	x								23.1178	23.383	22.6877	26.4635	24.2843	24.2949	25.4574	26.182	27.2847	28.6769	27.9137	26.5437	X	up in fut1-	27.60 ± 0.90	23.91 ± 1.72	25.05 ± 0.93	-1.14	2.55	3.69	0.01	2.17	23.12	24.28	27.28
Uncharacterized protein	LmjF.03.0380:mRNA-p1;E9ACI3;LmjF.03.0390:mRNA-p1;E9ACI4	LmjF.03.0380;E9ACI3	LMJF_03_0380;LMJF_03_0390	LMJF_03_0380;LMJF_03_0390	40.228	LmjF.03.0380	x								23.7259	23.4779	24.2718	23.1038	25.3919	25.128	25.9252	25.1369	27.6859	27.8258	27.4804	27.486	X	Down in lpg2-	27.61 ± 0.16	23.64 ± 0.48	25.39 ± 0.37	-1.75	2.22	3.97	0	6.44	23.73	25.39	27.69
Uncharacterized protein	Q4QDM8;LmjF.18.1610:mRNA-p1	Q4QDM8;LmjF.18.1610	LMJF_18_1610	LMJF_18_1610	73.089	LmjF.18.1610	x								30.6376	29.5674	29.1875	29.7594	28.4622	28.3649	29.2347	28.2076	27.8322	27.3458	27.6652	27.6393	X	Down in fut1-	27.62 ± 0.20	29.78 ± 0.61	28.56 ± 0.45	1.22	-0.95	-2.17	0.02	3.51	30.64	28.46	27.83
Uncharacterized protein	Q4QBI6;LmjF.22.1610:mRNA-p1	Q4QBI6;LmjF.22.1610	LMJF_22_1610	LMJF_22_1610	76.25	LmjF.22.1610	x								29.8317	29.2506	28.9348	29.2617	28.3104	28.3732	27.7657	28.1528	28.0737	27.2458	27.6662	27.5183	X	Down in fut1-	27.62 ± 0.34	29.31 ± 0.37	28.15 ± 0.27	1.17	-0.52	-1.69	0.03	3.81	29.83	28.31	28.07
ATP-NAD kinase-like protein (EC 2.7.1.23)	Q4QJ32;LmjF.06.0460:mRNA-p1	Q4QJ32;LmjF.06.0460	LMJF_06_0460	LMJF_06_0460	135.93	LmjF.06.0460	x								26.9889	26.0451	26.5417	26.6819	26.0719	26.5777	25.4342	25.9522	27.9667	27.8481	27.0235	27.6488	X	up in fut1-	27.62 ± 0.41	26.56 ± 0.39	26.00 ± 0.46	0.56	1.61	1.06	0.05	2.83	26.99	26.07	27.97
ATP-dependent RNA helicase-like protein	Q4Q0X4;LmjF.36.4400:mRNA-p1	Q4Q0X4;LmjF.36.4400	LMJF_36_4400	LMJF_36_4400	106.78	LmjF.36.4400	x								29.778	29.3452	29.4038	29.5161	28.8172	29.1065	28.8929	28.4535	27.9478	26.84	28.0252	27.7667	X	Down in fut1-	27.64 ± 0.54	29.51 ± 0.19	28.81 ± 0.27	0.69	-1.17	-1.87	0.02	3.74	29.78	28.82	27.95
Uncharacterized protein	Q4QEP4;LmjF.16.1230:mRNA-p1	Q4QEP4;LmjF.16.1230	LMJF_16_1230	LMJF_16_1230	199.55	LmjF.16.1230	x							x	29.2909	28.81	29.1666	29.1254	29.0366	29.1895	28.934	28.8882	27.8235	27.9122	27.7134	27.2083	X	Down in fut1-	27.66 ± 0.31	29.09 ± 0.20	29.01 ± 0.13	0.09	-1.35	-1.43	0.03	4.83	29.29	29.04	27.82
Putative pumilio/PUF RNA binding protein 7	Q4Q5A5;LmjF.32.1750:mRNA-p1	Q4Q5A5;LmjF.32.1750	PUF7 LMJF_32_1750	LMJF_32_1750	85.205	LmjF.32.1750	x								28.738	29.4229	29.5292	29.821	28.985	28.675	28.9705	28.636	27.6248	27.3993	28.2027	27.4898	X	Down in fut1-	27.67 ± 0.36	29.37 ± 0.45	28.81 ± 0.18	0.56	-1.14	-1.7	0.03	3.6	28.74	28.99	27.62
Putative U3 small nucleolar ribonucleoprotein protein MPP10	LmjF.29.0750:mRNA-p1;E9ADS7	LmjF.29.0750;E9ADS7	LMJF_29_0750	LMJF_29_0750	75.506	LmjF.29.0750	x								30.1925	28.8828	29.2946	29.2457	28.5025	28.7418	28.979	28.6021	27.859	26.9553	28.2856	27.7392	X	Down in fut1-	27.70 ± 0.55	29.40 ± 0.55	28.70 ± 0.20	0.7	-1	-1.69	0.05	2.67	30.19	28.5	27.86
Uncharacterized protein	Q4Q3G2;LmjF.34.0460:mRNA-p1	Q4Q3G2;LmjF.34.0460	LMJF_34_0460	LMJF_34_0460	247.72	LmjF.34.0460	x								24.0356	21.2669	21.2498	22.3559	25.4207	24.9783	25.0488	24.0973	27.9034	27.8541	27.8644	27.4684	X	Down in lpg2-	27.77 ± 0.20	22.38 ± 1.23	24.88 ± 0.56	-2.51	2.89	5.39	0	4.74	24.04	25.42	27.9
Uncharacterized protein	Q4QIK4;LmjF.07.0830:mRNA-p1	Q4QIK4;LmjF.07.0830	LMJF_07_0830	LMJF_07_0830	245.46	LmjF.07.0830	x								24.7546	24.2758	24.5657	22.8978	27.46	26.7128	27.001	25.4225	27.7994	27.0429	27.6729	28.6111	X	Down in lpg2-	27.78 ± 0.64	24.12 ± 0.84	26.64 ± 0.87	-2.53	1.13	3.66	0	3.49	24.75	27.46	27.8
Uncharacterized protein	Q4QIZ2;LmjF.06.0850:mRNA-p1	Q4QIZ2;LmjF.06.0850	LMJF_06_0850	LMJF_06_0850	371.22	LmjF.06.0850	x								27.3362	25.9731	26.21	25.5179	26.6779	26.0709	26.2751	25.9466	27.8431	27.963	27.6867	27.7614	X	up in fut1-	27.81 ± 0.11	26.25 ± 0.77	26.24 ± 0.32	0.02	1.57	1.55	0.04	2.73	27.34	26.68	27.84
Uncharacterized protein	Q4Q3H0;LmjF.34.0380:mRNA-p1	Q4Q3H0;LmjF.34.0380	LMJF_34_0380	LMJF_34_0380	61.543	LmjF.34.0380	x								29.7051	29.1614	29.4997	29.1912	28.6806	28.4917	28.3603	28.234	28.0921	27.9042	27.7352	27.5134	X	Down in fut1-	27.81 ± 0.24	29.38 ± 0.26	28.44 ± 0.19	0.95	-0.63	-1.58	0.03	4.72	29.71	28.68	28.09
Uncharacterized protein	Q4Q203;LmjF.36.0730:mRNA-p1	Q4Q203;LmjF.36.0730	LMJF_36_0730	LMJF_36_0730	60.918	LmjF.36.0730	x								23.4663	23.7976	24.008	23.6893	26.2109	26.196	26.9425	26.7218	28.4146	28.3154	27.4409	27.1038	X	Down in lpg2-	27.81 ± 0.64	23.74 ± 0.22	26.51 ± 0.37	-2.78	1.3	4.08	0	5.85	23.47	26.21	28.41
Cysteine peptidase B (CPB) (EC 3.4.22.-)	LmjF.07.0550:mRNA-p1;Q4QIN7	LmjF.07.0550;Q4QIN7	LMJF_07_0550	LMJF_07_0550	197.84	LmjF.07.0550	x								26.8504	26.1583	26.2758	26.7336	27.5787	27.7044	27.79	27.5142	27.5278	28.0967	27.7483	28.1024	X	Down in lpg2-	27.86 ± 0.28	26.50 ± 0.33	27.64 ± 0.12	-1.14	0.22	1.36	0.04	4.02	26.85	27.58	27.53
D-isomer specific 2-hydroxyacid dehydrogenase-like protein;D-isomer specific 2-hydroxyacid dehydrogenase-protein	Q4Q361;LmjF.34.1410:mRNA-p1;Q4Q362;LmjF.34.1400:mRNA-p1	Q4Q361;LmjF.34.1410;Q4Q362;LmjF.34.1400	LMJF_34_1400;LMJF_34_1410	LMJF_34_1400;LMJF_34_1410	36.957	LmjF.34.1410	x								29.6934	30.2602	30.2363	30.4153	30.3305	29.8219	30.3025	30.2326	27.1927	27.7686	28.6729	27.9062	X	Down in fut1-	27.88 ± 0.60	30.15 ± 0.31	30.17 ± 0.23	-0.02	-2.29	-2.27	0.01	4.45	29.69	30.33	27.19
fibrillarin	LmjF.36.3070:mRNA-p1	LmjF.36.3070			31.443	LmjF.36.3070	x								29.4525	30.7735	31.1286	30.9661	29.7933	29.7531	30.0636	29.9314	26.6088	27.7017	28.6571	28.6434	X	Down in fut1-	27.90 ± 0.97	30.58 ± 0.76	29.88 ± 0.14	0.69	-1.98	-2.68	0.01	2.86	29.45	29.79	26.61
Uncharacterized protein	Q4QED1;LmjF.17.0630:mRNA-p1	Q4QED1;LmjF.17.0630	LMJF_17_0630	LMJF_17_0630	42.393	LmjF.17.0630	x								22.3242	22.9911	22.4954	22.7827	24.2474	23.8848	24.127	24.2513	27.9711	27.8473	28.2802	27.6805	X	Down in lpg2-	27.94 ± 0.25	22.49 ± 0.55	24.12 ± 0.17	-1.63	3.82	5.45	0	7.74	21.72	24.25	27.97
hypothetical protein, conserved	LmjF.26.0730:mRNA-p1	LmjF.26.0730			211.55	LmjF.26.0730	x								26.9488	25.589	25.9777	25.7024	26.4468	26.8561	26.6185	26.3015	28.336	28.058	27.745	27.7572	X	Down in lpg2-	27.97 ± 0.28	26.05 ± 0.61	26.55 ± 0.23	-0.5	1.42	1.92	0.02	3.53	26.95	26.45	28.34
eukaryotic translation release factor, putative	LmjF.27.1710:pseudogenic_transcript-p1	LmjF.27.1710			56.694	LmjF.27.1710	x								28.7414	29.8043	30.6703	30.3811	30.047	29.4787	29.597	29.704	27.5657	26.7349	29.1279	28.5686	X	Down in fut1-	27.99 ± 1.06	29.89 ± 0.85	29.70 ± 0.24	0.19	-1.71	-1.9	0.05	1.81	28.74	30.05	27.57
Uncharacterized protein	Q4Q878;LmjF.28.1880:mRNA-p1	Q4Q878;LmjF.28.1880	LMJF_28_1880	LMJF_28_1880	139.73	LmjF.28.1880	x								30.5611	29.24	29.411	29.5318	28.9448	28.6036	28.6355	28.3859	28.1519	28.0068	27.9363	28.0556	X	Down in fut1-	28.03 ± 0.09	29.68 ± 0.59	28.64 ± 0.23	1.04	-0.6	-1.65	0.04	3.32	30.56	28.94	28.15
Uncharacterized protein	LmjF.35.0670:mRNA-p1;E9AEP2	LmjF.35.0670;E9AEP2	LMJF_35_0670	LMJF_35_0670	456.03	LmjF.35.0670	x								30.0068	29.2199	29.2188	29.4167	28.5119	28.8239	28.5652	28.5219	28.0634	27.8291	27.9148	28.3175	X	Down in fut1-	28.03 ± 0.21	29.46 ± 0.37	28.60 ± 0.14	0.86	-0.57	-1.43	0.04	4	30.01	28.51	28.06
Uncharacterized protein	LmjF.03.0950:mRNA-p1;E9ACP0	LmjF.03.0950;E9ACP0	LMJF_03_0950	LMJF_03_0950	70.769	LmjF.03.0950	x								26.8476	25.95	26.5073	26.6264	26.4864	25.9315	26.4607	25.8525	27.5315	27.626	28.4556	28.539	X	up in fut1-	28.03 ± 0.53	26.48 ± 0.38	26.18 ± 0.33	0.3	1.86	1.56	0.02	3.46	26.85	26.49	27.53
Putative pumillio protein 4	Q4QGQ5;LmjF.12.0380:mRNA-p1	Q4QGQ5;LmjF.12.0380	PUF4 LMJF_12_0380	LMJF_12_0380	153.23	LmjF.12.0380	x								27.0167	25.7536	26.0844	25.7761	25.8941	26.176	25.4134	25.2647	28.534	28.151	27.7477	27.794	X	up in fut1-	28.05 ± 0.36	26.15 ± 0.59	25.68 ± 0.42	0.47	2.37	1.9	0.01	3.89	27.02	25.89	28.53
Uncharacterized protein	Q4QDJ7;LmjF.19.0240:mRNA-p1	Q4QDJ7;LmjF.19.0240	LMJF_19_0240	LMJF_19_0240	72.748	LmjF.19.0240	x								30.7335	30.0629	30.1878	30.1188	29.5266	29.1043	29.3819	29.2275	27.9708	27.5527	28.269	28.4093	X	Down in fut1-	28.05 ± 0.37	30.27 ± 0.30	29.31 ± 0.18	0.97	-1.26	-2.23	0.01	5.04	30.73	29.53	27.97
Putative argininosuccinate synthase (EC 6.3.4.5)	Q4QBE8;LmjF.23.0260:mRNA-p1	Q4QBE8;LmjF.23.0260	LMJF_23_0260	LMJF_23_0260	46.272	LmjF.23.0260	x								24.9336	26.0236	26.6547	26.4706	25.8009	26.2762	26.2676	26.5779	27.731	28.186	28.5915	27.7636	X	up in fut1-	28.06 ± 0.40	26.02 ± 0.77	26.23 ± 0.32	-0.21	1.84	2.05	0.02	3.11	24.93	25.8	27.73
Uncharacterized protein	Q4Q483;LmjF.33.1070:mRNA-p1	Q4Q483;LmjF.33.1070	LMJF_33_1070	LMJF_33_1070	27.756	LmjF.33.1070	x								30.4567	30.5656	30.3492	31.1161	30.3966	29.674	30.0581	29.9297	27.7427	26.7799	29.0329	28.7606	X	Down in fut1-	28.07 ± 1.02	30.62 ± 0.34	30.01 ± 0.30	0.61	-1.94	-2.54	0.01	3.03	30.46	30.4	27.74
Uncharacterized protein	Q4QEG0;LmjF.17.0340.2:mRNA-p1;LmjF.17.0340.1:mRNA-p1	Q4QEG0;LmjF.17.0340.2;LmjF.17.0340.1	LMJF_17_0340	LMJF_17_0340	15.31	LmjF.17.0340	x								25.0931	26.5022	25.5769	26.5391	25.7265	26.7199	25.8849	25.9623	27.7288	29.0217	27.4675	28.1259	X	Down in lpg2-	28.08 ± 0.68	25.92 ± 0.71	26.07 ± 0.44	-0.15	2.01	2.16	0.02	2.86	25.09	25.73	27.73
Putative amino acid transporter aATP11	Q4Q6K5;LmjF.31.0580:mRNA-p1	Q4Q6K5;LmjF.31.0580	AAT25.2 LMJF_31_0580	LMJF_31_0580	59.603	LmjF.31.0580	x								26.6659	25.0196	25.241	25.3491	26.929	27.4194	27.043	26.8326	28.2881	28.4608	27.9719	27.7966	X	Down in lpg2-	28.12 ± 0.30	25.56 ± 0.74	27.05 ± 0.25	-1.49	1.07	2.56	0.01	3.86	26.67	26.93	28.29
Putative rRNA methyltransferase (EC 2.1.1.-) (2'-O-ribose RNA methyltransferase SPB1 homolog)	LmjF.27.1980:mRNA-p1;E9ADH8	LmjF.27.1980;E9ADH8	LMJF_27_1980	LMJF_27_1980	105.18	LmjF.27.1980	x								30.7851	29.7803	29.8939	29.8628	29.3478	28.7267	28.6898	28.8828	28.7322	27.5919	28.1857	28.0023	X	Down in fut1-	28.12 ± 0.47	30.08 ± 0.47	28.91 ± 0.30	1.17	-0.78	-1.95	0.03	3.43	30.79	29.35	28.73
Uncharacterized protein	Q4Q276;LmjF.36.0030:mRNA-p1	Q4Q276;LmjF.36.0030	LMJF_36_0030	LMJF_36_0030	16.845	LmjF.36.0030	x								26.8684	26.916	26.9068	26.6029	27.6146	27.3405	27.7537	27.2641	28.1683	28.0817	28.4047	28.0503	X	Down in lpg2-	28.17 ± 0.16	26.82 ± 0.14	27.49 ± 0.22	-0.67	0.68	1.35	0.04	5.03	26.87	27.61	28.17
Uncharacterized protein	Q4QH84;LmjF.10.1280:mRNA-p1	Q4QH84;LmjF.10.1280	LMJF_10_1280	LMJF_10_1280	35.255	LmjF.10.1280	x								26.3114	26.658	27.029	27.2159	27.0822	27.254	26.8694	27.3594	28.197	28.4291	28.0701	28.0096	X	Down in lpg2-	28.17 ± 0.18	26.80 ± 0.40	27.14 ± 0.21	-0.34	1.04	1.37	0.05	3.7	26.31	27.08	28.2
Uncharacterized protein	Q4Q156;LmjF.36.3620:mRNA-p1	Q4Q156;LmjF.36.3620	LMJF_36_3620	LMJF_36_3620	11.78	LmjF.36.3620	x								28.6107	30.5524	25.9925	30.6988	31.4154	30.1464	31.0814	31.3052	28.4094	28.1571	28.2276	27.98	X	down in fut1-, varied in lpg2-	28.19 ± 0.17	28.96 ± 2.19	30.98 ± 0.57	-2.02	-2.79	-0.77	0.04	1.42	28.61	31.42	28.41
Putative DNA-directed rna polymerase I largest subunit (EC 2.7.7.6)	Q4QEN2;LmjF.16.1350:mRNA-p1	Q4QEN2;LmjF.16.1350	LMJF_16_1350	LMJF_16_1350	199.83	LmjF.16.1350	x							x	30.0041	29.2583	29.6714	29.6487	28.9425	28.8795	28.9861	28.8763	28.0739	28.0313	28.4172	28.3848	X	Down in fut1-	28.22 ± 0.20	29.64 ± 0.30	28.92 ± 0.05	0.72	-0.69	-1.42	0.04	4.65	30	28.94	28.07
Proteasome subunit alpha type (EC 3.4.25.1)	Q4QFV4;LmjF.14.0310:mRNA-p1	Q4QFV4;LmjF.14.0310	LMJF_14_0310	LMJF_14_0310	32.139	LmjF.14.0310	x								28.4725	30.1248	30.1597	30.6111	30.1017	29.9147	29.9568	30.2992	28.4182	29.0363	27.828	27.6078	X	Down in fut1-	28.22 ± 0.64	29.84 ± 0.93	30.06 ± 0.17	-0.23	-1.85	-1.62	0.04	2.17	28.47	30.1	28.42
Uncharacterized protein	Q4QIF2;LmjF.08.0170:mRNA-p1	Q4QIF2;LmjF.08.0170	LMJF_08_0170	LMJF_08_0170	70.351	LmjF.08.0170	x								28.3132	27.6046	28.3351	28.0718	26.616	26.6381	26.7462	26.4807	28.815	28.5284	27.9058	27.7823	X	up in fut1-	28.25 ± 0.49	28.08 ± 0.33	26.62 ± 0.10	1.46	1.64	0.18	0.03	3.75	28.31	26.62	28.82
Putative pantothenate kinase subunit (EC 2.7.1.33)	Q4Q8Q6;LmjF.28.0140:mRNA-p1	Q4Q8Q6;LmjF.28.0140	LMJF_28_0140	LMJF_28_0140	161.57	LmjF.28.0140	x								30.6651	30.769	30.3569	30.6707	29.0271	28.8702	29.1371	29.0934	27.6166	28.0644	28.7717	28.6909	X	Down in fut1-	28.28 ± 0.54	30.61 ± 0.17	29.03 ± 0.11	1.58	-0.75	-2.33	0.01	4.85	30.67	29.03	27.62
Putative pteridine transporter	Q4QIU9;LmjF.06.1260:mRNA-p1	Q4QIU9;LmjF.06.1260	LMJF_06_1260	LMJF_06_1260	71.365	LmjF.06.1260	x								26.2022	24.3239	24.9732	24.5345	24.6677	25.1997	24.0663	24.4262	28.2288	28.0481	28.188	28.9848	X	up in fut1-	28.36 ± 0.42	25.00 ± 0.84	24.59 ± 0.47	0.42	3.77	3.35	0	4.73	26.2	24.67	28.23
Glycerol-3-phosphate acyl transferase (EC 2.3.1.15)	E9ACF5;LmjF.03.0080:mRNA-p1	E9ACF5;LmjF.03.0080	GAT LMJF_03_0080	LMJF_03_0080	71.134	LmjF.03.0080	x								27.7136	26.513	26.8484	26.8635	25.8858	26.1994	25.9243	25.7786	28.3437	28.6173	28.1746	28.5101	X	up in fut1-	28.41 ± 0.19	26.98 ± 0.51	25.94 ± 0.17	1.04	2.46	1.43	0.01	5.06	27.71	25.89	28.34
Putative NADH dehydrogenase (EC 1.6.99.3)	Q4Q0M3;LmjF.36.5380:mRNA-p1	Q4Q0M3;LmjF.36.5380	LMJF_36_5380	LMJF_36_5380	57.375	LmjF.36.5380	x							x	29.4809	30.7081	30.0115	30.2655	29.6996	29.939	29.4083	29.5359	27.7915	28.8863	28.4672	28.6351	X	Down in fut1-	28.44 ± 0.46	30.11 ± 0.51	29.64 ± 0.22	0.47	-1.2	-1.67	0.04	3.03	29.48	29.7	27.79
Uncharacterized protein	LmjF.23.1230:mRNA-p1;Q4QB31	LmjF.23.1230;Q4QB31	LMJF_23_1230	LMJF_23_1230	21.485	LmjF.23.1230	x							x	25.6804	27.1515	26.6668	27.2257	27.2697	26.038	26.6499	26.8266	29.2104	27.9387	28.9216	27.7068	X	up in fut1-	28.44 ± 0.73	26.68 ± 0.71	26.69 ± 0.51	-0.01	1.75	1.76	0.04	2.21	25.68	27.27	29.21
Putative oxidoreductase (EC 1.6.5.5)	Q4Q0Z7;LmjF.36.4170:mRNA-p1	Q4Q0Z7;LmjF.36.4170	LMJF_36_4170	LMJF_36_4170	36.159	LmjF.36.4170	x								30.8185	30.6648	30.5992	30.6319	30.0249	29.8174	29.6381	29.8821	29.1446	27.4744	28.6793	28.6488	X	Down in fut1-	28.48 ± 0.71	30.67 ± 0.09	29.84 ± 0.16	0.84	-1.35	-2.19	0.02	3.81	30.82	30.02	29.14
Acyl carrier protein	LmjF.27.0290:mRNA-p1;E9AD06	LmjF.27.0290;E9AD06	ACP LMJF_27_0290	LMJF_27_0290	16.607	LmjF.27.0290	x							x	28.7195	25.9564	25.718	24.7951	28.8573	29.111	30.7813	29.4557	30.2285	27.5677	27.4644	28.7259	X	Down in lpg2-	28.49 ± 1.28	26.29 ± 1.69	29.55 ± 0.85	-3.25	-1.05	2.2	0.03	1.71	28.72	28.86	30.23
Putative ATP-binding cassette protein subfamily F,member 2	Q4QDE1;LmjF.19.0800:mRNA-p1	Q4QDE1;LmjF.19.0800	ABCF2 LMJF_19_0800	LMJF_19_0800	68.489	LmjF.19.0800	x								29.2666	30.4962	30.2094	30.4533	29.7842	29.9342	30.0444	29.7889	28.8668	28.3391	28.6048	28.4235	X	Down in fut1-	28.55 ± 0.23	30.10 ± 0.57	29.88 ± 0.12	0.22	-1.33	-1.55	0.04	3.4	29.27	29.78	28.87
Putative ornithine decarboxylase (EC 4.1.1.17)	Q4QGR5;LmjF.12.0280:mRNA-p1	Q4QGR5;LmjF.12.0280	LMJF_12_0280	LMJF_12_0280	77.26	LmjF.12.0280	x								30.3049	30.371	30.3376	30.3394	29.5467	29.6984	29.7798	29.4934	28.3011	28.6752	28.9024	28.3568	X	Down in fut1-	28.55 ± 0.28	30.33 ± 0.02	29.62 ± 0.13	0.71	-1.07	-1.78	0.01	6.12	30.3	29.55	28.3
Uncharacterized protein	Q4QEE6;LmjF.17.0480:mRNA-p1	Q4QEE6;LmjF.17.0480	LMJF_17_0480	LMJF_17_0480	59.902	LmjF.17.0480	x								27.3754	26.995	27.1441	26.5716	27.3755	27.3059	27.3841	26.4324	28.5915	28.2363	28.7173	28.6978	X	up in fut1-	28.56 ± 0.22	27.02 ± 0.33	27.12 ± 0.46	-0.1	1.44	1.54	0.03	3.57	27.38	27.38	28.59
Uncharacterized protein	Q4QIA5;LmjF.08.0640:mRNA-p1	Q4QIA5;LmjF.08.0640	LMJF_08_0640	LMJF_08_0640	31.391	LmjF.08.0640	x								26.5535	25.5356	25.6428	26.4196	25.2524	24.238	25.5345	25.4828	28.4308	28.1552	28.8536	28.8425	X	up in fut1-	28.57 ± 0.33	26.03 ± 0.52	25.12 ± 0.60	0.91	3.44	2.53	0	4.9	26.55	25.25	28.43
Uncharacterized protein	Q4QGU2;LmjF.12.0020:mRNA-p1	Q4QGU2;LmjF.12.0020	LMJF_12_0020	LMJF_12_0020	23.261	LmjF.12.0020	x								28.0007	27.3269	27.1237	26.6402	27.0134	26.7826	27.5208	26.7095	28.6403	29.079	28.0533	28.5987	X	up in fut1-	28.59 ± 0.42	27.27 ± 0.56	27.00 ± 0.36	0.27	1.59	1.32	0.05	2.74	28	27.01	28.64
Phosphoacetylglucosamine mutase (PAGM) (EC 5.4.2.3) (Acetylglucosamine phosphomutase) (N-acetylglucosamine-phosphate mutase)	Q4QIK7;LmjF.07.0805:mRNA-p1	Q4QIK7;LmjF.07.0805	LMJF_07_0805	LMJF_07_0805	65.343	LmjF.07.0805	x								25.3755	26.1599	26.2487	26.4998	28.1161	28.1401	28.2798	27.8355	28.6567	28.5706	28.8929	28.4174	X	Down in lpg2-	28.63 ± 0.19	26.07 ± 0.48	28.09 ± 0.18	-2.02	0.54	2.56	0	5.5	25.38	28.12	28.66
Uncharacterized protein	Q4Q913;LmjF.26.1790:mRNA-p1	Q4Q913;LmjF.26.1790	LMJF_26_1790	LMJF_26_1790	296.3	LmjF.26.1790	x								30.4565	29.7028	29.9097	29.8553	29.0049	28.569	28.5012	29.0925	28.5459	28.7026	28.9502	28.5259	X	Up in lpg2-	28.68 ± 0.19	29.98 ± 0.32	28.79 ± 0.29	1.19	-0.11	-1.3	0.05	3.76	30.46	29	28.55
N-ethylmaleimide reductase-like protein	Q4QGH5;LmjF.12.1140:mRNA-p1	Q4QGH5;LmjF.12.1140	LMJF_12_1140	LMJF_12_1140	89.266	LmjF.12.1140			x						21.6362	21.8596	20.8682	22.295	27.1507	26.9715	27.521	27.1718	28.099	28.8419	29.0744	28.7862	X	Down in lpg2-	28.70 ± 0.41	21.93 ± 0.12	27.20 ± 0.22	-5.27	1.5	6.77	0	9.64	21.8	27.15	28.1
Putative calmodulin-related protein	Q4Q6V3;LmjF.30.3360:mRNA-p1	Q4Q6V3;LmjF.30.3360	LMJF_30_3360	LMJF_30_3360	81.119	LmjF.30.3360	x								25.2602	27.2829	26.7334	27.5124	28.5182	28.3581	28.6121	28.3354	28.6807	29.2429	28.7765	28.3791	X	Down in lpg2-	28.76 ± 0.35	26.69 ± 1.01	28.45 ± 0.13	-1.76	0.31	2.07	0.03	2.63	25.26	28.52	28.68
Putative histone H3 variant	Q4QDF8;LmjF.19.0630:mRNA-p1	Q4QDF8;LmjF.19.0630	LMJF_19_0630	LMJF_19_0630	16.324	LmjF.19.0630	x								25.8679	26.3159	21.3121	21.6847	24.5685	28.4123	26.0284	27.0571	29.9629	29.4217	27.2837	28.3813	X	Down in lpg2-	28.76 ± 1.18	24.52 ± 1.82	26.51 ± 1.62	-1.99	2.25	4.24	0.02	1.89	25.87	24.57	29.96
Putative surface antigen protein 2	Q4QGK0;LmjF.12.0755:mRNA-p1;Q4QGL0;LmjF.12.1005:mRNA-p1	Q4QGK0;LmjF.12.0755	LMJF_12_0755;LMJF_12_1005	LMJF_12_0755;LMJF_12_1005	60.687	LmjF.12.0755	x								27.3389	25.461	25.4019	25.9072	27.2278	26.9969	27.0051	26.7318	29.1302	28.7001	28.3797	28.9649	X	Down in lpg2-	28.79 ± 0.32	26.02 ± 0.90	26.99 ± 0.20	-0.96	1.8	2.77	0.01	3.64	27.34	27.23	29.13
Putative surface antigen protein 2	Q4QGJ0;LmjF.12.0850:mRNA-p1	Q4QGJ0;LmjF.12.0850	LMJF_12_0850	LMJF_12_0850	66.798	LmjF.12.0850	x								26.8421	26.7589	26.0468	25.1733	27.127	27.1372	27.3395	27.0086	29.0344	29.2161	28.2748	28.6773	X	Down in lpg2-	28.80 ± 0.41	26.20 ± 0.77	27.15 ± 0.13	-0.95	1.65	2.6	0.01	3.75	26.84	27.13	29.03
Putative paraflagellar rod component par4	Q4QJJ9;LmjF.05.0040:mRNA-p1	Q4QJJ9;LmjF.05.0040	LMJF_05_0040	LMJF_05_0040	68.274	LmjF.05.0040	x								25.3837	28.19	27.2105	27.8905	29.4569	29.0066	29.4081	29.1029	29.3813	28.8106	28.8156	28.2473	X	Down in lpg2-	28.81 ± 0.46	27.16 ± 1.25	29.24 ± 0.22	-2.07	-0.43	1.65	0.04	1.96	25.38	29.46	29.38
Promastigote surface antigen protein PSA;Putative surface antigen protein 2	Q4QGJ6;LmjF.12.0765:mRNA-p1;Q4QGL2;Q4QGK8;LmjF.12.0920:mRNA-p1;LmjF.12.0910:mRNA-p1	Q4QGJ6;LmjF.12.0765	LMJF_12_0765;LMJF_12_0910;LMJF_12_0920	LMJF_12_0765;LMJF_12_0910;LMJF_12_0920	60.811	LmjF.12.0765	x								26.1088	22.0186	25.0111	22.4301	27.6154	27.5644	26.2581	28.0895	29.4602	28.7659	28.9093	28.2258	X	Down in lpg2-	28.84 ± 0.50	24.46 ± 1.34	27.38 ± 0.78	-2.92	1.46	4.37	0	3.47	26.11	27.62	29.46
Putative carboxypeptidase;Putative carboxypeptidase (EC 3.4.17.19)	Q4QFW7;LmjF.14.0180:mRNA-p1;Q4Q0D4;LmjF.36.6260:mRNA-p1	Q4QFW7;LmjF.14.0180;Q4Q0D4;LmjF.36.6260	LMJF_14_0180;LMJF_36_6260	LMJF_14_0180;LMJF_36_6260	57.082	LmjF.14.0180	x								27.7574	30.3238	27.9412	30.3716	31.3007	31.3436	31.5734	31.1968	29.1667	28.9615	28.897	28.4233	X	down in fut1-, varied in lpg2-	28.86 ± 0.31	29.09 ± 1.44	31.35 ± 0.15	-2.26	-2.49	-0.24	0.02	2.32	27.76	31.3	29.17
RNA cytidine acetyltransferase (EC 2.3.1.-) (18S rRNA cytosine acetyltransferase)	LmjF.17.1250:mRNA-p1;Q4QE66	LmjF.17.1250;Q4QE66	LMJF_17_1250	LMJF_17_1250	118.1	LmjF.17.1250	x								30.4108	30.2547	30.2488	30.2876	29.6395	29.5973	29.672	29.3174	28.488	28.8458	29.0415	29.1173	X	Down in fut1-	28.87 ± 0.28	30.30 ± 0.07	29.55 ± 0.16	0.74	-0.68	-1.43	0.04	5.05	30.41	29.64	28.49
Inositol phosphosphingolipid phospholipase C-Like	Q4QIE9;LmjF.08.0200:mRNA-p1	Q4QIE9;LmjF.08.0200	ISCL LMJF_08_0200	LMJF_08_0200	71.701	LmjF.08.0200	x							x	27.7712	26.3195	26.8642	26.915	26.6967	27.2294	26.8045	26.799	29.4401	28.9322	28.5925	28.5505	X	up in fut1-	28.87 ± 0.41	26.96 ± 0.59	26.88 ± 0.23	0.09	2	1.91	0.01	3.75	27.77	26.7	29.44
Putative deoxyuridine triphosphatase (dUTPase) (EC 3.6.1.23)	O15826;LmjF.06.0560:mRNA-p1	O15826;LmjF.06.0560	dut DUT LMJF_06_0560	LMJF_06_0560	30.353	LmjF.06.0560	x							x	26.123	27.9329	25.5093	27.54	28.3482	28.3488	29.0197	28.3163	29.7749	29.034	28.0917	28.597	X	Down in lpg2-	28.87 ± 0.71	26.77 ± 1.14	28.50 ± 0.34	-1.73	0.37	2.1	0.04	1.96	26.12	28.35	29.77
Uncharacterized protein	Q4Q476;LmjF.33.1140:mRNA-p1	Q4Q476;LmjF.33.1140	LMJF_33_1140	LMJF_33_1140	44.869	LmjF.33.1140	x								31.2978	30.5103	30.9311	31.3566	29.7495	30.5393	29.9531	30.0117	28.1691	29.321	29.3451	28.7889	X	Down in fut1-	28.90 ± 0.55	31.02 ± 0.39	30.06 ± 0.33	0.96	-1.16	-2.12	0.02	3.58	31.3	29.75	28.17
Putative propionyl-coa carboxylase beta chain (EC 6.4.1.3)	Q4Q8M1;LmjF.28.0490:mRNA-p1	Q4Q8M1;LmjF.28.0490	LMJF_28_0490	LMJF_28_0490	56.722	LmjF.28.0490	x								25.971	27.2163	26.7866	27.0433	27.5733	27.5163	27.4181	27.4367	28.9954	28.8041	29.0263	28.8612	X	Down in lpg2-	28.92 ± 0.10	26.75 ± 0.55	27.48 ± 0.07	-0.73	1.44	2.17	0.01	4.71	25.97	27.57	29
Putative carboxylase (EC 6.4.-.-)	LmjF.01.0050:mRNA-p1;E9ABZ4	LmjF.01.0050;E9ABZ4	LMJF_01_0050	LMJF_01_0050	73.794	LmjF.01.0050	x							x	27.6556	26.5789	26.7833	27.0016	27.2808	27.2926	27.5032	26.9048	29.7028	28.8061	28.537	28.8873	X	Down in lpg2-	28.98 ± 0.50	27.00 ± 0.46	27.24 ± 0.24	-0.24	1.74	1.98	0.02	3.76	27.66	27.28	29.7
Oxygen-dependent coproporphyrinogen-III oxidase (Coprogen oxidase) (Coproporphyrinogenase) (EC 1.3.3.3)	P84155;LmjF.06.1270:mRNA-p1	P84155;LmjF.06.1270	LMAJ006828 LmjF06.1270 LmjF_06_1270	LMAJ006828 LmjF06.1270 LmjF_06_1270	34.369	LmjF.06.1270	x								26.5417	27.5309	27.1841	27.2335	27.7289	28.1529	27.7563	27.7665	29.3509	28.5661	29.3365	28.7203	X	Down in lpg2-	28.99 ± 0.40	27.12 ± 0.41	27.85 ± 0.20	-0.73	1.14	1.87	0.02	3.86	26.54	27.73	29.35
Protein kinase A catalytic subunit isoform 1;Protein kinase A catalytic subunit isoform 2	Q9GNR4;LmjF.35.4010:mRNA-p1;E9AFM1;LmjF.35.3960:mRNA-p1	Q9GNR4;LmjF.35.4010;E9AFM1;LmjF.35.3960	LMJF_35_3960;LmPKAC2b LMJF_35_4010	LMJF_35_3960;LMJF_35_4010	42.255	LmjF.35.4010	x								26.9699	27.3774	26.4124	26.75	28.7833	29.0965	29.2086	28.7456	29.9387	29.4505	27.9144	28.7188	X	Down in lpg2-	29.00 ± 0.88	26.87 ± 0.40	28.95 ± 0.22	-2.08	0.05	2.13	0.02	3.13	26.97	28.78	29.94
Putative ATP-binding cassette protein subfamily	Q4QBD6;LmjF.23.0380:mRNA-p1	Q4QBD6;LmjF.23.0380	ABCG5 LMJF_23_0380	LMJF_23_0380	134.84	LmjF.23.0380	x								27.792	26.6418	27.425	26.8061	27.4674	27.1643	27.3093	27.1765	29.061	28.7091	28.9562	29.3483	X	up in fut1-	29.01 ± 0.26	27.16 ± 0.53	27.27 ± 0.14	-0.11	1.74	1.85	0.02	4.21	27.79	27.47	29.06
Uncharacterized protein	LmjF.03.0930:mRNA-p1;E9ACN8	LmjF.03.0930;E9ACN8	LMJF_03_0930	LMJF_03_0930	76.415	LmjF.03.0930	x								27.7912	27.0996	27.6298	27.3935	27.8709	27.5228	27.3671	27.462	29.0437	29.1726	29.005	28.9153	X	up in fut1-	29.03 ± 0.10	27.47 ± 0.30	27.55 ± 0.21	-0.08	1.48	1.56	0.02	5.25	27.79	27.87	29.04
Putative lanosterol synthase (EC 5.4.99.8)	Q4QJ13;LmjF.06.0650:mRNA-p1	Q4QJ13;LmjF.06.0650	LMJF_06_0650	LMJF_06_0650	113.43	LmjF.06.0650	x								28.4891	28.1781	28.3632	28.41	27.726	27.232	27.056	27.8601	28.5993	28.7366	29.4831	29.3192	X	up in fut1-	29.03 ± 0.43	28.36 ± 0.13	27.46 ± 0.38	0.89	1.57	0.67	0.04	3.39	28.49	27.73	28.6
Putative acyl-coenzyme a dehydrogenase (EC 1.3.99.3)	Q4QIY9;LmjF.06.0880:mRNA-p1	Q4QIY9;LmjF.06.0880	LMJF_06_0880	LMJF_06_0880	45.295	LmjF.06.0880	x							x	27.1263	27.2595	27.0028	28.0406	28.4472	27.593	27.33	27.8829	28.6241	28.7346	29.7038	29.2619	X	Down in lpg2-	29.08 ± 0.49	27.35 ± 0.46	27.81 ± 0.47	-0.46	1.27	1.72	0.04	2.73	27.13	28.45	28.62
Infective insect stage-specific protein	Q25307;LmjF.17.0890:mRNA-p1	Q25307;LmjF.17.0890	META1 LMJF_17_0890	LMJF_17_0890	11.95	LmjF.17.0890	x								21.4952	25.3754	23.7148	21.9817	26.951	26.417	27.2705	26.6795	28.8682	29.5727	28.78	29.2746	X	Down in lpg2-	29.12 ± 0.36	23.23 ± 1.65	26.82 ± 0.36	-3.59	2.29	5.88	0	4.25	21.86	26.95	28.87
4-coumarate:coa ligase-like protein (EC 6.2.1.12)	Q4QDB5;LmjF.19.1005:mRNA-p1	Q4QDB5;LmjF.19.1005	LMJF_19_1005	LMJF_19_1005	66.12	LmjF.19.1005	x								26.3999	28.0172	27.8388	27.4591	28.6426	28.6936	29.1398	28.7299	29.145	28.9744	29.5465	29.2012	X	Down in lpg2-	29.21 ± 0.24	27.42 ± 0.72	28.80 ± 0.22	-1.37	0.42	1.79	0.03	3.02	26.4	28.64	29.15
Uncharacterized protein	Q4QH89;LmjF.10.1230:mRNA-p1	Q4QH89;LmjF.10.1230	LMJF_10_1230	LMJF_10_1230	36.846	LmjF.10.1230	x								27.2677	26.6617	26.2657	26.7312	29.4457	29.3182	28.963	28.6592	29.6384	29.2724	28.77	29.172	X	Down in lpg2-	29.21 ± 0.35	26.73 ± 0.41	29.09 ± 0.35	-2.36	0.12	2.48	0	5.06	27.27	29.45	29.64
Uncharacterized protein	Q4QC44;LmjF.21.1510:mRNA-p1	Q4QC44;LmjF.21.1510	LMJF_21_1510	LMJF_21_1510	151.36	LmjF.21.1510	x								27.9369	27.0322	27.2354	27.0099	28.3094	28.0919	28.0791	27.9257	29.7265	29.2405	28.8234	29.1796	X	Down in lpg2-	29.24 ± 0.37	27.30 ± 0.43	28.10 ± 0.15	-0.8	1.14	1.94	0.02	4.11	27.94	28.31	29.73
Uncharacterized protein	Q4QE12;LmjF.18.0300:mRNA-p1	Q4QE12;LmjF.18.0300	LMJF_18_0300	LMJF_18_0300	38.451	LmjF.18.0300	x								31.8566	30.1924	31.1556	30.6709	30.278	30.299	30.4376	30.2922	29.8749	28.991	29.0438	29.055	X	Down in fut1-	29.24 ± 0.42	30.96 ± 0.71	30.32 ± 0.07	0.64	-1.09	-1.73	0.04	2.68	31.86	30.28	29.87
Nucleolar GTP-binding protein 1	Q4Q401;LmjF.33.1870:mRNA-p1	Q4Q401;LmjF.33.1870	LMJF_33_1870	LMJF_33_1870	74.35	LmjF.33.1870	x								30.6847	30.4366	30.9267	30.8176	30.1006	29.9088	29.9905	30.0162	28.9488	29.3522	29.5763	29.1383	X	Down in fut1-	29.25 ± 0.27	30.71 ± 0.21	30.00 ± 0.07	0.71	-0.75	-1.46	0.04	4.93	30.68	30.1	28.95
Putative calpain-like cysteine peptidase (EC 3.4.22.-)	Q9U0T9;LmjF.04.0450:mRNA-p1	Q9U0T9;LmjF.04.0450	LMJF_04_0450	LMJF_04_0450	94.27	LmjF.04.0450	x							x	26.5747	27.2865	27.5062	27.262	28.4523	28.2565	27.7522	28.3939	28.7296	29.2377	29.5048	29.6299	X	Down in lpg2-	29.27 ± 0.39	27.15 ± 0.40	28.21 ± 0.31	-1.06	1.06	2.12	0.02	4.08	26.57	28.45	28.73
3-hydroxy-3-methylglutaryl coenzyme A reductase (HMG-CoA reductase) (EC 1.1.1.34)	Q9Y0F3;LmjF.30.3190:mRNA-p1	Q9Y0F3;LmjF.30.3190	hmgr HMGR LMJF_30_3190	LMJF_30_3190	45.953	LmjF.30.3190	x							x	31.0587	31.7664	31.5875	31.7697	30.7407	30.4883	31.002	30.4548	29.1474	29.604	29.2911	29.1147	X	Down in fut1-	29.28 ± 0.22	31.54 ± 0.33	30.67 ± 0.25	0.87	-1.38	-2.26	0.01	5.44	31.06	30.74	29.15
D-3-phosphoglycerate dehydrogenase-like protein (EC 1.1.1.95)	LmjF.03.0030:mRNA-p1;E9ACF1	LmjF.03.0030;E9ACF1	LMJF_03_0030	LMJF_03_0030	44.016	LmjF.03.0030	x								25.8841	26.7515	26.6256	26.4795	28.8448	28.743	28.1342	28.2661	29.4186	29.2324	29.3952	29.1911	X	Down in lpg2-	29.30 ± 0.11	26.43 ± 0.38	28.49 ± 0.34	-2.06	0.81	2.87	0	6.02	25.88	28.84	29.42
Uncharacterized protein	Q4QI44;Q4QI38;LmjF.08.1270:mRNA-p1;LmjF.08.1225:mRNA-p1	Q4QI44;Q4QI38;LmjF.08.1270;LmjF.08.1225	LMJF_08_1225;LMJF_08_1270	LMJF_08_1225;LMJF_08_1270	31.822	LmjF.08.1270	x								28.5424	27.2924	28.0392	27.3045	26.3949	26.7001	25.7006	26.0982	29.7044	29.1382	28.9792	29.3961	X	up in fut1-	29.30 ± 0.31	27.79 ± 0.60	26.22 ± 0.42	1.57	3.08	1.51	0	4.63	28.54	26.39	29.7
Uncharacterized protein	Q4QIK3;LmjF.07.0840:mRNA-p1	Q4QIK3;LmjF.07.0840	LMJF_07_0840	LMJF_07_0840	241.37	LmjF.07.0840	x								25.8307	23.6706	24.755	25.3097	28.3058	28.3896	28.1152	27.9833	29.3179	29.4907	29.0757	29.5815	X	Down in lpg2-	29.36 ± 0.22	24.89 ± 0.92	28.19 ± 0.18	-3.31	1.17	4.47	0	5.46	25.83	28.31	29.32
Uncharacterized protein	Q4QCY2;LmjF.20.0580:mRNA-p1	Q4QCY2;LmjF.20.0580	LMJF_20_0580	LMJF_20_0580	45.344	LmjF.20.0580	x								28.2889	26.7927	26.7094	26.7789	26.8078	26.948	27.3083	26.5073	29.8642	29.6524	29.184	29.0036	X	up in fut1-	29.42 ± 0.40	27.14 ± 0.76	26.89 ± 0.33	0.25	2.53	2.28	0.01	3.82	28.29	26.81	29.86
Uncharacterized protein	Q4QBX7;LmjF.22.0180:mRNA-p1	Q4QBX7;LmjF.22.0180	LMJF_22_0180	LMJF_22_0180	28.243	LmjF.22.0180	x								26.6933	26.8941	26.6378	25.7516	28.4869	28.5769	27.785	27.9256	30.4318	30.5233	28.0464	29.0096	X	Down in lpg2-	29.50 ± 1.19	26.49 ± 0.50	28.19 ± 0.39	-1.7	1.31	3.01	0.01	2.85	26.69	28.49	30.43
Uncharacterized protein	Q4QGI1;LmjF.12.1050:mRNA-p1	Q4QGI1;LmjF.12.1050	LMJF_12_1050	LMJF_12_1050	50.444	LmjF.12.1050	x							x	24.9228	27.3135	26.5188	27.4272	28.2359	28.3588	28.3495	27.3921	30.3266	29.7311	29.2664	28.75	X	Down in lpg2-	29.51 ± 0.67	26.54 ± 1.15	28.08 ± 0.46	-1.54	1.43	2.97	0.01	2.68	24.92	28.24	30.33
Putative calpain-like cysteine peptidase	LmjF.31.0390:mRNA-p1;Q4Q6M4	LmjF.31.0390;Q4Q6M4	LMJF_31_0390	LMJF_31_0390	89.211	LmjF.31.0390	x								26.0914	27.682	27.626	27.9027	28.9187	28.5262	28.4855	28.6526	29.2777	29.2944	29.8253	29.7133	X	Down in lpg2-	29.52 ± 0.28	27.32 ± 0.83	28.64 ± 0.19	-1.32	0.88	2.2	0.02	3.16	26.09	28.92	29.28
Uncharacterized protein	Q4QDG9;LmjF.19.0520:mRNA-p1	Q4QDG9;LmjF.19.0520	LMJF_19_0520	LMJF_19_0520	65.448	LmjF.19.0520	x							x	27.2122	29.3819	26.6641	29.0275	30.0823	30.4531	30.5429	29.9948	29.9061	29.8102	29.7486	28.6884	X	Down in lpg2-	29.53 ± 0.57	28.07 ± 1.33	30.26 ± 0.27	-2.2	-0.73	1.47	0.04	1.81	27.21	30.08	29.91
Aminomethyltransferase (EC 2.1.2.10) (Glycine cleavage system T protein)	Q4Q134;LmjF.36.3810:mRNA-p1;Q4Q135;LmjF.36.3800:mRNA-p1	Q4Q134;LmjF.36.3810;Q4Q135;LmjF.36.3800	GCVT1 LMJF_36_3800;GCVT-2 LMJF_36_3810	LMJF_36_3800;LMJF_36_3810	41.331	LmjF.36.3810	x							x	26.7618	27.9313	27.6411	27.6999	29.8114	29.5388	29.3803	29.3274	29.545	29.3718	29.7682	29.5346	X	Down in lpg2-	29.55 ± 0.16	27.50 ± 0.51	29.51 ± 0.21	-2.01	0.04	2.05	0.01	4.83	26.76	29.81	29.55
4-coumarate:coa ligase-like protein (EC 6.2.1.12)	Q4QDB7;LmjF.19.0985:mRNA-p1;Q4QDB6;LmjF.19.0995:mRNA-p1	Q4QDB7;LmjF.19.0985;Q4QDB6;LmjF.19.0995	LMJF_19_0985;LMJF_19_0995	LMJF_19_0985;LMJF_19_0995	66.229	LmjF.19.0985	x								28.4529	28.2636	28.311	28.3382	29.4429	29.3875	29.3712	29.2822	29.077	29.5825	29.9008	29.9154	X	Down in lpg2-	29.61 ± 0.39	28.34 ± 0.08	29.37 ± 0.06	-1.03	0.25	1.28	0.05	4.16	28.45	29.44	29.08
Putative asparaginyl-tRNA synthetase (EC 6.1.1.22)	LmjF.34.2340.1:mRNA-p1;Q4Q2W6;LmjF.34.2340.2:mRNA-p1	LmjF.34.2340.1;Q4Q2W6;LmjF.34.2340.2	LMJF_34_2340	LMJF_34_2340	75	LmjF.34.2340	x							x	31.0501	31.2616	31.1027	31.1158	30.7592	30.6653	30.5951	30.8167	29.2383	29.5969	30.0317	29.7464	X	Down in fut1-	29.65 ± 0.33	31.13 ± 0.09	30.70 ± 0.09	0.42	-1.06	-1.48	0.03	5.04	31.05	30.76	29.24
Ribonuclease mar1	Q4QGT7;LmjF.12.0060:mRNA-p1	Q4QGT7;LmjF.12.0060	MAR1 LMJF_12_0060	LMJF_12_0060	21.586	LmjF.12.0060	x							x	24.7315	28.4859	25.7412	28.7856	29.216	29.2568	29.2789	29.1171	30.7172	30.1239	28.6805	29.1179	X	Down in lpg2-	29.65 ± 0.92	26.93 ± 2.00	29.21 ± 0.07	-2.28	0.44	2.72	0.04	1.51	24.73	29.22	30.72
Uncharacterized protein	LmjF.35.1050:mRNA-p1;E9AET0	LmjF.35.1050;E9AET0	LMJF_35_1050	LMJF_35_1050	53.828	LmjF.35.1050	x								27.579	27.985	28.7717	27.666	28.7115	28.921	28.7628	28.2133	29.9956	29.7943	29.386	29.4648	X	Down in lpg2-	29.66 ± 0.28	28.00 ± 0.54	28.65 ± 0.30	-0.65	1.01	1.66	0.04	3.13	27.58	28.71	30
Uncharacterized protein	Q4Q760;LmjF.30.2330:mRNA-p1	Q4Q760;LmjF.30.2330	LMJF_30_2330	LMJF_30_2330	37.239	LmjF.30.2330	x								28.2016	28.8889	27.6609	27.4845	29.5191	28.9932	28.9277	29.0907	29.1334	30.1464	29.8283	29.7326	X	Down in lpg2-	29.71 ± 0.42	28.05 ± 0.63	29.13 ± 0.26	-1.07	0.58	1.65	0.05	2.65	28.2	29.52	29.13
Proline dehydrogenase (EC 1.5.5.2)	Q4Q933;LmjF.26.1610:mRNA-p1	Q4Q933;LmjF.26.1610	LMJF_26_1610	LMJF_26_1610	63.83	LmjF.26.1610	x							x	31.3609	31.0398	30.9082	31.2195	29.8385	30.0621	29.6734	29.6063	29.8341	29.7175	29.8057	29.5533	X	Down in fut1-	29.72 ± 0.12	31.13 ± 0.19	29.79 ± 0.20	1.34	-0.07	-1.4	0.02	5.68	31.36	29.84	29.83
Uncharacterized protein	LmjF.12.0450:mRNA-p1;Q4QGP7	LmjF.12.0450;Q4QGP7	LMJF_12_0450	LMJF_12_0450	122.42	LmjF.12.0450	x								29.4571	28.1163	28.6401	28.4255	28.5888	27.9827	27.707	27.9694	29.7494	29.8672	29.8154	29.5288	X	up in fut1-	29.74 ± 0.14	28.65 ± 0.57	28.06 ± 0.37	0.6	1.68	1.08	0.04	3.12	29.46	28.59	29.75
Putative short chain 3-hydroxyacyl-CoA dehydrogenase (EC 1.1.1.35)	Q4Q1W2;LmjF.36.1140:mRNA-p1	Q4Q1W2;LmjF.36.1140	LMJF_36_1140	LMJF_36_1140	32.973	LmjF.36.1140	x							x	28.0888	28.2547	27.9406	28.3287	28.9644	29.3871	29.1672	29.1363	30.0002	30.0349	29.8411	29.1981	X	Down in lpg2-	29.76 ± 0.38	28.15 ± 0.17	29.16 ± 0.17	-1.01	0.6	1.62	0.03	4.37	28.09	28.96	30
Uncharacterized protein	Q4Q644;LmjF.31.2170.2:mRNA-p1;LmjF.31.2170.1:mRNA-p1	Q4Q644;LmjF.31.2170.2;LmjF.31.2170.1	LMJF_31_2170	LMJF_31_2170	139.65	LmjF.31.2170	x								28.4249	28.3914	28.8564	29.0807	28.8023	28.5477	28.4812	28.4033	29.9387	29.4139	30.1985	29.9232	X	up in fut1-	29.86 ± 0.32	28.68 ± 0.33	28.55 ± 0.17	0.13	1.31	1.18	0.05	3.67	28.42	28.8	29.94
Myosin XXI	Q4Q4N5;LmjF.32.3870:mRNA-p1	Q4Q4N5;LmjF.32.3870	LMJF_32_3870	LMJF_32_3870	119.05	LmjF.32.3870	x								27.8979	27.6368	27.701	27.5353	28.4877	28.1998	28.3579	28.3405	29.9516	30.0032	29.9366	29.8004	X	Down in lpg2-	29.92 ± 0.08	27.69 ± 0.15	28.34 ± 0.11	-0.65	1.58	2.23	0	8.55	27.9	28.49	29.95
Uncharacterized protein	LmjF.03.0270:mRNA-p1;E9ACH4	LmjF.03.0270;E9ACH4	LMJF_03_0270	LMJF_03_0270	261.49	LmjF.03.0270	x								28.7609	24.8714	26.8253	22.6663	27.9783	28.9884	28.6165	27.4042	30.6603	30.0865	29.3586	29.5978	X	Down in lpg2-	29.92 ± 0.57	25.78 ± 2.61	28.24 ± 0.69	-2.47	1.68	4.14	0.02	1.8	28.76	27.98	30.66
Uncharacterized protein	Q4QDM4;LmjF.18.1640:mRNA-p1	Q4QDM4;LmjF.18.1640	LMJF_18_1640	LMJF_18_1640	13.32	LmjF.18.1640	x								27.3583	29.0474	26.9413	29.5459	30.5	30.548	31.0145	30.4604	30.7926	29.9428	29.8143	29.2508	X	Down in lpg2-	29.95 ± 0.63	28.22 ± 1.26	30.63 ± 0.25	-2.41	-0.68	1.73	0.03	2.13	27.36	30.5	30.79
Phosphodiesterase (EC 3.1.4.-)	Q4QF31;LmjF.15.1480:mRNA-p1	Q4QF31;LmjF.15.1480	LMJF_15_1480	LMJF_15_1480	103.8	LmjF.15.1480	x								28.4241	28.4212	28.3058	28.9374	29.8569	29.9478	29.941	29.7139	30.0984	29.7467	29.9299	30.1	X	Down in lpg2-	29.96 ± 0.16	28.52 ± 0.28	29.86 ± 0.10	-1.34	0.1	1.45	0.02	5.36	28.42	29.86	30.1
Putative folate/biopterin transporter	Q4QHH9;LmjF.10.0385:mRNA-p1;Q4QHH8;LmjF.10.0390:mRNA-p1	Q4QHH9;LmjF.10.0385;Q4QHH8;LmjF.10.0390	LMJF_10_0385;LMJF_10_0390	LMJF_10_0385;LMJF_10_0390	76.799	LmjF.10.0385	x							x	29.1581	29.1561	28.766	28.5092	30.6653	30.5011	31.0093	30.5706	29.9525	30.2172	30.3267	29.4067	X	Down in lpg2-	29.97 ± 0.41	28.89 ± 0.31	30.68 ± 0.22	-1.79	-0.71	1.08	0.03	4	29.16	30.67	29.95
Glycine cleavage system H protein	LmjF.35.4720:mRNA-p1;E9AFU9	LmjF.35.4720;E9AFU9	GCVH LMJF_35_4720	LMJF_35_4720	15.204	LmjF.35.4720	x							x	27.8642	28.2241	28.1816	28.7735	30.1179	30.1548	31.0629	30.3801	30.7187	30.3912	29.6319	29.1887	X	Down in lpg2-	29.98 ± 0.69	28.26 ± 0.37	30.42 ± 0.43	-2.17	-0.45	1.72	0.02	3.24	27.86	30.12	30.72
Tyrosine aminotransferase (EC 2.6.1.5)	Q4Q1I5;LmjF.36.2360:mRNA-p1	Q4Q1I5;LmjF.36.2360	TAT LMJF_36_2360	LMJF_36_2360	49.589	LmjF.36.2360	x								30.9328	31.6466	31.1885	31.5757	31.5011	31.1557	31.2987	31.0689	29.6594	30.3199	30.1094	29.9258	X	Down in fut1-	30.00 ± 0.28	31.33 ± 0.33	31.25 ± 0.18	0.08	-1.25	-1.33	0.04	3.95	30.93	31.5	29.66
NAD(P)-dependent steroid dehydrogenase-like protein	LmjF.06.0350:mRNA-p1;Q4QJ44	LmjF.06.0350;Q4QJ44	LMJF_06_0350	LMJF_06_0350	46.133	LmjF.06.0350	x								29.1529	28.8311	28.1589	28.8148	28.9796	28.84	28.5999	28.5309	30.2968	30.0847	30.0852	29.9675	X	up in fut1-	30.10 ± 0.13	28.73 ± 0.41	28.73 ± 0.20	0	1.37	1.37	0.04	4.08	29.15	28.98	30.3
Putative serine/threonine-protein kinase (EC 2.7.11.1)	Q4Q5W2;LmjF.31.2960:mRNA-p1	Q4Q5W2;LmjF.31.2960	LMJF_31_2960	LMJF_31_2960	49.839	LmjF.31.2960	x								27.4539	27.9976	27.5249	27.7624	29.3122	29.1229	28.985	28.9407	29.9912	30.5863	30.2691	29.6296	X	Down in lpg2-	30.11 ± 0.40	27.68 ± 0.24	29.09 ± 0.16	-1.41	1.03	2.43	0.01	5.5	27.45	29.31	29.99
2-aminoethylphosphonate:pyruvateaminotransferas e-like protein	LmjF.03.0040:mRNA-p1;E9ACF2	LmjF.03.0040;E9ACF2	LMJF_03_0040	LMJF_03_0040	41.997	LmjF.03.0040	x								26.0452	27.3279	27.1242	27.626	28.6902	28.5751	28.6215	28.1678	30.6583	30.0523	30.1055	29.6391	X	Down in lpg2-	30.11 ± 0.41	27.03 ± 0.68	28.51 ± 0.23	-1.48	1.6	3.08	0	4.5	26.05	28.69	30.66
Protein disulfide isomerase (EC 5.3.4.1)	Q4QIX1;LmjF.06.1050:mRNA-p1	Q4QIX1;LmjF.06.1050	PDI-1 LMJF_06_1050	LMJF_06_1050	15.057	LmjF.06.1050	x								27.8197	28.9754	25.3916	29.1413	29.4863	28.431	29.1269	29.3795	30.0849	30.7631	30.4633	29.8005	X	Down in lpg2-	30.27 ± 0.42	27.83 ± 1.72	29.10 ± 0.47	-1.27	1.17	2.45	0.05	1.52	27.82	29.49	30.08
Putative carbamoyl-phosphate synthase (EC 6.3.4.16)	Q4QEW0;LmjF.16.0590:mRNA-p1	Q4QEW0;LmjF.16.0590	LMJF_16_0590	LMJF_16_0590	205.9	LmjF.16.0590	x							x	31.7923	31.4174	31.4828	31.4592	31.1287	31.0407	30.952	30.8056	30.3973	30.3247	30.3082	30.1208	X	Down in fut1-	30.28 ± 0.11	31.53 ± 0.17	30.98 ± 0.13	0.56	-0.69	-1.25	0.05	5.62	31.79	31.13	30.4
Putative acyl-CoA dehydrogenase (EC 1.3.99.3)	Q4Q812;LmjF.28.2510:mRNA-p1	Q4Q812;LmjF.28.2510	LMJF_28_2510	LMJF_28_2510	68.803	LmjF.28.2510	x							x	28.6385	28.7631	28.8605	29.2284	29.8187	29.5845	29.2353	29.3249	29.8268	30.4022	30.5154	30.4274	X	Down in lpg2-	30.29 ± 0.31	28.87 ± 0.25	29.49 ± 0.26	-0.62	0.8	1.42	0.05	3.75	28.64	29.82	29.83
Uncharacterized protein	Q4Q561;LmjF.32.2150:mRNA-p1	Q4Q561;LmjF.32.2150	LMJF_32_2150	LMJF_32_2150	117.66	LmjF.32.2150	x								31.7553	31.3653	31.5216	31.6479	30.9759	30.6551	30.6486	30.5165	30.476	30.3286	30.3201	30.2273	X	Down in fut1-	30.33 ± 0.10	31.57 ± 0.16	30.69 ± 0.19	0.87	-0.36	-1.23	0.05	5.29	31.76	30.98	30.48
Flavoprotein subunit-like protein	Q4QIK9;LmjF.07.0800:mRNA-p1	Q4QIK9;LmjF.07.0800	LMJF_07_0800	LMJF_07_0800	71.094	LmjF.07.0800	x							x	28.9449	29.3084	29.3842	29.3883	31.7376	31.4114	31.4853	31.3673	30.431	30.346	30.4339	30.201	X	Down in lpg2-	30.35 ± 0.10	29.25 ± 0.21	31.50 ± 0.16	-2.24	-1.15	1.1	0	7.26	28.94	31.74	30.43
Putative eukaryotic initiation factor 4a	Q4Q0F4;LmjF.36.6060:mRNA-p1	Q4Q0F4;LmjF.36.6060	LMJF_36_6060	LMJF_36_6060	84.635	LmjF.36.6060	x								31.8355	31.5718	31.7412	31.7211	31.1248	31.22	31.1428	31.1541	30.5776	30.5074	30.3286	30.2133	X	Down in fut1-	30.40 ± 0.16	31.71 ± 0.10	31.16 ± 0.04	0.56	-0.75	-1.31	0.04	6.58	31.84	31.12	30.58
D-lactate dehydrogenase-like protein	LmjF.29.0280:mRNA-p1;E9ADN0	LmjF.29.0280;E9ADN0	LMJF_29_0280	LMJF_29_0280	53.435	LmjF.29.0280	x								28.1292	28.592	28.8105	28.3517	30.4609	30.5123	30.2256	30.3845	30.5892	30.5189	30.3688	30.3137	X	Down in lpg2-	30.44 ± 0.12	28.47 ± 0.29	30.39 ± 0.12	-1.92	0.05	1.98	0.01	6.61	28.13	30.46	30.59
Putative N-acyl-L-amino acid amidohydrolase (EC 3.5.1.14)	Q4Q6F0;LmjF.31.1130:mRNA-p1	Q4Q6F0;LmjF.31.1130	LMJF_31_1130	LMJF_31_1130	43.843	LmjF.31.1130	x								29.0067	29.8184	29.7141	29.1017	31.1353	30.8126	31.0833	30.8151	30.5889	30.3924	30.611	30.2581	X	Down in lpg2-	30.46 ± 0.16	29.41 ± 0.41	30.96 ± 0.17	-1.55	-0.5	1.05	0.04	4.13	29.01	31.14	30.59
Putative folate/biopterin transporter	Q4QHI0;LmjF.10.0380:mRNA-p1	Q4QHI0;LmjF.10.0380	LMJF_10_0380	LMJF_10_0380	75.495	LmjF.10.0380	x							x	23.8974	24.9088	21.4285	24.2844	29.5081	31.0103	30.879	29.8161	31.364	30.1544	30.3507	30.5609	X	Down in lpg2-	30.60 ± 0.53	23.92 ± 0.96	30.30 ± 0.75	-6.38	0.3	6.68	0	6.06	23.9	29.51	31.36
60S ribosomal protein L11	P48157;LmjF.22.0030:mRNA-p1;LmjF.04.0470:mRNA-p1	P48157;LmjF.22.0030;LmjF.04.0470	RPL11 P1421.04 LmjF22.0030	LmjF22.0030	21.645	LmjF.22.0030	x								32.5493	33.2203	33.119	32.6516	31.4585	32.8787	32.3759	31.5186	31.566	30.0814	30.6764	30.2113	X	Down in fut1-	30.63 ± 0.67	32.88 ± 0.33	32.05 ± 0.68	0.83	-1.42	-2.25	0.02	2.86	32.55	31.46	31.57
GP63, leishmanolysin (EC 3.4.24.36)	Q4QHH2;LmjF.10.0460:mRNA-p1	Q4QHH2;LmjF.10.0460	GP63-1 LMJF_10_0460	LMJF_10_0460	63.939	LmjF.10.0460	x								32.4835	32.1707	32.6137	32.1262	29.9837	30.1535	30.3706	30.0547	29.9004	30.8987	30.9104	30.8959	X	Up in lpg2-	30.65 ± 0.50	32.34 ± 0.23	30.14 ± 0.16	2.21	0.51	-1.7	0.01	4.79	32.48	29.98	29.9
Uncharacterized protein	Q4QFT6;LmjF.14.0490:mRNA-p1	Q4QFT6;LmjF.14.0490	LMJF_14_0490	LMJF_14_0490	30.26	LmjF.14.0490	x								28.826	27.6463	27.9486	27.8083	29.3524	30.3609	30.0188	29.9477	30.8366	30.9045	30.6649	30.5973	X	Down in lpg2-	30.75 ± 0.14	28.05 ± 0.52	29.91 ± 0.41	-1.86	0.83	2.69	0	4.81	28.83	29.35	30.84
SHERP (Small hydrophilic endoplasmic reticulum-associated protein (Sherp))	Q9XTN3;LmjF.23.1086:mRNA-p1;LmjF.23.1080:mRNA-p1;LmjF.23.1050:mRNA-p1	Q9XTN3;LmjF.23.1086;LmjF.23.1080;LmjF.23.1050	sherp2 SHERP SHERP1 sherp1 SHERP2 LMJF_23_1050 LMJF_23_1080 LMJF_23_1086	LMJF_23_1050 LMJF_23_1080 LMJF_23_1086	6.175	LmjF.23.1086			x						22.6128	23.0282	21.8802	22.569	31.3765	26.304	32.6376	29.6651	31.005	32.0206	30.6606	29.9151	X	Down in lpg2-	30.90 ± 0.87	22.17 ± 0.94	29.99 ± 2.74	-7.83	0.9	8.73	0	3.98	21.07	31.38	31.01
60S ribosomal protein L18a	Q4Q5J4;LmjF.35.0600:mRNA-p1;LmjF.32.0880:mRNA-p1	Q4Q5J4;LmjF.35.0600;LmjF.32.0880	LMJF_32_0880 LMJF_35_0600	LMJF_32_0880 LMJF_35_0600	20.807	LmjF.35.0600	x								32.1135	32.5489	32.2664	32.6192	32.0768	31.9868	32.8042	32.2041	30.5565	31.246	31.5692	30.5996	X	Down in fut1-	30.99 ± 0.49	32.38 ± 0.23	32.26 ± 0.36	0.12	-1.28	-1.39	0.05	2.99	32.11	32.08	30.56
Ascorbate peroxidase (EC 1.11.1.11)	Q4Q3K2;LmjF.34.0070:mRNA-p1	Q4Q3K2;LmjF.34.0070	APX LMJF_34_0070	LMJF_34_0070	33.872	LmjF.34.0070	x							x	27.3034	28.1789	27.1302	28.075	28.536	28.5744	28.6157	28.0918	31.8052	31.4532	30.7003	30.0095	X	Down in lpg2-	30.99 ± 0.80	27.67 ± 0.53	28.45 ± 0.24	-0.78	2.54	3.32	0	4.33	27.3	28.54	31.81
Histone H4	LmjF.35.0015:pseudogenic_transcript-p1;Q4QFI3;LmjF.15.0010:mRNA-p1	LmjF.35.0015;Q4QFI3;LmjF.15.0010	LMJF_15_0010	LMJF_15_0010	10.32	LmjF.35.0015	x								29.9272	30.2794	29.0843	30.5771	32.4408	32.0112	32.2515	32.0267	32.5688	31.0172	30.8908	29.6168	X	Down in lpg2-	31.02 ± 1.20	29.96 ± 0.64	32.18 ± 0.20	-2.22	-1.16	1.06	0.04	1.95	29.93	32.44	32.57
Phosphotransferase (EC 2.7.1.-)	Q4VT70;LmjF.21.0240:mRNA-p1	Q4VT70;LmjF.21.0240	HK LMJF_21_0240	LMJF_21_0240	51.719	LmjF.21.0240	x								31.9631	32.9485	33.0814	33.3774	32.8003	32.1405	32.4458	33.042	30.4294	30.787	31.8419	31.3584	X	Down in fut1-	31.10 ± 0.62	32.84 ± 0.61	32.60 ± 0.39	0.24	-1.5	-1.74	0.04	2.49	31.96	32.8	30.43
Cysteine peptidase A (CPA)	Q4QD68;LmjF.19.1420:mRNA-p1	Q4QD68;LmjF.19.1420	CPA LMJF_19_1420	LMJF_19_1420	38.959	LmjF.19.1420	x								30.4821	29.4557	29.3756	29.2226	29.3151	29.2965	29.6481	28.564	31.7514	31.3591	30.8379	30.5889	X	up in fut1-	31.13 ± 0.52	29.63 ± 0.57	29.20 ± 0.45	0.43	1.93	1.5	0.03	2.88	30.48	29.32	31.75
Metallo-peptidase, Clan ME, Family M16 (EC 1.10.2.2)	LmjF.35.1380:mRNA-p1;E9AEW1	LmjF.35.1380;E9AEW1	LMJF_35_1380	LMJF_35_1380	54.536	LmjF.35.1380	x							x	31.9806	32.8023	32.6857	32.7291	32.3335	32.4468	32.4392	31.9566	31.2507	31.2628	30.775	31.3288	X	Down in fut1-	31.15 ± 0.25	32.54 ± 0.38	32.29 ± 0.23	0.26	-1.14	-1.4	0.04	3.68	31.98	32.33	31.25
Putative translation initiation factor	Q4QE62;LmjF.17.1290:mRNA-p1	Q4QE62;LmjF.17.1290	LMJF_17_1290	LMJF_17_1290	80.758	LmjF.17.1290	x							x	32.4289	32.8863	32.4819	32.8088	31.993	31.6431	31.918	31.9514	30.839	31.5871	31.4081	31.3198	X	Down in fut1-	31.28 ± 0.31	32.65 ± 0.22	31.87 ± 0.15	0.78	-0.59	-1.36	0.05	4.04	32.43	31.99	30.84
Uncharacterized protein	LmjF.27.1730:mRNA-p1;E9ADF0	LmjF.27.1730;E9ADF0	LMJF_27_1730	LMJF_27_1730	37.885	LmjF.27.1730	x								29.0956	29.5327	29.1611	29.3325	30.2611	30.5153	30.9051	30.112	31.5784	31.5746	31.1309	31.1198	X	Down in lpg2-	31.35 ± 0.26	29.28 ± 0.19	30.44 ± 0.34	-1.17	0.9	2.07	0.01	5.11	29.1	30.26	31.58
Phosphomannomutase (EC 5.4.2.8)	Q4Q1M7;LmjF.36.1960:mRNA-p1	Q4Q1M7;LmjF.36.1960	PMM LMJF_36_1960	LMJF_36_1960	28.1	LmjF.36.1960	x								28.2632	30.1834	29.0048	29.7503	31.1891	31.4012	30.9528	30.6966	31.8875	31.2582	31.4577	30.8247	X	Down in lpg2-	31.35 ± 0.44	29.30 ± 0.84	31.05 ± 0.30	-1.76	0.3	2.06	0.02	2.85	28.26	31.19	31.89
Putative mitotubule-associated protein Gb4	Q4Q8Z7;LmjF.26.1950:mRNA-p1	Q4Q8Z7;LmjF.26.1950	LMJF_26_1950	LMJF_26_1950	295.5	LmjF.26.1950	x								30.2523	30.3995	30.4018	30.5553	30.7867	30.8682	30.7199	30.7855	31.932	31.8529	31.8182	31.6315	X	Down in lpg2-	31.80 ± 0.12	30.40 ± 0.12	30.79 ± 0.06	-0.39	1.02	1.41	0.03	7.26	30.25	30.79	31.93
Chaperonin HSP60, mitochondrial	Q4Q1M0;LmjF.36.2030:mRNA-p1	Q4Q1M0;LmjF.36.2030	LMJF_36_2030	LMJF_36_2030	59.317	LmjF.36.2030	x							x	33.5079	33.5664	33.5851	33.5079	32.7446	32.6488	32.7454	32.8301	32.5488	32.2458	31.252	31.6648	X	Down in fut1-	31.92 ± 0.58	33.54 ± 0.03	32.74 ± 0.07	0.8	-0.81	-1.61	0.04	3.51	33.51	32.74	32.55
Uncharacterized protein	Q4QJ76;LmjF.06.0030:mRNA-p1	Q4QJ76;LmjF.06.0030	LMJF_06_0030	LMJF_06_0030	75.594	LmjF.06.0030	x								31.6617	30.5927	30.5081	30.3149	30.2293	30.2752	29.7677	29.6797	32.1798	32.3761	31.7516	31.4156	X	up in fut1-	31.93 ± 0.43	30.76 ± 0.60	29.98 ± 0.30	0.78	1.94	1.16	0.03	3.12	31.66	30.23	32.18
Putative calpain-like cysteine peptidase	LmjF.27.0510:mRNA-p1;E9AD28	LmjF.27.0510;E9AD28	LMJF_27_0510	LMJF_27_0510	600.57	LmjF.27.0510	x								30.5526	29.9463	29.2959	30.0158	32.0715	32.1168	32.1001	31.9072	32.0978	31.9875	31.8401	31.841	X	Down in lpg2-	31.94 ± 0.12	29.95 ± 0.51	32.04 ± 0.09	-2.1	-0.11	1.99	0.01	5.13	30.55	32.07	32.1
tb-292 membrane associated protein-like protein (pseudogene)	LmjF.15.0440:mRNA-p1	LmjF.15.0440			1836.9	LmjF.15.0440	x								29.5648	28.4645	28.5755	28.4518	30.0778	29.9111	30.2389	29.8244	32.2641	31.9325	31.8392	31.9537	X	Down in lpg2-	31.99 ± 0.18	28.76 ± 0.53	30.01 ± 0.18	-1.25	1.98	3.23	0	5.94	29.56	30.08	32.26
Putative small myristoylated protein 4 (Small myristoylated protein 3)	Q5SDH3;LmjF.20.1280:mRNA-p1	Q5SDH3;LmjF.20.1280	SMP-4 LMJF_20_1280	LMJF_20_1280	17.089	LmjF.20.1280	x								29.14	30.7548	30.4794	30.9917	32.1672	32.5721	32.2693	31.7949	32.3813	32.2249	31.6203	31.7535	X	Down in lpg2-	31.99 ± 0.36	30.34 ± 0.82	32.20 ± 0.32	-1.86	-0.21	1.65	0.03	2.71	29.14	32.17	32.38
Uncharacterized protein	LmjF.02.0550:mRNA-p1;E9ACC9	LmjF.02.0550;E9ACC9	LMJF_02_0550	LMJF_02_0550	17.578	LmjF.02.0550	x								28.988	30.4601	28.5591	30.0879	31.4213	31.4225	31.2168	30.9557	32.9721	32.5008	31.4839	31.4262	X	Down in lpg2-	32.09 ± 0.76	29.52 ± 0.89	31.25 ± 0.22	-1.73	0.84	2.57	0.02	2.8	28.99	31.42	32.97
Uncharacterized protein	LmjF.33.0610:mRNA-p1;Q4Q4E4	LmjF.33.0610;Q4Q4E4	LMJF_33_0610	LMJF_33_0610	14.333	LmjF.33.0610	x								29.5146	30.3213	29.8018	29.7894	31.4576	31.8243	31.9403	30.9304	33.0369	31.215	32.114	32.1721	X	Down in lpg2-	32.13 ± 0.74	29.85 ± 0.33	31.53 ± 0.45	-1.68	0.6	2.28	0.02	3.24	29.51	31.46	33.04
Metallo-peptidase, Clan MA(E), Family M3 (EC 3.4.15.-);Putative dipeptylcarboxypeptidase (Putative peptidyl dipeptidase)	LmjF.27.2660:mRNA-p1;LmjF.02.0740:mRNA-p1;E9ACE8;LmjF.01.0830:mRNA-p1;E9AC74	LmjF.27.2660;LmjF.02.0740;E9ACE8;LmjF.01.0830;E9AC74	DCP LMJF_02_0740 LMJF_27_2660;LMJF_01_0830	LMJF_01_0830;LMJF_02_0740 LMJF_27_2660	76.567	LmjF.27.2660	x							x	30.9364	30.7521	30.6998	31.1208	32.2236	32.162	32.3214	32.5697	32.0544	32.1977	32.4203	32.2503	X	Down in lpg2-	32.23 ± 0.15	30.87 ± 0.19	32.31 ± 0.17	-1.44	-0.09	1.35	0.02	5.85	30.94	32.22	32.05
Putative calpain-like cysteine peptidase (Small myristoylated protein 1)	Q5SDH5;LmjF.20.1310:mRNA-p1	Q5SDH5;LmjF.20.1310	SMP-1 LMJF_20_1310	LMJF_20_1310	14.989	LmjF.20.1310	x								30.8439	30.7593	30.7406	30.6846	31.6829	31.4293	31.7754	31.0239	32.3469	32.1455	32.5572	32.3274	X	Down in lpg2-	32.34 ± 0.16	30.75 ± 0.06	31.47 ± 0.33	-0.72	0.87	1.59	0.03	4.94	30.84	31.68	32.35
Triosephosphate isomerase (EC 5.3.1.1)	Q4QAP8;LmjF.24.0850:mRNA-p1	Q4QAP8;LmjF.24.0850	LMJF_24_0850	LMJF_24_0850	27.195	LmjF.24.0850	x								30.8507	31.4908	30.6605	30.1115	31.6301	31.5616	31.677	31.3012	32.9088	32.484	32.1245	32.2067	X	Down in lpg2-	32.43 ± 0.35	30.77 ± 0.56	31.54 ± 0.16	-0.76	0.89	1.65	0.04	3.08	30.85	31.63	32.91
Putative aldose 1-epimerase (EC 5.1.3.3)	LmjF.35.0970:mRNA-p1;E9AES2	LmjF.35.0970;E9AES2	LMJF_35_0970	LMJF_35_0970	41.427	LmjF.35.0970	x								27.8528	29.2187	29.4724	29.4249	31.0945	30.9049	31.0343	31.0624	32.7635	32.5802	32.5048	31.9528	X	Down in lpg2-	32.45 ± 0.34	28.99 ± 0.76	31.02 ± 0.08	-2.03	1.43	3.46	0	4.89	27.85	31.09	32.76
Putative surface antigen protein 2	Q4QGJ9;LmjF.12.0760:mRNA-p1	Q4QGJ9;LmjF.12.0760	LMJF_12_0760	LMJF_12_0760	61.846	LmjF.12.0760	x								29.8434	29.3268	28.7009	29.3669	30.7974	30.6168	30.9457	30.0692	32.1966	32.6163	32.3868	32.6959	X	Down in lpg2-	32.47 ± 0.22	29.30 ± 0.46	30.60 ± 0.38	-1.3	1.87	3.16	0	5.55	29.84	30.8	32.2
Glutamate dehydrogenase	Q4Q7X1;LmjF.28.2910:mRNA-p1	Q4Q7X1;LmjF.28.2910	LMJF_28_2910	LMJF_28_2910	49.13	LmjF.28.2910	x							x	29.7807	29.5596	30.0526	29.7984	31.7176	31.548	31.81	31.4068	32.9243	32.6862	32.6526	32.4887	X	Down in lpg2-	32.68 ± 0.17	29.79 ± 0.20	31.62 ± 0.17	-1.82	1.07	2.89	0	7.84	29.78	31.72	32.92
5-methyltetrahydropteroyltriglutamate-homocystein e S-methyltransferase (EC 2.1.1.14)	Q4Q6R3;LmjF.31.0010:mRNA-p1	Q4Q6R3;LmjF.31.0010	LMJF_31_0010	LMJF_31_0010	86.109	LmjF.31.0010	x								30.1264	30.4426	30.6343	30.5759	31.8811	31.9548	32.1052	32.1073	32.4802	32.766	33.0185	32.664	X	Down in lpg2-	32.73 ± 0.22	30.44 ± 0.22	32.01 ± 0.11	-1.57	0.72	2.29	0	6.82	30.13	31.88	32.48
Putative heat shock protein	Q4QDQ2;LmjF.18.1370:mRNA-p1	Q4QDQ2;LmjF.18.1370	LMJF_18_1370	LMJF_18_1370	91.803	LmjF.18.1370	x							x	34.8107	34.4112	34.5886	34.3127	34.0314	33.9252	33.9526	33.9821	33.1997	33.4284	32.8553	33.1011	X	Down in fut1-	33.14 ± 0.23	34.53 ± 0.21	33.97 ± 0.04	0.56	-0.83	-1.38	0.04	5.04	34.81	34.03	33.2
Putative calpain-like cysteine peptidase	LmjF.27.0500:mRNA-p1;E9AD27	LmjF.27.0500;E9AD27	LMJF_27_0500	LMJF_27_0500	700.25	LmjF.27.0500	x								31.5389	30.8124	31.1042	31.0045	32.0245	31.8552	31.9009	32.0004	32.932	33.0962	33.5691	33.3606	X	up in fut1-	33.23 ± 0.28	31.11 ± 0.30	31.94 ± 0.08	-0.83	1.29	2.12	0.01	5.64	31.54	32.02	32.93
Succinyl-CoA:3-ketoacid-coenzyme A transferase (EC 2.8.3.5)	Q4Q3V3;LmjF.33.2340:mRNA-p1	Q4Q3V3;LmjF.33.2340	LMJF_33_2340	LMJF_33_2340	52.551	LmjF.33.2340	x							x	31.7955	31.1601	30.9129	31.1225	32.3056	32.5132	32.335	31.8643	33.7041	33.4448	32.8936	33.0749	X	Down in lpg2-	33.27 ± 0.36	31.24 ± 0.38	32.25 ± 0.27	-1.01	1.02	2.03	0.02	4.24	31.8	32.31	33.7
Histone H4	Q4QJ78;LmjF.06.0010:mRNA-p1	Q4QJ78;LmjF.06.0010	LMJF_06_0010	LMJF_06_0010	11.366	LmjF.06.0010	x								30.5094	31.0101	29.5542	31.5547	31.4877	32.6596	32.5456	31.6531	33.8473	34.2635	32.4692	32.5028	X	Down in lpg2-	33.27 ± 0.92	30.65 ± 0.85	32.08 ± 0.60	-1.43	1.18	2.61	0.02	2.37	30.51	31.49	33.85
Metallo-peptidase, Clan MA(E), family 32	Q4QGE5;LmjF.13.0090:mRNA-p1	Q4QGE5;LmjF.13.0090	LMJF_13_0090	LMJF_13_0090	57.033	LmjF.13.0090	x								29.5358	30.9881	30.9072	31.5519	32.6996	32.9849	32.8822	32.7505	33.9038	33.7779	34.4319	33.9513	X	Down in lpg2-	34.01 ± 0.28	30.74 ± 0.85	32.82 ± 0.12	-2.08	1.19	3.27	0	4.46	29.54	32.7	33.9
Pteridine reductase 1 (EC 1.5.1.33) (H region methotrexate resistance protein)	Q01782;LmjF.23.0270:mRNA-p1	Q01782;LmjF.23.0270	PTR1 HMTXR L1063.01 LmjF23.0270 LmjF_23_0270	L1063.01 LmjF23.0270 LmjF_23_0270	30.456	LmjF.23.0270	x								27.7139	27.5213	28.5232	27.9898	27.1247	27.3023	27.4949	27.5172	27.5571	27.6356	27.657	27.9065
40S ribosomal protein S6	Q9NE83;LmjF.35.2010:mRNA-p1;LmjF.21.1780:mRNA-p1;E9AF23	Q9NE83;LmjF.35.2010;LmjF.21.1780;E9AF23	LMJF_35_2010;RPS6 L3640.11 Lmj_1130 LmjF21.1780 LmjF_21_1780	L3640.11 Lmj_1130 LmjF21.1780 LmjF_21_1780;LMJF_35_2010	28.304	LmjF.35.2010	x								34.8927	34.2716	34.6589	33.7948	34.1028	34.1217	34.159	33.8779	34.159	33.5864	33.6213	33.6744
Probable U3 small nucleolar RNA-associated protein 11 (U3 snoRNA-associated protein 11)	Q9U178;LmjF.19.0670:mRNA-p1	Q9U178;LmjF.19.0670	L374.02 LmjF19.0670 LmjF_19_0670	L374.02 LmjF19.0670 LmjF_19_0670	41.778	LmjF.19.0670	x								25.1405	27.4113	27.1971	27.698	27.0064	26.5391	27.1118	27.3404	26.7231	24.9084	26.2507	25.1519
Uncharacterized protein	LmjF.01.0020:mRNA-p1;E9ABZ1	LmjF.01.0020;E9ABZ1	LMJF_01_0020	LMJF_01_0020	61.981	LmjF.01.0020	x							x	22.9103	24.7117	24.4432	25.0307	24.1913	24.8254	24.8707	24.8138	25.1142	26.3154	26.2766	24.4463
Kinesin-like protein	LmjF.01.0030:mRNA-p1;E9ABZ2	LmjF.01.0030;E9ABZ2	LMJF_01_0030	LMJF_01_0030	74.432	LmjF.01.0030	x								24.6718	24.0092	25.0685	24.5663	24.9049	24.6601	23.9713	24.898	25.6127	24.8812	26.2657	26.1288
Uncharacterized protein	LmjF.01.0060:mRNA-p1;E9ABZ5	LmjF.01.0060;E9ABZ5	LMJF_01_0060	LMJF_01_0060	27.48	LmjF.01.0060	x							x	22.0444	26.3358	26.2575	25.9678	25.0614	25.8093	26.8501	26.644	27.164	27.0897	27.0132	26.1284
Uncharacterized protein	LmjF.01.0070:mRNA-p1;E9ABZ6	LmjF.01.0070;E9ABZ6	LMJF_01_0070	LMJF_01_0070	64.189	LmjF.01.0070	x								27.297	26.2729	26.429	26.8035	26.2749	26.7023	26.5018	26.3424	27.8021	27.6028	27.8738	27.8334
Uncharacterized protein	LmjF.01.0080:mRNA-p1;E9ABZ7	LmjF.01.0080;E9ABZ7	LMJF_01_0080	LMJF_01_0080	25.618	LmjF.01.0080	x								26.1707	26.4147	26.123	25.729	25.838	25.8067	26.0595	25.7463	26.5863	25.7891	26.0845	25.8454
Glutaredoxin-like protein	LmjF.01.0110:mRNA-p1;E9AC00	LmjF.01.0110;E9AC00	LMJF_01_0110	LMJF_01_0110	21.391	LmjF.01.0110	x							x	25.0125	27.0389	24.3829	25.9581	25.7964	26.2721	25.4041	26.4461	25.9157	27.1672	27.0067	26.0229
Uncharacterized protein	LmjF.01.0120:mRNA-p1;E9AC01	LmjF.01.0120;E9AC01	LMJF_01_0120	LMJF_01_0120	69.696	LmjF.01.0120	x								26.3766	25.2617	25.5998	25.3702	25.6716	24.9388	25.0471	25.2872	26.8192	26.5385	26.5878	26.1261
Uncharacterized protein	LmjF.01.0130:mRNA-p1;E9AC02	LmjF.01.0130;E9AC02	LMJF_01_0130	LMJF_01_0130	42.556	LmjF.01.0130	x								24.6727	23.7636	23.3481	23.5819	24.1951	24.7982	25.2982	23.969	22.0043	24.3873	24.6094	24.9402
Uncharacterized protein	LmjF.01.0140:mRNA-p1;E9AC03	LmjF.01.0140;E9AC03	LMJF_01_0140	LMJF_01_0140	9.115	LmjF.01.0140			x						21.6264	22.702	22.2671	20.7777	23.9355	24.9475	22.2192	24.2603	22.6648	23.5219	22.3152	24.063
Uncharacterized protein	LmjF.01.0150:mRNA-p1;E9AC04	LmjF.01.0150;E9AC04	LMJF_01_0150	LMJF_01_0150	13.694	LmjF.01.0150	x							x	22.1331	23.3931	22.5152	25.0651	24.8196	21.0082	23.831	22.6802	21.1732	22.9923	21.4972	22.9278
Uncharacterized protein	LmjF.01.0160:mRNA-p1;E9AC05	LmjF.01.0160;E9AC05	LMJF_01_0160	LMJF_01_0160	8.779	LmjF.01.0160	x								23.0983	25.6298	24.8925	26.1591	25.5673	23.8218	25.7735	25.7037	24.0071	25.2462	25.0159	25.5511
Uncharacterized protein	LmjF.01.0190:mRNA-p1;E9AC08	LmjF.01.0190;E9AC08	LMJF_01_0190	LMJF_01_0190	21.232	LmjF.01.0190	x								23.534	26.058	24.8983	26.3219	25.9548	24.252	26.2563	25.7014	26.8336	26.6432	26.1536	24.0831
Uncharacterized protein	LmjF.01.0200:mRNA-p1;E9AC09	LmjF.01.0200;E9AC09	LMJF_01_0200	LMJF_01_0200	29.581	LmjF.01.0200	x							x	25.0063	22.9682	25.0559	25.0871	25.4058	25.2896	24.6543	24.4359	26.3651	25.0141	25.7923	25.3297
Uncharacterized protein	LmjF.01.0210:mRNA-p1;E9AC10	LmjF.01.0210;E9AC10	LMJF_01_0210	LMJF_01_0210	95.97	LmjF.01.0210	x								24.9357	24.6012	24.9805	24.7444	23.8927	24.7565	24.063	24.2334	24.9603	24.0306	24.8053	24.5812
Putative cyclophilin 12 (EC 5.2.1.8)	LmjF.01.0220:mRNA-p1;E9AC11	LmjF.01.0220;E9AC11	CYP12 LMJF_01_0220	LMJF_01_0220	36.186	LmjF.01.0220	x								21.9796	25.444	25.4728	25.0746	25.9372	26.104	25.9386	26.7423	26.4194	26.3999	25.9436	26.9373
Putative DNA excision/repair protein SNF2	LmjF.01.0240:mRNA-p1;E9AC13	LmjF.01.0240;E9AC13	LMJF_01_0240	LMJF_01_0240	99.074	LmjF.01.0240				x					22.4166	22.2608	22.2608	21.3058	21.0622	21.7483	21.8797	21.9228	21.9035	22.5247	21.8508	21.9911
Uncharacterized protein	LmjF.01.0260:mRNA-p1;E9AC15	LmjF.01.0260;E9AC15	LMJF_01_0260	LMJF_01_0260	30.389	LmjF.01.0260	x								24.1751	24.9672	23.9091	24.0516	25.666	23.9885	24.8316	24.5033	25.7848	25.9316	21.5777	24.1476
Thioredoxin	LmjF.01.0270:mRNA-p1;E9AC16	LmjF.01.0270;E9AC16	LMJF_01_0270	LMJF_01_0270	12.015	LmjF.01.0270	x							x	25.9887	26.7567	26.1356	27.5138	26.2447	25.1653	26.0049	26.2545	25.2813	25.7788	26.8595	26.6217
Pseudouridylate synthase-like protein	LmjF.01.0280:mRNA-p1;E9AC17	LmjF.01.0280;E9AC17	LMJF_01_0280	LMJF_01_0280	47.376	LmjF.01.0280	x							x	23.6493	23.5147	24.6135	25.0172	23.3893	24.5878	23.9167	23.9237	25.3413	24.3913	24.5138	24.8267
Putative acidocalcisomal exopolyphosphatase (EC 3.6.1.11)	LmjF.01.0310:mRNA-p1;E9AC20	LmjF.01.0310;E9AC20	LMJF_01_0310	LMJF_01_0310	42.594	LmjF.01.0310	x								27.0024	27.9544	28.1341	28.4198	27.1449	27.423	26.7854	27.7804	27.3231	28.2698	28.618	28.4503
Putative poly(A) export protein	LmjF.01.0320:mRNA-p1;E9AC22	LmjF.01.0320;E9AC22	LMJF_01_0320	LMJF_01_0320	36.911	LmjF.01.0320	x								27.7409	27.2783	27.7688	27.0585	27.8802	28.0112	27.5653	27.4599	28.7588	28.1845	27.8133	27.4815
Uncharacterized protein	LmjF.01.0330.2:mRNA-p1;E9AC23;LmjF.01.0330.1:mRNA-p1	LmjF.01.0330.2;E9AC23	LMJF_01_0330	LMJF_01_0330	23.646	LmjF.01.0330	x								27.7374	26.612	26.4818	27.5975	26.4616	26.0644	26.2449	26.6373	27.3667	27.772	27.4477	28.0534
Uncharacterized protein	LmjF.01.0350:mRNA-p1;E9AC26	LmjF.01.0350;E9AC26	LMJF_01_0350	LMJF_01_0350	78.702	LmjF.01.0350	x								24.5815	23.5957	23.899	22.4477	24.1221	24.6722	24.2191	24.3523	24.4782	25.3205	24.4408	23.9662
Uncharacterized protein	LmjF.01.0380:mRNA-p1;E9AC29	LmjF.01.0380;E9AC29	LMJF_01_0380	LMJF_01_0380	87.162	LmjF.01.0380	x								28.2965	27.747	27.8433	27.9919	27.2266	27.1858	27.1047	27.3243	28.0817	28.0656	28.4275	28.1916
Uncharacterized protein	LmjF.01.0390:mRNA-p1;E9AC30	LmjF.01.0390;E9AC30	LMJF_01_0390	LMJF_01_0390	90.633	LmjF.01.0390	x								25.8986	24.8477	24.8487	25.4424	26.3221	26.352	26.1807	26.233	27.0209	27.5619	26.3617	26.1011
40S ribosomal protein S7	LmjF.01.0420:mRNA-p1;LmjF.01.0410:mRNA-p1;E9AC32	LmjF.01.0420;LmjF.01.0410;E9AC32	LMJF_01_0410 LMJF_01_0420	LMJF_01_0410 LMJF_01_0420	23.714	LmjF.01.0420	x								30.7594	31.8944	30.1731	30.3643	31.4778	32.5152	31.9954	31.5345	31.3385	32.1188	30.0492	30.7541
Uncharacterized protein	LmjF.01.0430:mRNA-p1;E9AC34	LmjF.01.0430;E9AC34	LMJF_01_0430	LMJF_01_0430	80.274	LmjF.01.0430		x							22.4537	21.7232	21.8578	22.2274	20.6308	22.6533	21.9202	21.4281	22.7833	23.0643	21.9536	23.2307
Uncharacterized protein	LmjF.01.0440:mRNA-p1;E9AC35	LmjF.01.0440;E9AC35	LMJF_01_0440	LMJF_01_0440	62.248	LmjF.01.0440	x								27.0036	25.6514	26.1749	24.9447	26.0528	24.5865	24.7306	25.001	24.9299	24.098	25.9212	26.5492
Alpha/beta-hydrolase-like protein	LmjF.01.0450:mRNA-p1;E9AC36	LmjF.01.0450;E9AC36	LMJF_01_0450	LMJF_01_0450	22.972	LmjF.01.0450	x								25.1235	26.4368	27.1357	27.2944	25.8997	23.6051	23.3448	26.1032	21.6738	22.7272	27.3057	26.8049
Uncharacterized protein	E9AC37	E9AC37	LMJF_01_0460	LMJF_01_0460	150.49	LmjF.01.0460	x								30.9284	30.8327	30.4762	30.4478	31.2963	30.8169	31.1143	30.7231	31.6927	31.6182	31.5954	31.2143
Putative fatty acyl CoA syntetase 1 (EC 6.2.1.3)	LmjF.01.0470:mRNA-p1;E9AC38	LmjF.01.0470;E9AC38	LMJF_01_0470	LMJF_01_0470	77.449	LmjF.01.0470	x							x	30.1775	29.7283	29.4594	29.8366	29.1117	29.073	29.1469	28.6712	29.6408	29.3373	29.4389	29.7702
Putative beta eliminating lyase	LmjF.01.0480:mRNA-p1;E9AC39	LmjF.01.0480;E9AC39	LMJF_01_0480	LMJF_01_0480	39.269	LmjF.01.0480	x								29.0645	30.4233	30.3162	30.1958	29.561	29.6018	29.5931	29.4997	29.1143	29.4763	29.1801	28.8052
Putative long-chain-fatty-acid-CoA ligase (EC 6.2.1.3)	LmjF.01.0490:mRNA-p1;E9AC40	LmjF.01.0490;E9AC40	LMJF_01_0490	LMJF_01_0490	76.929	LmjF.01.0490	x							x	29.2369	28.8354	28.7851	28.8961	28.6661	28.6037	28.6526	28.3932	29.5695	29.8837	29.3713	29.5871
Putative long-chain-fatty-acid-CoA ligase (EC 6.2.1.3)	LmjF.01.0520:mRNA-p1;E9AC43	LmjF.01.0520;E9AC43	LMJF_01_0520	LMJF_01_0520	77.676	LmjF.01.0520	x							x	31.6057	30.958	30.6504	30.8976	30.9694	30.9546	31.0821	30.7749	31.2091	31.2184	30.9048	30.7591
Putative long-chain-fatty-acid-CoA ligase (EC 6.2.1.3)	LmjF.01.0530:mRNA-p1;E9AC44	LmjF.01.0530;E9AC44	LMJF_01_0530	LMJF_01_0530	168.97	LmjF.01.0530	x								26.0034	22.8748	23.5087	23.5243	24.5182	23.4852	23.3054	22.956	24.4115	23.4692	23.2809	23.6548
Uncharacterized protein	LmjF.01.0540:mRNA-p1;E9AC45	LmjF.01.0540;E9AC45	LMJF_01_0540	LMJF_01_0540	69.973	LmjF.01.0540	x								26.3124	25.9716	25.4671	25.4889	26.5251	26.6826	26.7428	26.3237	27.4462	26.6391	26.7656	26.7309
Uncharacterized protein	LmjF.01.0550:mRNA-p1;E9AC46	LmjF.01.0550;E9AC46	LMJF_01_0550	LMJF_01_0550	30.025	LmjF.01.0550	x								25.0407	25.6754	25.812	26.6798	25.7019	24.7258	24.8232	25.3928	24.7468	24.4352	25.3338	24.5204
Uncharacterized protein	LmjF.01.0560:mRNA-p1;E9AC47	LmjF.01.0560;E9AC47	LMJF_01_0560	LMJF_01_0560	67.086	LmjF.01.0560	x								24.3689	25.4831	25.7495	25.7701	25.626	25.4364	25.5222	25.4165	27.3091	26.9327	26.2623	25.8774
Sideroflexin	LmjF.01.0570:mRNA-p1;E9AC48	LmjF.01.0570;E9AC48	LMJF_01_0570	LMJF_01_0570	36.141	LmjF.01.0570	x							x	28.6139	28.9904	28.4645	29.1047	29.025	28.7975	28.8004	28.368	29.7074	29.9183	30.2365	29.7575
Uncharacterized protein	LmjF.01.0580:mRNA-p1;E9AC49	LmjF.01.0580;E9AC49	LMJF_01_0580	LMJF_01_0580	101.28	LmjF.01.0580	x								26.1306	24.8196	25.3904	25.0069	25.7711	25.557	24.7597	25.7236	26.195	25.98	26.2393	26.1748
Mitochondrial RNA editing ligase 1 (EC 6.5.1.3)	LmjF.01.0590.2:mRNA-p1;E9AC50;LmjF.01.0590.1:mRNA-p1	LmjF.01.0590.2;E9AC50;LmjF.01.0590.1	LMJF_01_0590	LMJF_01_0590	47.255	LmjF.01.0590	x							x	24.9416	25.5035	26.2202	25.634	25.1308	25.7897	25.8349	25.6509	26.0657	25.3748	25.3741	25.562
Uncharacterized protein	E9AC51;LmjF.01.0600:mRNA-p1	E9AC51;LmjF.01.0600	LMJF_01_0600	LMJF_01_0600	189.44	LmjF.01.0600	x								24.669	23.1148	23.4201	23.1553	23.8813	22.3142	23.5606	22.8261	23.926	24.7719	24.6651	23.9829
DNA-damage inducible protein DDI1-like protein	LmjF.01.0610:mRNA-p1;E9AC52	LmjF.01.0610;E9AC52	LMJF_01_0610	LMJF_01_0610	41.684	LmjF.01.0610	x								25.1438	25.9946	25.9268	25.4123	24.7956	24.5935	25.0941	25.691	27.1381	26.7586	25.5529	26.0867
Uncharacterized protein	E9AC53;LmjF.01.0620:mRNA-p1	E9AC53;LmjF.01.0620	LMJF_01_0620	LMJF_01_0620	61.893	LmjF.01.0620	x								27.914	28.5732	27.873	28.3396	28.9959	28.9652	29.3916	28.7616	29.5771	29.2909	29.0795	28.6902
Uncharacterized protein	LmjF.01.0630:mRNA-p1;E9AC54	LmjF.01.0630;E9AC54	LMJF_01_0630	LMJF_01_0630	85.606	LmjF.01.0630	x								25.6862	23.9303	24.4214	24.6858	24.0153	23.9671	24.0429	23.9246	25.449	24.948	24.6121	24.9392
HSP70-like protein	LmjF.01.0640:mRNA-p1;E9AC55	LmjF.01.0640;E9AC55	LMJF_01_0640	LMJF_01_0640	117.53	LmjF.01.0640	x							x	27.9335	27.097	27.1711	26.7544	26.8315	26.6838	27.1137	26.7631	28.0957	27.5444	27.0977	27.3337
Putative mitochondrial processing peptide beta subunit (EC 3.4.24.64)	LmjF.01.0650:mRNA-p1;E9AC56	LmjF.01.0650;E9AC56	LMJF_01_0650	LMJF_01_0650	55.078	LmjF.01.0650	x							x	27.7268	29.724	28.5831	29.261	29.374	29.7962	29.5997	29.0431	29.1255	29.1392	29.5616	28.5729
Uncharacterized protein	LmjF.01.0660:mRNA-p1;E9AC57	LmjF.01.0660;E9AC57	LMJF_01_0660	LMJF_01_0660	162.36	LmjF.01.0660	x								25.2104	24.3791	24.139	23.3258	24.3299	23.3344	25.104	22.3484	23.7569	24.9835	24.1376	22.2099
Uncharacterized protein	LmjF.01.0680:mRNA-p1;E9AC59	LmjF.01.0680;E9AC59	LMJF_01_0680	LMJF_01_0680	83.782	LmjF.01.0680	x								25.0285	24.5934	24.3843	24.1452	24.8398	23.9554	24.6052	24.3664	26.2126	25.9664	25.0121	25.8597
Uncharacterized protein	E9AC63;LmjF.01.0720:mRNA-p1	E9AC63;LmjF.01.0720	LMJF_01_0720	LMJF_01_0720	166.74	LmjF.01.0720	x								23.8894	24.2957	23.8224	23.6364	23.831	23.4464	23.7643	22.8804	24.4809	24.4235	23.356	23.3384
Uncharacterized protein	LmjF.01.0730:mRNA-p1;E9AC64	LmjF.01.0730;E9AC64	LMJF_01_0730	LMJF_01_0730	241.67	LmjF.01.0730				x					24.1295	22.519	22.3995	23.2563	21.2761	21.5456	23.0546	21.6811	23.1764	22.6745	21.7165	23.8843
Uncharacterized protein	LmjF.01.0740:mRNA-p1;E9AC65	LmjF.01.0740;E9AC65	LMJF_01_0740	LMJF_01_0740	81.532	LmjF.01.0740	x								25.9203	26.7688	27.1516	26.6599	26.9218	27.0841	26.8463	26.5819	27.8671	28.0162	28.1362	27.4543
Uncharacterized protein	LmjF.01.0750:mRNA-p1;E9AC66	LmjF.01.0750;E9AC66	LMJF_01_0750	LMJF_01_0750	151.88	LmjF.01.0750	x								25.1965	23.7896	24.428	23.947	24.3132	24.172	23.8356	23.7148	23.5477	24.3608	23.4645	23.9431
Uncharacterized protein	LmjF.01.0760:mRNA-p1;E9AC67	LmjF.01.0760;E9AC67	LMJF_01_0760	LMJF_01_0760	35.78	LmjF.01.0760	x								24.214	23.6875	25.0029	24.0347	24.5954	24	24.3447	24.5587	25.2778	24.7262	24.4313	24.1265
Uncharacterized protein	LmjF.01.0790:mRNA-p1;E9AC70	LmjF.01.0790;E9AC70	LMJF_01_0790	LMJF_01_0790	56.036	LmjF.01.0790	x								22.7324	22.0864	22.9463	22.3925	24.039	22.7788	22.3783	22.9835	22.7377	22.4753	23.7708	22.4307
Uncharacterized protein	LmjF.01.0800:mRNA-p1;E9AC71	LmjF.01.0800;E9AC71	LMJF_01_0800	LMJF_01_0800	53.803	LmjF.01.0800	x							x	22.764	22.4132	23.5857	23.5609	22.618	23.7786	22.0637	23.0474	23.5544	23.7731	23.6298	23.7731
Histone H4	Q4Q277;LmjF.36.0020:mRNA-p1;LmjF.35.1310:mRNA-p1;LmjF.31.3180:mRNA-p1;LmjF.25.2450:mRNA-p1;LmjF.02.0020:mRNA-p1;LmjF.21.0015:pseudogenic_transcript-p1	Q4Q277;LmjF.36.0020;LmjF.35.1310;LmjF.31.3180;LmjF.25.2450;LmjF.02.0020;LmjF.21.0015	L7845.05 LMJF_02_0020 LMJF_25_2450 LMJF_31_3180 LMJF_35_1310 LMJF_36_0020	LMJF_02_0020 LMJF_25_2450 LMJF_31_3180 LMJF_35_1310 LMJF_36_0020	11.439	LmjF.36.0020	x								32.5882	34.1495	31.6722	33.3531	34.2801	34.4184	34.6071	34.1499	34.0993	33.9731	32.951	32.9902
Metallo-peptidase, Clan MG, Family M24 (EC 3.4.11.9);Putative aminopeptidase P1 (EC 3.4.11.9)	LmjF.02.0040:mRNA-p1;E9AC78;Q4Q9J5;LmjF.25.2430:mRNA-p1	LmjF.02.0040;E9AC78;Q4Q9J5;LmjF.25.2430	LMJF_02_0040;LMJF_25_2430	LMJF_02_0040;LMJF_25_2430	68.954	LmjF.02.0040	x								29.447	29.1038	29.0013	29.0116	29.4397	29.0252	29.3197	28.9905	29.2572	30.0928	29.746	29.7723
Putative cytochrome b-domain protein	LmjF.02.0050:mRNA-p1;E9AC79	LmjF.02.0050;E9AC79	LMJF_02_0050	LMJF_02_0050	24.179	LmjF.02.0050	x							x	27.2825	27.5174	26.3776	27.121	26.8796	27.0433	26.8682	26.8113	27.6686	27.6929	27.8538	27.7186
Uncharacterized protein	LmjF.02.0070:mRNA-p1;E9AC81	LmjF.02.0070;E9AC81	LMJF_02_0070	LMJF_02_0070	43.195	LmjF.02.0070	x								21.619	23.0831	25.5284	24.7836	22.6563	21.3567	23.9577	23.1406	22.1002	21.8753	23.9101	24.293
Uncharacterized protein	LmjF.02.0080:mRNA-p1;E9AC82	LmjF.02.0080;E9AC82	LMJF_02_0080	LMJF_02_0080	118.47	LmjF.02.0080	x								25.8561	24.435	25.7854	25.9652	24.9018	24.8987	25.1649	24.7273	26.0801	26.0009	25.4439	25.6506
Uncharacterized protein	LmjF.02.0085:mRNA-p1;E9AC83	LmjF.02.0085;E9AC83	LMJF_02_0085	LMJF_02_0085	32.888	LmjF.02.0085	x							x	23.578	22.9503	24.3134	24.116	24.1831	24.1401	21.974	23.6674	24.3257	23.7448	24.9529	24.6287
Uncharacterized protein	LmjF.02.0090:mRNA-p1;E9AC84	LmjF.02.0090;E9AC84	LMJF_02_0090	LMJF_02_0090	38.304	LmjF.02.0090	x								27.7078	28.5099	28.2168	28.002	28.353	28.1292	28.2099	27.82	29.1095	29.0938	28.9391	28.5205
Exportin T (TRNA exportin)-like protein	LmjF.02.0110:mRNA-p1;E9AC85	LmjF.02.0110;E9AC85	LMJF_02_0110	LMJF_02_0110	128.15	LmjF.02.0110	x								26.3433	26.2745	26.4522	25.8851	25.0488	24.6438	24.739	25.2268	25.0468	24.4681	25.5702	26.0497
Putative phosphatidylinositol kinase related protein	LmjF.02.0120:mRNA-p1;E9AC86	LmjF.02.0120;E9AC86	LMJF_02_0120	LMJF_02_0120	523.87	LmjF.02.0120			x					x	22.3578	23.0315	21.6905	21.1887	21.1619	21.4644	20.8549	22.6033	21.4797	21.3218	22.1635	21.3454
Uncharacterized protein	LmjF.02.0130:mRNA-p1;E9AC87	LmjF.02.0130;E9AC87	LMJF_02_0130	LMJF_02_0130	26.93	LmjF.02.0130		x							20.1012	23.547	21.0072	25.2285	23.7592	22.68	21.9136	21.9264	22.894	22.7688	22.0997	23.5794
Uncharacterized protein	LmjF.02.0140:mRNA-p1;E9AC88	LmjF.02.0140;E9AC88	LMJF_02_0140	LMJF_02_0140	93.858	LmjF.02.0140	x								27.3404	26.7102	26.9876	26.3829	26.6891	26.8311	26.5929	26.5381	27.1536	26.5247	27.0953	26.7814
Uncharacterized protein	LmjF.02.0150:mRNA-p1;E9AC89	LmjF.02.0150;E9AC89	LMJF_02_0150	LMJF_02_0150	202.35	LmjF.02.0150	x								27.256	27.3743	27.6357	27.2334	27.6784	27.4489	27.2242	27.0091	27.4912	27.9867	28.0467	28.1417
Phosphoglycan beta 1,3 galactosyltransferase	LmjF.02.0170:mRNA-p1;E9AC92	LmjF.02.0170;E9AC92	SCGR5 LMJF_02_0170	LMJF_02_0170	92.909	LmjF.02.0170	x								27.4343	27.74	27.9184	27.7405	27.8684	27.6706	28.1257	27.7679	27.4252	27.8282	28.0152	27.9051
Phosphoglycan beta 1,3 galactosyltransferase	LmjF.02.0230:mRNA-p1;E9AC98;LmjF.02.0190:mRNA-p1;E9AC94	LmjF.02.0230;E9AC98;LmjF.02.0190;E9AC94	SCGR1 LMJF_02_0230;SCGR4 LMJF_02_0190	LMJF_02_0190;LMJF_02_0230	109.25	LmjF.02.0230	x								23.316	23.6144	21.7378	22.4878	22.1085	22.5951	22.8997	23.6527	21.1485	23.0789	23.7356	24.2165
Phosphoglycan beta 1,3 galactosyltransferase	E9AC95;LmjF.02.0200:mRNA-p1	E9AC95;LmjF.02.0200	SCGR3 LMJF_02_0200	LMJF_02_0200	87.135	LmjF.02.0200							x		22.2393	22.8074	22.0292	22.342	22.0994	22.9775	23.171	21.5414	23.9022	21.1547	22.0258	24.0643
Uncharacterized protein	LmjF.02.0240:mRNA-p1;E9AC99	LmjF.02.0240;E9AC99	LMJF_02_0240	LMJF_02_0240	110.72	LmjF.02.0240	x							x	28.5802	27.2887	27.5245	27.683	27.5513	27.5836	27.4986	27.3108	28.6694	28.4605	28.3317	28.7901
Uncharacterized protein	E9ACA0;LmjF.02.0250:mRNA-p1	E9ACA0;LmjF.02.0250	LMJF_02_0250	LMJF_02_0250	119.16	LmjF.02.0250	x								28.045	27.6125	27.5082	27.4764	27.5044	27.7733	27.8112	27.2334	28.5747	27.8954	28.3186	28.0039
Small GTP binding protein rab6-like protein	LmjF.02.0260:mRNA-p1;E9ACA1	LmjF.02.0260;E9ACA1	LMJF_02_0260	LMJF_02_0260	28.095	LmjF.02.0260	x								26.5514	26.2497	26.4625	25.5354	25.5562	26.4219	23.6575	24.7695	27.4766	27.0256	27.0757	26.7693
Uncharacterized protein	LmjF.02.0280:mRNA-p1;E9ACA3	LmjF.02.0280;E9ACA3	LMJF_02_0280	LMJF_02_0280	17.608	LmjF.02.0280	x								26.6269	26.2105	26.6779	27.2162	26.3366	26.4362	26.8176	26.4772	27.2834	25.253	26.6962	26.2158
Uncharacterized protein	LmjF.02.0290:mRNA-p1;E9ACA4	LmjF.02.0290;E9ACA4	LMJF_02_0290	LMJF_02_0290	55.757	LmjF.02.0290	x								25.9361	27.5266	27.0096	27.2882	27.0956	27.6881	26.3399	27.2763	28.297	28.5193	27.9362	27.8513
Uncharacterized protein	LmjF.02.0310:mRNA-p1;E9ACA6	LmjF.02.0310;E9ACA6	LMJF_02_0310	LMJF_02_0310	73.802	LmjF.02.0310	x								29.1713	30.7231	29.4773	30.2477	31.4479	31.3834	31.0302	31.1527	31.0355	31.1334	31.1184	30.6675
Putative ribosomal RNA processing protein	E9ACA7;LmjF.02.0320:mRNA-p1	E9ACA7;LmjF.02.0320	LMJF_02_0320	LMJF_02_0320	33.551	LmjF.02.0320	x								27.7367	26.9588	27.1091	27.0954	27.0121	26.1899	26.4102	25.8389	26.2651	25.7923	26.249	26.0735
Putative glycosyl transferase	E9ACA8;LmjF.02.0330:mRNA-p1	E9ACA8;LmjF.02.0330	LMJF_02_0330	LMJF_02_0330	166.99	LmjF.02.0330	x								23.0685	22.2876	23.101	23.1817	23.7378	22.8376	21.5047	22.7544	21.5728	22.6775	23.0889	22.936
Putative casein kinase II, alpha chain (EC 2.7.11.1)	LmjF.02.0360:mRNA-p1;E9ACB1	LmjF.02.0360;E9ACB1	LMJF_02_0360	LMJF_02_0360	44.198	LmjF.02.0360	x								27.5319	28.5481	27.9291	28.875	28.0059	27.7823	28.0726	28.0854	29.7595	29.4764	28.7525	28.9419
Putative proteasome regulatory non-ATPase subunit 6	LmjF.02.0370:mRNA-p1;E9ACB2	LmjF.02.0370;E9ACB2	LMJF_02_0370	LMJF_02_0370	58.837	LmjF.02.0370	x							x	28.8068	30.3955	29.9825	30.4213	30.2206	30.051	30.2455	30.4098	29.1669	29.5153	30.0274	29.6187
Putative tRNA (cytidine(32)/guanosine(34)-2'-O)-methyltransferase (EC 2.1.1.205) (2'-O-ribose RNA methyltransferase TRM7 homolog)	LmjF.02.0380:mRNA-p1;E9ACB3	LmjF.02.0380;E9ACB3	LMJF_02_0380	LMJF_02_0380	48.293	LmjF.02.0380	x								27.6868	27.2514	27.6738	27.3082	27.0038	27.0572	26.9402	26.5894	27.249	27.2343	27.1634	26.8264
MP81 (Putative RNA-editing complex protein MP81)	Q6T446;LmjF.02.0410:mRNA-p1	Q6T446;LmjF.02.0410	LMJF_02_0410	LMJF_02_0410	102.12	LmjF.02.0410	x							x	26.9483	25.2838	24.9226	25.0197	25.0007	25.2822	25.4866	24.1235	26.8655	26.6787	25.5807	25.6706
Uncharacterized protein	LmjF.02.0420:mRNA-p1;E9ACB7	LmjF.02.0420;E9ACB7	LMJF_02_0420	LMJF_02_0420	107.6	LmjF.02.0420	x								27.0088	25.743	25.6047	25.1363	25.4265	25.5564	25.0038	25.2674	25.466	26.0493	26.0022	26.422
Putative voltage-dependent anion-selective channel	LmjF.02.0450:mRNA-p1;E9ACB9	LmjF.02.0450;E9ACB9	LMJF_02_0450	LMJF_02_0450	29.959	LmjF.02.0450	x							x	31.4468	31.3987	31.2495	31.0381	31.041	31.3895	30.8658	30.831	32.1562	31.3188	30.9281	31.319
Uncharacterized protein	LmjF.02.0460:mRNA-p1;E9ACC0	LmjF.02.0460;E9ACC0	LMJF_02_0460	LMJF_02_0460	31.996	LmjF.02.0460	x							x	29.6203	30.1682	30.3985	30.4795	30.4903	29.7819	29.4126	29.9971	30.4941	30.6313	29.4853	30.1164
Uncharacterized protein	LmjF.02.0510:mRNA-p1;E9ACC5	LmjF.02.0510;E9ACC5	LMJF_02_0510	LMJF_02_0510	18.448	LmjF.02.0510	x								21.6603	24.8947	21.9628	24.3428	25.8465	22.0193	26.2647	25.0182	25.8746	26.161	22.5119	23.3589
Uncharacterized protein	E9ACC6;LmjF.02.0520:mRNA-p1	E9ACC6;LmjF.02.0520	LMJF_02_0520	LMJF_02_0520	206.48	LmjF.02.0520	x								24.3824	21.5028	21.6842	22.3869	21.9534	21.8097	22.0088	22.8248	23.1366	23.7357	23.4308	22.4047
Uncharacterized protein	LmjF.02.0530:mRNA-p1;E9ACC7	LmjF.02.0530;E9ACC7	LMJF_02_0530	LMJF_02_0530	87.294	LmjF.02.0530	x								25.2569	25.1958	25.5651	25.86	26.0808	25.5094	25.5111	25.9159	26.6087	26.9037	26.6668	26.5634
Uncharacterized protein	E9ACC8;LmjF.02.0540:mRNA-p1	E9ACC8;LmjF.02.0540	LMJF_02_0540	LMJF_02_0540	35.634	LmjF.02.0540	x								25.3362	23.4679	21.9453	23.6216	24.6823	20.4961	22.4819	22.6957	22.3162	25.0996	26.3786	26.7554
Uncharacterized protein	LmjF.02.0560:mRNA-p1;E9ACD0	LmjF.02.0560;E9ACD0	LMJF_02_0560	LMJF_02_0560	88.633	LmjF.02.0560	x								27.3506	27.3911	27.9811	27.6614	27.8332	27.6827	27.6208	27.5272	27.2798	27.5179	27.7742	27.5516
Uncharacterized protein	LmjF.02.0570:mRNA-p1;E9ACD1	LmjF.02.0570;E9ACD1	LMJF_02_0570	LMJF_02_0570	154.46	LmjF.02.0570	x								26.2694	25.1828	24.3853	24.8806	24.828	23.0216	24.3749	25.023	25.3522	23.8591	25.3072	25.3257
Uncharacterized protein	LmjF.02.0580:mRNA-p1;E9ACD2	LmjF.02.0580;E9ACD2	LMJF_02_0580	LMJF_02_0580	399.78	LmjF.02.0580	x								27.1218	25.3532	26.1526	25.9246	26.449	26.5216	26.0795	26.0292	26.9013	26.8274	26.9016	26.4321
Uncharacterized protein	LmjF.02.0590:mRNA-p1;E9ACD3	LmjF.02.0590;E9ACD3	LMJF_02_0590	LMJF_02_0590	55.117	LmjF.02.0590	x								25.8899	26.5447	25.7212	25.6608	27.2211	26.9986	27.2027	27.1205	27.1651	27.4585	27.2576	26.5546
Uncharacterized protein	LmjF.02.0610:mRNA-p1;E9ACD5	LmjF.02.0610;E9ACD5	LMJF_02_0610	LMJF_02_0610	35.528	LmjF.02.0610	x								23.3067	23.7033	23.3352	22.5616	25.9508	24.6021	22.2321	23.7125	26.4362	24.8743	24.0413	23.3673
Uncharacterized protein	LmjF.02.0620:mRNA-p1;E9ACD6	LmjF.02.0620;E9ACD6	LMJF_02_0620	LMJF_02_0620	58.863	LmjF.02.0620	x								25.2653	24.8113	25.5525	25.2107	25.0079	24.5752	23.8246	24.3493	24.518	25.629	25.2852	26.2174
Gamma-glutamyl phosphate reductase-like protein	LmjF.02.0630:mRNA-p1;E9ACD7	LmjF.02.0630;E9ACD7	LMJF_02_0630	LMJF_02_0630	68.55	LmjF.02.0630	x								24.5621	24.9863	23.9573	25.1089	23.7503	22.2736	24.8818	23.5409	25.7195	25.3985	24.5822	25.385
Uncharacterized protein	LmjF.02.0650:mRNA-p1;E9ACD9	LmjF.02.0650;E9ACD9	LMJF_02_0650	LMJF_02_0650	34.004	LmjF.02.0650	x							x	25.5846	26.6078	25.7041	26.4596	25.8587	25.4784	26.5615	25.8651	26.7129	26.6968	27.1074	26.8154
Uncharacterized protein	LmjF.02.0660:mRNA-p1;E9ACE0	LmjF.02.0660;E9ACE0	LMJF_02_0660	LMJF_02_0660	101.94	LmjF.02.0660	x								30.0778	28.8364	29.1848	28.8079	28.1727	28.8045	28.4719	28.118	28.4984	27.9513	27.9181	28.0104
Putative mitochondrial carrier protein	LmjF.02.0670:mRNA-p1;E9ACE1	LmjF.02.0670;E9ACE1	LMJF_02_0670	LMJF_02_0670	34.314	LmjF.02.0670	x							x	29.0236	29.5234	28.7818	29.0904	28.8242	28.6842	28.9462	28.3746	29.4343	28.8709	29.0425	29.0634
Uncharacterized protein	LmjF.27.2600:mRNA-p1;E9ACX1;E9ACE2;LmjF.02.0680:mRNA-p1	LmjF.27.2600;E9ACX1	LMJF_02_0680;LMJF_27_2600	LMJF_02_0680;LMJF_27_2600	65.45	LmjF.27.2600	x								26.0744	26.6364	23.967	25.1776	25.6636	25.4787	25.6333	25.6248	25.3061	26.1297	25.1851	25.8596
Uncharacterized protein	LmjF.02.0690:mRNA-p1;E9ACE3;LmjF.27.2610:mRNA-p1;E9ACX2	LmjF.02.0690;E9ACE3	LMJF_02_0690;LMJF_27_2610	LMJF_02_0690;LMJF_27_2610	49.648	LmjF.02.0690	x								23.1674	22.1244	22.0335	21.6714	23.5577	20.8078	21.6608	22.8675	22.7371	22.426	22.536	23.5689
Uncharacterized protein	LmjF.27.2620:mRNA-p1;LmjF.02.0700:mRNA-p1;E9ACX3;E9ACE4	LmjF.27.2620;LmjF.02.0700;E9ACX3;E9ACE4	LMJF_02_0700;LMJF_27_2620	LMJF_02_0700;LMJF_27_2620	106.38	LmjF.27.2620	x								23.4948	24.1713	24.0388	24.492	26.2934	23.949	26.0378	25.186	26.0859	24.6553	24.99	24.5421
Putative ATP-dependent Clp protease subunit,heat shock protein 78 (HSP78) (Putative serine peptidase)	LmjF.27.2630:mRNA-p1;LmjF.02.0710:mRNA-p1;E9ACE5	LmjF.27.2630;LmjF.02.0710;E9ACE5	LMJF_02_0710 LMJF_27_2630	LMJF_02_0710 LMJF_27_2630	90.899	LmjF.27.2630	x							x	30.4718	31.0333	31.126	30.9051	31.0149	30.9111	30.9912	30.6971	31.6724	31.3948	31.2335	31.3185
Uncharacterized protein	LmjF.03.0010:mRNA-p1;E9ACE9	LmjF.03.0010;E9ACE9	LMJF_03_0010	LMJF_03_0010	107.49	LmjF.03.0010							x	x	21.8187	22.4454	21.539	21.7239	22.8788	21.3971	22.8308	22.1079	23.4201	24.501	25.2091	23.8432
Uncharacterized protein	LmjF.03.0060:mRNA-p1;E9ACF3	LmjF.03.0060;E9ACF3	LMJF_03_0060	LMJF_03_0060	43.221	LmjF.03.0060	x							x	26.8703	27.2499	25.906	26.5003	25.8495	26.503	26.0572	26.0135	27.9351	27.2757	26.7849	27.2741
DNA primase large subunit (EC 2.7.7.-)	LmjF.03.0090:mRNA-p1;E9ACF6	LmjF.03.0090;E9ACF6	LMJF_03_0090	LMJF_03_0090	63.533	LmjF.03.0090	x							x	24.0246	25.8866	25.5572	25.9072	25.755	24.1164	25.3616	25.2749	23.4909	25.5268	26.188	25.4848
Putative cytochrome c oxidase assembly protein (EC 1.9.3.1)	LmjF.03.0100:mRNA-p1;E9ACF7	LmjF.03.0100;E9ACF7	LMJF_03_0100	LMJF_03_0100	28.779	LmjF.03.0100	x							x	25.7386	26.3615	26.0158	26.2106	26.1661	26.1585	25.4724	25.8245	25.5413	26.5496	26.3226	26.7898
Putative acetyltransferase	LmjF.03.0130:mRNA-p1;E9ACG0	LmjF.03.0130;E9ACG0	LMJF_03_0130	LMJF_03_0130	21.433	LmjF.03.0130	x								26.92	26.8964	25.8953	27.2163	27.5621	26.9016	27.7414	25.9912	26.2196	27.9082	27.2001	26.402
Uncharacterized protein	LmjF.03.0140:mRNA-p1;E9ACG1	LmjF.03.0140;E9ACG1	LMJF_03_0140	LMJF_03_0140	15.87	LmjF.03.0140	x								22.223	26.2338	24.0422	25.9285	26.9496	25.2605	26.9671	26.3189	27.4834	26.1165	24.942	25.2822
Uncharacterized protein	LmjF.03.0150:mRNA-p1;E9ACG2	LmjF.03.0150;E9ACG2	LMJF_03_0150	LMJF_03_0150	35.421	LmjF.03.0150	x							x	25.4755	27.2282	26.1839	27.668	26.9581	26.6457	27.2218	27.0865	26.6351	27.0857	26.5914	25.7612
Putative ATP-binding cassette protein subfamily F member 1	LmjF.03.0160:mRNA-p1;E9ACG3	LmjF.03.0160;E9ACG3	ABCF1 LMJF_03_0160	LMJF_03_0160	82.284	LmjF.03.0160	x								29.6199	29.6514	29.6114	30.0437	29.774	29.2844	29.7789	29.3124	29.317	28.4894	28.8244	28.9232
Uncharacterized protein	LmjF.03.0170:mRNA-p1;E9ACG4	LmjF.03.0170;E9ACG4	LMJF_03_0170	LMJF_03_0170	19.65	LmjF.03.0170	x								24.2176	23.3798	25.6493	25.5718	25.7069	23.0161	23.6648	25.3759	23.4139	23.2406	25.2429	24.0215
Putative U2 splicing auxiliary factor	LmjF.03.0190:mRNA-p1;E9ACG6	LmjF.03.0190;E9ACG6	LMJF_03_0190	LMJF_03_0190	25.207	LmjF.03.0190	x								27.8498	28.4143	28.7256	28.501	28.7436	28.9176	28.1082	28.3528	28.7533	28.6669	27.9546	27.3087
Putative delta-1-pyrroline-5-carboxylate dehydrogenase (EC 1.5.1.12)	LmjF.03.0200:mRNA-p1;E9ACG7	LmjF.03.0200;E9ACG7	LMJF_03_0200	LMJF_03_0200	61.899	LmjF.03.0200	x							x	32.6257	32.7702	33.1607	32.696	33.1777	33.1015	32.9362	32.6955	34.3721	33.8609	33.632	33.3687
Uncharacterized protein	LmjF.03.0210:mRNA-p1;E9ACG8	LmjF.03.0210;E9ACG8	LMJF_03_0210	LMJF_03_0210	42.715	LmjF.03.0210	x								22.0248	25.4149	23.8136	25.2546	24.5755	21.9691	24.6182	25.2139	25.6117	24.7509	24.2651	24.3803
Uncharacterized protein	LmjF.03.0220:mRNA-p1;E9ACG9	LmjF.03.0220;E9ACG9	LMJF_03_0220	LMJF_03_0220	35.718	LmjF.03.0220	x							x	24.0274	26.3999	24.8498	27.4743	26.4564	26.6413	25.9727	26.9554	25.6895	25.2794	27.1116	26.1999
Putative long chain fatty Acyl CoA synthetase (EC 6.2.1.3)	LmjF.03.0230:mRNA-p1;E9ACH0	LmjF.03.0230;E9ACH0	LMJF_03_0230	LMJF_03_0230	78.947	LmjF.03.0230	x							x	31.5844	31.391	31.0858	30.971	31.0025	31.4043	31.1467	30.9155	32.1501	32.0712	32.0036	31.8107
Putative ribosomal protein L38	Q4Q8X0;LmjF.26.2220:mRNA-p1;LmjF.03.0250:mRNA-p1	Q4Q8X0;LmjF.26.2220;LmjF.03.0250	LMJF_03_0250 LMJF_26_2220	LMJF_03_0250 LMJF_26_2220	9.454	LmjF.26.2220	x								30.6664	32.3585	30.4021	30.9622	31.5055	30.782	31.8376	30.9322	30.704	30.3287	31.1008	30.6226
Uncharacterized protein	E9ACH3;LmjF.03.0260:mRNA-p1	E9ACH3;LmjF.03.0260	LMJF_03_0260	LMJF_03_0260	33.217	LmjF.03.0260	x								23.7987	24.9984	23.5988	25.4362	25.0247	25.1435	24.3455	24.2724	26	25.771	24.1984	24.7654
Uncharacterized protein	LmjF.03.0320:mRNA-p1;E9ACH7	LmjF.03.0320;E9ACH7	LMJF_03_0320	LMJF_03_0320	115.76	LmjF.03.0320	x								23.6043	25.9117	25.8275	25.3025	27.0849	25.7023	26.84	26.7682	27.6899	26.8682	27.3377	26.2065
Uncharacterized protein	E9ACH8;LmjF.03.0330:mRNA-p1	E9ACH8;LmjF.03.0330	LMJF_03_0330	LMJF_03_0330	67.612	LmjF.03.0330	x							x	22.7727	23.6783	22.5899	23.6327	24.2532	22.3107	23.082	22.3592	24.8364	21.8249	22.6462	22.5269
Uncharacterized protein	LmjF.03.0340:mRNA-p1;E9ACH9	LmjF.03.0340;E9ACH9	LMJF_03_0340	LMJF_03_0340	37.934	LmjF.03.0340	x								25.95	25.1915	25.3317	25.0903	24.6803	25.1428	25.2006	24.7261	25.5576	25.9878	25.0889	24.3687
Uncharacterized protein	LmjF.03.0350:mRNA-p1;E9ACI0	LmjF.03.0350;E9ACI0	LMJF_03_0350	LMJF_03_0350	162.21	LmjF.03.0350	x								25.3679	24.3689	24.8938	25.0191	25.1966	24.7147	25.2089	25.0493	26.292	25.3588	26.1802	25.8047
Putative MFS transporter	LmjF.03.0410:mRNA-p1;E9ACI6	LmjF.03.0410;E9ACI6	LMJF_03_0410	LMJF_03_0410	75.046	LmjF.03.0410	x								27.3877	25.6454	25.8157	23.7863	24.831	24.6572	25.8333	25.3363	26.5475	26.8903	25.455	25.5439
Putative 60S acidic ribosomal protein P2	LmjF.03.0440:mRNA-p1;LmjF.03.0430:mRNA-p1;E9ACI8	LmjF.03.0440;LmjF.03.0430;E9ACI8	LMJF_03_0430 LMJF_03_0440	LMJF_03_0430 LMJF_03_0440	11.132	LmjF.03.0440	x								27.4884	31.4677	29.3589	31.8688	31.0022	29.5224	30.981	30.902	27.5018	28.0976	29.6677	28.3496
Uncharacterized protein	LmjF.03.0480:mRNA-p1;E9ACJ3	LmjF.03.0480;E9ACJ3	LMJF_03_0480	LMJF_03_0480	112	LmjF.03.0480	x								23.0447	22.4393	23.6208	25.4839	23.434	22.8121	23.2947	22.888	24.6761	25.6226	24.9681	25.1843
Uncharacterized protein	E9ACJ4;LmjF.03.0490:mRNA-p1	E9ACJ4;LmjF.03.0490	LMJF_03_0490	LMJF_03_0490	107.54	LmjF.03.0490	x								24.2743	21.5632	22.175	22.9763	23.7177	22.18	22.2888	22.7193	23.7086	22.9307	22.7764	23.1394
Uncharacterized protein	E9ACJ6;LmjF.03.0510:mRNA-p1	E9ACJ6;LmjF.03.0510	LMJF_03_0510	LMJF_03_0510	257.56	LmjF.03.0510	x								19.8054	24.669	25.6531	24.6111	23.6119	22.3948	21.4895	24.1813	23.1895	20.9805	24.1636	22.1873
Uncharacterized protein	LmjF.03.0520:mRNA-p1;E9ACJ7	LmjF.03.0520;E9ACJ7	LMJF_03_0520	LMJF_03_0520	90.705	LmjF.03.0520	x								29.7672	29.101	29.7013	29.5441	29.1528	28.9438	29.2535	28.8885	29.6293	29.1999	29.0949	29.0296
Uncharacterized protein	LmjF.03.0530:mRNA-p1;E9ACJ8	LmjF.03.0530;E9ACJ8	LMJF_03_0530	LMJF_03_0530	234.71	LmjF.03.0530	x								27.3351	26.5177	26.6281	26.794	26.6182	26.5392	26.5642	26.2683	27.5437	27.1699	27.4236	27.3745
Putative 26S protease regulatory subunit (EC 3.6.4.8)	LmjF.03.0540:mRNA-p1;E9ACJ9	LmjF.03.0540;E9ACJ9	LMJF_03_0540	LMJF_03_0540	44.412	LmjF.03.0540	x								29.5502	29.4195	29.7127	29.7902	29.7535	29.8309	29.8594	29.541	29.4987	29.5276	29.8035	29.8473
Uncharacterized protein	LmjF.03.0560:mRNA-p1;E9ACK1	LmjF.03.0560;E9ACK1	LMJF_03_0560	LMJF_03_0560	74.739	LmjF.03.0560							x		22.1205	22.9527	22.6341	21.5029	23.6315	22.4648	23.5454	22.1266	22.5458	23.5416	22.9237	23.2337
Putative quinone oxidoreductase (EC 1.6.5.5)	LmjF.03.0570:mRNA-p1;E9ACK2	LmjF.03.0570;E9ACK2	LMJF_03_0570	LMJF_03_0570	34.434	LmjF.03.0570	x								25.1103	25.7088	25.5187	25.1053	25.3368	24.7354	24.3254	24.9908	26.6964	24.4739	26.4877	26.4644
Uncharacterized protein	LmjF.03.0580:mRNA-p1;E9ACK3	LmjF.03.0580;E9ACK3	LMJF_03_0580	LMJF_03_0580	19.703	LmjF.03.0580	x								25.9797	27.841	26.8168	27.6097	27.9156	26.3911	28.1062	27.3596	28.3487	28.5442	28.0935	27.1001
Putative DNA repair helicase	E9ACK4;LmjF.03.0590:mRNA-p1	E9ACK4;LmjF.03.0590	LMJF_03_0590	LMJF_03_0590	145.02	LmjF.03.0590	x								23.8086	23.3508	22.8123	22.5195	22.1279	22.0248	22.4678	21.4977	23.5837	23.5241	23.9323	23.4271
Putative arginine N-methyltransferase (EC 2.1.1.-)	LmjF.03.0600:mRNA-p1;E9ACK5	LmjF.03.0600;E9ACK5	LMJF_03_0600	LMJF_03_0600	44.398	LmjF.03.0600	x								30.8989	30.1727	29.2766	29.9249	29.6296	28.9369	29.3464	28.9114	30.4699	29.9867	29.2988	29.137
MP99	Q6T444;LmjF.03.0620:mRNA-p1	Q6T444;LmjF.03.0620	LMJF_03_0620	LMJF_03_0620	72.248	LmjF.03.0620	x							x	25.4781	26.8662	27.4185	27.256	27.7848	27.4188	27.0155	27.1643	27.9331	27.7638	27.7769	27.5191
Uncharacterized protein	LmjF.03.0630:mRNA-p1;E9ACK8	LmjF.03.0630;E9ACK8	LMJF_03_0630	LMJF_03_0630	36.015	LmjF.03.0630	x							x	26.395	27.0884	27.0095	27.3307	27.0781	27.1942	26.818	26.9639	26.7864	25.6542	26.0497	26.3298
Uncharacterized protein	LmjF.03.0640:mRNA-p1;E9ACK9	LmjF.03.0640;E9ACK9	LMJF_03_0640	LMJF_03_0640	67.124	LmjF.03.0640	x							x	27.1079	27.1277	27.86	27.5907	27.0844	26.6944	27.4981	26.9537	28.6898	28.144	28.5015	28.0842
Uncharacterized protein	LmjF.03.0660:mRNA-p1;E9ACL1	LmjF.03.0660;E9ACL1	LMJF_03_0660	LMJF_03_0660	82.792	LmjF.03.0660	x								24.2431	22.4171	23.4142	22.6123	22.8757	22.4645	22.614	22.2782	23.9523	24.2317	24.4291	24.6795
Uncharacterized protein	LmjF.03.0670:mRNA-p1;E9ACL2	LmjF.03.0670;E9ACL2	LMJF_03_0670	LMJF_03_0670	60.798	LmjF.03.0670	x							x	24.3547	21.7908	24.7095	23.9986	24.3162	22.4483	22.912	23.6884	24.553	23.1061	24.5909	24.1224
Uncharacterized protein	LmjF.03.0690:mRNA-p1;E9ACL4	LmjF.03.0690;E9ACL4	LMJF_03_0690	LMJF_03_0690	247.03	LmjF.03.0690	x								32.1236	31.5152	31.6957	31.6428	31.07	31.0336	30.9551	31.1958	32.0067	32.0258	31.9996	31.9328
Uncharacterized protein	LmjF.03.0700:mRNA-p1;E9ACL5	LmjF.03.0700;E9ACL5	LMJF_03_0700	LMJF_03_0700	293.11	LmjF.03.0700	x								22.7353	24.0937	22.9143	22.3083	22.547	22.6492	23.5232	22.6438	23.1377	23.7415	23.5358	22.9582
Uncharacterized protein	LmjF.03.0710:mRNA-p1;E9ACL6	LmjF.03.0710;E9ACL6	LMJF_03_0710	LMJF_03_0710	26.989	LmjF.03.0710	x								24.2135	25.4369	26.4214	25.3551	25.8531	25.7426	25.8892	25.7329	27.8937	27.5063	26.0603	26.5734
Uncharacterized protein	LmjF.03.0720:mRNA-p1;E9ACL7	LmjF.03.0720;E9ACL7	LMJF_03_0720	LMJF_03_0720	116.76	LmjF.03.0720	x							x	23.3668	23.9549	21.2488	24.1515	24.4484	23.7157	22.7298	21.9513	24.2306	23.8221	23.6227	24.0234
Uncharacterized protein	LmjF.03.0730:mRNA-p1;E9ACL8	LmjF.03.0730;E9ACL8	LMJF_03_0730	LMJF_03_0730	42.612	LmjF.03.0730			x						21.7325	22.3075	21.3705	22.6574	21.3514	22.4738	22.0518	23.4895	23.8147	22.898	23.5516	22.4941
Putative cytochrome c oxidase copper chaperone	LmjF.03.0740:mRNA-p1;E9ACL9	LmjF.03.0740;E9ACL9	LMJF_03_0740	LMJF_03_0740	9.36	LmjF.03.0740	x							x	26.0512	27.9589	24.1337	27.542	27.5244	26.9677	27.2512	26.0683	29.2085	28.5901	25.8427	25.0493
Uncharacterized protein	LmjF.03.0750:mRNA-p1;E9ACM0	LmjF.03.0750;E9ACM0	LMJF_03_0750	LMJF_03_0750	79.94	LmjF.03.0750	x								26.8858	26.1614	26.8751	26.8809	26.2411	26.3367	26.0817	26.3239	27.2029	26.6214	26.7951	27.005
Uncharacterized protein	LmjF.03.0760:mRNA-p1;E9ACM1	LmjF.03.0760;E9ACM1	LMJF_03_0760	LMJF_03_0760	34.032	LmjF.03.0760	x							x	25.2144	26.474	25.0273	26.3732	25.5832	25.5767	25.852	26.1994	27.6882	25.9025	26.4767	26.5083
Uncharacterized protein	LmjF.03.0770:mRNA-p1;E9ACM2	LmjF.03.0770;E9ACM2	LMJF_03_0770	LMJF_03_0770	58.711	LmjF.03.0770	x								27.7003	27.8911	28.3808	28.1882	27.8758	28.0303	27.9207	27.8064	28.2194	27.8243	28.9817	28.3312
Putative serine/threonine-protein kinase (EC 2.7.11.1)	LmjF.03.0780:mRNA-p1;E9ACM3	LmjF.03.0780;E9ACM3	LMJF_03_0780	LMJF_03_0780	322.82	LmjF.03.0780	x								25.3183	23.9124	23.9107	24.4261	23.8029	24.5354	22.3851	24.4335	25.3225	24.3026	25.096	25.4485
Uncharacterized protein	LmjF.03.0790:mRNA-p1;E9ACM4	LmjF.03.0790;E9ACM4	LMJF_03_0790	LMJF_03_0790	45.415	LmjF.03.0790		x							19.9509	22.5552	24.1579	24.1931	20.6601	21.3388	22.3785	22.5623	21.8401	22.8494	21.5545	21.9674
Uncharacterized protein	LmjF.03.0820:mRNA-p1;E9ACM7	LmjF.03.0820;E9ACM7	LMJF_03_0820	LMJF_03_0820	305.21	LmjF.03.0820	x								22.2622	22.4554	22.8205	23.1849	23.1626	22.736	22.2464	22.331	23.2444	22.1709	23.461	22.9973
Uncharacterized protein	LmjF.03.0830:mRNA-p1;E9ACM8	LmjF.03.0830;E9ACM8	LMJF_03_0830	LMJF_03_0830	45.719	LmjF.03.0830	x								23.5317	24.4563	24.0745	24.6825	25.461	25.2153	24.0443	24.7448	26.2438	25.5553	25.8603	25.197
Uncharacterized protein	LmjF.03.0840:mRNA-p1;E9ACM9	LmjF.03.0840;E9ACM9	LMJF_03_0840	LMJF_03_0840	103.7	LmjF.03.0840	x								29.4027	27.7636	28.0778	28.2536	27.4949	27.7523	27.4935	27.2734	28.2169	27.6376	26.9533	27.5309
Uncharacterized protein	LmjF.03.0850:mRNA-p1;E9ACN0	LmjF.03.0850;E9ACN0	LMJF_03_0850	LMJF_03_0850	250.42	LmjF.03.0850	x								24.8944	22.9781	23.3081	23.147	23.512	23.5286	21.1746	23.0079	23.926	23.5869	23.2798	24.0396
Uncharacterized protein	LmjF.03.0870:mRNA-p1;E9ACN2	LmjF.03.0870;E9ACN2	LMJF_03_0870	LMJF_03_0870	148.77	LmjF.03.0870	x								26.1799	23.7483	25.0277	24.4129	24.742	25.5994	24.8547	24.2618	26.2332	26.1099	24.8201	25.3303
Uncharacterized protein	E9ACN3;LmjF.03.0880:mRNA-p1	E9ACN3;LmjF.03.0880	LMJF_03_0880	LMJF_03_0880	205.03	LmjF.03.0880	x								27.4368	26.0661	26.3156	26.3395	25.9505	26.233	26.0097	25.2724	27.4293	27.1243	26.4685	26.8969
Putative peter pan protein	LmjF.03.0900:mRNA-p1;E9ACN5	LmjF.03.0900;E9ACN5	LMJF_03_0900	LMJF_03_0900	42.589	LmjF.03.0900	x								27.808	26.9628	26.9606	27.2648	26.4329	26.2328	25.9183	25.1251	25.9524	25.7809	25.894	27.0589
Putative inorganic pyrophosphatase (EC 3.6.1.1)	LmjF.03.0910:mRNA-p1;E9ACN6	LmjF.03.0910;E9ACN6	LMJF_03_0910	LMJF_03_0910	28.887	LmjF.03.0910	x								23.7188	25.1228	23.3389	25.5415	24.899	25.845	25.2391	24.8057	26.372	26.8353	25.7344	25.5062
Excreted/secreted protein 27	Q1X7K5;LmjF.03.0960:mRNA-p1	Q1X7K5;LmjF.03.0960	LMJF_03_0960	LMJF_03_0960	12.51	LmjF.03.0960	x							x	27.8209	28.6106	26.1792	28.2837	28.1005	28.7479	28.3208	28.2749	28.2549	28.2948	27.2357	28.0935
Uncharacterized protein	LmjF.03.0970:mRNA-p1;E9ACP2	LmjF.03.0970;E9ACP2	LMJF_03_0970	LMJF_03_0970	36.119	LmjF.03.0970	x								28.074	28.2375	27.3974	27.7259	28.5341	28.7571	28.4023	28.542	28.831	28.3147	28.4913	28.48
Putative elongation initiation factor 2 alpha subunit	LmjF.03.0980:mRNA-p1;E9ACP3	LmjF.03.0980;E9ACP3	LMJF_03_0980	LMJF_03_0980	46.693	LmjF.03.0980	x								31.9285	31.6326	32.4799	31.8987	31.5582	31.3505	31.5468	31.5867	31.8023	32.2324	31.3552	31.8386
Calcium-transporting ATPase (EC 3.6.3.8)	Q95Z93;LmjF.04.0010:mRNA-p1	Q95Z93;LmjF.04.0010	LMJF_04_0010	LMJF_04_0010	111.72	LmjF.04.0010	x							x	30.2439	28.4593	28.6938	28.733	28.0189	28.4434	28.1998	27.8173	29.3405	28.9055	28.9901	29.4331
Putative cAMP-specific phosphodiesterase	LmjF.04.0030:mRNA-p1;Q95Z92	LmjF.04.0030;Q95Z92	LMJF_04_0030	LMJF_04_0030	81.718	LmjF.04.0030	x								28.115	27.2961	27.0531	27.2166	27.1979	27.5955	27.353	27.1323	28.4178	27.8442	27.5281	27.647
Uncharacterized protein	Q95Z91;LmjF.04.0040:mRNA-p1	Q95Z91;LmjF.04.0040	LMJF_04_0040	LMJF_04_0040	46.977	LmjF.04.0040	x								22.3676	23.2587	23.2772	22.4914	25.0579	21.8535	22.1233	24.0815	23.9753	23.7979	25.057	23.8964
Uncharacterized protein	LmjF.04.0045:mRNA-p1;E9ACP5	LmjF.04.0045;E9ACP5	LMJF_04_0045	LMJF_04_0045	17.863	LmjF.04.0045	x							x	22.959	24.3366	24.6252	24.2642	24.2997	23.2007	22.8508	24.6853	22.5711	23.4516	22.2739	23.7389
Uncharacterized protein	Q95Z90;LmjF.04.0050:mRNA-p1	Q95Z90;LmjF.04.0050	LMJF_04_0050	LMJF_04_0050	57.779	LmjF.04.0050	x								31.5607	30.0178	30.1737	30.2129	31.0997	30.3503	30.9148	30.7288	31.9313	31.563	30.7036	30.8893
DNA topoisomerase type IB small subunit (EC 5.99.1.2) (Topoisomerase I subunit B)	Q95Z89;LmjF.04.0060:mRNA-p1	Q95Z89;LmjF.04.0060	Top1B LMJF_04_0060	LMJF_04_0060	28.099	LmjF.04.0060	x							x	30.2948	29.1903	29.0047	28.3683	28.7087	27.9948	28.9636	28.3157	29.33	28.8872	28.687	28.6946
Uncharacterized protein	Q95Z88;LmjF.04.0070:mRNA-p1	Q95Z88;LmjF.04.0070	LMJF_04_0070	LMJF_04_0070	28.421	LmjF.04.0070	x								24.4138	24.7792	24.2843	24.8834	23.3664	22.8415	23.0353	24.5452	22.1491	23.4038	23.3292	24.7697
Uncharacterized protein	Q9BLQ6;LmjF.04.0080:mRNA-p1	Q9BLQ6;LmjF.04.0080	LMJF_04_0080	LMJF_04_0080	17.655	LmjF.04.0080			x					x	21.6051	23.9595	22.7701	21.6901	24.1752	22.3989	23.5162	24.025	23.9985	23.3551	20.9096	21.9064
Uncharacterized protein	Q95Z87;LmjF.04.0090:mRNA-p1	Q95Z87;LmjF.04.0090	LMJF_04_0090	LMJF_04_0090	201.41	LmjF.04.0090		x							22.3927	21.6282	22.3665	23.3923	21.7801	22.3325	22.5517	19.9346	22.9597	21.7427	23.7651	22.4032
Uncharacterized protein	Q9GRM8;LmjF.04.0110:mRNA-p1	Q9GRM8;LmjF.04.0110	LMJF_04_0110	LMJF_04_0110	37.545	LmjF.04.0110	x								21.5229	23.7068	21.7346	24.3879	25.1924	23.2304	24.0774	23.4192	24.3477	23.6296	23.3144	22.8275
Putative exosome complex exonuclease RRP40	LmjF.04.0120:mRNA-p1;Q9N857	LmjF.04.0120;Q9N857	LMJF_04_0120	LMJF_04_0120	35.502	LmjF.04.0120	x								27.0861	27.509	27.0044	27.356	26.7365	26.8377	25.655	26.6909	27.0547	26.8889	26.7622	26.5849
Uncharacterized protein	LmjF.04.0123:mRNA-p1;E9ACP6	LmjF.04.0123;E9ACP6	LMJF_04_0123	LMJF_04_0123	16.553	LmjF.04.0123	x								26.2597	29.1266	27.4301	29.5399	29.6738	28.2918	29.6217	29.3904	30.0488	28.7238	28.4977	26.9309
Uncharacterized protein	LmjF.04.0127:mRNA-p1;E9ACP7	LmjF.04.0127;E9ACP7	LMJF_04_0127	LMJF_04_0127	47.146	LmjF.04.0127	x								23.2551	25.2216	24.9083	24.9106	25.6073	25.49	24.5883	25.26	25.5177	25.5485	25.0892	23.164
Uncharacterized protein	Q9N856;Q9N853;Q9N852;LmjF.04.0170:mRNA-p1;LmjF.04.0160:mRNA-p1;LmjF.04.0150:mRNA-p1;LmjF.04.0140:mRNA-p1;LmjF.04.0130:mRNA-p1	Q9N856;Q9N853;Q9N852;LmjF.04.0170;LmjF.04.0160;LmjF.04.0150;LmjF.04.0140;LmjF.04.0130	LMJF_04_0130;LMJF_04_0140 LMJF_04_0150 LMJF_04_0160;LMJF_04_0170	LMJF_04_0130;LMJF_04_0140 LMJF_04_0150 LMJF_04_0160;LMJF_04_0170	54.041	LmjF.04.0170	x								19.8192	24.2201	22.7103	23.1495	24.5841	21.2239	24.1323	21.3583	22.9191	27.2526	26.0561	22.5371
Surface antigen-like protein	Q9XZY1;LmjF.04.0210:mRNA-p1	Q9XZY1;LmjF.04.0210	LMJF_04_0210	LMJF_04_0210	28.201	LmjF.04.0210	x								23.3655	21.7909	21.1648	22.6332	22.3261	22.908	23.2668	22.7505	26.8888	23.1868	21.4006	26.2173
Uncharacterized protein	Q9XZY4;LmjF.04.0240:mRNA-p1	Q9XZY4;LmjF.04.0240	LMJF_04_0240	LMJF_04_0240	32.074	LmjF.04.0240	x								28.4968	29.0698	28.8044	28.3971	28.4551	28.4099	28.5962	28.4034	29.3795	28.612	28.9078	27.6366
Uncharacterized protein	Q9XZY6;LmjF.04.0260:mRNA-p1	Q9XZY6;LmjF.04.0260	LMJF_04_0260	LMJF_04_0260	28.027	LmjF.04.0260	x								23.5533	24.4169	22.4097	24.3699	24.614	23.7824	25.3224	24.4699	25.9426	25.3453	24.0084	23.3135
Uncharacterized protein	Q9XZY7;LmjF.04.0270:mRNA-p1	Q9XZY7;LmjF.04.0270	LMJF_04_0270	LMJF_04_0270	54.16	LmjF.04.0270	x							x	26.9478	27.7699	27.7475	28.1201	27.5526	27.898	27.8044	27.4411	26.874	26.7719	26.7438	26.3369
Uncharacterized protein	Q9XZY9;LmjF.04.0290:mRNA-p1	Q9XZY9;LmjF.04.0290	LMJF_04_0290	LMJF_04_0290	50.201	LmjF.04.0290	x							x	26.987	26.7886	27.0895	27.3405	27.7502	27.539	27.5428	27.6895	27.8425	27.5623	27.4443	27.1802
Uncharacterized protein	Q9BLQ5;LmjF.04.0300:mRNA-p1	Q9BLQ5;LmjF.04.0300	LMJF_04_0300	LMJF_04_0300	29.914	LmjF.04.0300	x							x	23.6234	24.6404	21.9	24.4835	23.8146	23.8806	24.2768	24.8098	23.633	24.934	22.3573	22.2328
Putative mitochondrial exoribonuclease DSS-1 (EC 3.1.13.1)	Q9XZX1;LmjF.04.0330:mRNA-p1	Q9XZX1;LmjF.04.0330	LMJF_04_0330	LMJF_04_0330	94.001	LmjF.04.0330	x							x	26.0195	24.9524	25.5106	24.7987	25.2507	25.7398	24.9919	24.7721	26.4502	24.7428	25.6378	25.3243
Uncharacterized protein	LmjF.04.0370:mRNA-p1;Q9XZX5	LmjF.04.0370;Q9XZX5	LMJF_04_0370	LMJF_04_0370	21.343	LmjF.04.0370	x								22.5025	24.0072	24.6042	25.0101	24.3079	22.0891	24.7074	25.6249	21.8921	23.0897	22.729	23.1363
Uncharacterized protein	Q9XZX7;LmjF.04.0380:mRNA-p1	Q9XZX7;LmjF.04.0380	LMJF_04_0380	LMJF_04_0380	39.52	LmjF.04.0380	x							x	21.0688	25.0801	22.5613	25.6625	24.7165	23.2994	24.9851	24.7041	24.9621	24.9229	23.7825	23.1606
Anaphase promoting complex, subunit 10-like protein	Q9U198;LmjF.04.0400:mRNA-p1	Q9U198;LmjF.04.0400	LMJF_04_0400	LMJF_04_0400	36.28	LmjF.04.0400		x							22.0817	23.0634	22.3142	24.1009	22.6507	23.474	22.6853	21.8915	22.1416	22.8953	21.5277	23.0297
Uncharacterized protein	O97220;LmjF.04.0420:mRNA-p1	O97220;LmjF.04.0420	LMJF_04_0420	LMJF_04_0420	39.259	LmjF.04.0420	x								27.4349	29.6214	28.4541	30.3558	29.5797	28.9157	29.855	30.2055	30.3643	29.4066	30.0084	29.2415
Uncharacterized protein	O97218;LmjF.04.0430:mRNA-p1	O97218;LmjF.04.0430	LMJF_04_0430	LMJF_04_0430	433.3	LmjF.04.0430	x								24.0825	23.8023	24.6872	23.963	24.2438	23.4112	23.971	23.706	23.4615	23.3044	25.1695	23.9042
Adenylosuccinate lyase (ASL) (EC 4.3.2.2) (Adenylosuccinase)	Q9U0T7;LmjF.04.0460:mRNA-p1	Q9U0T7;LmjF.04.0460	LMJF_04_0460	LMJF_04_0460	53.711	LmjF.04.0460	x								27.9927	29.7244	27.5342	30.1866	30.2515	30.2138	29.948	30.3403	30.476	29.9882	30.5215	30.0396
Uncharacterized protein	O97206;LmjF.04.0490:mRNA-p1	O97206;LmjF.04.0490	LMJF_04_0490	LMJF_04_0490	34.078	LmjF.04.0490	x								29.9617	28.7	28.9424	28.8204	28.6729	27.7935	28.6254	28.2959	28.114	28.1742	26.9054	27.5356
Uncharacterized protein	O97205;LmjF.04.0500:mRNA-p1	O97205;LmjF.04.0500	LMJF_04_0500	LMJF_04_0500	309.44	LmjF.04.0500	x								27.9565	26.8486	26.74	26.8112	26.4673	26.9506	26.9605	26.358	26.9231	25.4097	25.7742	26.0049
Putative huntingtin interacting protein (HIP)	O97203;LmjF.04.0520:mRNA-p1	O97203;LmjF.04.0520	LMJF_04_0520	LMJF_04_0520	116.17	LmjF.04.0520	x								26.4313	24.6319	24.7579	24.8638	24.589	23.9033	24.3104	23.9377	26.2471	25.0873	25.039	25.8752
Uncharacterized protein	LmjF.04.0530.1:mRNA-p1;O97202;LmjF.04.0530.2:mRNA-p1	LmjF.04.0530.1;O97202;LmjF.04.0530.2	LMJF_04_0530	LMJF_04_0530	35.995	LmjF.04.0530	x								24.1325	26.1675	26.2682	25.723	26.6792	25.6138	26.0208	26.0738	26.2508	26.7117	26.6855	26.1829
Uncharacterized protein	O97200;LmjF.04.0550:mRNA-p1	O97200;LmjF.04.0550	LMJF_04_0550	LMJF_04_0550	167.44	LmjF.04.0550	x							x	28.2665	28.6901	28.62	28.9808	29.0205	28.9725	28.6774	28.8121	28.8037	28.5053	29.1487	28.9679
Putative tyrosine phosphatase (EC 3.1.3.48)	Q95Z86;LmjF.04.0560:mRNA-p1	Q95Z86;LmjF.04.0560	LMJF_04_0560	LMJF_04_0560	31.811	LmjF.04.0560	x								23.5148	24.7399	23.1739	25.7579	24.3318	25.0292	25.133	24.4478	25.9133	25.3707	24.9409	24.9494
Uncharacterized protein	Q95Z85;LmjF.04.0570:mRNA-p1	Q95Z85;LmjF.04.0570	LMJF_04_0570	LMJF_04_0570	163.67	LmjF.04.0570			x						22.9297	22.3432	23.8849	23.4936	23.9893	23.3932	22.3281	22.3058	24.8607	22.2777	23.1138	23.2561
Spermidine synthase (EC 2.5.1.16)	Q95Z84;LmjF.04.0580:mRNA-p1	Q95Z84;LmjF.04.0580	LMJF_04_0580	LMJF_04_0580	32.883	LmjF.04.0580	x								28.21	29.8589	29.9908	30.0534	29.5802	28.7418	28.5754	29.7665	30.5534	29.5384	29.6616	28.6847
Uncharacterized protein	Q9NED9;LmjF.04.0630:mRNA-p1	Q9NED9;LmjF.04.0630	LMJF_04_0630	LMJF_04_0630	23.385	LmjF.04.0630	x							x	27.1683	23.7255	26.0289	27.5641	25.9767	27.7994	25.6042	26.112	26.1754	26.3239	22.4838	25.6971
Uncharacterized protein	Q9NED6;LmjF.04.0660:mRNA-p1;Q9NED5;LmjF.04.0670:mRNA-p1	Q9NED6;LmjF.04.0660;Q9NED5;LmjF.04.0670	LMJF_04_0660;LMJF_04_0670	LMJF_04_0660;LMJF_04_0670	15.563	LmjF.04.0660	x								23.318	24.856	21.9913	23.0525	22.188	25.0484	22.6983	25.5429	26.5343	24.5695	21.7419	25.2425
Putative ubiquitin-conjugating enzyme e2 (EC 6.3.2.19)	Q9NED4;LmjF.04.0680:mRNA-p1	Q9NED4;LmjF.04.0680	LMJF_04_0680	LMJF_04_0680	17.05	LmjF.04.0680	x								27.5264	29.8711	26.197	29.0304	29.643	29.9694	29.3119	29.4786	30.3825	30.0786	28.3387	27.9197
Uncharacterized protein	Q9NED3;LmjF.04.0690:mRNA-p1	Q9NED3;LmjF.04.0690	LMJF_04_0690	LMJF_04_0690	81.327	LmjF.04.0690	x								24.2119	26.7145	26.6342	26.9725	27.8083	27.5709	27.8923	27.4985	27.5643	27.4554	27.5486	26.8683
Uncharacterized protein	Q9U110;LmjF.04.0710:mRNA-p1	Q9U110;LmjF.04.0710	LMJF_04_0710	LMJF_04_0710	85.992	LmjF.04.0710	x								25.607	25.6693	25.364	25.447	25.8495	25.7373	25.5093	25.3071	25.9136	26.1375	25.7875	25.3209
Uncharacterized protein	LmjF.04.0730:mRNA-p1;O97215	LmjF.04.0730;O97215	LMJF_04_0730	LMJF_04_0730	69.312	LmjF.04.0730	x								24.8994	23.3298	23.9955	24.566	22.0226	25.6952	25.0926	23.6813	25.8931	25.0726	24.4602	24.6562
Uncharacterized protein	O97214;LmjF.04.0740:mRNA-p1	O97214;LmjF.04.0740	LMJF_04_0740	LMJF_04_0740	83.886	LmjF.04.0740	x								29.8615	21.9212	27.9026	27.3525	22.4959	27.9388	23.095	28.8801	23.0563	29.1502	28.5167	29.6804
Putative 60S ribosomal protein L10	O97213;LmjF.04.0950:mRNA-p1;LmjF.04.0750:mRNA-p1	O97213;LmjF.04.0950;LmjF.04.0750	LMJF_04_0750 LMJF_04_0950	LMJF_04_0750 LMJF_04_0950	24.557	LmjF.04.0950	x								31.027	33.0176	33.0948	33.071	33.3539	32.7982	32.8518	33.3224	31.8725	32.1396	33.0658	31.9342
Nascent polypeptide associated complex subunit-like protein, copy 1;Nascent polypeptide associated complex subunit-like protein, copy 2	Q9U111;LmjF.04.0770:mRNA-p1;LmjF.04.0760:mRNA-p1;O97212	Q9U111;LmjF.04.0770;LmjF.04.0760;O97212	LMJF_04_0760;LMJF_04_0770	LMJF_04_0760;LMJF_04_0770	18.207	LmjF.04.0770	x								29.9514	31.3114	30.7564	31.2662	31.6317	29.775	30.6025	31.1851	29.9769	30.5081	29.0683	29.7892
Putative heat shock protein	O97211;LmjF.04.0780:mRNA-p1	O97211;LmjF.04.0780	LMJF_04_0780	LMJF_04_0780	61.718	LmjF.04.0780	x								27.5586	25.0595	25.644	22.1778	25.4881	21.552	26.0415	25.3319	27.0171	26.2624	25.4138	26.4069
Uncharacterized protein	O97217;LmjF.04.0790:mRNA-p1	O97217;LmjF.04.0790	LMJF_04_0790	LMJF_04_0790	116.57	LmjF.04.0790	x								23.5552	22.3495	23.944	23.3847	24.4866	23.2984	25.314	23.4292	23.7622	23.6014	23.9278	24.0794
Uncharacterized protein	LmjF.04.0800:mRNA-p1;O97210	LmjF.04.0800;O97210	LMJF_04_0800	LMJF_04_0800	34.106	LmjF.04.0800	x								23.0359	26.9709	24.8722	27.1259	27.7096	26.2679	26.709	26.8347	26.6647	27.7027	26.7365	24.7498
Peptide deformylase (EC 3.5.1.88)	Q9U112;LmjF.04.0820:mRNA-p1	Q9U112;LmjF.04.0820	LMJF_04_0820	LMJF_04_0820	55.091	LmjF.04.0820	x							x	23.785	26.0636	24.157	25.652	25.1676	25.6019	25.127	24.7794	26.1655	22.3141	25.5451	25.2786
Uncharacterized protein	Q9U113;LmjF.04.0830:mRNA-p1	Q9U113;LmjF.04.0830	LMJF_04_0830	LMJF_04_0830	136.11	LmjF.04.0830	x								27.5327	25.4948	26.6443	26.1533	26.8642	26.8482	26.0214	26.3824	27.2515	26.6422	26.6952	26.8603
Uncharacterized protein	Q9U0Z7;LmjF.04.0860:mRNA-p1	Q9U0Z7;LmjF.04.0860	LMJF_04_0860	LMJF_04_0860	45.497	LmjF.04.0860	x							x	23.1719	25.3088	24.0264	25.9842	25.1768	25.5399	25.826	24.9537	25.0495	25.0908	25.0314	23.114
Uncharacterized protein	O97004;LmjF.04.0870:mRNA-p1	O97004;LmjF.04.0870	LMJF_04_0870	LMJF_04_0870	129.12	LmjF.04.0870	x								23.8071	22.8651	23.3247	23.3551	24.9237	23.3625	23.9102	24.0254	23.5615	23.1759	23.144	23.788
Uncharacterized protein	O97005;LmjF.04.0890:mRNA-p1	O97005;LmjF.04.0890	LMJF_04_0890	LMJF_04_0890	141.53	LmjF.04.0890	x								28.9197	27.4619	27.7539	27.3933	28.2744	28.3258	28.296	27.7293	28.8262	28.359	27.9147	28.3784
Uncharacterized protein	O97008;LmjF.04.0910:mRNA-p1	O97008;LmjF.04.0910	LMJF_04_0910	LMJF_04_0910	26.365	LmjF.04.0910	x								24.1193	25.0713	24.4841	25.1535	24.2581	23.864	24.1793	23.7695	23.9089	24.4961	24.8597	24.2895
Uncharacterized protein	LmjF.04.0930:mRNA-p1;Q9NFA5	LmjF.04.0930;Q9NFA5	LMJF_04_0930	LMJF_04_0930	17.192	LmjF.04.0930	x								21.9281	23.2388	23.7184	22.4185	25.2057	22.8701	25.2199	23.727	23.1107	23.8196	24.3507	22.4892
Putative chaperone protein DNAj	O97016;LmjF.04.0940:mRNA-p1	O97016;LmjF.04.0940	LMJF_04_0940	LMJF_04_0940	51.472	LmjF.04.0940	x							x	27.515	29.0614	29.1091	28.6981	28.6372	28.3239	28.7427	28.2509	29.4915	28.7336	27.9411	27.1382
Putative adenylate kinase (EC 2.7.4.3)	Q9U1D3;LmjF.04.0960:mRNA-p1	Q9U1D3;LmjF.04.0960	LMJF_04_0960	LMJF_04_0960	23.397	LmjF.04.0960	x							x	27.3662	29.7838	28.0895	29.6761	30.3518	29.6145	29.7573	29.92	30.0493	30.3235	30.6767	29.578
Uncharacterized protein	LmjF.04.0990:mRNA-p1;Q9NF96	LmjF.04.0990;Q9NF96	LMJF_04_0990	LMJF_04_0990	31.251	LmjF.04.0990	x								29.5281	28.2435	29.1212	28.3835	28.4536	26.9933	27.3387	28.448	28.2574	27.6118	28.4287	29.238
Putative chloride channel protein	Q9NF95;LmjF.04.1000:mRNA-p1	Q9NF95;LmjF.04.1000	LMJF_04_1000	LMJF_04_1000	127.1	LmjF.04.1000	x								27.1555	25.9402	26.5206	26.4211	26.5177	26.136	26.2867	26.1904	26.4591	26.8201	26.8056	26.791
Uncharacterized protein	Q9NF94;LmjF.04.1010:mRNA-p1	Q9NF94;LmjF.04.1010	LMJF_04_1010	LMJF_04_1010	25.768	LmjF.04.1010	x								25.62	25.5996	24.1847	24.845	25.8779	24.8239	25.8542	25.2802	25.9966	25.8539	25.6647	24.4374
Acyltransferase-like protein, copy 1;Acyltransferase-like protein, copy 2	Q9NF90;LmjF.04.1050:mRNA-p1;Q9NF91;LmjF.04.1040:mRNA-p1	Q9NF90;LmjF.04.1050	LMJF_04_1040;LMJF_04_1050	LMJF_04_1040;LMJF_04_1050	39.755	LmjF.04.1050	x								29.8384	28.8725	29.3141	29.0325	28.3379	28.2002	28.2272	28.2627	28.741	28.233	28.3062	28.4043
Uncharacterized protein	Q9NF87;LmjF.04.1080:mRNA-p1	Q9NF87;LmjF.04.1080	LMJF_04_1080	LMJF_04_1080	96.57	LmjF.04.1080	x								28.4919	27.5045	27.8768	27.6991	27.5317	27.287	27.4828	27.4582	26.9727	27.0805	27.5731	27.8377
Uncharacterized protein	LmjF.04.1120:mRNA-p1;O97197	LmjF.04.1120;O97197	LMJF_04_1120	LMJF_04_1120	79.834	LmjF.04.1120	x								27.2679	22.3324	26.5039	25.3586	24.7208	26.0201	24.0958	25.8885	21.6077	26.4766	22.5326	24.8387
Putative cytochrome c oxidase assembly factor (EC 1.9.3.1)	O97196;LmjF.04.1130:mRNA-p1	O97196;LmjF.04.1130	LMJF_04_1130	LMJF_04_1130	34.784	LmjF.04.1130	x							x	26.6324	25.5101	24.497	27.1646	27.0492	26.2251	26.9971	25.7428	27.2791	26.2134	26.7801	26.9478
Uncharacterized protein	O97194;LmjF.04.1150:mRNA-p1	O97194;LmjF.04.1150	LMJF_04_1150	LMJF_04_1150	19.126	LmjF.04.1150	x							x	23.5041	23.5621	23.3465	23.8479	24.0361	22.4818	22.5671	22.9981	23.7688	22.5071	23.5631	23.9189
FBP protein (EC 3.1.3.11)	O97193;LmjF.04.1160:mRNA-p1	O97193;LmjF.04.1160	FBP LMJF_04_1160	LMJF_04_1160	38.826	LmjF.04.1160	x								30.8251	30.4551	30.909	30.4162	30.6845	30.688	30.4302	30.5846	30.4523	30.1691	30.7456	30.4433
Putative RNA-binding protein	O97003;LmjF.04.1170:mRNA-p1	O97003;LmjF.04.1170	LMJF_04_1170	LMJF_04_1170	34.519	LmjF.04.1170	x								28.59	29.3396	29.5219	29.704	29.3627	28.9215	29.5611	29.4487	29.7691	29.1334	29.1157	29.8563
Uncharacterized protein	O97002;LmjF.04.1180:mRNA-p1	O97002;LmjF.04.1180	LMJF_04_1180	LMJF_04_1180	264.21	LmjF.04.1180	x								26.8169	25.1049	25.6839	25.5058	25.316	24.3637	25.014	25.4292	26.7394	25.052	26.4288	26.2352
Putative tRNA nucleotidyltransferase (EC 2.7.7.25)	O97001;LmjF.04.1190:mRNA-p1	O97001;LmjF.04.1190	LMJF_04_1190	LMJF_04_1190	58.329	LmjF.04.1190	x							x	27.9847	27.7892	27.5587	27.7565	28.022	28.1034	27.314	27.4554	28.4235	27.9747	27.637	27.7614
Uncharacterized protein	O96998;LmjF.04.1220:mRNA-p1	O96998;LmjF.04.1220	LMJF_04_1220	LMJF_04_1220	120.94	LmjF.04.1220	x								28.6061	27.1414	27.2772	27.0517	27.439	27.8109	27.6607	27.1431	27.4033	27.9058	27.1362	27.1107
Actin	Q9U1E8;LmjF.04.1230:mRNA-p1	Q9U1E8;LmjF.04.1230	ACT LMJF_04_1230	LMJF_04_1230	42.019	LmjF.04.1230	x							x	31.9133	32.2853	32.3393	32.0344	32.5427	32.3622	32.1825	32.0138	33.4521	32.5898	32.4132	32.4517
Uncharacterized protein	Q4QJK2;LmjF.05.0010:mRNA-p1	Q4QJK2;LmjF.05.0010	LMJF_05_0010	LMJF_05_0010	104.73	LmjF.05.0010	x								23.5306	21.7358	23.6217	23.7399	24.3286	24.0092	23.9197	23.9399	25.9382	24.5267	24.6074	24.5295
Putative ras-like small GTPases	Q4QJK0;LmjF.05.0030:mRNA-p1	Q4QJK0;LmjF.05.0030	LMJF_05_0030	LMJF_05_0030	21.714	LmjF.05.0030	x								27.7925	30.0908	28.0699	30.7279	30.469	30.1891	30.2774	29.7529	30.4658	29.674	29.7295	29.9103
Uncharacterized protein	Q4QJJ8;LmjF.05.0050:mRNA-p1	Q4QJJ8;LmjF.05.0050	LMJF_05_0050	LMJF_05_0050	94.003	LmjF.05.0050	x								27.2981	27.1674	26.9207	26.3249	27.2158	27.1068	27.5477	26.8635	27.6046	27.5068	27.5436	26.804
Major vault protein	Q4QJJ7;LmjF.05.0060:mRNA-p1	Q4QJJ7;LmjF.05.0060	LMJF_05_0060	LMJF_05_0060	93.3	LmjF.05.0060	x								28.4927	27.6808	27.2507	27.8056	27.922	27.9778	27.6455	27.4309	28.8948	28.5693	28.2717	28.6978
Dynein light chain	Q4QJJ6;LmjF.05.0070:mRNA-p1	Q4QJJ6;LmjF.05.0070	LMJF_05_0070	LMJF_05_0070	10.647	LmjF.05.0070		x							22.2119	26.271	21.562	25.8335	25.0086	25.6127	23.3316	25.3056	21.6414	21.751	23.7888	22.2817
Uncharacterized protein	Q4QJJ5;LmjF.05.0080:mRNA-p1	Q4QJJ5;LmjF.05.0080	LMJF_05_0080	LMJF_05_0080	21.908	LmjF.05.0080	x								25.9723	23.4313	25.0645	24.6567	25.2438	23.7405	23.3901	24.7741	23.1526	23.5328	24.6201	24.5014
Putative NUDIX hydrolase dihydroneopterin triphosphate pyrophosphohydrolase/hydrolase (EC 3.6.1.-)	Q4QJJ4;LmjF.05.0090:mRNA-p1	Q4QJJ4;LmjF.05.0090	LMJF_05_0090	LMJF_05_0090	20.372	LmjF.05.0090	x								26.0671	27.2502	26.1348	28.273	27.6036	26.8648	27.7655	27.7609	28.2942	28.3652	27.7142	27.158
Serine/threonine-protein phosphatase (EC 3.1.3.16)	Q4QJJ3;LmjF.05.0100:mRNA-p1	Q4QJJ3;LmjF.05.0100	LMJF_05_0100	LMJF_05_0100	71.711	LmjF.05.0100	x								30.4571	30.9334	30.4982	30.5873	30.7778	30.803	31.0054	30.6753	31.1887	31.5362	31.2813	31.1185
Uncharacterized protein	Q4QJJ2;LmjF.05.0110:mRNA-p1	Q4QJJ2;LmjF.05.0110	LMJF_05_0110	LMJF_05_0110	13.946	LmjF.05.0110	x								22.2153	22.0787	21.2178	24.2311	23.805	21.8671	21.1188	23.4326	23.9191	21.6134	21.9761	21.8694
Uncharacterized protein	Q4QJJ1;LmjF.05.0120:mRNA-p1	Q4QJJ1;LmjF.05.0120	LMJF_05_0120	LMJF_05_0120	37.766	LmjF.05.0120	x								25.0239	24.6324	24.9414	24.8685	24.712	24.3576	25.5173	25.138	25.6513	22.2234	25.4804	25.4524
Uncharacterized protein	Q4QJJ0;LmjF.05.0130:mRNA-p1	Q4QJJ0;LmjF.05.0130	LMJF_05_0130	LMJF_05_0130	47.959	LmjF.05.0130	x								24.537	25.4411	25.3983	25.6946	24.6321	25.3693	25.1755	25.5465	24.6293	25.4659	24.9373	25.3042
Putative nucleolar RNA helicase II	Q4QJI9;LmjF.05.0140:mRNA-p1	Q4QJI9;LmjF.05.0140	LMJF_05_0140	LMJF_05_0140	73.382	LmjF.05.0140	x								30.4442	30.7224	30.5047	30.6684	30.3137	29.8852	30.2376	30.1416	29.6379	29.8541	29.7626	30.1396
Uncharacterized protein	Q4QJI8;LmjF.05.0150:mRNA-p1	Q4QJI8;LmjF.05.0150	LMJF_05_0150	LMJF_05_0150	46.846	LmjF.05.0150	x								24.5213	25.9141	25.9113	26.1443	26.7251	26.5458	26.6108	27.0325	26.4397	27.3407	26.4009	26.4277
Uncharacterized protein	Q4QJI6;LmjF.05.0170:mRNA-p1	Q4QJI6;LmjF.05.0170	LMJF_05_0170	LMJF_05_0170	80.172	LmjF.05.0170	x								24.1481	23.8595	22.8945	22.5919	24.018	22.5828	21.5909	22.5201	22.9838	22.9841	23.2336	23.7493
Dihydrolipoamide acetyltransferase component of pyruvate dehydrogenase complex (EC 2.3.1.-)	Q4QJI5;LmjF.05.0180:mRNA-p1	Q4QJI5;LmjF.05.0180	LMJF_05_0180	LMJF_05_0180	50.188	LmjF.05.0180	x							x	28.5217	28.1488	28.3948	28.5692	27.871	27.7829	27.8202	28.0905	28.5434	28.5248	28.521	28.3318
Uncharacterized protein	Q4QJI4;LmjF.05.0190:mRNA-p1	Q4QJI4;LmjF.05.0190	LMJF_05_0190	LMJF_05_0190	38.582	LmjF.05.0190	x								24.3218	27.8068	25.189	27.6699	28.1556	25.9287	26.673	26.6486	25.8978	26.9108	27.0881	24.8175
Uncharacterized protein	Q4QJI3;LmjF.05.0200:mRNA-p1	Q4QJI3;LmjF.05.0200	LMJF_05_0200	LMJF_05_0200	88.462	LmjF.05.0200	x								29.048	28.2109	28.3828	28.5409	28.1536	27.8119	28.2916	27.6819	28.2167	27.3198	27.3035	27.1551
Dual specificity phosphatase-like protein (EC 3.1.3.48)	LmjF.05.0220:mRNA-p1;Q4QJI1	LmjF.05.0220;Q4QJI1	LMJF_05_0220	LMJF_05_0220	93.069	LmjF.05.0220	x								24.3707	22.6102	23.3728	23.5965	23.7322	23.0347	23.1802	22.7212	24.0844	22.7126	24.2098	23.1011
Putative hydrogenase	Q4QJI0;LmjF.05.0230:mRNA-p1	Q4QJI0;LmjF.05.0230	LMJF_05_0230	LMJF_05_0230	67.151	LmjF.05.0230	x								26.0161	24.5043	25.0907	23.3304	25.1955	25.6453	25.8053	24.7443	26.3061	27.0961	25.5761	25.5832
Putative viscerotropic leishmaniasis antigen	Q4QJH9;LmjF.05.0240:mRNA-p1	Q4QJH9;LmjF.05.0240	LMJF_05_0240	LMJF_05_0240	135.98	LmjF.05.0240	x								26.7956	26.2244	25.0182	25.3945	25.4205	26.5845	26.5601	25.9017	25.9518	26.4642	26.0729	27.2419
Uncharacterized protein	Q4QJH7;LmjF.05.0260:mRNA-p1	Q4QJH7;LmjF.05.0260	LMJF_05_0260	LMJF_05_0260	42.892	LmjF.05.0260	x								26.988	25.9327	26.2448	25.3424	26.8583	26.8658	26.8221	26.7579	27.7982	27.3585	26.8423	26.766
Uncharacterized protein	Q4QJH6;LmjF.05.0270:mRNA-p1	Q4QJH6;LmjF.05.0270	LMJF_05_0270	LMJF_05_0270	35.276	LmjF.05.0270	x								22.1633	23.6845	25.6903	25.9322	24.7041	23.3774	25.0827	26.2139	23.9831	23.7198	25.9032	25.0211
Uncharacterized protein	Q4QJH5;LmjF.05.0280:mRNA-p1	Q4QJH5;LmjF.05.0280	LMJF_05_0280	LMJF_05_0280	25.167	LmjF.05.0280	x							x	25.1487	24.8925	24.8141	25.9496	24.3363	23.9421	24.5845	25.1393	24.3432	24.8474	27.683	26.1833
Glutaredoxin-like protein	Q4QJH1;LmjF.05.0310:mRNA-p1	Q4QJH1;LmjF.05.0310	LMJF_05_0310	LMJF_05_0310	19.668	LmjF.05.0310	x							x	22.0537	25.2834	21.776	25.6878	25.4757	24.9825	25.7265	25.1288	22.4372	22.6233	23.658	21.6332
Uncharacterized protein	Q4QJG8;LmjF.05.0340:mRNA-p1	Q4QJG8;LmjF.05.0340	LMJF_05_0340	LMJF_05_0340	40.908	LmjF.05.0340	x							x	27.1509	28.1149	28.0164	28.155	27.6648	28.3049	27.2881	27.336	27.048	27.8294	27.2326	26.6671
Trypanothione reductase (EC 1.8.1.12)	Q4QJG7;LmjF.05.0350:mRNA-p1	Q4QJG7;LmjF.05.0350	TRYR LMJF_05_0350	LMJF_05_0350	53.144	LmjF.05.0350	x							x	29.6948	31.7971	31.0163	31.8547	30.9292	30.3351	30.3566	30.4774	31.2497	30.2596	32.3419	31.4504
Putative ATP-dependent RNA helicase	Q4QJG6;LmjF.05.0360:mRNA-p1	Q4QJG6;LmjF.05.0360	LMJF_05_0360	LMJF_05_0360	66.776	LmjF.05.0360	x								26.698	26.9849	27.3978	27.2746	26.6081	26.3865	26.3748	26.4086	26.4809	25.6146	26.6098	26.1072
Putative microtubule-associated protein	Q4QJG4;LmjF.05.0380:mRNA-p1	Q4QJG4;LmjF.05.0380	LMJF_05_0380	LMJF_05_0380	206.84	LmjF.05.0380	x							x	34.6362	33.1984	33.0296	33.1166	33.9848	33.6134	34.1996	33.9182	34.8495	34.8772	34.1671	33.9044
Uncharacterized protein	Q4QJG3;LmjF.05.0390:mRNA-p1	Q4QJG3;LmjF.05.0390	LMJF_05_0390	LMJF_05_0390	77.199	LmjF.05.0390	x								27.1367	26.9208	27.3784	27.112	26.9575	26.6935	26.4848	26.2244	26.8572	27.0157	26.8089	26.5274
Structural maintenance of chromosomes protein	Q4QJG2;LmjF.05.0400:mRNA-p1	Q4QJG2;LmjF.05.0400	LMJF_05_0400	LMJF_05_0400	136.26	LmjF.05.0400	x								25.8039	26.4029	27.1162	26.5056	26.8359	26.6861	26.4317	26.8495	27.439	27.6329	27.1284	26.219
Uncharacterized protein	Q4QJG1;LmjF.05.0410:mRNA-p1	Q4QJG1;LmjF.05.0410	LMJF_05_0410	LMJF_05_0410	99.158	LmjF.05.0410	x								26.5276	25.0022	25.5009	25.6448	26.0318	26.4654	25.9176	24.695	27.7411	26.6126	26.0311	26.673
Uncharacterized protein	Q4QJF9;LmjF.05.0430:mRNA-p1	Q4QJF9;LmjF.05.0430	LMJF_05_0430	LMJF_05_0430	72.608	LmjF.05.0430	x							x	23.2982	22.6705	23.5891	23.5915	23.8806	23.1844	23.8448	23.1546	23.6241	25.1568	24.9933	24.3784
Uncharacterized protein	Q4QJF7;LmjF.05.0450:mRNA-p1	Q4QJF7;LmjF.05.0450	LMJF_05_0450	LMJF_05_0450	22.365	LmjF.05.0450	x								27.032	30.3082	29.6916	29.8726	29.3708	30.0904	30.0419	29.4752	29.9986	29.0167	29.6418	29.451
Nucleolar GTP-binding protein 2	Q4QJF6;LmjF.05.0460:mRNA-p1	Q4QJF6;LmjF.05.0460	LMJF_05_0460	LMJF_05_0460	71.437	LmjF.05.0460	x							x	30.4454	29.7707	29.8703	29.8273	29.3814	29.4529	29.5044	29.1014	28.7806	28.2834	29.1683	28.6242
Monocarboxylate transporter-like protein	Q4QJF4;LmjF.05.0480:mRNA-p1	Q4QJF4;LmjF.05.0480	LMJF_05_0480	LMJF_05_0480	61.489	LmjF.05.0480	x								26.3464	25.8543	23.5622	22.9454	25.613	26.5026	25.6295	24.3723	25.2039	24.8846	23.207	22.2686
Uncharacterized protein	Q4QJF3;LmjF.05.0490:mRNA-p1	Q4QJF3;LmjF.05.0490	LMJF_05_0490	LMJF_05_0490	29.075	LmjF.05.0490	x							x	27.0409	27.5735	26.7773	27.3493	27.1041	27.2995	27.7352	27.3377	27.8532	26.5454	22.5606	26.6887
ATPase alpha subunit (EC 3.6.3.14)	Q4QJF1;LmjF.05.0510:mRNA-p1;LmjF.05.0500:mRNA-p1	Q4QJF1;LmjF.05.0510;LmjF.05.0500	LMJF_05_0500 LMJF_05_0510	LMJF_05_0500 LMJF_05_0510	62.548	LmjF.05.0510	x							x	34.3163	34.0584	34.3029	33.9407	33.6768	33.6872	33.6565	33.45	33.5102	33.6551	33.7431	33.7624
Nuclear receptor binding factor-like protein	Q4QJF0;LmjF.05.0520:mRNA-p1	Q4QJF0;LmjF.05.0520	LMJF_05_0520	LMJF_05_0520	35.886	LmjF.05.0520	x							x	25.0029	26.1271	25.042	24.3752	25.498	26.1694	25.6146	25.2499	27.079	27.0207	25.3118	26.2378
Kinetoplast-associated protein-like protein	Q4QJE9;LmjF.05.0530:mRNA-p1	Q4QJE9;LmjF.05.0530	LMJF_05_0530	LMJF_05_0530	214.06	LmjF.05.0530	x								27.3241	25.8771	26.0745	25.7363	26.5199	26.2503	26.4072	25.9528	26.8446	25.9584	26.1789	26.7768
Uncharacterized protein	Q4QJE8;LmjF.05.0540:mRNA-p1	Q4QJE8;LmjF.05.0540	LMJF_05_0540	LMJF_05_0540	14.108	LmjF.05.0540	x								23.7759	26.4416	25.6611	26.435	25.1669	25.912	26.3252	27.1076	25.4813	26.9895	25.9514	25.469
Putative cdc2-related kinase	LmjF.05.0550:mRNA-p1;Q4QJE7	LmjF.05.0550;Q4QJE7	LMJF_05_0550	LMJF_05_0550	37.988	LmjF.05.0550	x							x	25.0508	25.8956	25.8625	25.8791	26.3673	25.5651	25.8442	26.1516	26.2671	25.9335	25.7568	26.2859
Uncharacterized protein	Q4QJE6;LmjF.05.0560:mRNA-p1	Q4QJE6;LmjF.05.0560	LMJF_05_0560	LMJF_05_0560	44.681	LmjF.05.0560	x								27.2559	26.9351	27.6591	27.4985	26.7282	27.3047	27.3473	27.2515	28.0426	27.6739	28.0911	28.2782
Uncharacterized protein	Q4QJE5;LmjF.05.0570:mRNA-p1	Q4QJE5;LmjF.05.0570	LMJF_05_0570	LMJF_05_0570	46.58	LmjF.05.0570	x							x	23.9949	25.7587	26.1366	26.9763	26.156	26.3372	25.8432	25.8717	27.5335	27.0757	26.9808	26.7239
Uncharacterized protein	Q4QJE4;LmjF.05.0580:mRNA-p1	Q4QJE4;LmjF.05.0580	LMJF_05_0580	LMJF_05_0580	87.304	LmjF.05.0580	x								28.2439	27.4615	28.117	27.697	28.0614	27.4639	27.1829	27.6335	26.8078	28.409	28.4001	28.6731
Putative ATP-dependent RNA helicase	Q4QJE3;LmjF.05.0590:mRNA-p1	Q4QJE3;LmjF.05.0590	LMJF_05_0590	LMJF_05_0590	105.9	LmjF.05.0590	x								27.2888	27.3115	26.9352	26.9837	26.9657	26.0903	26.2999	26.7204	26.7394	26.6847	27.4777	27.7775
Uncharacterized protein	Q4QJE2;LmjF.05.0600:mRNA-p1	Q4QJE2;LmjF.05.0600	LMJF_05_0600	LMJF_05_0600	96.229	LmjF.05.0600	x								26.1748	25.9747	26.5713	26.0569	26.4587	26.3207	26.0724	26.284	26.2877	27.026	26.5177	26.1377
Uncharacterized protein	LmjF.05.0610:mRNA-p1;Q4QJE1	LmjF.05.0610;Q4QJE1	LMJF_05_0610	LMJF_05_0610	102.71	LmjF.05.0610	x								27.8209	26.5852	26.9135	26.7863	27.0506	27.0577	26.9936	26.323	27.4574	27.807	26.7796	27.9992
Uncharacterized protein	Q4QJE0;LmjF.05.0620:mRNA-p1	Q4QJE0;LmjF.05.0620	LMJF_05_0620	LMJF_05_0620	91.43	LmjF.05.0620	x								23.512	22.9205	23.3931	23.168	22.5474	24.2374	22.194	23.3918	23.9644	23.8974	23.8488	24.1533
Putative kinesin (EC 3.6.4.4)	Q4QJD9;LmjF.05.0630:mRNA-p1	Q4QJD9;LmjF.05.0630	LMJF_05_0630	LMJF_05_0630	130.56	LmjF.05.0630	x								24.724	23.0054	21.8625	22.6696	23.0451	24.0864	22.5747	23.4684	22.0424	23.5725	22.6611	23.2448
Uncharacterized protein	Q4QJD8;LmjF.05.0640:mRNA-p1	Q4QJD8;LmjF.05.0640	LMJF_05_0640	LMJF_05_0640	197.73	LmjF.05.0640	x								28.1359	27.0073	27.0738	27.1079	28.1867	28.1013	27.8295	27.6572	28.5285	28.1655	28.0651	27.7133
Nitroreductase-like protein	Q4QJD6;LmjF.05.0660:mRNA-p1	Q4QJD6;LmjF.05.0660	LMJF_05_0660	LMJF_05_0660	34.672	LmjF.05.0660	x							x	24.8115	26.1822	25.7961	25.757	25.3589	25.2937	24.792	24.7637	24.6722	25.3056	25.7311	26.5203
Sre-2/carboxylate carrier-like protein	Q4QJD4;LmjF.05.0680:mRNA-p1	Q4QJD4;LmjF.05.0680	LMJF_05_0680	LMJF_05_0680	37.885	LmjF.05.0680	x							x	27.6871	27.1685	27.5731	27.7285	27.1209	26.9747	26.8237	25.9306	28.1193	28.19	27.5509	27.9964
Uncharacterized protein	Q4QJD2;LmjF.05.0700:mRNA-p1	Q4QJD2;LmjF.05.0700	LMJF_05_0700	LMJF_05_0700	180.18	LmjF.05.0700	x								25.8538	23.6427	23.7972	23.4188	23.9142	23.6561	23.8479	22.6178	25.2856	25.0532	23.7876	24.4227
Putative CYC2-like cyclin	Q4QJD1;LmjF.05.0710:mRNA-p1	Q4QJD1;LmjF.05.0710	LMJF_05_0710	LMJF_05_0710	149.62	LmjF.05.0710	x								26.5797	25.4104	25.5704	24.8744	25.1045	24.6575	25.4691	24.8618	26.0683	25.7607	24.9206	25.1661
Phophatase-like protein	Q4QJD0;LmjF.05.0720:mRNA-p1	Q4QJD0;LmjF.05.0720	LMJF_05_0720	LMJF_05_0720	139.44	LmjF.05.0720	x								24.1786	21.0693	21.6875	23.2322	22.2636	23.2188	22.4098	21.9059	22.0011	21.9283	22.4364	22.0979
Uncharacterized protein	Q4QJC9;LmjF.05.0730:mRNA-p1	Q4QJC9;LmjF.05.0730	LMJF_05_0730	LMJF_05_0730	79.487	LmjF.05.0730	x								25.5587	26.1108	26.3172	25.4572	25.9461	25.442	26.1723	26.4393	27.5974	26.7768	26.6816	27.0025
Uncharacterized protein	Q4QJC8;LmjF.05.0740:mRNA-p1	Q4QJC8;LmjF.05.0740	LMJF_05_0740	LMJF_05_0740	39.152	LmjF.05.0740	x								28.0352	28.8372	27.0087	28.832	28.8901	28.5245	28.5691	28.8013	29.4423	29.4297	29.3975	28.8549
Uncharacterized protein	Q4QJC7;LmjF.05.0750:mRNA-p1	Q4QJC7;LmjF.05.0750	LMJF_05_0750	LMJF_05_0750	90.588	LmjF.05.0750	x							x	28.4643	27.6258	27.5575	27.6242	27.6521	27.4235	27.2592	26.8266	27.7713	27.3043	27.1429	27.4317
Kinesin-like protein	Q4QJC6;LmjF.05.0760:mRNA-p1	Q4QJC6;LmjF.05.0760	LMJF_05_0760	LMJF_05_0760	132.2	LmjF.05.0760	x								23.0464	21.1198	21.9345	21.7371	23.4154	23.8847	24.3331	23.6175	24.4508	23.3436	24.2729	25.0937
Uncharacterized protein	Q4QJC4;LmjF.05.0780:mRNA-p1	Q4QJC4;LmjF.05.0780	LMJF_05_0780	LMJF_05_0780	16.86	LmjF.05.0780	x							x	24.6954	25.9038	26.5899	27.5138	25.0429	25.5614	22.7367	26.1467	22.3065	22.0385	25.6441	24.959
Uncharacterized protein	Q4QJC3;LmjF.05.0790:mRNA-p1	Q4QJC3;LmjF.05.0790	LMJF_05_0790	LMJF_05_0790	42.619	LmjF.05.0790	x							x	23.1462	26.384	26.8383	26.0756	25.7674	25.7356	25.7163	25.2563	26.9393	26.8906	26.6942	26.1158
MYND zinc finger (ZnF) domain-like protein	Q4QJC2;LmjF.05.0800:mRNA-p1	Q4QJC2;LmjF.05.0800	LMJF_05_0800	LMJF_05_0800	47.732	LmjF.05.0800	x								28.3241	27.9534	28.2838	28.3223	28.0523	27.7404	27.7998	27.9051	29.2412	28.7247	28.3729	28.5588
Uncharacterized protein	Q4QJC0;LmjF.05.0820:mRNA-p1	Q4QJC0;LmjF.05.0820	LMJF_05_0820	LMJF_05_0820	101.85	LmjF.05.0820	x								28.0993	28.0795	27.4501	27.7409	27.4036	27.9955	27.2737	26.6736	27.0634	27.8761	27.6355	27.5538
S-methyl-5'-thioadenosine phosphorylase (EC 2.4.2.28) (5'-methylthioadenosine phosphorylase) (MTA phosphorylase) (MTAP) (MTAPase)	Q4QJB9;LmjF.05.0830:mRNA-p1	Q4QJB9;LmjF.05.0830	LMJF_05_0830	LMJF_05_0830	33.409	LmjF.05.0830	x								29.0375	30.6711	30.2105	30.0339	30.8141	30.4627	30.2107	30.2261	30.3292	30.2484	30.8014	30.1848
Uncharacterized protein	Q4QJB7;LmjF.05.0850:mRNA-p1	Q4QJB7;LmjF.05.0850	LMJF_05_0850	LMJF_05_0850	68.345	LmjF.05.0850	x								27.8094	27.6362	27.8924	27.2605	27.6719	27.6093	27.9611	27.5679	28.7164	28.2667	28.0268	27.2927
Uncharacterized protein	Q4QJB6;LmjF.05.0860:mRNA-p1	Q4QJB6;LmjF.05.0860	LMJF_05_0860	LMJF_05_0860	18.07	LmjF.05.0860	x							x	23.6461	26.7327	20.6221	26.1418	25.3072	23.9389	26.9518	26.0188	24.4016	25.3485	24.0344	22.5396
Uncharacterized protein	Q4QJB5;LmjF.05.0870:mRNA-p1	Q4QJB5;LmjF.05.0870	LMJF_05_0870	LMJF_05_0870	203.1	LmjF.05.0870	x								26.8472	25.4125	25.6427	25.3698	25.7603	25.5977	25.4753	25.483	27.0328	26.1645	26.0871	26.5426
Uncharacterized protein	Q4QJB4;LmjF.05.0880:mRNA-p1	Q4QJB4;LmjF.05.0880	LMJF_05_0880	LMJF_05_0880	22.512	LmjF.05.0880	x							x	26.3655	27.6564	25.5517	28.2614	28.0844	27.9435	28.1056	28.2328	27.2743	27.3222	27.1392	26.5294
Uncharacterized protein	Q4QJB3;LmjF.05.0890:mRNA-p1	Q4QJB3;LmjF.05.0890	LMJF_05_0890	LMJF_05_0890	208.49	LmjF.05.0890	x								29.1463	28.7825	29.2892	29.0853	28.9935	28.3676	28.5628	28.764	28.9261	29.036	29.3303	29.2359
Uncharacterized protein	Q4QJB1;LmjF.05.0910:mRNA-p1	Q4QJB1;LmjF.05.0910	LMJF_05_0910	LMJF_05_0910	117.19	LmjF.05.0910	x								22.0427	22.9271	23.8992	24.3704	24.0873	22.9496	23.9572	24.5911	23.8072	24.3629	24.867	24.2011
Putative paraflagellar rod protein	Q4QJB0;LmjF.05.0920:mRNA-p1	Q4QJB0;LmjF.05.0920	LMJF_05_0920	LMJF_05_0920	120.99	LmjF.05.0920	x								27.1248	26.824	26.7085	26.8726	27.977	28.1558	27.4161	27.4057	28.3894	28.2341	27.5472	27.4246
Putative ubiquitin-conjugating enzyme (EC 6.3.2.19)	Q4QJA9;LmjF.05.0930:mRNA-p1	Q4QJA9;LmjF.05.0930	LMJF_05_0930	LMJF_05_0930	49.123	LmjF.05.0930	x								23.8553	24.1997	25.0225	25.0646	24.0897	23.3026	23.939	23.9736	23.6819	25.0799	25.3071	24.4016
Uncharacterized protein	Q4QJA8;LmjF.05.0940:mRNA-p1	Q4QJA8;LmjF.05.0940	LMJF_05_0940	LMJF_05_0940	136.1	LmjF.05.0940	x								25.4299	24.8512	25.1211	24.7171	25.5019	25.224	24.5112	25.4324	26.1541	25.5703	25.985	25.5814
Putative glutaminyl cyclase (EC 2.3.2.5)	Q4QJA7;LmjF.05.0950:mRNA-p1	Q4QJA7;LmjF.05.0950	LMJF_05_0950	LMJF_05_0950	101.79	LmjF.05.0950	x							x	27.2988	26.8134	27.0893	27.2311	27.113	26.874	27.1124	27.0261	26.6298	27.3506	27.3538	27.484
Dipeptidyl peptidase 3 (EC 3.4.14.4) (Dipeptidyl aminopeptidase III) (Dipeptidyl peptidase III)	Q4QJA6;LmjF.05.0960:mRNA-p1	Q4QJA6;LmjF.05.0960	LMJF_05_0960	LMJF_05_0960	75.967	LmjF.05.0960	x								31.9942	32.5205	32.5839	32.6279	33.183	32.7833	33.0472	33.1769	31.7629	32.071	32.7304	32.8249
3-mercaptopyruvate sulfurtransferase (EC 2.8.1.2) (Mercaptopyruvate sulfurtransferase)	Q7K9G0;LmjF.05.0970:mRNA-p1	Q7K9G0;LmjF.05.0970	MST LMJF_05_0970	LMJF_05_0970	40.154	LmjF.05.0970	x								28.4328	26.5689	27.9853	27.412	28.2641	27.844	28.3842	27.6533	29.3925	28.5939	28.3957	27.798
NADH dehydrogenase [ubiquinone] flavoprotein 1, mitochondrial (EC 1.6.5.3) (EC 1.6.99.3)	Q4QJA4;LmjF.05.0980:mRNA-p1	Q4QJA4;LmjF.05.0980	LMJF_05_0980	LMJF_05_0980	54.517	LmjF.05.0980	x							x	26.0472	25.4565	26.2137	26.1088	26.5783	26.9622	26.7117	26.4036	26.2302	26.5686	25.8953	25.9132
Methyltransferase-like protein	Q4QJA1;LmjF.05.1010:mRNA-p1	Q4QJA1;LmjF.05.1010	LMJF_05_1010	LMJF_05_1010	67.244	LmjF.05.1010		x							23.0949	24.061	23.6171	23.623	23.784	21.7556	22.8332	23.2275	22.7465	22.5679	22.6569	22.4327
Uncharacterized protein	Q4QJA0;LmjF.05.1020:mRNA-p1	Q4QJA0;LmjF.05.1020	LMJF_05_1020	LMJF_05_1020	104.62	LmjF.05.1020	x							x	27.5965	27.365	26.8467	27.2954	28.0872	27.8672	27.8724	27.374	28.2078	28.3121	27.4188	27.7998
Uncharacterized protein	Q4QJ99;LmjF.05.1030:mRNA-p1	Q4QJ99;LmjF.05.1030	LMJF_05_1030	LMJF_05_1030	16.24	LmjF.05.1030	x							x	27.2064	27.6455	25.9216	26.1504	28.1045	28.0829	28.4353	27.7938	27.7766	27.2157	26.3231	27.1705
Stomatin-like protein	Q4QJ98;LmjF.05.1040:mRNA-p1	Q4QJ98;LmjF.05.1040	LMJF_05_1040	LMJF_05_1040	39.749	LmjF.05.1040	x							x	29.1211	29.2173	29.3605	28.6126	28.8227	28.7763	28.8746	28.6953	29.2817	28.9693	29.8835	29.3393
Uncharacterized protein	Q4QJ97;LmjF.05.1050:mRNA-p1	Q4QJ97;LmjF.05.1050	LMJF_05_1050	LMJF_05_1050	50.706	LmjF.05.1050	x								27.3145	28.4255	27.0921	28.8248	28.953	28.6872	28.9332	28.7926	29.174	28.9802	28.3395	27.6301
Putative ATPase	Q4QJ96;LmjF.05.1060:mRNA-p1	Q4QJ96;LmjF.05.1060	LMJF_05_1060	LMJF_05_1060	55.256	LmjF.05.1060	x								26.0303	28.4262	28.2784	28.5218	28.2889	28.0638	28.2647	28.4179	27.4581	27.8193	28.4994	28.3022
Uncharacterized protein	Q4QJ95;LmjF.05.1070:mRNA-p1	Q4QJ95;LmjF.05.1070	LMJF_05_1070	LMJF_05_1070	57.987	LmjF.05.1070	x								23.3692	25.1278	25.4229	26.2649	26.7227	24.5888	24.7803	25.9598	23.9299	25.9809	26.3637	25.4412
Uncharacterized protein	Q4QJ94;LmjF.05.1080:mRNA-p1	Q4QJ94;LmjF.05.1080	LMJF_05_1080	LMJF_05_1080	80.139	LmjF.05.1080	x								28.8996	28.8105	28.5591	28.6353	29.2324	29.0829	29.0478	29.1611	28.8237	28.4211	29.4683	28.8461
Putative double-strand-break repair protein rad21 homolog	Q4QJ93;LmjF.05.1090:mRNA-p1	Q4QJ93;LmjF.05.1090	LMJF_05_1090	LMJF_05_1090	61.012	LmjF.05.1090	x								24.8349	26.2512	25.9166	26.4451	26.2744	26.6506	26.2665	26.3656	24.9133	26.095	26.3369	26.4616
Uncharacterized protein	Q4QJ92;LmjF.05.1100:mRNA-p1	Q4QJ92;LmjF.05.1100	LMJF_05_1100	LMJF_05_1100	28.172	LmjF.05.1100	x								25.825	27.058	26.6525	27.8251	28.5067	28.4345	27.9556	27.9385	27.8991	27.9399	27.4896	27.7477
Uncharacterized protein	Q4QJ91;LmjF.05.1110:mRNA-p1	Q4QJ91;LmjF.05.1110	LMJF_05_1110	LMJF_05_1110	130.81	LmjF.05.1110	x								23.6083	21.9445	24.3615	24.246	24.0123	23.846	22.6249	24.1942	23.514	25.1033	25.4245	25.1457
Uncharacterized protein	LmjF.05.1130:mRNA-p1;Q4QJ89	LmjF.05.1130;Q4QJ89	LMJF_05_1130	LMJF_05_1130	56.302	LmjF.05.1130	x							x	24.8579	25.8725	25.6169	26.5031	26.2897	26.8399	26.8065	26.4667	26.4217	26.5863	27.0764	26.6647
V-type proton ATPase subunit	Q4QJ88;LmjF.05.1140:mRNA-p1	Q4QJ88;LmjF.05.1140	LMJF_05_1140	LMJF_05_1140	41.538	LmjF.05.1140	x								27.1954	28.6974	27.4081	29.0924	29.1074	28.5219	28.4062	28.8825	29.1305	28.6461	28.2481	28.5459
Uncharacterized protein	Q4QJ84;LmjF.05.1180:mRNA-p1	Q4QJ84;LmjF.05.1180	LMJF_05_1180	LMJF_05_1180	53.964	LmjF.05.1180			x					x	21.8801	22.3423	21.2208	23.1503	24.5926	24.0304	23.0525	24.7821	22.8217	22.7015	24.6835	21.9893
Uncharacterized protein	Q4QJ83;LmjF.05.1190:mRNA-p1	Q4QJ83;LmjF.05.1190	LMJF_05_1190	LMJF_05_1190	212.99	LmjF.05.1190	x								27.1882	27.0471	27.5742	27.0822	27.6703	27.5301	27.7104	27.6024	27.7022	27.9345	28.0115	27.85
Putative prefoldin subunit	Q4QJ82;LmjF.05.1200:mRNA-p1	Q4QJ82;LmjF.05.1200	LMJF_05_1200	LMJF_05_1200	15.3	LmjF.05.1200	x								28.5006	29.6373	25.6919	29.9249	30.3906	28.3668	30.8948	29.632	29.6728	29.3556	27.299	26.8451
Protein phosphatase type 1 regulator-like protein	Q4QJ81;LmjF.05.1210:mRNA-p1	Q4QJ81;LmjF.05.1210	LMJF_05_1210	LMJF_05_1210	44.747	LmjF.05.1210	x								27.8494	28.5677	27.8101	28.4082	28.5718	28.7183	28.306	28.5015	27.7567	28.2858	29.073	28.8003
Putative GIPL galf transferase (EC 2.4.1.-)	Q4QD44;LmjF.32.3990:mRNA-p1;LmjF.19.1650:mRNA-p1;LmjF.05.1230:mRNA-p1	Q4QD44;LmjF.32.3990;LmjF.19.1650;LmjF.05.1230	LPG1G2 LPG1G LMJF_05_1230 LMJF_19_1650 LMJF_32_3990	LMJF_05_1230 LMJF_19_1650 LMJF_32_3990	67.511	LmjF.32.3990	x								29.0977	28.5824	29.4176	28.4538	28.8987	29.0912	28.9794	28.9148	29.9954	29.6671	29.4896	29.3664
Uncharacterized protein	Q4QJ75;LmjF.06.0040:mRNA-p1	Q4QJ75;LmjF.06.0040	LMJF_06_0040	LMJF_06_0040	33.298	LmjF.06.0040	x							x	23.0871	26.2571	24.8342	26.1282	26.3544	26.5476	25.9771	25.9846	25.8948	25.3976	26.1047	25.9162
Putative ATP-binding cassette protein subfamily G,member 1;Putative ATP-binding cassette protein subfamily G,member 2;Putative ATP-binding cassette protein subfamily G,member 3	Q4QJ70;LmjF.06.0090:mRNA-p1;Q4QJ71;LmjF.06.0080:mRNA-p1;Q4QJ69;LmjF.06.0100:mRNA-p1	Q4QJ70;LmjF.06.0090;Q4QJ71;LmjF.06.0080	ABCG1 LMJF_06_0080;ABCG2 LMJF_06_0090;ABCG3 LMJF_06_0100	LMJF_06_0080;LMJF_06_0090;LMJF_06_0100	73.948	LmjF.06.0090	x								28.0289	27.4543	27.6466	27.3069	26.9686	26.9078	26.8403	27.0528	27.9312	27.5567	28.5471	28.6251
Uncharacterized protein	Q4QJ68;LmjF.06.0110:mRNA-p1	Q4QJ68;LmjF.06.0110	LMJF_06_0110	LMJF_06_0110	66.349	LmjF.06.0110	x								27.8374	26.8838	26.7483	27.2349	26.279	26.1034	25.8846	25.6911	27.8209	27.598	27.1743	26.9607
Peptidyl-prolyl cis-trans isomerase (PPIase) (EC 5.2.1.8)	Q4QJ67;LmjF.06.0120:mRNA-p1	Q4QJ67;LmjF.06.0120	CYP2 LMJF_06_0120	LMJF_06_0120	20.326	LmjF.06.0120	x								28.9436	30.6539	28.7359	31.1192	31.2243	30.2628	31.4258	31.0813	32.2395	31.1675	31.843	30.5793
Uncharacterized protein	Q4QJ66;LmjF.06.0130:mRNA-p1	Q4QJ66;LmjF.06.0130	LMJF_06_0130	LMJF_06_0130	20.858	LmjF.06.0130		x							22.3535	24.1464	22.1565	25.1724	23.7299	22.3794	23.3294	25.2765	22.2244	21.5508	22.6569	23.2132
Proteasome subunit beta type (EC 3.4.25.1)	Q4QJ65;LmjF.06.0140:mRNA-p1	Q4QJ65;LmjF.06.0140	LMJF_06_0140	LMJF_06_0140	27.966	LmjF.06.0140	x								27.2493	29.3878	28.4979	29.1707	29.6546	28.9549	29.7761	29.6076	29.1142	29.4892	29.7434	28.7532
Uncharacterized protein	Q4QJ63;LmjF.06.0160:mRNA-p1	Q4QJ63;LmjF.06.0160	LMJF_06_0160	LMJF_06_0160	52.688	LmjF.06.0160	x								20.8773	22.4145	21.1365	23.578	22.0729	22.0057	23.2053	23.8791	24.3259	23.4517	24.3947	25.1917
Uncharacterized protein	Q4QJ62;LmjF.06.0170:mRNA-p1	Q4QJ62;LmjF.06.0170	LMJF_06_0170	LMJF_06_0170	15.657	LmjF.06.0170	x								25.9216	26.9929	24.1223	24.7877	24.7617	24.0833	24.7566	24.5941	22.2798	26.3196	23.7911	25.859
Uncharacterized protein	LmjF.06.0190:mRNA-p1;Q4QJ60	LmjF.06.0190;Q4QJ60	LMJF_06_0190	LMJF_06_0190	74.98	LmjF.06.0190	x								25.2394	26.1207	25.466	25.7045	26.0339	26.1482	26.4558	25.4278	26.6733	26.826	26.7077	25.1971
Uncharacterized protein	Q4QJ59;LmjF.06.0200:mRNA-p1	Q4QJ59;LmjF.06.0200	LMJF_06_0200	LMJF_06_0200	52.693	LmjF.06.0200	x								24.8588	22.6352	23.6505	24.2294	24.2954	24.3799	24.1168	24.1812	24.0662	23.3861	23.8501	24.6832
Uncharacterized protein	Q4QJ58;LmjF.06.0210:mRNA-p1	Q4QJ58;LmjF.06.0210	LMJF_06_0210	LMJF_06_0210	71.659	LmjF.06.0210	x								22.7625	21.0066	23.8342	23.3911	24.5529	23.3566	23.8866	23.5516	24.6946	25.0931	24.7963	24.0581
Uncharacterized protein	Q4QJ57;LmjF.06.0220:mRNA-p1	Q4QJ57;LmjF.06.0220	LMJF_06_0220	LMJF_06_0220	32.272	LmjF.06.0220	x								25.1933	27.1352	25.3934	27.1138	27.7598	28.4551	27.8726	27.715	28.0823	27.7869	27.454	26.7706
Uncharacterized protein	Q4QJ55;LmjF.06.0240:mRNA-p1	Q4QJ55;LmjF.06.0240	LMJF_06_0240	LMJF_06_0240	89.619	LmjF.06.0240	x							x	23.451	22.6507	23.692	23.912	22.6184	22.6365	23.0187	23.1032	23.24	22.6516	23.7705	23.8426
Uncharacterized protein	Q4QJ54;LmjF.06.0250:mRNA-p1	Q4QJ54;LmjF.06.0250	LMJF_06_0250	LMJF_06_0250	30.886	LmjF.06.0250	x								25.2854	27.3683	24.7331	27.6189	27.5809	26.7021	27.7694	27.2415	29.101	29.645	27.6621	27.8053
Putative 5'-3' exonuclease (EC 3.1.11.-)	Q4QJ53;LmjF.06.0260:mRNA-p1	Q4QJ53;LmjF.06.0260	LMJF_06_0260	LMJF_06_0260	166.27	LmjF.06.0260	x								31.4984	31.1607	31.2355	31.1889	30.9779	30.8302	30.7641	30.7876	31.0765	30.9891	31.0406	30.9183
Uncharacterized protein	Q4QJ52;LmjF.06.0270:mRNA-p1	Q4QJ52;LmjF.06.0270	LMJF_06_0270	LMJF_06_0270	34.549	LmjF.06.0270	x								26.6629	28.0659	27.9003	27.4983	28.8712	27.5025	29.345	28.8953	29.9524	29.7205	28.726	28.2746
MYND finger domain-like protein	Q4QJ49;LmjF.06.0300:mRNA-p1	Q4QJ49;LmjF.06.0300	LMJF_06_0300	LMJF_06_0300	18.435	LmjF.06.0300	x								21.4991	23.929	22.1614	24.7315	23.9166	24.4331	24.9719	24.3585	26.6024	24.8673	22.2156	25.1662
Uncharacterized protein	Q4QJ47;LmjF.06.0320:mRNA-p1	Q4QJ47;LmjF.06.0320	LMJF_06_0320	LMJF_06_0320	110.52	LmjF.06.0320	x								23.5187	22.2174	21.7556	22.5132	22.7247	22.6613	22.628	21.9811	22.9213	23.1579	22.7708	23.4377
Oligopeptidase B-like protein	Q4QJ45;LmjF.06.0340:mRNA-p1	Q4QJ45;LmjF.06.0340	LMJF_06_0340	LMJF_06_0340	104.01	LmjF.06.0340	x							x	26.3024	26.5948	26.9077	26.2237	26.417	26.8547	26.3206	26.4066	24.9904	25.7286	26.404	25.4815
Uncharacterized protein	Q4QJ43;LmjF.06.0360:mRNA-p1	Q4QJ43;LmjF.06.0360	LMJF_06_0360	LMJF_06_0360	49.949	LmjF.06.0360	x								25.5312	26.0767	25.7625	26.0118	26.1874	26.2211	26.0302	25.4533	26.5354	26.5583	26.3794	26.6875
Putative glutamine synthetase (EC 6.3.1.2)	LmjF.06.0370:mRNA-p1;Q4QJ42	LmjF.06.0370;Q4QJ42	LMJF_06_0370	LMJF_06_0370	42.361	LmjF.06.0370	x							x	30.7024	30.6369	31.0853	30.7883	30.7847	30.8277	30.7864	30.6097	31.9586	31.9204	31.5258	31.0542
Uncharacterized protein	Q4QJ40;LmjF.06.0390:mRNA-p1	Q4QJ40;LmjF.06.0390	LMJF_06_0390	LMJF_06_0390	97.604	LmjF.06.0390	x								25.2761	24.8349	24.9711	24.8231	24.367	24.4009	23.8563	24.2813	24.6786	24.6132	25.1094	25.4173
Putative 60S ribosomal protein L19	LmjF.06.0410:mRNA-p1;Q4QJ37;LmjF.06.0415:mRNA-p1;Q4QJ39	LmjF.06.0410;Q4QJ37;LmjF.06.0415;Q4QJ39	LMJF_06_0410;LMJF_06_0415	LMJF_06_0410;LMJF_06_0415	28.204	LmjF.06.0410	x								33.4814	32.1653	31.9258	29.1423	31.9101	32.5996	32.8243	32.1499	32.5061	32.7695	30.9707	31.1197
Uncharacterized protein	Q4QJ38;LmjF.06.0412:mRNA-p1	Q4QJ38;LmjF.06.0412	LMJF_06_0412	LMJF_06_0412	20.16	LmjF.06.0412	x								24.7322	22.3655	24.234	24.9802	25.3447	24.8324	25.1701	24.8723	26.2162	24.9105	25.1893	24.499
Uncharacterized protein	Q4QJ35;LmjF.06.0430:mRNA-p1	Q4QJ35;LmjF.06.0430	LMJF_06_0430	LMJF_06_0430	75.925	LmjF.06.0430	x								25.7215	24.432	23.9164	24.8446	23.6863	23.5833	24.0113	23.1334	25.9251	25.4221	24.9198	24.8391
Uncharacterized protein	Q4QJ34;LmjF.06.0440:mRNA-p1	Q4QJ34;LmjF.06.0440	LMJF_06_0440	LMJF_06_0440	104.84	LmjF.06.0440	x								27.1384	26.613	26.4239	27.1107	27.4411	27.6337	27.2148	27.25	27.1678	26.3101	27.3529	27.1912
Uncharacterized protein	Q4QJ31;LmjF.06.0470:mRNA-p1	Q4QJ31;LmjF.06.0470	LMJF_06_0470	LMJF_06_0470	121.56	LmjF.06.0470	x								25.5968	24.6822	25.2691	25.18	25.6396	25.3148	25.5315	24.9863	25.617	25.6694	25.3035	25.9536
Uncharacterized protein	LmjF.06.0490:mRNA-p1;Q4QJ29	LmjF.06.0490;Q4QJ29	LMJF_06_0490	LMJF_06_0490	65.416	LmjF.06.0490	x							x	27.5323	27.4498	28.1924	28.291	27.3976	27.7	27.8298	27.4801	29.0183	28.6861	28.7445	28.3918
Uncharacterized protein	Q4QJ28;LmjF.06.0500:mRNA-p1	Q4QJ28;LmjF.06.0500	LMJF_06_0500	LMJF_06_0500	57.949	LmjF.06.0500	x							x	25.4023	23.0632	24.4005	23.843	23.9759	22.7662	22.7445	23.5923	24.7927	24.2674	24.2662	24.2515
Uncharacterized protein	Q4QJ25;LmjF.06.0530:mRNA-p1	Q4QJ25;LmjF.06.0530	LMJF_06_0530	LMJF_06_0530	31.848	LmjF.06.0530	x							x	25.3429	26.5602	25.9079	26.8972	26.5908	26.025	26.4656	26.2345	26.1931	26.0436	26.9978	25.8808
Uncharacterized protein	Q4QJ24;LmjF.06.0540:mRNA-p1	Q4QJ24;LmjF.06.0540	LMJF_06_0540	LMJF_06_0540	79.386	LmjF.06.0540	x								27.0355	26.5484	26.0058	25.8117	25.9629	25.6687	24.7676	24.8578	26.7898	27.3116	26.8742	26.6702
Uncharacterized protein	Q4QJ23;LmjF.06.0550:mRNA-p1	Q4QJ23;LmjF.06.0550	LMJF_06_0550	LMJF_06_0550	180.85	LmjF.06.0550	x								24.7885	24.566	25.1858	25.4374	24.9945	24.3976	24.298	24.8237	24.96	25.8937	26.1342	26.3128
Putative 60S ribosomal protein L23a	Q4QJ20;LmjF.06.0580:mRNA-p1;LmjF.06.0570:mRNA-p1	Q4QJ20;LmjF.06.0580;LmjF.06.0570	LMJF_06_0570 LMJF_06_0580	LMJF_06_0570 LMJF_06_0580	16.336	LmjF.06.0580	x								31.6869	32.5291	32.5436	32.4021	32.1807	32.5284	33.0155	32.8067	32.3412	32.4287	32.405	31.9314
Uncharacterized protein	Q4QJ19;LmjF.06.0590:mRNA-p1	Q4QJ19;LmjF.06.0590	LMJF_06_0590	LMJF_06_0590	153.4	LmjF.06.0590	x								23.984	24.5435	22.7451	23.2061	23.8832	23.2873	24.2504	22.7653	22.4475	24.8305	23.6333	24.707
Uncharacterized protein	Q4QJ18;LmjF.06.0600:mRNA-p1	Q4QJ18;LmjF.06.0600	LMJF_06_0600	LMJF_06_0600	149.46	LmjF.06.0600	x								22.234	22.0535	22.3639	22.6542	21.682	21.8329	21.9511	23.0055	21.6998	21.7084	23.2656	21.9956
Carbonic anhydrase (EC 4.2.1.1) (Carbonate dehydratase)	Q4QJ17;LmjF.06.0610:mRNA-p1	Q4QJ17;LmjF.06.0610	LMJF_06_0610	LMJF_06_0610	34.533	LmjF.06.0610	x								25.1485	26.8664	25.2149	27.2321	26.7406	26.5286	26.5405	26.3337	27.296	27.4855	27.1519	27.2148
Uncharacterized protein	Q4QJ16;LmjF.06.0620:mRNA-p1	Q4QJ16;LmjF.06.0620	LMJF_06_0620	LMJF_06_0620	110.8	LmjF.06.0620	x								28.2551	29.5708	29.6357	29.5254	29.8093	29.8835	29.5517	29.5117	30.1832	30.4616	30.7352	30.4319
Uncharacterized protein	Q4QJ14;LmjF.06.0640:mRNA-p1	Q4QJ14;LmjF.06.0640	LMJF_06_0640	LMJF_06_0640	324.56	LmjF.06.0640	x								23.9495	23.0014	23.5093	22.9826	23.0915	22.705	22.5173	23.3134	22.9886	24.283	24.502	25.4175
Uncharacterized protein	Q4QJ11;LmjF.06.0670:mRNA-p1	Q4QJ11;LmjF.06.0670	LMJF_06_0670	LMJF_06_0670	130.05	LmjF.06.0670	x								29.0581	27.7064	27.3632	27.0912	27.2546	27.7811	27.6621	27.0141	29.3701	29.1117	28.2975	29.067
Uncharacterized protein	Q4QJ10;LmjF.06.0680:mRNA-p1	Q4QJ10;LmjF.06.0680	LMJF_06_0680	LMJF_06_0680	27.331	LmjF.06.0680	x							x	22.8904	25.7849	23.6239	26.0242	25.4928	25.5398	25.1952	24.8437	26.2916	25.9184	25.0499	22.8134
Uncharacterized protein	Q4QJ09;LmjF.06.0685:mRNA-p1	Q4QJ09;LmjF.06.0685	LMJF_06_0685	LMJF_06_0685	42.512	LmjF.06.0685	x								25.5676	24.7166	24.5762	24.0981	24.6277	24.4216	24.6041	23.9432	25.2437	25.2184	23.8126	24.7695
Uncharacterized protein	LmjF.06.0690:mRNA-p1;Q4QJ08	LmjF.06.0690;Q4QJ08	LMJF_06_0690	LMJF_06_0690	276.85	LmjF.06.0690	x							x	27.5343	27.5922	27.3259	27.0056	26.7398	26.8235	26.7259	26.4582	27.618	27.6744	27.4041	27.6225
Uncharacterized protein	Q4QJ07;LmjF.06.0700:mRNA-p1	Q4QJ07;LmjF.06.0700	LMJF_06_0700	LMJF_06_0700	75.123	LmjF.06.0700	x								28.73	28.5879	29.058	28.7822	28.9238	28.7373	28.461	29.0162	28.5635	28.7773	28.878	29.1765
Uncharacterized protein	Q4QJ05;LmjF.06.0720:mRNA-p1	Q4QJ05;LmjF.06.0720	LMJF_06_0720	LMJF_06_0720	181.55	LmjF.06.0720	x								27.6036	25.8539	26.1575	25.7635	26.438	26.4748	25.6106	25.703	27.3112	27.1294	26.5838	27.1042
Putative serine-threonine dehydratase (EC 4.3.1.19)	Q4QJ04;LmjF.06.0730:mRNA-p1	Q4QJ04;LmjF.06.0730	LMJF_06_0730	LMJF_06_0730	37.045	LmjF.06.0730	x								27.8379	28.2734	26.9054	28.158	28.1805	27.417	27.9936	27.8895	29.352	29.0304	29.0642	29.2086
RNA-binding protein-like protein	Q4QJ00;LmjF.06.0770:mRNA-p1	Q4QJ00;LmjF.06.0770	LMJF_06_0770	LMJF_06_0770	204.36	LmjF.06.0770			x						21.893	21.3542	23.904	23.5305	22.4653	22.2192	22.4398	21.784	23.6278	21.8811	23.5796	25.4839
Uncharacterized protein	Q4QIZ7;LmjF.06.0800:mRNA-p1	Q4QIZ7;LmjF.06.0800	LMJF_06_0800	LMJF_06_0800	166.48	LmjF.06.0800	x								23.8803	22.9636	22.9567	22.1957	23.9906	23.5854	23.6552	23.275	24.3552	23.567	23.6433	23.8565
Uncharacterized protein	LmjF.06.0810:mRNA-p1;Q4QIZ6	LmjF.06.0810;Q4QIZ6	LMJF_06_0810	LMJF_06_0810	374.46	LmjF.06.0810	x								26.5787	26.0068	25.8914	26.1894	25.9962	25.993	25.8888	25.509	27.2665	26.827	26.4038	26.8286
Putative lipin	Q4QIZ4;LmjF.06.0830:mRNA-p1	Q4QIZ4;LmjF.06.0830	LMJF_06_0830	LMJF_06_0830	149.16	LmjF.06.0830	x								28.6311	27.1945	27.7852	27.5053	27.6573	27.7551	27.3924	27.2386	28.2077	28.4295	28.6075	28.3918
Uncharacterized protein	Q4QIZ3;LmjF.06.0840:mRNA-p1	Q4QIZ3;LmjF.06.0840	LMJF_06_0840	LMJF_06_0840	24.351	LmjF.06.0840	x							x	25.9752	26.5926	25.8703	26.1746	26.6238	25.8566	25.5111	25.505	26.5282	26.5618	25.9528	25.5652
Putative arginine N-methyltransferase, type III	Q4QIZ0;LmjF.06.0870:mRNA-p1	Q4QIZ0;LmjF.06.0870	PRMT7 LMJF_06_0870	LMJF_06_0870	48.516	LmjF.06.0870	x								28.2645	27.4126	27.3913	28.0362	27.0751	27.3906	27.098	26.4528	27.6	27.4556	26.5257	27.179
Uncharacterized protein	Q4QIY7;LmjF.06.0900:mRNA-p1	Q4QIY7;LmjF.06.0900	LMJF_06_0900	LMJF_06_0900	189.37	LmjF.06.0900	x								21.8756	21.576	23.1348	21.9101	21.5032	22.0835	23.2948	22.1611	21.4313	23.7726	22.6097	22.3843
Uncharacterized protein	Q4QIY6;LmjF.06.0910:mRNA-p1	Q4QIY6;LmjF.06.0910	LMJF_06_0910	LMJF_06_0910	23.429	LmjF.06.0910	x								23.3948	26.2683	24.6574	25.4311	25.7024	24.8958	25.1358	25.2853	25.4453	26.4736	26.336	26.8823
Uncharacterized protein	Q4QIY5;LmjF.06.0920:mRNA-p1	Q4QIY5;LmjF.06.0920	LMJF_06_0920	LMJF_06_0920	48.525	LmjF.06.0920	x								27.5658	28.2012	28.0561	28.344	28.1029	27.1823	26.9533	28.0475	28.6628	27.8397	28.8845	28.2881
Uncharacterized protein	Q4QIY3;LmjF.06.0940:mRNA-p1	Q4QIY3;LmjF.06.0940	LMJF_06_0940	LMJF_06_0940	63.72	LmjF.06.0940				x				x	22.0986	22.009	21.6411	24.6642	20.7591	21.8486	22.9915	22.8089	23.5651	23.8285	21.8372	24.5876
Putative glucosamine-fructose-6-phosphate aminotransferase (EC 2.6.1.16)	Q4QIY2;LmjF.06.0950:mRNA-p1	Q4QIY2;LmjF.06.0950	LMJF_06_0950	LMJF_06_0950	73.339	LmjF.06.0950	x								26.1161	25.8863	25.8904	26.057	24.9782	24.9827	25.2286	24.9698	24.5648	25.4459	25.6816	24.8562
Putative cell cycle associated protein MOB1	Q4QIY1;LmjF.06.0960:mRNA-p1	Q4QIY1;LmjF.06.0960	MOB1 LMJF_06_0960	LMJF_06_0960	26.634	LmjF.06.0960	x								24.0613	25.6798	24.8796	26.8767	26.8676	26.4665	26.6346	26.729	26.6861	26.8954	26.9546	28.2181
Uncharacterized protein	Q4QIY0;LmjF.06.0970:mRNA-p1	Q4QIY0;LmjF.06.0970	LMJF_06_0970	LMJF_06_0970	175.98	LmjF.06.0970	x								26.8131	27.1684	27.1598	27.5138	25.805	25.5168	25.6284	25.7279	25.7609	25.815	28.1692	27.5606
Uncharacterized protein	Q4QIX9;LmjF.06.0980:mRNA-p1	Q4QIX9;LmjF.06.0980	LMJF_06_0980	LMJF_06_0980	114.23	LmjF.06.0980	x								28.4521	28.0223	27.7553	27.7204	28.5704	28.4585	28.2429	27.9786	29.429	29.1055	29.1949	29.4424
Uncharacterized protein	Q4QIX8;LmjF.06.0990:mRNA-p1	Q4QIX8;LmjF.06.0990	LMJF_06_0990	LMJF_06_0990	132.19	LmjF.06.0990	x								29.1129	27.9508	27.9955	27.5756	28.0894	27.8188	27.7746	27.7311	28.2799	27.4173	27.569	27.3022
Uncharacterized protein	Q4QIX7;LmjF.06.0995:mRNA-p1	Q4QIX7;LmjF.06.0995	LMJF_06_0995	LMJF_06_0995	16.574	LmjF.06.0995				x					24.9248	22.8505	21.5502	21.219	22.7717	22.1748	21.965	22.4025	25.2781	25.6443	23.0461	25.0857
Uncharacterized protein	Q4QIX5;LmjF.06.1010:mRNA-p1	Q4QIX5;LmjF.06.1010	LMJF_06_1010	LMJF_06_1010	83.326	LmjF.06.1010	x							x	24.7097	24.9991	24.3948	24.6694	25.3506	24.7835	24.6834	24.9527	26.198	25.8753	25.333	24.9158
Putative kinesin (EC 3.6.4.4)	Q4QIX3;LmjF.06.1030:mRNA-p1	Q4QIX3;LmjF.06.1030	LMJF_06_1030	LMJF_06_1030	94.192	LmjF.06.1030	x								22.6587	24.2613	24.2423	24.9286	23.4054	24.4972	24.0054	24.4269	24.933	24.5438	23.9441	24.5768
Uncharacterized protein	Q4QIX2;LmjF.06.1040:mRNA-p1	Q4QIX2;LmjF.06.1040	LMJF_06_1040	LMJF_06_1040	79.853	LmjF.06.1040	x								24.5871	25.6469	25.3733	25.6393	26.282	26.6348	26.7468	26.0713	27.2073	27.4821	26.7265	26.2033
Uncharacterized protein	LmjF.06.1060:mRNA-p1;Q4QIX0	LmjF.06.1060;Q4QIX0	LMJF_06_1060	LMJF_06_1060	37.855	LmjF.06.1060	x								26.0206	27.1561	26.6839	26.1148	26.4145	26.887	26.8359	26.3088	27.5769	26.7768	26.5759	25.8364
Putative deoxyribose-phosphate aldolase (EC 4.1.2.4)	Q4QIW9;LmjF.06.1070:mRNA-p1	Q4QIW9;LmjF.06.1070	LMJF_06_1070	LMJF_06_1070	29.703	LmjF.06.1070	x							x	28.9692	29.2573	29.0856	29.6205	29.4369	29.1838	29.2538	29.4261	30.5475	30.5382	30.1871	30.1605
Uncharacterized protein	Q4QIW7;LmjF.06.1090:mRNA-p1	Q4QIW7;LmjF.06.1090	LMJF_06_1090	LMJF_06_1090	66.441	LmjF.06.1090	x								26.1769	23.4119	25.5192	25.1334	25.8347	25.3478	26.2466	25.6624	26.0575	25.328	24.5562	26.1283
Uncharacterized protein	Q4QIW6;LmjF.06.1100:mRNA-p1	Q4QIW6;LmjF.06.1100	LMJF_06_1100	LMJF_06_1100	32.609	LmjF.06.1100	x							x	28.1793	29.0128	28.1215	28.6789	28.2459	28.2269	27.8612	28.0951	28.7823	28.2617	29.4538	29.2064
Uncharacterized protein	Q4QIW5;LmjF.06.1110:mRNA-p1	Q4QIW5;LmjF.06.1110	LMJF_06_1110	LMJF_06_1110	118.52	LmjF.06.1110	x								26.6849	25.7712	25.491	25.3575	25.8111	25.2597	25.5496	25.3531	26.0001	26.6278	26.4782	25.9182
Uncharacterized protein	Q4QIW4;LmjF.06.1120:mRNA-p1	Q4QIW4;LmjF.06.1120	LMJF_06_1120	LMJF_06_1120	29.728	LmjF.06.1120	x								24.9943	25.436	25.4607	25.331	24.73	25.2031	24.2208	24.8549	25.5925	26.6596	26.0431	24.8998
Uncharacterized protein	Q4QIW2;LmjF.06.1140:mRNA-p1	Q4QIW2;LmjF.06.1140	LMJF_06_1140	LMJF_06_1140	90.162	LmjF.06.1140	x								24.4397	23.4907	23.9461	24.1631	23.5822	23.5896	23.8212	24.0758	24.2085	24.1327	24.5688	24.4482
Uncharacterized protein	Q4QIW1;LmjF.06.1150:mRNA-p1	Q4QIW1;LmjF.06.1150	LMJF_06_1150	LMJF_06_1150	55.965	LmjF.06.1150	x							x	21.9753	21.5892	24.6208	23.5925	22.7235	22.8198	21.7031	23.4078	23.008	23.231	23.027	23.2319
Uncharacterized protein	Q4QIW0;LmjF.06.1160:mRNA-p1	Q4QIW0;LmjF.06.1160	LMJF_06_1160	LMJF_06_1160	117.25	LmjF.06.1160	x								19.8961	23.5522	23.5776	23.0862	24.3181	23.6984	23.6798	23.7395	23.6729	24.166	23.9092	23.7799
Putative nuclear transport factor 2 protein (NFT2)	Q4QIV9;LmjF.06.1170:mRNA-p1	Q4QIV9;LmjF.06.1170	LMJF_06_1170	LMJF_06_1170	16.083	LmjF.06.1170	x								24.7306	27.1035	22.7086	26.8572	25.7096	25.9538	27.1937	27.2208	26.6105	28.9323	25.6713	25.8267
Uncharacterized protein	Q4QIV8;LmjF.06.1180:mRNA-p1	Q4QIV8;LmjF.06.1180	LMJF_06_1180	LMJF_06_1180	51.205	LmjF.06.1180	x								27.6766	28.5518	28.0303	28.3659	28.7154	28.8112	28.4976	28.1246	29.8948	29.8471	29.1503	28.8647
Uncharacterized protein	LmjF.06.1190:mRNA-p1;Q4QIV7	LmjF.06.1190;Q4QIV7	LMJF_06_1190	LMJF_06_1190	17.028	LmjF.06.1190	x							x	25.0978	26.2831	23.364	25.6721	26.3428	25.5633	25.9692	26.6147	25.1925	25.2876	26.7913	25.8992
Uncharacterized protein	Q4QIV3;LmjF.06.1230:mRNA-p1	Q4QIV3;LmjF.06.1230	LMJF_06_1230	LMJF_06_1230	31.798	LmjF.06.1230	x								23.1088	24.5315	22.4725	22.8685	23.2784	21.0236	23.1079	23.6277	22.0454	23.5007	23.8881	22.5017
Uncharacterized protein	Q4QIV2;LmjF.06.1240:mRNA-p1	Q4QIV2;LmjF.06.1240	LMJF_06_1240	LMJF_06_1240	52.681	LmjF.06.1240	x							x	27.3837	27.9152	27.8609	27.9164	27.5207	27.2055	27.6884	27.0561	27.0978	27.7052	27.4934	27.3509
Protoporphyrinogen oxidase-like protein (EC 1.3.3.4)	Q4QIU7;LmjF.06.1280:mRNA-p1	Q4QIU7;LmjF.06.1280	LMJF_06_1280	LMJF_06_1280	25.434	LmjF.06.1280	x								27.2512	26.9917	26.6267	25.3606	26.8856	25.9704	26.6959	26.1285	28.4114	27.6871	27.8232	27.2278
Uncharacterized protein	Q4QIU6;LmjF.06.1290:mRNA-p1;LmjF.22.0015:mRNA-p1;E9ACS1	Q4QIU6;LmjF.06.1290;LmjF.22.0015;E9ACS1	LMJF_06_1290;LMJF_22_0015	LMJF_06_1290;LMJF_22_0015	14.203	LmjF.06.1290			x						21.5682	21.6106	22.4895	21.7522	21.2333	23.3495	24.5712	22.8257	25.4108	24.9503	22.4016	24.3505
Uncharacterized protein	Q4QBZ3;LmjF.22.0010:mRNA-p1;LmjF.06.1300:mRNA-p1	Q4QBZ3;LmjF.22.0010;LmjF.06.1300	LMJF_06_1300 LMJF_22_0010	LMJF_06_1300 LMJF_22_0010	71.213	LmjF.22.0010	x								23.4342	21.3926	20.297	22.9326	21.3397	22.033	22.937	22.3787	22.2582	22.7119	24.207	22.3336
Putative ubiquitin activating E1 enzyme	Q4QIU4;LmjF.07.0010:mRNA-p1	Q4QIU4;LmjF.07.0010	LMJF_07_0010	LMJF_07_0010	79.06	LmjF.07.0010	x								25.3512	24.5884	25.4485	24.6001	25.1186	25.2651	24.9178	25.2114	25.8225	25.9472	26.141	26.2345
Uncharacterized protein	LmjF.07.0020:mRNA-p1;Q4QIU3	LmjF.07.0020;Q4QIU3	LMJF_07_0020	LMJF_07_0020	30.929	LmjF.07.0020	x								25.6501	25.4166	25.2602	26.0965	25.7447	24.5484	25.5814	25.4383	25.0019	25.2884	25.6108	25.8067
Uncharacterized protein	Q4QIU0;LmjF.07.0040:mRNA-p1	Q4QIU0;LmjF.07.0040	LMJF_07_0040	LMJF_07_0040	34.628	LmjF.07.0040	x								21.8024	23.5522	21.5115	21.7645	23.8285	21.8	22.8082	22.0188	23.2903	22.8566	21.4396	21.9827
AP-2 complex subunit alpha	Q4QIT9;LmjF.07.0050:mRNA-p1	Q4QIT9;LmjF.07.0050	LMJF_07_0050	LMJF_07_0050	107.67	LmjF.07.0050	x								27.2323	26.5649	26.4302	26.8427	26.0039	25.7257	26.0857	26.4649	25.9048	25.7565	26.436	26.1446
Putative cytochrome c1, heme protein,mitochondrial (EC 1.10.2.2)	Q4QIT8;LmjF.07.0060:mRNA-p1	Q4QIT8;LmjF.07.0060	LMJF_07_0060	LMJF_07_0060	29.877	LmjF.07.0060	x							x	27.6284	29.623	27.734	29.6077	28.337	28.7795	29.3321	29.1262	27.6784	27.7596	27.2236	27.5054
Uncharacterized protein	Q4QIT7;LmjF.07.0070:mRNA-p1	Q4QIT7;LmjF.07.0070	LMJF_07_0070	LMJF_07_0070	22.302	LmjF.07.0070	x								24.0661	26.1395	24.7508	26.7533	25.75	24.9679	25.7787	25.5594	24.7452	25.7763	25.8641	24.7421
Putative Golgi/lysosome glycoprotein	Q4QIT6;LmjF.07.0080:mRNA-p1	Q4QIT6;LmjF.07.0080	LMJF_07_0080	LMJF_07_0080	68.241	LmjF.07.0080	x								27.7679	27.0611	27.4233	27.7986	27.7505	26.9427	27.7624	27.267	27.628	26.2673	26.765	27.4604
Pitrilysin-like metalloprotease	Q4QIT4;LmjF.07.0100:mRNA-p1	Q4QIT4;LmjF.07.0100	LMJF_07_0100	LMJF_07_0100	115.68	LmjF.07.0100	x							x	29.7311	29.787	30.1788	29.7467	29.4015	29.4368	29.5266	29.2643	29.4669	29.6209	29.7227	29.3332
Uncharacterized protein	Q4QIT3;LmjF.07.0110:mRNA-p1	Q4QIT3;LmjF.07.0110	LMJF_07_0110	LMJF_07_0110	39.092	LmjF.07.0110	x							x	21.8315	24.3884	22.268	24.1039	24.8238	24.1922	22.9933	23.9387	23.0978	24.3149	24.9611	22.3221
Uncharacterized protein	Q4QIT2;LmjF.07.0120:mRNA-p1	Q4QIT2;LmjF.07.0120	LMJF_07_0120	LMJF_07_0120	233.06	LmjF.07.0120	x								28.4154	27.5709	27.7652	27.6084	27.767	27.4874	27.8134	27.5436	28.5295	28.0569	28.4279	28.1817
Putative tRNA-methyl transferase (EC 2.1.1.61)	Q4QIT1;LmjF.07.0130:mRNA-p1	Q4QIT1;LmjF.07.0130	LMJF_07_0130	LMJF_07_0130	65.067	LmjF.07.0130	x							x	22.5328	21.9031	23.9977	24.6009	23.2791	21.5996	22.8685	23.7906	22.6522	24.1044	23.861	24.972
Uncharacterized protein	Q4QIT0;LmjF.07.0140:mRNA-p1	Q4QIT0;LmjF.07.0140	LMJF_07_0140	LMJF_07_0140	37.216	LmjF.07.0140	x								26.9976	25.2046	25.3574	25.0887	25.5139	25.5536	25.1505	24.903	27.4222	26.2352	25.8786	26.0701
Uncharacterized protein	Q4QIS8;LmjF.07.0160:mRNA-p1	Q4QIS8;LmjF.07.0160	LMJF_07_0160	LMJF_07_0160	91.389	LmjF.07.0160	x								23.1593	24.4576	24.8824	23.7496	24.2157	24.592	23.9232	23.3079	24.912	24.8769	25.0678	24.9266
Serine/threonine-protein phosphatase 2A activator (EC 5.2.1.8) (Phosphotyrosyl phosphatase activator)	Q4QIS5;LmjF.07.0190:mRNA-p1	Q4QIS5;LmjF.07.0190	LMJF_07_0190	LMJF_07_0190	44.624	LmjF.07.0190	x								25.7284	27.4716	25.9912	26.7161	27.4044	26.5645	26.4345	26.9909	27.3282	27.7616	28.097	27.8362
Putative phosphatidylglycerophosphate synthase (EC 2.7.8.5)	Q4QIS4;LmjF.07.0200:mRNA-p1	Q4QIS4;LmjF.07.0200	LMJF_07_0200	LMJF_07_0200	81.311	LmjF.07.0200	x							x	27.4742	26.5914	27.0896	26.6634	26.3668	26.3361	26.1658	25.8228	26.7058	26.5819	26.3714	26.8872
Uncharacterized protein	Q4QIS3;LmjF.07.0210:mRNA-p1	Q4QIS3;LmjF.07.0210	LMJF_07_0210	LMJF_07_0210	26.563	LmjF.07.0210					x				22.0764	21.6859	21.0459	22.4292	21.1425	22.2159	22.1658	21.9954	23.3574	23.3185	21.5002	22.0324
Uncharacterized protein	Q4QIS2;LmjF.07.0220:mRNA-p1	Q4QIS2;LmjF.07.0220	LMJF_07_0220	LMJF_07_0220	67.103	LmjF.07.0220	x							x	28.5231	29.5899	29.7602	29.753	29.2581	29.3343	29.254	28.9421	29.3108	28.5498	29.5378	29.3279
Uncharacterized protein	Q4QIS0;LmjF.07.0240:mRNA-p1	Q4QIS0;LmjF.07.0240	LMJF_07_0240	LMJF_07_0240	67.75	LmjF.07.0240	x							x	26.2861	25.7469	26.3174	26.0375	25.5577	24.142	24.8004	24.9467	26.0991	23.9805	25.155	24.946
Homoserine dehydrogenase (HDH) (EC 1.1.1.3)	Q4QIR8;LmjF.07.0260:mRNA-p1	Q4QIR8;LmjF.07.0260	LMJF_07_0260	LMJF_07_0260	39.985	LmjF.07.0260	x								24.1866	25.5626	25.5874	26.0151	25.067	25.431	25.7363	24.6937	25.6137	26.5532	26.0588	26.1746
Acetylornithine deacetylase-like protein (EC 3.5.1.16)	Q4QIR7;LmjF.07.0270:mRNA-p1	Q4QIR7;LmjF.07.0270	LMJF_07_0270	LMJF_07_0270	42.843	LmjF.07.0270	x								29.7287	29.4413	30.2255	29.6721	29.9683	30.3037	30.1862	30.1223	30.564	30.9941	30.6988	30.5144
Putative ubiquitin-protein ligase-like (EC 6.3.2.19)	Q4QIR6;LmjF.07.0280:mRNA-p1	Q4QIR6;LmjF.07.0280	LMJF_07_0280	LMJF_07_0280	669.46	LmjF.07.0280	x							x	29.4974	28.6899	28.7027	28.8997	28.6803	28.7929	28.7475	28.5794	29.6522	29.4838	29.5122	29.5009
Uncharacterized protein	Q4QIR5;LmjF.07.0290:mRNA-p1	Q4QIR5;LmjF.07.0290	LMJF_07_0290	LMJF_07_0290	27.09	LmjF.07.0290	x								27.7443	28.3411	28.667	28.8117	28.1455	28.1869	28.538	28.202	28.3779	28.8471	28.4685	28.6772
Uncharacterized protein	Q4QIR4;LmjF.07.0300:mRNA-p1	Q4QIR4;LmjF.07.0300	LMJF_07_0300	LMJF_07_0300	90.929	LmjF.07.0300	x								26.8723	27.1322	26.9538	27.0944	27.4305	27.6346	27.719	27.2776	27.5074	27.3861	27.1665	27.6562
Uncharacterized protein	Q4QIR3;LmjF.07.0310:mRNA-p1	Q4QIR3;LmjF.07.0310	LMJF_07_0310	LMJF_07_0310	89.427	LmjF.07.0310	x								26.3292	28.8769	27.4931	28.6885	29.7951	29.7154	29.6808	29.2589	29.9699	29.6875	29.349	28.4278
Uncharacterized protein	LmjF.07.0320:mRNA-p1;Q4QIR2	LmjF.07.0320;Q4QIR2	LMJF_07_0320	LMJF_07_0320	121.51	LmjF.07.0320	x								27.5836	26.377	26.0524	26.3483	27.8872	27.6384	27.9045	27.1835	27.4181	27.3788	27.4583	27.5598
Putative ATP-dependent DEAD/H RNA helicase	Q4QIQ9;LmjF.07.0340:mRNA-p1	Q4QIQ9;LmjF.07.0340	LMJF_07_0340	LMJF_07_0340	63.994	LmjF.07.0340	x								32.09	32.5317	32.1821	32.1598	32.192	31.8955	32.0795	31.6595	31.2475	31.679	31.539	31.493
Uncharacterized protein	Q4QIQ8;LmjF.07.0350:mRNA-p1	Q4QIQ8;LmjF.07.0350	LMJF_07_0350	LMJF_07_0350	68.472	LmjF.07.0350	x								28.5863	27.5126	28.1772	27.6792	27.7112	28.1943	27.5959	27.3822	28.1508	27.6576	26.7887	27.1797
Uncharacterized protein	LmjF.07.0360:mRNA-p1;Q4QIQ7	LmjF.07.0360;Q4QIQ7	LMJF_07_0360	LMJF_07_0360	11.872	LmjF.07.0360		x						x	22.6882	23.7917	21.6568	24.3512	21.6693	21.8073	24.9602	24.8388	23.0627	21.5638	22.7836	23.1455
Uncharacterized protein	Q4QIQ5;LmjF.07.0380:mRNA-p1	Q4QIQ5;LmjF.07.0380	LMJF_07_0380	LMJF_07_0380	375	LmjF.07.0380	x								25.8835	24.3123	25.0132	24.9952	24.7997	24.5209	25.3163	24.3931	26.0996	24.9929	25.3916	25.7221
Uncharacterized protein	Q4QIQ4;LmjF.07.0390:mRNA-p1	Q4QIQ4;LmjF.07.0390	LMJF_07_0390	LMJF_07_0390	97.652	LmjF.07.0390	x								25.7419	24.9534	25.9985	25.4011	25.7583	25.6798	26.0613	25.6683	27.0006	26.111	26.6815	26.1099
Uncharacterized protein	Q4QIQ2;LmjF.07.0410:mRNA-p1	Q4QIQ2;LmjF.07.0410	LMJF_07_0410	LMJF_07_0410	57.535	LmjF.07.0410	x								24.0328	23.9023	24.3754	24.3666	23.929	24.0717	24.1189	24.3545	24.2508	24.3929	24.4486	24.6608
Putative 3-hydroxyacyl-ACP dehydratase (EC 4.2.1.-)	Q4QIQ0;LmjF.07.0430:mRNA-p1	Q4QIQ0;LmjF.07.0430	HTD2-2 LMJF_07_0430	LMJF_07_0430	16.985	LmjF.07.0430	x							x	27.4851	28.555	28.1962	28.1804	26.9336	27.1963	26.872	27.6954	26.9931	27.6389	28.0837	28.3664
Uncharacterized protein	Q4QIP8;LmjF.07.0450:mRNA-p1	Q4QIP8;LmjF.07.0450	LMJF_07_0450	LMJF_07_0450	19.524	LmjF.07.0450	x							x	24.8237	26.6983	25.5372	26.4532	26.6577	26.4769	25.6081	26.3554	25.9854	26.0884	26.5151	25.4515
Putative acyl-CoA dehydrogenase, mitochondrial (EC 1.3.99.-)	Q4QIP7;LmjF.07.0460:mRNA-p1	Q4QIP7;LmjF.07.0460	LMJF_07_0460	LMJF_07_0460	56.404	LmjF.07.0460	x							x	28.8612	28.1345	27.7907	28.2485	27.999	27.7126	27.4578	27.3507	28.4266	27.6499	27.9987	28.1276
Uncharacterized protein	LmjF.07.0470:mRNA-p1;Q4QIP6	LmjF.07.0470;Q4QIP6	LMJF_07_0470	LMJF_07_0470	88.326	LmjF.07.0470	x								29.5643	29.0091	29.271	29.5713	28.5121	28.457	28.9213	28.5185	28.5667	28.212	28.6417	28.3319
Uncharacterized protein	LmjF.07.0480:mRNA-p1;Q4QIP4	LmjF.07.0480;Q4QIP4	LMJF_07_0480	LMJF_07_0480	535.7	LmjF.07.0480	x								25.179	23.4253	24.2564	24.2535	24.127	24.5791	24.6	25.139	25.1519	25.5135	25.9848	25.7861
Uncharacterized protein	Q4QIP3;LmjF.07.0490:mRNA-p1	Q4QIP3;LmjF.07.0490	LMJF_07_0490	LMJF_07_0490	42.969	LmjF.07.0490	x								26.0182	25.6346	25.5303	25.5016	25.3153	26.0913	25.8922	25.5232	26.8636	26.4481	25.5701	26.1625
Putative 60S ribosomal protein L7a (Ribosomal protein L7a)	Q4QIP1;LmjF.07.0510:mRNA-p1;LmjF.07.0500:mRNA-p1	Q4QIP1;LmjF.07.0510;LmjF.07.0500	LMJF_07_0500 LMJF_07_0510	LMJF_07_0500 LMJF_07_0510	29.764	LmjF.07.0510	x								32.151	34.0786	32.6115	33.7795	33.553	33.2005	33.9041	33.7104	33.225	33.4931	33.7089	32.3049
Adp/ATP carrier-like protein	Q4QIN9;LmjF.07.0530:mRNA-p1	Q4QIN9;LmjF.07.0530	LMJF_07_0530	LMJF_07_0530	39.598	LmjF.07.0530	x							x	22.2189	22.4053	21.7367	22.3565	23.3242	19.7888	22.9861	21.9237	22.6535	22.4445	23.5337	22.2189
Uncharacterized protein	Q4QIN8;LmjF.07.0540:mRNA-p1	Q4QIN8;LmjF.07.0540	LMJF_07_0540	LMJF_07_0540	79.642	LmjF.07.0540	x								24.1944	21.9092	23.3051	20.5169	22.5246	22.6677	22.9433	22.1472	23.7713	23.7436	23.06	22.1791
Putative ras-related protein rab-14	Q4QIN6;LmjF.07.0560:mRNA-p1	Q4QIN6;LmjF.07.0560	LMJF_07_0560	LMJF_07_0560	24.471	LmjF.07.0560	x								26.1281	27.0421	26.3394	26.5123	26.1892	25.83	25.7672	25.9386	26.2854	26.1653	26.6465	25.8392
Uncharacterized protein	Q4QIN5;LmjF.07.0570:mRNA-p1	Q4QIN5;LmjF.07.0570	LMJF_07_0570	LMJF_07_0570	50.769	LmjF.07.0570	x								31.0779	29.8023	29.7486	28.9485	28.3917	28.4569	28.8199	28.3379	29.2226	29.2265	28.8324	27.8341
Uncharacterized protein	LmjF.07.0580:mRNA-p1;Q4QIN4	LmjF.07.0580;Q4QIN4	LMJF_07_0580	LMJF_07_0580	142.39	LmjF.07.0580	x								28.2961	26.7797	27.4917	26.8509	26.8127	26.9307	26.7869	26.6377	26.0664	25.9067	26.3741	26.0054
Uncharacterized protein	LmjF.07.0590:mRNA-p1;Q4QIN3	LmjF.07.0590;Q4QIN3	LMJF_07_0590	LMJF_07_0590	169.79	LmjF.07.0590	x								27.3406	25.6744	26.0481	24.7343	24.8399	25.6562	26.0438	26.1556	27.6292	26.7902	26.2814	26.4446
Putative electron transfer flavoprotein-ubiquinone oxidoreductase (EC 1.5.5.1)	Q4QIN2;LmjF.07.0600:mRNA-p1	Q4QIN2;LmjF.07.0600	LMJF_07_0600	LMJF_07_0600	62.796	LmjF.07.0600	x							x	28.8494	29.32	29.5862	29.2954	29.5636	29.7722	29.2458	29.5293	30.2501	29.59	29.6786	29.5759
Uncharacterized protein	Q4QIN1;LmjF.07.0610:mRNA-p1	Q4QIN1;LmjF.07.0610	LMJF_07_0610	LMJF_07_0610	20.213	LmjF.07.0610	x								27.6846	27.676	27.1489	28.5383	26.7015	20.8358	27.2352	26.6617	26.2568	26.3618	27.4829	26.5365
Uncharacterized protein	Q4QIN0;LmjF.07.0615:mRNA-p1	Q4QIN0;LmjF.07.0615	LMJF_07_0615	LMJF_07_0615	26.529	LmjF.07.0615	x								25.438	27.9347	27.6604	27.2929	26.902	26.0941	27.5636	27.0298	26.5983	27.0127	27.0881	26.4185
Calcium-transporting ATPase (EC 3.6.3.8)	Q4QIM8;LmjF.07.0630:mRNA-p1	Q4QIM8;LmjF.07.0630	LMJF_07_0630	LMJF_07_0630	122.25	LmjF.07.0630	x								29.986	29.1574	29.1818	28.9044	29.1309	29.1949	29.0499	28.6364	30.2311	29.7682	29.8192	30.2431
Uncharacterized protein	Q4QIM7;LmjF.07.0640:mRNA-p1	Q4QIM7;LmjF.07.0640	LMJF_07_0640	LMJF_07_0640	37.952	LmjF.07.0640	x								30.0333	31.3901	30.9637	31.7572	31.2014	31.5612	30.6161	30.9671	31.3815	30.8569	30.4075	30.1688
Calcium-transporting ATPase (EC 3.6.3.8)	Q4QIM6;LmjF.07.0650:mRNA-p1	Q4QIM6;LmjF.07.0650	LMJF_07_0650	LMJF_07_0650	123.54	LmjF.07.0650	x								25.1306	22.9943	24.0923	23.2961	23.4653	23.6254	23.1187	22.8798	25.4286	23.7955	25.2827	25.2186
Uncharacterized protein	Q4QIM5;LmjF.07.0660:mRNA-p1	Q4QIM5;LmjF.07.0660	LMJF_07_0660	LMJF_07_0660	54.705	LmjF.07.0660	x								23.9543	26.0722	25.8759	25.6624	26.3504	26.0584	24.6242	25.2544	25.6925	25.2742	26.6898	25.6345
Putative Qa-SNARE protein	Q4QIM4;LmjF.07.0670:mRNA-p1	Q4QIM4;LmjF.07.0670	LMJF_07_0670	LMJF_07_0670	17.847	LmjF.07.0670	x								27.7169	27.267	24.544	26.7854	26.9302	27.3572	28.2305	26.7788	27.0703	27.6737	25.5876	27.0977
Putative 40S ribosomal protein S9;Putative 40S ribosomal protein S9 (Ribosomal protein S9)	Q4QIM3;Q4Q1V1;LmjF.36.1250:mRNA-p1;LmjF.07.0680:mRNA-p1	Q4QIM3;Q4Q1V1;LmjF.36.1250;LmjF.07.0680	LMJF_07_0680;LMJF_36_1250	LMJF_07_0680;LMJF_36_1250	22.142	LmjF.36.1250	x								32.7825	33.1968	32.5918	32.911	32.9174	33.4105	33.4939	32.9282	32.7533	32.6632	31.9263	31.8901
Topoisomerase-related function protein-like protein	Q4QIM1;LmjF.07.0700:mRNA-p1	Q4QIM1;LmjF.07.0700	LMJF_07_0700	LMJF_07_0700	99.512	LmjF.07.0700	x								29.2331	27.9903	28.0984	27.8324	27.6278	27.5616	27.4714	27.1225	27.8716	27.3327	27.5339	27.9437
Putative centrin	Q4QIM0;LmjF.07.0710:mRNA-p1	Q4QIM0;LmjF.07.0710	LMJF_07_0710	LMJF_07_0710	20.797	LmjF.07.0710	x								25.4462	27.0506	24.8715	26.3738	27.8057	25.5644	27.2778	26.8515	27.9851	27.9493	27.0068	25.654
Uncharacterized protein	Q4QIL9;LmjF.07.0720:mRNA-p1	Q4QIL9;LmjF.07.0720	LMJF_07_0720	LMJF_07_0720	134.91	LmjF.07.0720	x								28.4599	28.7744	28.8868	28.698	27.7786	28.3362	28.089	27.6574	28.0905	27.6278	28.0106	28.0443
Malonyl-coa decarboxylase-like protein (EC 4.1.1.9)	Q4QIL8;LmjF.07.0730:mRNA-p1	Q4QIL8;LmjF.07.0730	LMJF_07_0730	LMJF_07_0730	85.804	LmjF.07.0730							x	x	22.3358	23.1387	22.1627	23.5026	22.8495	21.9704	22.3679	21.7986	23.5157	24.4343	22.9117	22.1414
Uncharacterized protein	Q4QIL6;LmjF.07.0743:mRNA-p1	Q4QIL6;LmjF.07.0743	LMJF_07_0743	LMJF_07_0743	15.457	LmjF.07.0743	x								25.8496	24.2609	24.4597	24.5798	23.6307	23.9792	25.5261	24.422	25.7126	23.3329	24.1281	24.1412
Putative 6-phosphofructo-2-kinase/fructose-2,6-biphosphatase	Q4QIL3;LmjF.07.0760:mRNA-p1	Q4QIL3;LmjF.07.0760	LMJF_07_0760	LMJF_07_0760	132.48	LmjF.07.0760	x								25.8741	24.0873	24.5775	25.2418	24.662	24.8558	24.1387	24.132	25.6659	26.3637	25.4305	25.5293
Uncharacterized protein	Q4QIK8;LmjF.07.0802:mRNA-p1	Q4QIK8;LmjF.07.0802	LMJF_07_0802	LMJF_07_0802	38.062	LmjF.07.0802	x								26.3319	26.1705	26.6726	26.3758	26.2239	25.1185	26.3995	26.1951	27.0196	26.8173	26.1467	25.8269
Putative ubiquitin carrier protein (EC 6.3.2.19)	Q4QIK2;LmjF.07.0850:mRNA-p1	Q4QIK2;LmjF.07.0850	LMJF_07_0850	LMJF_07_0850	19.903	LmjF.07.0850	x								26.1279	28.2622	25.3141	28.3653	28.1078	27.6695	27.6945	28.4783	27.7262	26.9084	27.1027	26.7489
Splicing factor ptsr1-like protein	Q4QIK0;LmjF.07.0870:mRNA-p1	Q4QIK0;LmjF.07.0870	LMJF_07_0870	LMJF_07_0870	41.892	LmjF.07.0870	x								31.8233	32.0581	31.6024	31.8707	31.5194	31.2404	31.6291	31.8837	30.4542	30.5234	31.3967	31.8069
Uncharacterized protein	Q4QIJ9;LmjF.07.0880:mRNA-p1	Q4QIJ9;LmjF.07.0880	LMJF_07_0880	LMJF_07_0880	141.19	LmjF.07.0880	x								28.2585	26.3183	26.707	26.5767	26.9986	27.4563	27.1017	26.5955	27.6663	27.2445	26.6939	27.0829
Putative serine/threonine kinase (EC 2.7.11.1)	Q4QIJ7;LmjF.07.0900:mRNA-p1	Q4QIJ7;LmjF.07.0900	LMJF_07_0900	LMJF_07_0900	33.65	LmjF.07.0900	x								29.2456	29.6709	29.0772	29.9265	30.2845	29.8988	30.5769	29.826	30.4383	28.3423	29.4193	29.3867
Uncharacterized protein	LmjF.07.0920:mRNA-p1;Q4QIJ5	LmjF.07.0920;Q4QIJ5	LMJF_07_0920	LMJF_07_0920	265.91	LmjF.07.0920	x								24.0935	21.8077	22.1155	23.8731	24.3371	22.9788	23.3169	23.498	25.8436	24.611	24.546	24.8498
Uncharacterized protein	Q4QIJ4;LmjF.07.0930:mRNA-p1	Q4QIJ4;LmjF.07.0930	LMJF_07_0930	LMJF_07_0930	36.89	LmjF.07.0930	x								27.4955	27.2687	26.7847	27.4991	28.1765	28.216	28.3638	27.6041	28.8274	28.583	27.6478	27.6798
Uncharacterized protein	Q4QIJ3;LmjF.07.0940:mRNA-p1	Q4QIJ3;LmjF.07.0940	LMJF_07_0940	LMJF_07_0940	261.79	LmjF.07.0940	x								28.286	27.6681	27.895	28.0452	27.8401	27.4924	27.6549	27.712	27.2548	27.2581	28.0788	27.6847
Uncharacterized protein	LmjF.07.0960:mRNA-p1;Q4QIJ1	LmjF.07.0960;Q4QIJ1	LMJF_07_0960	LMJF_07_0960	127.85	LmjF.07.0960	x								23.105	23.2463	25.2646	23.7137	25.2671	24.3711	24.9715	25.1309	25.2534	25.1276	25.8788	25.0459
Uncharacterized protein	Q4QIJ0;LmjF.07.0970:mRNA-p1	Q4QIJ0;LmjF.07.0970	LMJF_07_0970	LMJF_07_0970	94.118	LmjF.07.0970	x								22.8156	23.4798	23.585	21.8372	22.8894	23.1467	22.8799	23.345	24.4166	22.9572	25.4297	23.7517
Putative nucleolar RNA-binding protein	Q4QII8;LmjF.07.0990:mRNA-p1	Q4QII8;LmjF.07.0990	LMJF_07_0990	LMJF_07_0990	37.568	LmjF.07.0990	x								31.8002	29.95	31.6469	29.9856	30.7083	30.1529	30.8559	30.3641	29.342	29.9644	29.6814	29.7167
RNA binding protein-like protein	Q4QII7;LmjF.07.1000:mRNA-p1	Q4QII7;LmjF.07.1000	LMJF_07_1000	LMJF_07_1000	35.005	LmjF.07.1000	x								31.424	29.8398	30.037	29.9047	30.0132	29.6138	28.9497	29.5514	30.2383	28.8184	29.8354	29.5586
Uncharacterized protein	LmjF.07.1010:mRNA-p1;Q4QII6	LmjF.07.1010;Q4QII6	LMJF_07_1010	LMJF_07_1010	18.607	LmjF.07.1010	x								24.1715	26.962	24.6229	27.0872	27.1521	26.3176	27.0539	27.062	25.6026	26.0757	27.1476	25.6376
Peptidyl-prolyl cis-trans isomerase (EC 5.2.1.8)	Q4QII4;LmjF.07.1030:mRNA-p1	Q4QII4;LmjF.07.1030	PIN1 LMJF_07_1030	LMJF_07_1030	12.596	LmjF.07.1030	x								26.5321	28.7615	26.9265	27.9568	28.5655	27.9469	28.2192	28.184	27.7189	27.5497	27.8225	27.2004
Cation-transporting ATPase (EC 3.6.3.-)	Q4QII2;LmjF.07.1050:mRNA-p1	Q4QII2;LmjF.07.1050	LMJF_07_1050	LMJF_07_1050	139.09	LmjF.07.1050	x								30.8675	30.1181	30.0892	30.0345	29.6049	29.7357	29.292	29.4643	29.9134	30.2308	30.2721	30.3676
Uncharacterized protein	Q4QII1;LmjF.07.1055:mRNA-p1	Q4QII1;LmjF.07.1055	LMJF_07_1055	LMJF_07_1055	11.827	LmjF.07.1055		x							21.7522	23.3115	22.175	26.2287	23.2082	21.769	22.7063	25.1826	23.1547	22.6111	21.1263	22.1054
Putative lipoyl ligase (EC 6.-.-.-)	Q4QII0;LmjF.07.1060:mRNA-p1	Q4QII0;LmjF.07.1060	LMJF_07_1060	LMJF_07_1060	55.156	LmjF.07.1060	x							x	24.3204	24.7654	24.6843	24.6121	24.2175	23.996	24.1953	23.9769	24.1939	24.952	25.0097	24.3895
Putative RNA-editing complex protein	LmjF.07.1070:mRNA-p1;Q4QIH9	LmjF.07.1070;Q4QIH9	LMJF_07_1070	LMJF_07_1070	46.017	LmjF.07.1070	x							x	24.7686	25.3608	25.4221	25.3896	24.4201	24.3775	25.099	25.1231	25.8881	25.9909	24.1381	23.0044
Uncharacterized protein	Q4QIH8;LmjF.07.1080:mRNA-p1	Q4QIH8;LmjF.07.1080	LMJF_07_1080	LMJF_07_1080	91.517	LmjF.07.1080	x								26.7163	26.0683	26.4697	26.1704	26.5982	26.2942	26.0393	26.0932	26.251	26.1127	26.317	26.334
Delta-5 fatty acid desaturase (EC 1.14.99.-)	Q4QIH7;LmjF.07.1090:mRNA-p1	Q4QIH7;LmjF.07.1090	LMJF_07_1090	LMJF_07_1090	48.365	LmjF.07.1090	x								28.0913	26.1267	26.5515	27.086	25.6899	24.0914	26.2035	24.7628	26.156	21.9874	26.1387	25.8237
Uncharacterized protein	Q4QIH5;LmjF.07.1110:mRNA-p1	Q4QIH5;LmjF.07.1110	LMJF_07_1110	LMJF_07_1110	40.58	LmjF.07.1110	x							x	26.1783	26.8781	25.953	27.143	26.2572	26.8574	26.7971	26.479	27.8385	27.5041	26.7461	26.9706
Putative proteasome regulatory non-ATP-ase subunit	Q4QIH4;LmjF.07.1120:mRNA-p1	Q4QIH4;LmjF.07.1120	LMJF_07_1120	LMJF_07_1120	36.374	LmjF.07.1120	x								26.4821	27.6232	27.3381	28.3006	28.0486	27.913	27.5491	27.5606	28.0872	28.0827	27.654	27.1689
Uncharacterized protein	Q4QIH3;LmjF.07.1130:mRNA-p1	Q4QIH3;LmjF.07.1130	LMJF_07_1130	LMJF_07_1130	63.803	LmjF.07.1130	x							x	27.2811	27.2839	26.7709	27.4953	27.1039	26.8035	26.6509	26.4628	26.8394	26.7595	27.2462	27.4586
Putative methionine-S-sulfoxide reductase (EC 1.8.4.11)	Q4QIH2;LmjF.07.1140:mRNA-p1	Q4QIH2;LmjF.07.1140	LMJF_07_1140	LMJF_07_1140	19.765	LmjF.07.1140	x								30.0466	29.5256	29.7044	29.3533	29.2687	29.1139	29.1826	29.0783	29.8616	29.6131	27.8195	28.9346
Uncharacterized protein	Q4QIH1;LmjF.07.1150:mRNA-p1	Q4QIH1;LmjF.07.1150	LMJF_07_1150	LMJF_07_1150	276.04	LmjF.07.1150	x								27.6072	27.13	27.3198	27.359	26.8525	26.8758	26.8644	26.8539	27.3634	27.5162	27.8365	28.3256
Putative amino acid transporter	Q4QIH0;LmjF.07.1160:mRNA-p1	Q4QIH0;LmjF.07.1160	AAT19 LMJF_07_1160	LMJF_07_1160	53.794	LmjF.07.1160	x								30.2881	29.2903	29.9998	29.4933	29.586	29.5752	29.4268	28.763	29.6996	28.5802	28.0142	28.6509
Structural maintenance of chromosomes protein	Q4QIG8;LmjF.08.0010:mRNA-p1	Q4QIG8;LmjF.08.0010	LMJF_08_0010	LMJF_08_0010	134.87	LmjF.08.0010	x								29.4163	28.8398	28.5921	28.2274	29.2609	29.4037	29.0437	28.2921	28.9855	29.1688	28.5791	28.559
Putative Qc-SNARE protein	Q4QIG6;LmjF.08.0030:mRNA-p1	Q4QIG6;LmjF.08.0030	LMJF_08_0030	LMJF_08_0030	24.196	LmjF.08.0030	x								28.8024	28.7267	27.9465	28.1057	27.5811	28.8488	28.1919	28.0396	29.7145	29.6643	28.6239	29.2382
Uncharacterized protein	Q4QIG5;LmjF.08.0040:mRNA-p1	Q4QIG5;LmjF.08.0040	LMJF_08_0040	LMJF_08_0040	25.39	LmjF.08.0040	x								21.5525	23.4818	21.9068	23.2117	23.9359	24.3526	22.535	23.4212	25.8625	23.7058	25.084	23.7199
Uncharacterized protein	Q4QIG4;LmjF.08.0050:mRNA-p1	Q4QIG4;LmjF.08.0050	LMJF_08_0050	LMJF_08_0050	8.464	LmjF.08.0050	x								24.572	24.5478	23.1298	25.5019	25.0253	22.6397	20.9859	24.2605	25.8972	22.4539	23.259	23.9961
Putative phosphoglycerate mutase protein (EC 5.4.2.1)	Q4QIG3;LmjF.08.0060:mRNA-p1	Q4QIG3;LmjF.08.0060	LMJF_08_0060	LMJF_08_0060	20.264	LmjF.08.0060	x								25.0405	26.0826	24.4885	26.3252	26.726	26.4628	27.1202	25.9506	27.4023	27.2976	27.5986	26.6225
Uncharacterized protein	Q4QIG2;LmjF.08.0070:mRNA-p1	Q4QIG2;LmjF.08.0070	LMJF_08_0070	LMJF_08_0070	68.924	LmjF.08.0070	x								27.4466	28.1439	28.1681	28.0475	28.1162	28.1214	27.7498	27.7746	27.6695	27.8538	28.1545	27.8249
Putative ATP-dependent DEAD/H RNA helicase	LmjF.08.0080:mRNA-p1;Q4QIG1	LmjF.08.0080;Q4QIG1	LMJF_08_0080	LMJF_08_0080	94.112	LmjF.08.0080	x								28.1566	27.085	27.6412	27.5625	27.3464	27.2728	27.5691	27.1546	28.4696	27.7274	28.1115	27.7361
AP-3 complex subunit delta	Q4QIG0;LmjF.08.0090:mRNA-p1	Q4QIG0;LmjF.08.0090	LMJF_08_0090	LMJF_08_0090	122.87	LmjF.08.0090	x								27.4324	26.8121	27.1271	26.9965	26.4443	26.5072	26.5691	26.1999	27.0457	27.3013	26.828	26.9373
Uncharacterized protein	Q4QIF8;LmjF.08.0110:mRNA-p1	Q4QIF8;LmjF.08.0110	LMJF_08_0110	LMJF_08_0110	68.879	LmjF.08.0110			x						21.6443	22.5013	22.0168	21.1691	21.3048	22.1958	22.7058	23.6639	21.1707	24.5748	24.1517	22.9487
Uncharacterized protein	Q4QIF7;LmjF.08.0120:mRNA-p1	Q4QIF7;LmjF.08.0120	LMJF_08_0120	LMJF_08_0120	30.256	LmjF.08.0120	x							x	25.1911	26.7995	26.5529	27.2355	26.9694	27.3569	27.2492	26.8579	26.2396	25.6726	26.101	25.6073
Uncharacterized protein	Q4QIF6;LmjF.08.0130:mRNA-p1	Q4QIF6;LmjF.08.0130	LMJF_08_0130	LMJF_08_0130	121.28	LmjF.08.0130	x								27.9949	26.4002	26.5707	26.3155	26.9845	26.7725	26.8917	26.4405	27.3152	26.8494	26.6384	26.5674
Putative DNA repair protein	Q4QIF5;LmjF.08.0140:mRNA-p1	Q4QIF5;LmjF.08.0140	LMJF_08_0140	LMJF_08_0140	135.19	LmjF.08.0140	x								24.3456	24.2472	24.4136	23.7735	23.585	24.2553	24.5965	23.8377	24.9186	24.2236	24.6752	24.2463
Uncharacterized protein	LmjF.08.0150:mRNA-p1;Q4QIF4	LmjF.08.0150;Q4QIF4	LMJF_08_0150	LMJF_08_0150	54.996	LmjF.08.0150	x								25.8953	23.552	25.3151	23.7684	23.6617	24.1302	23.5705	23.91	23.2967	21.9231	25.1939	25.7515
Uncharacterized protein	Q4QIF3;LmjF.08.0160:mRNA-p1	Q4QIF3;LmjF.08.0160	LMJF_08_0160	LMJF_08_0160	24.563	LmjF.08.0160	x							x	23.6432	23.9925	22.5777	22.9712	24.5047	22.2152	23.7946	23.9379	22.5354	21.4897	23.6896	23.5384
Ubiquitin-activating enzyme-like protein	LmjF.08.0220:mRNA-p1;Q4QIE7	LmjF.08.0220;Q4QIE7	LMJF_08_0220	LMJF_08_0220	112.01	LmjF.08.0220	x								26.7549	25.6519	26.221	25.7031	25.8284	26.4308	26.1574	25.7612	26.1577	26.581	26.5046	25.9331
Uncharacterized protein	Q4QIE5;LmjF.08.0240:mRNA-p1	Q4QIE5;LmjF.08.0240	LMJF_08_0240	LMJF_08_0240	30.463	LmjF.08.0240	x							x	24.9904	26.8341	25.6691	26.0692	26.5229	26.3749	26.0203	26.1998	25.0019	25.5725	26.2	25.577
Uncharacterized protein	LmjF.08.0250:mRNA-p1;Q4QIE4	LmjF.08.0250;Q4QIE4	LMJF_08_0250	LMJF_08_0250	12.909	LmjF.08.0250	x								26.6355	22.803	20.1858	22.6802	22.233	26.2084	23.4266	22.1677	23.4149	24.7267	21.3148	22.176
Uncharacterized protein	Q4QIE2;LmjF.08.0270:mRNA-p1	Q4QIE2;LmjF.08.0270	LMJF_08_0270	LMJF_08_0270	85.545	LmjF.08.0270	x								25.5578	25.5977	25.5276	25.597	26.1861	26.1349	25.9692	25.5704	26.4427	26.2739	25.2127	25.4231
Putative ribosomal protein L2	Q4QIE1;LmjF.08.0280:mRNA-p1	Q4QIE1;LmjF.08.0280	LMJF_08_0280	LMJF_08_0280	43.309	LmjF.08.0280	x							x	27.0108	25.658	26.0907	26.8244	25.9645	26.2265	26.3856	25.8845	26.0278	26.2924	25.5209	25.11
Superoxide dismutase (EC 1.15.1.1)	Q4QIE0;LmjF.08.0290:mRNA-p1	Q4QIE0;LmjF.08.0290	FESODA LMJF_08_0290	LMJF_08_0290	26.074	LmjF.08.0290	x							x	28.2443	30.2005	27.1888	30.6337	29.9919	30.3827	29.4909	30.2364	31.1143	30.9369	29.5822	30.0157
Putative mitochondrial associated ribonuclease	Q4QID7;LmjF.08.0320:mRNA-p1	Q4QID7;LmjF.08.0320	LMJF_08_0320	LMJF_08_0320	24.847	LmjF.08.0320	x							x	26.4174	27.4598	26.6972	27.8129	27.2982	27.5447	27.147	27.096	27.9336	27.908	28.4695	28.0689
Uncharacterized protein	Q4QID1;LmjF.08.0380:mRNA-p1	Q4QID1;LmjF.08.0380	LMJF_08_0380	LMJF_08_0380	199.6	LmjF.08.0380	x								22.9906	20.9533	22.7767	21.0636	22.7352	23.0485	22.7304	23.268	22.7502	23.0711	23.2385	23.2815
Uncharacterized protein	Q4QIC8;LmjF.08.0410:mRNA-p1	Q4QIC8;LmjF.08.0410	LMJF_08_0410	LMJF_08_0410	149.02	LmjF.08.0410	x								30.3451	29.503	29.3887	29.3146	29.7024	29.4967	29.8965	29.3449	30.4909	30.0664	29.8046	30.1935
Uncharacterized protein	LmjF.08.0420:mRNA-p1;Q4QIC7	LmjF.08.0420;Q4QIC7	LMJF_08_0420	LMJF_08_0420	211.98	LmjF.08.0420	x								30.5459	29.4062	30.0109	29.7504	29.7208	29.4627	29.414	29.4156	29.6846	29.5134	29.8575	29.4713
Uncharacterized protein	Q4QIC6;LmjF.08.0430:mRNA-p1	Q4QIC6;LmjF.08.0430	LMJF_08_0430	LMJF_08_0430	100.16	LmjF.08.0430	x								29.0749	28.1651	28.0299	27.8376	28.3705	27.8779	28.3319	27.5185	27.7902	27.6712	27.6062	27.3587
Uncharacterized protein	Q4QIC5;LmjF.08.0440:mRNA-p1	Q4QIC5;LmjF.08.0440	LMJF_08_0440	LMJF_08_0440	256.37	LmjF.08.0440	x								28.7322	27.99	28.055	28.2149	27.5122	27.1575	27.1818	27.1488	27.2504	27.4815	27.3909	27.1455
Signal peptidase I (EC 3.4.21.89)	Q4QIC4;LmjF.08.0450:mRNA-p1	Q4QIC4;LmjF.08.0450	LMJF_08_0450	LMJF_08_0450	20.64	LmjF.08.0450	x								24.8058	21.049	22.2651	23.289	22.6102	23.2225	21.0266	22.5051	23.1503	22.1186	22.9401	23.3178
Uncharacterized protein	Q4QIC3;LmjF.08.0460:mRNA-p1	Q4QIC3;LmjF.08.0460	LMJF_08_0460	LMJF_08_0460	32.487	LmjF.08.0460	x								25.7957	24.9529	23.7261	24.6517	24.8688	21.96	24.1746	23.3939	25.9866	25.854	24.5306	25.6167
Putative small ubiquitin protein	Q4QIC2;LmjF.08.0470:mRNA-p1	Q4QIC2;LmjF.08.0470	LMJF_08_0470	LMJF_08_0470	12.701	LmjF.08.0470	x								28.0126	28.9411	28.2462	29.1563	29.1849	28.099	28.9874	28.8138	28.9562	29.4563	29.513	28.3164
Uncharacterized protein	LmjF.08.0490:mRNA-p1;Q4QIC0	LmjF.08.0490;Q4QIC0	LMJF_08_0490	LMJF_08_0490	52.585	LmjF.08.0490		x							22.5483	23.8682	21.9188	23.2579	21.4651	22.1438	21.7502	22.034	21.4994	23.0261	22.4679	22.2803
Putative ribose-phosphate pyrophosphokinase (EC 2.7.6.1)	Q4QIB8;LmjF.08.0510:mRNA-p1	Q4QIB8;LmjF.08.0510	LMJF_08_0510	LMJF_08_0510	93.014	LmjF.08.0510	x								29.0876	28.4893	28.6131	28.3439	27.6748	27.7317	27.8658	27.3235	27.6549	27.9581	27.1469	27.502
Uncharacterized protein	Q4QIB7;LmjF.08.0520:mRNA-p1	Q4QIB7;LmjF.08.0520	LMJF_08_0520	LMJF_08_0520	246.48	LmjF.08.0520				x					23.6354	23.6423	21.9429	22.7928	20.3138	20.6608	23.574	23.2652	23.1837	23.5581	24.8874	23.794
Uncharacterized protein	LmjF.08.0530:mRNA-p1;Q4QIB6	LmjF.08.0530;Q4QIB6	LMJF_08_0530	LMJF_08_0530	204.75	LmjF.08.0530	x								23.9235	23.3063	24.4273	24.3932	24.0151	23.6698	23.6046	23.6281	24.3407	22.5532	24.6375	25.0375
Uncharacterized protein	Q4QIB5;LmjF.08.0540:mRNA-p1	Q4QIB5;LmjF.08.0540	LMJF_08_0540	LMJF_08_0540	39.387	LmjF.08.0540	x							x	22.3605	22.8808	20.8128	23.5007	25.5789	25.5059	22.3599	24.4451	21.5856	24.2113	23.2194	23.488
Translation initiation factor-like protein	Q4QIB4;LmjF.08.0550:mRNA-p1	Q4QIB4;LmjF.08.0550	LMJF_08_0550	LMJF_08_0550	38.04	LmjF.08.0550	x								32.3497	31.6591	31.2291	31.3609	30.918	31.1066	31.093	30.6959	31.1449	30.6383	30.2997	30.6786
Uncharacterized protein	LmjF.08.0560:mRNA-p1;Q4QIB3	LmjF.08.0560;Q4QIB3	LMJF_08_0560	LMJF_08_0560	30.283	LmjF.08.0560	x							x	24.748	27.6978	26.0671	27.1585	26.5734	27.0332	27.1086	27.2255	25.7125	26.7806	26.6292	26.1195
Uncharacterized protein	Q4QIA7;LmjF.08.0620:mRNA-p1	Q4QIA7;LmjF.08.0620	LMJF_08_0620	LMJF_08_0620	299.24	LmjF.08.0620	x								28.9415	27.4819	27.4323	27.4266	27.7281	27.8221	27.5549	27.4021	27.3353	27.8488	27.3049	27.7833
Uncharacterized protein	Q4QIA4;LmjF.08.0650:mRNA-p1	Q4QIA4;LmjF.08.0650	LMJF_08_0650	LMJF_08_0650	30.282	LmjF.08.0650	x								21.4441	24.5882	24.3137	23.1987	23.6461	23.35	24.0797	23.1734	22.8784	23.6103	22.6714	22.2277
Amastin-like protein	Q4QIA1;Q4QIA0;LmjF.08.0750:mRNA-p1;LmjF.08.0730:mRNA-p1;LmjF.08.0710:mRNA-p1;LmjF.08.0690:mRNA-p1;LmjF.08.0680:mRNA-p1;LmjF.08.0670:mRNA-p1;Q4QI97;Q4QI95;Q4QI93;Q4QI92;LmjF.08.0770:mRNA-p1;LmjF.08.0760:mRNA-p1;LmjF.08.0740:mRNA-p1;LmjF.08.0720:mRNA-p1;LmjF.08.0700:mRNA-p1	Q4QIA1;Q4QIA0;LmjF.08.0750;LmjF.08.0730;LmjF.08.0710;LmjF.08.0690;LmjF.08.0680;LmjF.08.0670;Q4QI97;Q4QI95;Q4QI93;Q4QI92;LmjF.08.0770;LmjF.08.0760;LmjF.08.0740;LmjF.08.0720;LmjF.08.0700	LMJF_08_0670 LMJF_08_0690 LMJF_08_0710 LMJF_08_0730 LMJF_08_0750;LMJF_08_0680;LMJF_08_0700 LMJF_08_0720;LMJF_08_0740;LMJF_08_0760;LMJF_08_0770	LMJF_08_0670 LMJF_08_0690 LMJF_08_0710 LMJF_08_0730 LMJF_08_0750;LMJF_08_0680;LMJF_08_0700 LMJF_08_0720;LMJF_08_0740;LMJF_08_0760;LMJF_08_0770	23.01	LmjF.08.0750				x					23.0762	21.9763	22.4781	22.6892	21.2839	22.0514	22.3258	21.6365	23.1745	23.1535	23.2552	25.9065
Uncharacterized protein	Q4QI83;LmjF.08.0860:mRNA-p1	Q4QI83;LmjF.08.0860	LMJF_08_0860	LMJF_08_0860	32.882	LmjF.08.0860	x								23.6984	25.418	25.8715	26.0422	24.5616	24.6289	23.4429	25.1435	26.1924	25.8411	26.0974	26.1777
Uncharacterized protein	Q4QI82;LmjF.08.0870:mRNA-p1	Q4QI82;LmjF.08.0870	LMJF_08_0870	LMJF_08_0870	45.287	LmjF.08.0870	x								26.2169	26.1351	26.143	26.1174	26.1173	26.142	25.0138	25.8859	26.657	26.2964	26.4714	26.0884
Uncharacterized protein	Q4QI81;LmjF.08.0880:mRNA-p1	Q4QI81;LmjF.08.0880	LMJF_08_0880	LMJF_08_0880	55.139	LmjF.08.0880	x								25.3609	26.41	25.7559	25.712	25.777	25.9828	25.7979	25.6791	26.364	22.9443	25.549	26.0775
Mitochondrial DNA polymerase beta (EC 2.7.7.7)	Q4QI80;LmjF.08.0890:mRNA-p1	Q4QI80;LmjF.08.0890	LMJF_08_0890	LMJF_08_0890	42.689	LmjF.08.0890	x							x	28.5672	29.8545	29.661	30.2087	29.7444	30.4447	29.9559	30.0558	30.4702	29.8949	29.7275	29.4476
Putative mitochondrial DNA polymerase beta-PAK	LmjF.08.0900:mRNA-p1;Q4QI79	LmjF.08.0900;Q4QI79	LMJF_08_0900	LMJF_08_0900	154.98	LmjF.08.0900	x							x	26.3922	26.5262	26.5245	26.3137	26.3955	26.2167	26.5425	26.7312	26.2736	25.9104	26.5672	26.8846
Uncharacterized protein	Q4QI78;LmjF.08.0910:mRNA-p1	Q4QI78;LmjF.08.0910	LMJF_08_0910	LMJF_08_0910	221.85	LmjF.08.0910	x							x	26.3072	22.4211	25.0514	24.2969	24.9966	25.6989	25.2725	23.9279	25.8383	25.4515	25.3466	24.9103
Uncharacterized protein	Q4QI77;LmjF.08.0920.2:mRNA-p1;LmjF.08.0920.1:mRNA-p1	Q4QI77;LmjF.08.0920.2;LmjF.08.0920.1	LMJF_08_0920	LMJF_08_0920	22.14	LmjF.08.0920	x							x	22.5296	26.3453	24.1469	23.9482	25.9017	25.4934	25.6414	25.3702	25.3214	24.8535	25.8058	24.0431
Uncharacterized protein	Q4QI76;LmjF.08.0930:mRNA-p1	Q4QI76;LmjF.08.0930	LMJF_08_0930	LMJF_08_0930	119.68	LmjF.08.0930	x								26.1183	24.8943	24.5136	26.1444	26.328	25.498	25.4934	25.2553	26.6952	26.8345	26.564	25.8438
Uncharacterized protein	Q4QI75;LmjF.08.0940:mRNA-p1	Q4QI75;LmjF.08.0940	LMJF_08_0940	LMJF_08_0940	28.885	LmjF.08.0940	x								25.3266	26.7984	26.7665	26.9523	26.2215	26.6127	25.6817	26.6039	23.9089	24.1607	26.3003	25.3745
Uncharacterized protein	Q4QI73;LmjF.08.0960:mRNA-p1	Q4QI73;LmjF.08.0960	LMJF_08_0960	LMJF_08_0960	62.971	LmjF.08.0960	x								28.1387	28.3946	28.3525	28.9863	28.9248	29.2618	29.7582	29.353	29.6332	29.0687	29.1792	28.7843
Uncharacterized protein	Q4QI72;LmjF.08.0970:mRNA-p1	Q4QI72;LmjF.08.0970	LMJF_08_0970	LMJF_08_0970	62.499	LmjF.08.0970	x								25.2275	24.364	24.9976	23.478	24.2524	24.468	23.6914	23.9544	25.994	25.2476	24.9591	25.0671
Uncharacterized protein	Q4QI69;LmjF.08.1000:mRNA-p1	Q4QI69;LmjF.08.1000	LMJF_08_1000	LMJF_08_1000	265.4	LmjF.08.1000	x								28.8822	28.3631	28.6554	28.5469	28.4514	28.4584	28.3449	28.2587	28.7376	28.8821	28.7011	28.4708
Cathepsin L-like protease;Cathepsin L-like protease (Cysteine protease)	Q4QI66;Q4QI61;LmjF.08.1060:mRNA-p1;LmjF.08.1030:mRNA-p1;LmjF.08.1080:mRNA-p1;Q4QI64;LmjF.08.1050:mRNA-p1;Q4QI68;Q4QI65;LmjF.08.1040:mRNA-p1;LmjF.08.1010:mRNA-p1	Q4QI66;Q4QI61;LmjF.08.1060;LmjF.08.1030;LmjF.08.1080;Q4QI64;LmjF.08.1050;Q4QI68;Q4QI65;LmjF.08.1040;LmjF.08.1010	cpb Cpb LMJF_08_1050;LMJF_08_1010;LMJF_08_1030;LMJF_08_1040;LMJF_08_1060 LMJF_08_1080	LMJF_08_1010;LMJF_08_1030;LMJF_08_1040;LMJF_08_1050;LMJF_08_1060 LMJF_08_1080	48.057	LmjF.08.1060	x								29.8629	28.6984	28.8208	28.8333	29.156	29.0054	28.5166	28.4578	31.1322	29.9495	30.1342	29.7153
Histone deacetylase (EC 3.5.1.98)	LmjF.08.1090:mRNA-p1;Q4QI60	LmjF.08.1090;Q4QI60	LMJF_08_1090	LMJF_08_1090	65.739	LmjF.08.1090	x								26.1626	25.962	26.2692	26.208	25.9247	25.638	26.2562	25.8561	27.0019	27.3532	26.6359	26.2729
Uncharacterized protein	Q4QI59;LmjF.08.1100:mRNA-p1	Q4QI59;LmjF.08.1100	LMJF_08_1100	LMJF_08_1100	42.045	LmjF.08.1100	x							x	29.1303	31.8289	29.9559	32.4844	31.7215	31.4874	31.969	31.8619	31.1897	32.1508	31.1077	30.5211
Stress-induced protein sti1	Q4QI58;LmjF.08.1110:mRNA-p1	Q4QI58;LmjF.08.1110	LMJF_08_1110	LMJF_08_1110	62.107	LmjF.08.1110	x								32.18	32.4449	32.4716	31.8903	32.5432	32.6781	32.6643	32.3584	33.1531	32.8528	32.1284	31.9195
Uncharacterized protein	Q4QI57;LmjF.08.1120:mRNA-p1	Q4QI57;LmjF.08.1120	LMJF_08_1120	LMJF_08_1120	96.893	LmjF.08.1120	x								27.9407	27.8656	27.1291	28.3077	28.4497	28.4326	28.2349	28.4531	28.8139	28.604	28.5571	28.2968
Phosphoribosylpyrophosphate synthetase (EC 2.7.6.1)	Q4QI56;LmjF.08.1130:mRNA-p1	Q4QI56;LmjF.08.1130	LMJF_08_1130	LMJF_08_1130	40.495	LmjF.08.1130	x								28.1118	27.1286	27.8355	27.6576	27.3694	27.1681	27.4615	26.7363	27.2291	26.8235	27.1253	26.7437
Putative suppressive immunomodulating factor	Q4QI55;LmjF.08.1140:mRNA-p1	Q4QI55;LmjF.08.1140	TSIF LMJF_08_1140	LMJF_08_1140	101.27	LmjF.08.1140	x								24.7923	23.0599	23.8996	23.4981	24.9863	24.3524	23.2546	23.9707	23.3136	22.3139	24.0106	24.696
Uncharacterized protein	Q4QI54;LmjF.08.1150:mRNA-p1	Q4QI54;LmjF.08.1150	LMJF_08_1150	LMJF_08_1150	127.14	LmjF.08.1150	x								24.4307	23.732	24.3168	25.9086	23.3372	24.1631	22.0652	23.6206	23.9138	23.9838	24.9104	23.8561
Uncharacterized protein	Q4QI53;LmjF.08.1160:mRNA-p1	Q4QI53;LmjF.08.1160	LMJF_08_1160	LMJF_08_1160	48.095	LmjF.08.1160	x							x	23.663	25.3713	25.6387	25.9828	25.8423	25.9357	25.8742	26.2385	25.1863	26.1273	26.4896	25.6518
Uncharacterized protein	LmjF.08.1170:mRNA-p1;Q4QI52	LmjF.08.1170;Q4QI52	LMJF_08_1170	LMJF_08_1170	61.511	LmjF.08.1170	x							x	26.5137	26.8134	24.9951	27.3163	26.3902	26.2735	26.2516	26.0577	27.2161	27.1983	26.9133	27.0605
Uncharacterized protein	Q4QI51;LmjF.08.1180:mRNA-p1	Q4QI51;LmjF.08.1180	LMJF_08_1180	LMJF_08_1180	46.527	LmjF.08.1180	x								26.5694	26.03	26.0792	26.2326	26.1909	25.6238	26.0903	26.3658	22.4592	25.8118	26.4937	26.5234
Uncharacterized protein	Q4QI50;LmjF.08.1190:mRNA-p1	Q4QI50;LmjF.08.1190	LMJF_08_1190	LMJF_08_1190	139.05	LmjF.08.1190	x								28.5729	28.5606	28.1346	28.1323	28.4414	28.0841	28.1294	28.0534	28.6278	28.3286	28.5167	28.2904
Uncharacterized protein	Q4QI49;LmjF.08.1200:mRNA-p1	Q4QI49;LmjF.08.1200	LMJF_08_1200	LMJF_08_1200	22.227	LmjF.08.1200	x							x	23.6209	23.8753	22.2655	25.3376	24.4643	23.8005	23.8802	24.503	22.8188	24.4275	24.8167	24.7625
Uncharacterized protein	Q4QI48;LmjF.08.1210:mRNA-p1	Q4QI48;LmjF.08.1210	LMJF_08_1210	LMJF_08_1210	42.702	LmjF.08.1210	x							x	23.321	24.8549	24.9727	24.0854	24.7708	24.0929	24.8568	24.3379	24.245	25.0823	25.0025	24.1112
Uncharacterized protein	Q4QI41;LmjF.08.1240:mRNA-p1;LmjF.08.1215:mRNA-p1	Q4QI41;LmjF.08.1240;LmjF.08.1215	LMJF_08_1215 LMJF_08_1240	LMJF_08_1215 LMJF_08_1240	56.317	LmjF.08.1240	x								24.3148	25.3909	26.2178	25.8551	25.5874	25.3673	26.056	25.7377	25.1739	26.0132	25.7134	25.499
Tubulin beta chain	Q4QI42;LmjF.08.1230:mRNA-p1	Q4QI42;LmjF.08.1230	LMJF_08_1230	LMJF_08_1230	49.706	LmjF.08.1230	x								21.4523	26.6099	26.6742	29.569	27.9953	20.8025	22.3603	27.1502	20.3248	21.7392	28.5316	24.5472
Uncharacterized protein	Q4QI35;LmjF.09.0005:mRNA-p1	Q4QI35;LmjF.09.0005	LMJF_09_0005	LMJF_09_0005	41.125	LmjF.09.0005	x								28.027	27.3857	26.9103	27.5231	27.0279	26.8547	26.9629	26.7929	26.6074	25.4117	26.129	25.5269
Uncharacterized protein	LmjF.09.0010:mRNA-p1;Q4QI34	LmjF.09.0010;Q4QI34	LMJF_09_0010	LMJF_09_0010	12.393	LmjF.09.0010	x							x	20.6423	29.183	24.8174	25.3484	26.7781	28.0749	28.5074	27.3423	25.5663	27.3401	23.5212	25.9214
Uncharacterized protein	Q4QI33;LmjF.09.0020:mRNA-p1	Q4QI33;LmjF.09.0020	LMJF_09_0020	LMJF_09_0020	69.153	LmjF.09.0020	x								25.3902	25.1848	25.3364	25.646	25.2009	25.2024	25.6788	25.0792	25.803	24.7366	25.0347	24.6735
Uncharacterized protein	Q4QI32;LmjF.09.0030:mRNA-p1	Q4QI32;LmjF.09.0030	LMJF_09_0030	LMJF_09_0030	36.989	LmjF.09.0030	x								26.1918	23.3732	23.529	25.0419	24.5202	21.9191	21.4885	23.8682	25.6639	25.173	23.7103	25.0452
Endonuclease III homolog (EC 3.2.2.-) (EC 4.2.99.18) (Bifunctional DNA N-glycosylase/DNA-(apurinic or apyrimidinic site) lyase) (DNA glycosylase/AP lyase)	Q4QI30;LmjF.09.0050:mRNA-p1	Q4QI30;LmjF.09.0050	NTH1 LMJF_09_0050	LMJF_09_0050	29.495	LmjF.09.0050	x								22.1001	23.8459	22.3869	23.0729	24.3193	23.5086	23.691	23.1244	22.3133	22.4935	23.6667	24.2968
Putative RNA helicase	LmjF.09.0070:mRNA-p1;Q4QI28	LmjF.09.0070;Q4QI28	LMJF_09_0070	LMJF_09_0070	146.36	LmjF.09.0070	x								29.2256	28.8362	29.4951	29.32	28.4497	27.9949	28.1313	28.2757	27.9255	27.5643	28.3304	28.0717
RNA-binding protein 5-like protein	Q4QI27;LmjF.09.0080:mRNA-p1	Q4QI27;LmjF.09.0080	LMJF_09_0080	LMJF_09_0080	26.738	LmjF.09.0080				x					23.0717	22.184	21.4411	21.5707	21.7928	22.5915	22.7766	21.7653	23.8448	22.5367	23.0555	23.2751
RNA-binding protein 5-like protein	Q4QI26;LmjF.09.0090:mRNA-p1	Q4QI26;LmjF.09.0090	LMJF_09_0090	LMJF_09_0090	31.539	LmjF.09.0090	x								22.3388	22.3525	23.6923	23.459	22.2027	22.9886	25.3214	23.9332	25.6369	23.1092	24.2389	24.1174
Uncharacterized protein	Q4QI25;LmjF.09.0100:mRNA-p1	Q4QI25;LmjF.09.0100	LMJF_09_0100	LMJF_09_0100	65.632	LmjF.09.0100	x								30.7799	30.2054	30.4053	30.1102	30.4052	30.7648	30.834	30.2813	30.802	30.9662	30.3316	30.8236
Uncharacterized protein	Q4QI24;LmjF.09.0105:mRNA-p1	Q4QI24;LmjF.09.0105	LMJF_09_0105	LMJF_09_0105	24.867	LmjF.09.0105	x							x	21.7916	24.2396	23.1396	25.1901	25.748	23.8239	24.5515	24.5095	23.38	23.059	23.466	23.9389
Uncharacterized protein	Q4QI05;LmjF.09.0210:mRNA-p1	Q4QI05;LmjF.09.0210	LMJF_09_0210	LMJF_09_0210	33.208	LmjF.09.0210	x								25.6817	27.646	26.1112	27.9804	28.6779	27.5345	28.9192	28.2756	29.0177	29.6235	28.772	27.9233
Uncharacterized protein	Q4QI04;LmjF.09.0220:mRNA-p1	Q4QI04;LmjF.09.0220	LMJF_09_0220	LMJF_09_0220	93.478	LmjF.09.0220	x								28.6723	27.9708	28.4182	28.3839	27.7161	27.3485	27.5116	27.6608	27.3137	27.5833	28.216	28.0117
Putative ATP-dependent hsl protease ATP-binding subunit hslU	Q4QI03;LmjF.09.0230:mRNA-p1	Q4QI03;LmjF.09.0230	HSLU LMJF_09_0230	LMJF_09_0230	55.808	LmjF.09.0230	x							x	28.4713	29.4118	29.0334	29.0279	29.5611	29.2469	29.0752	28.9342	29.246	28.8856	28.8703	28.7835
Putative ubiqitin hydrolase	Q4QI02;LmjF.09.0240:mRNA-p1	Q4QI02;LmjF.09.0240	LMJF_09_0240	LMJF_09_0240	104.89	LmjF.09.0240	x							x	25.4801	23.7548	25.7173	25.1453	25.1007	24.306	25.0615	24.8603	24.7605	25.0071	24.1338	24.4297
DNA helicase (EC 3.6.4.12)	Q4QI01;LmjF.09.0250:mRNA-p1	Q4QI01;LmjF.09.0250	LMJF_09_0250	LMJF_09_0250	97.292	LmjF.09.0250	x								25.5418	24.0122	25.0689	25.4272	25.0844	25.0969	24.9701	25.1534	25.2355	24.2631	24.7204	24.7139
Uncharacterized protein	Q4QI00;LmjF.09.0260:mRNA-p1	Q4QI00;LmjF.09.0260	LMJF_09_0260	LMJF_09_0260	29.089	LmjF.09.0260	x								23.8195	24.2031	24.8414	25.9755	24.2817	24.525	23.8815	24.1362	25.623	25.5658	25.1803	24.2587
Putative kinesin (EC 3.6.4.4)	Q4QHZ7;LmjF.09.0290:mRNA-p1	Q4QHZ7;LmjF.09.0290	LMJF_09_0290	LMJF_09_0290	133.44	LmjF.09.0290	x								20.2609	18.956	21.4731	22.7557	22.1275	19.753	19.9343	22.5204	23.11	20.2836	23.2746	22.0364
Uncharacterized protein	Q4QHZ6;LmjF.09.0300:mRNA-p1	Q4QHZ6;LmjF.09.0300	LMJF_09_0300	LMJF_09_0300	25.148	LmjF.09.0300	x								21.8266	26.3432	24.6429	25.4079	25.5795	24.8582	24.9918	25.6549	23.4048	23.7194	24.2073	22.9077
Uncharacterized protein	Q4QHZ5;LmjF.09.0310:mRNA-p1	Q4QHZ5;LmjF.09.0310	LMJF_09_0310	LMJF_09_0310	95.343	LmjF.09.0310	x								24.6051	23.1398	24.1423	23.7112	24.133	24.0895	22.3166	23.8525	23.5554	23.7462	24.7464	22.879
Putative DNA photolyase (EC 4.1.99.3)	Q4QHY9;LmjF.09.0360:mRNA-p1	Q4QHY9;LmjF.09.0360	LMJF_09_0360	LMJF_09_0360	102.53	LmjF.09.0360	x							x	24.6867	24.2016	25.3386	24.8543	24.512	22.6548	23.8181	25.0688	22.8826	22.071	23.9989	23.5718
Uncharacterized protein	Q4QHY8;LmjF.09.0365:mRNA-p1	Q4QHY8;LmjF.09.0365	LMJF_09_0365	LMJF_09_0365	22.585	LmjF.09.0365	x								22.8097	25.5637	21.3066	25.3961	26.2416	25.9898	26.3316	26.4611	25.8702	26.041	25.8037	25.1088
Uncharacterized protein	LmjF.09.0380:mRNA-p1;Q4QHY6	LmjF.09.0380;Q4QHY6	LMJF_09_0380	LMJF_09_0380	49.821	LmjF.09.0380	x								25.4324	26.5176	25.4827	26.2395	26.5132	25.5978	25.8021	25.9189	27.6517	26.9595	26.3221	26.4493
Uncharacterized protein	Q4QHY5;LmjF.09.0390:mRNA-p1	Q4QHY5;LmjF.09.0390	LMJF_09_0390	LMJF_09_0390	204.13	LmjF.09.0390	x								25.9211	24.1305	24.311	24.4671	23.9815	24.0946	24.3806	23.9359	23.8845	24.4435	24.0588	24.2966
Uncharacterized protein	LmjF.09.0400:mRNA-p1;Q4QHY4;Q4QHY3	LmjF.09.0400;Q4QHY4;Q4QHY3	LMJF_09_0400;LMJF_09_0410	LMJF_09_0400;LMJF_09_0410	53.214	LmjF.09.0400	x								27.9355	26.9707	27.6731	27.2977	27.5393	27.66	27.2425	27.033	27.1401	27.3364	27.4985	27.0357
Uncharacterized protein	Q4QHY1;LmjF.09.0430:mRNA-p1	Q4QHY1;LmjF.09.0430	LMJF_09_0430	LMJF_09_0430	51.238	LmjF.09.0430	x								26.6787	26.7613	26.7297	26.6098	26.6675	26.8363	26.9181	26.3653	27.727	27.1787	26.7822	26.8952
Hypothetical tetratricopeptide repeat protein	LmjF.09.0440:mRNA-p1;Q4QHY0	LmjF.09.0440;Q4QHY0	LMJF_09_0440	LMJF_09_0440	69.688	LmjF.09.0440	x								24.5548	25.0852	25.2655	24.7759	24.944	25.1407	25.4027	24.8687	25.3542	25.2614	25.3076	24.3047
Uncharacterized protein	Q4QHX9;LmjF.09.0450:mRNA-p1	Q4QHX9;LmjF.09.0450	LMJF_09_0450	LMJF_09_0450	100.22	LmjF.09.0450			x						22.5172	21.5121	22.0543	23.0867	22.835	21.7834	22.487	22.052	23.1591	23.0921	22.4183	22.9061
Uncharacterized protein	LmjF.09.0460:mRNA-p1;Q4QHX8	LmjF.09.0460;Q4QHX8	LMJF_09_0460	LMJF_09_0460	317.34	LmjF.09.0460	x								24.0643	23.9857	24.2372	23.7274	24.3495	24.1729	24.1532	24.257	23.879	25.8845	24.8311	24.8725
Serine/threonine-protein phosphatase (EC 3.1.3.16)	Q4QHX7;LmjF.09.0470:mRNA-p1	Q4QHX7;LmjF.09.0470	LMJF_09_0470	LMJF_09_0470	70.825	LmjF.09.0470	x								28.0671	26.5889	26.8939	26.7256	26.7329	27.4263	26.4113	26.5901	26.3479	26.3194	25.9943	26.3046
Uncharacterized protein	Q4QHX6;LmjF.09.0480:mRNA-p1	Q4QHX6;LmjF.09.0480	LMJF_09_0480	LMJF_09_0480	79.937	LmjF.09.0480	x								25.0918	23.8758	25.6476	25.1974	23.5145	24.3576	22.5197	23.2108	24.1587	24.5034	25.0525	25.5377
Uncharacterized protein	Q4QHX5;LmjF.09.0490:mRNA-p1	Q4QHX5;LmjF.09.0490	LMJF_09_0490	LMJF_09_0490	44.237	LmjF.09.0490	x								27.1005	26.1588	25.9049	25.2942	25.4722	25.6289	25.6726	24.8205	26.6943	26.4333	25.7866	26.3902
Uncharacterized protein	Q4QHX2;LmjF.09.0520:mRNA-p1	Q4QHX2;LmjF.09.0520	LMJF_09_0520	LMJF_09_0520	86.983	LmjF.09.0520	x								29.1508	30.0322	29.6857	29.8508	30.2552	29.9086	29.9007	30.0061	29.857	29.9328	30.0079	29.6071
Putative leucine-rich repeat protein	Q4QHX1;LmjF.09.0530:mRNA-p1	Q4QHX1;LmjF.09.0530	LMJF_09_0530	LMJF_09_0530	105.87	LmjF.09.0530	x								27.9566	26.3705	26.5367	26.475	27.9516	28.1715	27.7975	27.4406	28.3409	28.2167	27.5793	27.9849
Uncharacterized protein	Q4QHX0;LmjF.09.0540:mRNA-p1	Q4QHX0;LmjF.09.0540	LMJF_09_0540	LMJF_09_0540	118.94	LmjF.09.0540	x								24.0421	23.17	23.0595	23.1506	24.3714	23.8431	21.4478	23.1576	21.9939	23.649	24.3121	24.0851
Uncharacterized protein	Q4QHW9;LmjF.09.0550:mRNA-p1	Q4QHW9;LmjF.09.0550	LMJF_09_0550	LMJF_09_0550	63.306	LmjF.09.0550	x								22.327	23.9481	23.3288	23.9504	22.7339	23.1367	22.9708	23.6332	23.4909	22.7955	23.9379	23.2088
Uncharacterized protein	Q4QHW8;LmjF.09.0560:mRNA-p1	Q4QHW8;LmjF.09.0560	LMJF_09_0560	LMJF_09_0560	28.77	LmjF.09.0560	x								27.597	27.8664	27.9329	27.3327	28.3601	28.4504	28.2855	27.865	29.1579	29.1321	28.2282	27.9748
Uncharacterized protein	Q4QHW7;LmjF.09.0570:mRNA-p1	Q4QHW7	LMJF_09_0570	LMJF_09_0570	51.958	LmjF.09.0570	x								23.3691	22.0246	22.8384	22.5281	22.2925	22.3792	24.0508	22.8014	22.1611	22.3571	23.7104	22.4133
Putative serine peptidase family S51, peptidase E	Q4QHW4;LmjF.09.0600:mRNA-p1	Q4QHW4;LmjF.09.0600	LMJF_09_0600	LMJF_09_0600	35.762	LmjF.09.0600	x								28.5107	29.2124	29.8142	29.6364	29.2225	29.0898	29.2206	29.3229	28.6901	28.6224	28.7346	28.2207
Uncharacterized protein	LmjF.09.0610:mRNA-p1;Q4QHW3	LmjF.09.0610;Q4QHW3	LMJF_09_0610	LMJF_09_0610	105.88	LmjF.09.0610	x								29.1736	27.8037	27.9547	27.6278	27.7173	27.9071	27.8912	27.4379	28.6155	28.1257	27.6306	27.7119
Uncharacterized protein	Q4QHW1;LmjF.09.0630:mRNA-p1	Q4QHW1;LmjF.09.0630	LMJF_09_0630	LMJF_09_0630	123.26	LmjF.09.0630	x								27.4772	25.7074	25.8752	26.355	26.0893	26.6274	26.144	25.4884	27.4985	26.4253	26.3207	26.2884
Palmitoyltransferase (EC 2.3.1.225)	Q4QHW0;LmjF.09.0640:mRNA-p1	Q4QHW0;LmjF.09.0640	LMJF_09_0640	LMJF_09_0640	56.396	LmjF.09.0640	x								24.7742	23.2722	23.7929	24.8324	22.8371	23.0798	22.8833	23.4696	24.6869	24.7548	24.4791	24.1178
Putative prefoldin subunit 2	Q4QHV7;LmjF.09.0670:mRNA-p1	Q4QHV7;LmjF.09.0670	LMJF_09_0670	LMJF_09_0670	15.426	LmjF.09.0670	x								27.2033	28.6083	25.9097	23.36	27.1023	27.9938	28.8357	27.9856	29.6108	29.0108	26.3415	26.1524
Uncharacterized protein	Q4QHV4;LmjF.09.0700:mRNA-p1	Q4QHV4;LmjF.09.0700	LMJF_09_0700	LMJF_09_0700	49.003	LmjF.09.0700	x								26.5703	25.2009	25.406	25.838	26.4246	26.091	26.3987	25.9846	27.7221	27.3832	26.2679	26.6063
Putative cleavage and polyadenylation specificity factor 30 kDa subunit	Q4QHV2;LmjF.09.0720:mRNA-p1	Q4QHV2;LmjF.09.0720	LMJF_09_0720	LMJF_09_0720	36.4	LmjF.09.0720	x								26.4003	28.456	27.8165	28.2476	28.1775	27.9216	27.7415	27.5876	27.7477	28.5232	27.4019	26.3633
Uncharacterized protein	Q4QHV1;LmjF.09.0730:mRNA-p1	Q4QHV1;LmjF.09.0730	LMJF_09_0730	LMJF_09_0730	67.905	LmjF.09.0730	x								22.1778	23.64	23.6433	24.0678	23.1412	23.5077	23.719	23.6838	24.0835	23.2829	22.0252	22.6193
Putative ubiquitin ligase (EC 6.3.2.19)	Q4QHV0;LmjF.09.0740:mRNA-p1	Q4QHV0;LmjF.09.0740	LMJF_09_0740	LMJF_09_0740	241.7	LmjF.09.0740	x								28.0747	28.0243	28.0261	27.9077	28.0719	27.8755	27.7923	27.6872	27.4566	27.7655	28.4637	27.9985
Putative acyl-CoA binding protein	Q4QHU9;LmjF.09.0750:mRNA-p1	Q4QHU9;LmjF.09.0750	LMJF_09_0750	LMJF_09_0750	106.97	LmjF.09.0750	x							x	26.606	26.6972	27.0189	26.9287	26.4659	26.4717	26.5815	26.7617	27.0387	26.2776	26.9805	26.9012
Uncharacterized protein	Q4QHU8;LmjF.09.0760:mRNA-p1	Q4QHU8;LmjF.09.0760	LMJF_09_0760	LMJF_09_0760	569.24	LmjF.09.0760	x								28.2227	27.3986	27.5853	27.5224	27.4915	27.4074	27.7607	27.5014	27.5754	28.3057	28.182	27.907
Oligopeptidase b (EC 3.4.21.83)	Q4QHU7;LmjF.09.0770:mRNA-p1	Q4QHU7;LmjF.09.0770	OPB LMJF_09_0770	LMJF_09_0770	83.002	LmjF.09.0770	x								31.9308	32.0163	31.9427	31.9955	32.3176	32.1236	32.2956	31.9142	32.2122	32.1807	31.5856	31.3818
Uncharacterized protein	LmjF.09.0780:mRNA-p1;Q4QHU6	LmjF.09.0780;Q4QHU6	LMJF_09_0780	LMJF_09_0780	26.656	LmjF.09.0780	x								23.3204	25.3871	23.7634	25.8061	26.23	26.4002	25.9631	25.8454	25.1186	27.1168	25.3354	24.999
Uncharacterized protein	Q4QHU5;LmjF.09.0790:mRNA-p1	Q4QHU5;LmjF.09.0790	LMJF_09_0790	LMJF_09_0790	132.71	LmjF.09.0790	x								28.1299	26.3607	26.9095	26.7854	27.0944	27.2803	27.3082	26.7017	27.2011	27.016	26.5718	26.7837
Kinetoplast-associated protein-like protein	Q4QHU4;LmjF.09.0800:mRNA-p1	Q4QHU4;LmjF.09.0800	LMJF_09_0800	LMJF_09_0800	139.94	LmjF.09.0800	x								24.08	20.7941	23.7584	23.273	24.4072	24.225	24.0808	24.502	23.8043	23.9074	23.3617	22.3527
Uncharacterized protein	Q4QHU3;LmjF.09.0810:mRNA-p1	Q4QHU3;LmjF.09.0810	LMJF_09_0810	LMJF_09_0810	23.329	LmjF.09.0810	x								23.7701	26.5997	22.7935	26.0042	24.9474	25.6892	24.5831	25.3905	24.134	23.1835	23.4526	24.3314
Uncharacterized protein	Q4QHU2;LmjF.09.0820:mRNA-p1	Q4QHU2;LmjF.09.0820	LMJF_09_0820	LMJF_09_0820	57.093	LmjF.09.0820	x								24.9111	25.2438	26.1945	26.2105	26.3152	26.2347	25.7282	26.3913	25.6739	24.9256	26.2266	25.6167
DEAD/DEAH box helicase-like protein	Q4QHU1;LmjF.09.0830:mRNA-p1	Q4QHU1;LmjF.09.0830	LMJF_09_0830	LMJF_09_0830	87.258	LmjF.09.0830	x								23.7007	22.5983	22.9542	22.9	22.7674	23.7715	22.2492	22.3462	22.7023	23.9372	21.8264	23.605
Uncharacterized protein	Q4QHU0;LmjF.09.0840:mRNA-p1	Q4QHU0;LmjF.09.0840	LMJF_09_0840	LMJF_09_0840	42.492	LmjF.09.0840	x							x	29.1365	28.3193	28.5054	28.3987	28.5065	27.6158	27.9693	27.3828	28.631	25.8785	28.0588	28.3791
Ras family protein-like protein	LmjF.09.0850:mRNA-p1;Q4QHT9	LmjF.09.0850;Q4QHT9	LMJF_09_0850	LMJF_09_0850	28.529	LmjF.09.0850	x								27.1449	27.1377	26.5776	26.7285	26.3467	27.1481	26.3254	26.5451	26.6688	26.734	25.973	26.0472
Uncharacterized protein	Q4QHT7;LmjF.09.0870:mRNA-p1	Q4QHT7;LmjF.09.0870	LMJF_09_0870	LMJF_09_0870	57.819	LmjF.09.0870	x								21.8393	23.8414	23.0879	24.2632	24.5589	23.4735	24.2732	23.7302	24.7258	24.2528	23.9981	23.775
Putative phospholipid transporting ATPase-like protein	Q4QHT5;LmjF.09.0890:mRNA-p1	Q4QHT5;LmjF.09.0890	LMJF_09_0890	LMJF_09_0890	272.54	LmjF.09.0890	x								25.6667	24.9784	25.2622	25.2695	24.7711	25.1016	24.0573	24.4926	24.4912	24.9306	25.9471	26.0879
Putative ef-hand protein 5	Q4QHT4;LmjF.09.0900:mRNA-p1	Q4QHT4;LmjF.09.0900	LMJF_09_0900	LMJF_09_0900	20.716	LmjF.09.0900	x								25.9655	26.4448	26.9343	26.6342	27.3319	27.6036	25.3837	27.5117	27.7734	27.232	27.9337	27.3297
Putative calmodulin	Q4QHT2;LmjF.09.0930:mRNA-p1;LmjF.09.0920:mRNA-p1;LmjF.09.0910:mRNA-p1	Q4QHT2;LmjF.09.0930;LmjF.09.0920;LmjF.09.0910	LMJF_09_0910 LMJF_09_0920 LMJF_09_0930	LMJF_09_0910 LMJF_09_0920 LMJF_09_0930	16.824	LmjF.09.0930	x								30.7333	32.4922	29.1938	32.8402	32.7855	32.2357	32.8119	33.0965	33.34	33.0998	31.3974	31.8482
Uncharacterized protein	Q4QHT0;LmjF.09.0940:mRNA-p1	Q4QHT0;LmjF.09.0940	LMJF_09_0940	LMJF_09_0940	131.45	LmjF.09.0940	x								29.3902	28.2788	28.0643	28.3427	28.4946	28.1949	28.1339	27.7809	28.1612	28.4278	27.7585	28.3972
O-phosphoseryl-tRNA(Sec) selenium transferase (EC 2.9.1.2) (Selenocysteine synthase) (Selenocysteinyl-tRNA(Sec) synthase) (Sep-tRNA:Sec-tRNA synthase)	Q4QHS9;LmjF.09.0950:mRNA-p1	Q4QHS9;LmjF.09.0950	LMJF_09_0950	LMJF_09_0950	63.695	LmjF.09.0950	x								23.1584	23.6034	23.9161	22.9459	23.8909	23.6804	23.8513	23.456	22.7709	23.558	23.6526	22.3668
Uncharacterized protein	Q4QHS8;LmjF.09.0960:mRNA-p1	Q4QHS8;LmjF.09.0960	LMJF_09_0960	LMJF_09_0960	64.088	LmjF.09.0960	x								27.8612	26.8482	27.2266	27.8883	26.6942	27.3577	27.1002	26.8962	27.8602	27.1604	26.8932	26.5241
Elongation factor 1B gamma (Elongation factor-1 gamma)	Q66NE0;LmjF.09.0970:mRNA-p1	Q66NE0;LmjF.09.0970	EF1G LMJF_09_0970	LMJF_09_0970	46.235	LmjF.09.0970	x								32.7527	33.1054	32.9539	33.137	32.7825	33.1024	32.7627	32.9026	32.6523	32.7383	32.7094	32.3366
Uncharacterized protein	LmjF.09.0980:mRNA-p1;Q4QHS6	LmjF.09.0980;Q4QHS6	LMJF_09_0980	LMJF_09_0980	116.95	LmjF.09.0980	x								29.1041	28.3948	28.5634	28.2219	28.4757	28.5827	28.7982	28.3067	28.957	28.9038	28.1165	27.9942
Uncharacterized protein	Q4QHS4;LmjF.09.1000:mRNA-p1	Q4QHS4;LmjF.09.1000	LMJF_09_1000	LMJF_09_1000	35.333	LmjF.09.1000	x								20.7804	22.7671	22.8749	24.3958	23.1726	23.5595	23.2568	23.4911	24.2321	22.2092	23.0023	23.2327
Uncharacterized protein	Q4QHS3;LmjF.09.1010:mRNA-p1	Q4QHS3;LmjF.09.1010	LMJF_09_1010	LMJF_09_1010	67.245	LmjF.09.1010	x							x	32.1299	31.6196	31.5806	31.3152	31.5211	31.2979	31.2734	31.3937	30.9078	30.8223	30.6738	30.8443
Uncharacterized protein	Q4QHS2;LmjF.09.1020:mRNA-p1	Q4QHS2;LmjF.09.1020	LMJF_09_1020	LMJF_09_1020	67.123	LmjF.09.1020	x								25.454	23.8458	21.8009	23.7921	23.3944	23.6799	24.3048	23.3422	24.2245	22.873	24.4772	25.253
Uncharacterized protein	Q4QHS1;LmjF.09.1030:mRNA-p1	Q4QHS1;LmjF.09.1030	LMJF_09_1030	LMJF_09_1030	34.154	LmjF.09.1030	x								22.7894	24.36	22.6552	23.874	23.825	23.4534	24.6861	24.6029	24.0561	24.2652	23.8625	23.646
Putative phospholipid:diacylglycerol acyltransferase (EC 2.3.1.158)	LmjF.09.1040:mRNA-p1;Q4QHS0	LmjF.09.1040;Q4QHS0	LMJF_09_1040	LMJF_09_1040	84.059	LmjF.09.1040	x								25.6593	24.3531	25.0921	25.1415	24.0172	24.3231	24.704	24.5951	26.1517	25.605	25.913	25.5515
Uncharacterized protein	Q4QHR9;LmjF.09.1050:mRNA-p1	Q4QHR9;LmjF.09.1050	LMJF_09_1050	LMJF_09_1050	26.56	LmjF.09.1050	x								29.5299	28.6686	28.3512	28.4932	28.725	29.0929	29.146	28.6733	30.4401	30.0119	29.1067	29.3857
Putative eukaryotic translation initiation factor 2 subunit	Q4QHR7;LmjF.09.1070:mRNA-p1	Q4QHR7;LmjF.09.1070	LMJF_09_1070	LMJF_09_1070	52.622	LmjF.09.1070	x								32.189	31.6328	32.3142	32.331	31.7262	31.6725	31.6836	31.807	31.8418	31.2744	31.3435	31.4019
Putative translation initiation factor EIF-2B gamma subunit	Q4QHR6;LmjF.09.1090:mRNA-p1	Q4QHR6;LmjF.09.1090	LMJF_09_1090	LMJF_09_1090	65.221	LmjF.09.1090		x							22.9462	23.3979	23.269	23.3211	23.0686	23.3702	21.5408	22.8483	22.0508	23.7387	22.3449	23.4743
Uncharacterized protein	LmjF.09.1100:mRNA-p1;Q4QHR5	LmjF.09.1100;Q4QHR5	LMJF_09_1100	LMJF_09_1100	30.701	LmjF.09.1100	x								25.7472	28.0483	25.9439	28.6795	28.5756	27.2939	27.8336	28.1203	28.1695	28.1167	27.5128	27.4476
Uncharacterized protein	Q4QHR4;LmjF.09.1110:mRNA-p1	Q4QHR4;LmjF.09.1110	LMJF_09_1110	LMJF_09_1110	51.157	LmjF.09.1110	x								26.3146	27.136	27.2776	26.5239	27.0976	27.1461	26.8834	26.5393	28.12	27.8882	26.9523	27.3268
Mitochondrial RNA binding protein 2	Q4QHR3;LmjF.09.1120:mRNA-p1	Q4QHR3;LmjF.09.1120	LMJF_09_1120	LMJF_09_1120	26.791	LmjF.09.1120	x							x	28.4117	28.9858	30.1774	30.5706	29.6435	29.361	29.1773	30.0493	29.1344	28.6554	28.8093	29.1943
Putative inner membrane preprotein translocase Tim17	Q4QHR2;LmjF.09.1130:mRNA-p1	Q4QHR2;LmjF.09.1130	LMJF_09_1130	LMJF_09_1130	16.32	LmjF.09.1130	x							x	26.9997	25.5542	24.7858	25.9563	24.6398	23.7658	23.0101	23.3606	24.41	26.6392	25.6278	23.0202
Uncharacterized protein	LmjF.09.1140:mRNA-p1;Q4QHR1	LmjF.09.1140;Q4QHR1	LMJF_09_1140	LMJF_09_1140	18.572	LmjF.09.1140	x								27.4925	27.8541	27.3107	27.1491	27.5786	27.5557	27.9756	27.5975	28.1049	28.0396	28.1625	27.1889
Uncharacterized protein	Q4QHR0;LmjF.09.1150:mRNA-p1	Q4QHR0;LmjF.09.1150	LMJF_09_1150	LMJF_09_1150	33.211	LmjF.09.1150	x								23.8544	26.614	25.4132	26.054	25.8908	24.1768	26.1477	25.4964	25.7059	26.2128	24.1947	23.9453
Uncharacterized protein	Q4QHQ9;LmjF.09.1160:mRNA-p1	Q4QHQ9;LmjF.09.1160	LMJF_09_1160	LMJF_09_1160	81.822	LmjF.09.1160	x								24.9531	24.7768	25.8589	25.023	25.3262	24.6615	25.2519	24.8429	25.842	25.4647	25.7847	26.048
Uncharacterized protein	Q4QHQ8;LmjF.09.1170:mRNA-p1	Q4QHQ8;LmjF.09.1170	LMJF_09_1170	LMJF_09_1170	22.092	LmjF.09.1170	x								26.6284	27.7794	25.8382	27.6378	27.6349	27.5558	27.4799	27.7448	28.9506	27.7565	27.3675	27.2625
Uncharacterized protein	Q4QHQ7;LmjF.09.1180:mRNA-p1	Q4QHQ7;LmjF.09.1180	LMJF_09_1180	LMJF_09_1180	102.8	LmjF.09.1180	x								27.0027	26.0828	27.1945	26.8664	26.5117	26.226	26.6188	25.0338	25.7028	26.0796	26.2706	25.7483
Putative AAA family ATPase	LmjF.09.1220:mRNA-p1;Q4QHQ3	LmjF.09.1220;Q4QHQ3	LMJF_09_1220	LMJF_09_1220	149.16	LmjF.09.1220	x								28.6344	28.088	28.4652	28.0346	28.1449	27.6468	27.5619	27.5496	27.0876	26.6737	27.5565	27.2286
Uncharacterized protein	Q4QHQ2;LmjF.09.1230:mRNA-p1	Q4QHQ2;LmjF.09.1230	LMJF_09_1230	LMJF_09_1230	47.373	LmjF.09.1230	x								25.7945	26.4002	26.1413	26.3065	25.4782	25.5334	25.3857	25.5449	25.6019	25.28	25.8961	25.7847
Uncharacterized protein	Q4QHQ1;LmjF.09.1240:mRNA-p1	Q4QHQ1;LmjF.09.1240	LMJF_09_1240	LMJF_09_1240	245.49	LmjF.09.1240	x							x	24.5636	23.9391	22.9273	24.1277	23.6025	23.954	24.2051	23.5186	23.7222	23.3726	23.7927	24.1212
Uncharacterized protein	Q4QHQ0;LmjF.09.1250:mRNA-p1	Q4QHQ0;LmjF.09.1250	LMJF_09_1250	LMJF_09_1250	19.7	LmjF.09.1250	x								24.2761	26.6263	25.1451	26.2426	26.3412	25.9286	26.3741	25.9425	25.9064	25.5007	25.6527	25.1805
Uncharacterized protein	Q4QHP9;LmjF.09.1260:mRNA-p1	Q4QHP9;LmjF.09.1260	LMJF_09_1260	LMJF_09_1260	69.563	LmjF.09.1260	x								25.5905	26.2607	26.6521	26.651	26.4392	26.3424	26.0436	26.415	25.8383	24.8562	25.8833	26.0361
Putative mitochondrial carrier protein	Q4QHP8;LmjF.09.1270:mRNA-p1	Q4QHP8;LmjF.09.1270	LMJF_09_1270	LMJF_09_1270	36.734	LmjF.09.1270		x						x	22.0397	23.0051	21.7632	22.9191	23.6844	22.9747	21.9697	22.3522	22.4538	23.3946	23.1426	22.282
Uncharacterized protein	Q4QHP7;LmjF.09.1280:mRNA-p1	Q4QHP7;LmjF.09.1280	LMJF_09_1280	LMJF_09_1280	38.598	LmjF.09.1280	x								23.44	24.0803	23.5823	24.1498	24.8905	24.5231	24.0554	24.9721	23.6297	24.2907	24.2757	24.117
Uncharacterized protein	Q4QHP6;LmjF.09.1290:mRNA-p1	Q4QHP6;LmjF.09.1290	LMJF_09_1290	LMJF_09_1290	58.724	LmjF.09.1290	x								24.7934	24.8596	25.0748	24.2907	24.9279	25.3777	25.4272	24.9214	26.2272	26.318	26.0665	25.3748
Uncharacterized protein	Q4QHP5;LmjF.09.1300:mRNA-p1	Q4QHP5;LmjF.09.1300	LMJF_09_1300	LMJF_09_1300	24.345	LmjF.09.1300	x								21.95	23.8311	23.9738	24.4078	24.2024	21.9345	22.9014	24.7101	21.9891	21.3803	24.0799	22.5251
Putative paraflagellar rod component	Q4QHP3;LmjF.09.1320:mRNA-p1	Q4QHP3;LmjF.09.1320	LMJF_09_1320	LMJF_09_1320	68.249	LmjF.09.1320	x								27.2327	29.5136	27.4024	29.2724	30.0686	29.8445	30.2601	29.9292	29.2997	29.7386	29.5107	28.9252
Histone H2B	Q4QDL6;LmjF.19.0050:mRNA-p1;LmjF.19.0040:mRNA-p1;LmjF.19.0030:mRNA-p1;Q4QHP1;LmjF.09.1340:mRNA-p1	Q4QDL6;LmjF.19.0050;LmjF.19.0040;LmjF.19.0030;Q4QHP1;LmjF.09.1340	H2B LMJF_19_0030 LMJF_19_0040 LMJF_19_0050;LMJF_09_1340	LMJF_09_1340;LMJF_19_0030 LMJF_19_0040 LMJF_19_0050	11.847	LmjF.19.0050	x								32.9338	34.1736	32.604	33.1895	34.2715	34.0074	34.5178	33.9834	34.5504	35.3415	34.1716	34.0248
Uncharacterized protein	LmjF.09.1380:mRNA-p1;Q4QHN7	LmjF.09.1380;Q4QHN7	LMJF_09_1380	LMJF_09_1380	62.721	LmjF.09.1380	x								24.0234	24.3038	24.2689	25.1951	23.7695	24.96	24.9148	23.7709	23.3202	24.2684	24.7516	23.4532
Uncharacterized protein	Q4QHN5;LmjF.09.1400:mRNA-p1	Q4QHN5;LmjF.09.1400	LMJF_09_1400	LMJF_09_1400	58.52	LmjF.09.1400	x								26.0194	25.5534	26.1895	25.494	26.4959	25.9315	25.9822	25.5812	25.1402	26.2645	25.1738	25.3132
Uncharacterized protein	Q4QHN4;LmjF.09.1410:mRNA-p1	Q4QHN4;LmjF.09.1410	LMJF_09_1410	LMJF_09_1410	63.837	LmjF.09.1410	x								23.1783	24.3653	25.3016	22.953	23.8846	24.2037	22.4066	23.4955	24.4353	24.65	25.5408	24.4308
Uncharacterized protein	Q4QHN3;LmjF.09.1420:mRNA-p1	Q4QHN3;LmjF.09.1420	LMJF_09_1420	LMJF_09_1420	16.238	LmjF.09.1420	x								27.0988	28.609	27.1205	27.4407	28.4334	27.1962	29.352	27.8413	28.491	28.4712	26.6302	25.5189
Uncharacterized protein	Q4QHN1;LmjF.09.1440:mRNA-p1	Q4QHN1;LmjF.09.1440	LMJF_09_1440	LMJF_09_1440	46.331	LmjF.09.1440	x								22.4802	22.334	24.3348	24.2238	23.3581	23.3684	22.1565	22.8091	23.903	23.077	24.194	21.9073
Uncharacterized protein	Q4QHN0;LmjF.09.1450:mRNA-p1	Q4QHN0;LmjF.09.1450	LMJF_09_1450	LMJF_09_1450	15.03	LmjF.09.1450	x							x	25.292	25.5618	21.9538	25.7689	25.7361	25.4975	26.1159	25.2042	25.9814	25.6528	25.2675	25.5379
Sulfurtransferase	Q4QHM8;LmjF.09.1470:mRNA-p1	Q4QHM8;LmjF.09.1470	LMJF_09_1470	LMJF_09_1470	13.039	LmjF.09.1470	x							x	24.911	25.2048	26.1481	28.5119	26.1448	26.6765	27.4886	27.3379	27.5171	27.5742	27.5851	25.2328
Putative cytochrome b5-like protein	Q4QHM6;LmjF.09.1490:mRNA-p1	Q4QHM6;LmjF.09.1490	LMJF_09_1490	LMJF_09_1490	12.947	LmjF.09.1490	x							x	29.9541	29.8643	26.9413	29.5799	29.9867	29.9239	29.892	29.2424	27.562	28.4975	27.1632	28.5666
Uncharacterized protein	Q4QHM5;LmjF.09.1505:mRNA-p1	Q4QHM5;LmjF.09.1505	LMJF_09_1505	LMJF_09_1505	14.074	LmjF.09.1505	x								25.7188	27.3072	24.5698	26.7972	27.3342	26.3939	27.0923	26.7558	27.4172	27.4117	25.2083	25.7875
Uncharacterized protein	LmjF.09.1510:mRNA-p1;Q4QHM4	LmjF.09.1510;Q4QHM4	LMJF_09_1510	LMJF_09_1510	185.12	LmjF.09.1510	x								28.0389	28.2056	27.7967	28.1854	28.5601	28.256	28.4174	28.2957	28.2225	28.4143	28.6682	28.5413
Uncharacterized protein	Q4QHM3;LmjF.09.1520.2:mRNA-p1;LmjF.09.1520.1:mRNA-p1	Q4QHM3;LmjF.09.1520.2;LmjF.09.1520.1	LMJF_09_1520	LMJF_09_1520	36.315	LmjF.09.1520	x								26.327	26.1833	25.8474	25.589	26.2767	26.3493	26.6551	26.1535	27.0029	26.8736	27.2262	27.0792
Uncharacterized protein	Q4QHM2;LmjF.09.1530:mRNA-p1	Q4QHM2;LmjF.09.1530	LMJF_09_1530	LMJF_09_1530	17.803	LmjF.09.1530	x								22.4544	25.7969	24.4356	26.939	26.0088	25.9793	27.4229	27.1615	27.4561	27.1032	26.3526	25.3399
Uncharacterized protein	Q4QHM1;LmjF.09.1540:mRNA-p1	Q4QHM1;LmjF.09.1540	LMJF_09_1540	LMJF_09_1540	68.914	LmjF.09.1540	x								23.8311	24.7412	25.1045	24.7666	25.6222	24.8706	25.2598	25.2912	26.2779	25.989	24.9849	24.2292
Uncharacterized protein	Q4QHM0;LmjF.09.1550:mRNA-p1	Q4QHM0;LmjF.09.1550	LMJF_09_1550	LMJF_09_1550	20.323	LmjF.09.1550	x							x	26.9569	27.2022	25.9444	27.4946	27.612	27.4682	27.8702	27.2425	27.9456	27.7576	27.1876	26.7192
Putative fatty acid desaturase (EC 1.14.19.1)	Q4QH80;LmjF.10.1320:mRNA-p1;LmjF.10.0010:mRNA-p1	Q4QH80;LmjF.10.1320;LmjF.10.0010	LMJF_10_0010 LMJF_10_1320	LMJF_10_0010 LMJF_10_1320	45.182	LmjF.10.1320	x								25.7097	22.3552	23.4984	24.9223	24.7228	24.0773	23.6414	24.4802	20.6096	22.7159	21.9074	22.9211
Phosphate transporter	Q4QHL7;Q4QH82;LmjF.10.1300:mRNA-p1;LmjF.10.0030:mRNA-p1	Q4QHL7;Q4QH82;LmjF.10.1300;LmjF.10.0030	LMJF_10_0030;LMJF_10_1300	LMJF_10_0030;LMJF_10_1300	52.198	LmjF.10.1300	x							x	25.4375	22.2271	23.711	23.6702	23.9538	22.7229	23.9405	21.2459	23.7375	23.3176	23.1624	22.872
Uncharacterized protein	LmjF.10.0040:mRNA-p1;Q4QHL6	LmjF.10.0040;Q4QHL6	LMJF_10_0040	LMJF_10_0040	116.24	LmjF.10.0040	x								26.2797	24.3863	25.6349	25.5785	25.5659	25.0394	25.224	25.5175	25.8385	25.6645	25.6964	24.9981
Uncharacterized protein	LmjF.10.0050:mRNA-p1;Q4QHL5	LmjF.10.0050;Q4QHL5	LMJF_10_0050	LMJF_10_0050	103.75	LmjF.10.0050	x								27.2386	26.1199	26.344	26.2295	25.5261	25.8891	25.724	25.8811	26.4563	26.2746	25.8727	25.6608
Thymidylate kinase-like protein (EC 2.7.4.9)	Q4QHL4;LmjF.10.0060:mRNA-p1	Q4QHL4;LmjF.10.0060	LMJF_10_0060	LMJF_10_0060	40.084	LmjF.10.0060	x								24.1548	25.6459	25.9063	25.5572	25.781	25.3699	25.0897	23.9791	23.7486	24.0542	24.544	24.5792
Putative ribosomal protein l35a	Q4QHL3;LmjF.34.2470:mRNA-p1;LmjF.10.0070:mRNA-p1	Q4QHL3;LmjF.34.2470;LmjF.10.0070	LMJF_10_0070 LMJF_34_2470	LMJF_10_0070 LMJF_34_2470	16.454	LmjF.34.2470	x								31.8526	28.7048	31.0036	27.8395	30.5942	31.0996	30.6784	30.6051	31.147	30.2734	29.852	28.8289
Dehydrogenase-like protein	Q4QHL1;LmjF.10.0090:mRNA-p1	Q4QHL1;LmjF.10.0090	LMJF_10_0090	LMJF_10_0090	45.176	LmjF.10.0090	x							x	22.6194	22.3098	22.3548	22.2573	21.8447	21.3379	21.6877	22.1259	22.3492	22.1548	25.7218	25.5452
Uncharacterized protein	Q4QHL0;LmjF.10.0100:mRNA-p1	Q4QHL0;LmjF.10.0100	LMJF_10_0100	LMJF_10_0100	28.196	LmjF.10.0100	x								29.9442	28.6306	29.5676	28.8029	28.1714	27.4521	27.9751	28.4061	27.8787	27.7081	28.2643	27.9528
Probable cytosolic iron-sulfur protein assembly protein CIAO1 homolog	Q4QHK9;LmjF.10.0110:mRNA-p1	Q4QHK9;LmjF.10.0110	LMJF_10_0110	LMJF_10_0110	43.158	LmjF.10.0110	x								26.4126	24.9458	26.1545	26.155	25.5598	25.7146	26.1682	25.6773	25.3812	24.7497	25.5648	26.1179
Uncharacterized protein	Q4QHK8;LmjF.10.0120:mRNA-p1	Q4QHK8;LmjF.10.0120	LMJF_10_0120	LMJF_10_0120	39.802	LmjF.10.0120	x								21.8914	21.3789	23.1178	22.6268	24.1759	23.9173	23.0382	23.9476	21.023	20.8839	25.0278	24.5089
Uncharacterized protein	Q4QHK7;LmjF.10.0130:mRNA-p1	Q4QHK7;LmjF.10.0130	LMJF_10_0130	LMJF_10_0130	79.291	LmjF.10.0130	x								29.1985	28.2049	28.1526	28.3809	28.2582	28.7226	28.5145	28.0117	29.6906	29.3451	28.7154	29.1004
Uncharacterized protein	Q4QHK5;LmjF.10.0150:mRNA-p1	Q4QHK5;LmjF.10.0150	LMJF_10_0150	LMJF_10_0150	38.028	LmjF.10.0150	x								26.0635	26.4288	26.9966	26.6655	27.1637	26.1217	27.1173	26.6384	27.524	26.6683	27.0247	26.2131
Uncharacterized protein	LmjF.10.0160:mRNA-p1;Q4QHK4	LmjF.10.0160;Q4QHK4	LMJF_10_0160	LMJF_10_0160	76.042	LmjF.10.0160	x							x	26.4431	27.8464	27.155	27.4401	27.2989	26.7379	27.0526	26.9849	26.576	27.4521	27.3284	27.2853
Putative nucleoside phosphatase (EC 3.6.1.42)	Q4QHK3;LmjF.10.0170:mRNA-p1	Q4QHK3;LmjF.10.0170	LMJF_10_0170	LMJF_10_0170	73.393	LmjF.10.0170	x								22.7111	22.6031	23.406	23.1144	23.2267	21.4071	22.7796	22.2145	23.6417	22.1003	23.6182	21.6542
Putative leucine-rich repeat protein	Q4QHK2;LmjF.10.0180:mRNA-p1	Q4QHK2;LmjF.10.0180	LMJF_10_0180	LMJF_10_0180	26.848	LmjF.10.0180	x								22.4829	25.5821	24.9192	26.7779	26.5361	26.8808	26.054	26.9371	22.7148	24.1792	27.4846	25.9935
Uncharacterized protein	Q4QHK0;LmjF.10.0190:mRNA-p1	Q4QHK0;LmjF.10.0190	LMJF_10_0190	LMJF_10_0190	69.34	LmjF.10.0190	x								22.3037	22.4986	23.7648	23.4331	21.7999	22.7689	23.5442	23.6405	22.2856	22.7685	23.2876	22.7386
Uncharacterized protein	Q4QHJ9;LmjF.10.0195:mRNA-p1	Q4QHJ9;LmjF.10.0195	LMJF_10_0195	LMJF_10_0195	23.284	LmjF.10.0195	x								25.9476	26.4134	25.3104	26.606	26.7744	26.0348	26.8261	25.7995	27.1045	26.6791	25.8615	25.762
Putative mitogen-activated protein kinase	Q4QHJ8;LmjF.10.0200:mRNA-p1	Q4QHJ8;LmjF.10.0200	LMJF_10_0200	LMJF_10_0200	46.367	LmjF.10.0200	x								29.1983	29.294	29.8446	29.6849	29.3695	29.1819	28.9973	29.0864	28.6936	28.0824	28.1091	28.2994
Putative nucleolar protein	Q4QHJ7;LmjF.10.0210:mRNA-p1	Q4QHJ7;LmjF.10.0210	LMJF_10_0210	LMJF_10_0210	52.685	LmjF.10.0210	x								30.787	32.818	31.5529	32.8432	32.2089	32.1426	32.0824	31.9668	31.2739	31.7979	31.5631	31.0094
Uncharacterized protein	Q4QHJ6;LmjF.10.0218:mRNA-p1	Q4QHJ6;LmjF.10.0218	LMJF_10_0218	LMJF_10_0218	75.413	LmjF.10.0218	x								25.7868	24.4549	24.7904	23.9732	24.3465	23.8768	24.7354	23.2084	24.9701	25.4836	24.8181	24.1016
Uncharacterized protein	Q4QHJ5;LmjF.10.0219:mRNA-p1	Q4QHJ5;LmjF.10.0219	LMJF_10_0219	LMJF_10_0219	29.323	LmjF.10.0219	x								28.5732	28.0549	28.3658	27.5744	27.5579	27.1413	27.3336	27.4795	28.3141	27.545	28.0479	26.9699
Uncharacterized protein	Q4QHJ4;LmjF.10.0220:mRNA-p1	Q4QHJ4;LmjF.10.0220	LMJF_10_0220	LMJF_10_0220	54.22	LmjF.10.0220	x								27.3103	26.4575	25.8994	25.5733	26.1647	25.5863	26.0282	24.4547	26.2727	26.562	25.8818	26.2624
Uncharacterized protein	Q4QHJ2;LmjF.10.0240:mRNA-p1	Q4QHJ2;LmjF.10.0240	LMJF_10_0240	LMJF_10_0240	77.716	LmjF.10.0240	x								24.0499	23.1181	24.3752	22.6771	24.4328	23.5561	22.0317	23.909	24.2536	22.4813	20.8932	23.0172
Uncharacterized protein	LmjF.10.0270:mRNA-p1;Q4QHI9	LmjF.10.0270;Q4QHI9	LMJF_10_0270	LMJF_10_0270	103.64	LmjF.10.0270	x								28.6436	27.1612	27.4049	27.4519	27.3857	27.0862	26.9077	26.8703	27.7691	27.5383	27.0052	27.3312
Uncharacterized protein	Q4QHI8;LmjF.10.0280:mRNA-p1	Q4QHI8;LmjF.10.0280	LMJF_10_0280	LMJF_10_0280	248.46	LmjF.10.0280	x								25.6125	25.0871	24.55	25.6823	26.203	25.9259	25.7122	25.9203	25.4244	25.1033	25.931	25.921
Isocitrate dehydrogenase [NADP] (EC 1.1.1.42)	Q4QHI7;LmjF.10.0290:mRNA-p1	Q4QHI7;LmjF.10.0290	LMJF_10_0290	LMJF_10_0290	48.49	LmjF.10.0290	x							x	33.3453	33.1933	33.0816	33.1185	33.0674	33.0628	33.0298	32.6806	32.6584	32.9923	32.6908	32.8422
Uncharacterized protein	Q4QHI6;LmjF.10.0300:mRNA-p1	Q4QHI6;LmjF.10.0300	LMJF_10_0300	LMJF_10_0300	81.971	LmjF.10.0300	x								25.9867	24.9937	25.2782	25.7275	25.1777	25.8457	25.3182	24.9033	26.671	26.0676	24.7983	25.5361
Uncharacterized protein	LmjF.10.0310:mRNA-p1;Q4QHI5	LmjF.10.0310;Q4QHI5	LMJF_10_0310	LMJF_10_0310	111.61	LmjF.10.0310	x								29.2175	28.4042	27.9743	28.637	28.4567	28.4341	28.5696	28.2444	29.1235	28.5596	28.567	28.62
Uncharacterized protein	Q4QHI4;LmjF.10.0320:mRNA-p1	Q4QHI4;LmjF.10.0320	LMJF_10_0320	LMJF_10_0320	207.97	LmjF.10.0320	x								27.2712	26.5364	26.8188	26.5636	27.0942	27.1643	26.3659	26.3868	27.0661	26.7193	26.8329	26.6047
Uncharacterized protein	Q4QHI3;LmjF.10.0330:mRNA-p1	Q4QHI3;LmjF.10.0330	LMJF_10_0330	LMJF_10_0330	45.591	LmjF.10.0330	x								22.4771	21.9051	22.1765	21.9718	22.3376	22.4615	21.6238	22.0871	21.9126	22.7015	22.0854	22.2059
Putative folate/biopterin transporter	Q4QHH7;LmjF.10.0400:mRNA-p1	Q4QHH7;LmjF.10.0400	LMJF_10_0400	LMJF_10_0400	78.1	LmjF.10.0400	x							x	30.7974	29.2955	29.1069	29.5827	28.8382	28.695	28.8216	28.333	28.8567	28.3924	28.2845	28.5832
Dihydroxyacetone kinase 1-like protein (EC 2.7.1.29)	Q4QHH6;LmjF.10.0420:mRNA-p1	Q4QHH6;LmjF.10.0420	LMJF_10_0420	LMJF_10_0420	60.902	LmjF.10.0420	x								26.0324	24.3825	24.8753	25.2958	25.787	26.1982	25.6182	24.7225	26.39	26.0384	25.8412	26.2624
Uncharacterized protein	Q4QHH4;LmjF.10.0440:mRNA-p1	Q4QHH4;LmjF.10.0440	LMJF_10_0440	LMJF_10_0440	17.576	LmjF.10.0440	x								26.4402	22.0413	25.4079	22.9167	24.6409	26.087	25.9215	24.8291	26.3568	26.9888	25.7269	25.7687
Uncharacterized protein	Q4QHH3;LmjF.10.0450:mRNA-p1	Q4QHH3;LmjF.10.0450	LMJF_10_0450	LMJF_10_0450	9.588	LmjF.10.0450	x								26.0204	28.0931	26.0941	28.1883	28.4559	27.4027	28.9927	27.3108	28.3401	28.5586	26.7371	23.0573
GP63, leishmanolysin (EC 3.4.24.36)	Q4QHH1;LmjF.10.0465:mRNA-p1	Q4QHH1;LmjF.10.0465	GP63-2 LMJF_10_0465	LMJF_10_0465	63.969	LmjF.10.0465					x				23.1049	27.1231	22.7664	26.3737	22.6125	23.0157	22.484	22.0734	23.6669	22.8902	22.1002	22.1201
Mitogen-activated protein kinase (EC 2.7.11.24)	Q4QHG6;LmjF.10.0490:mRNA-p1	Q4QHG6;LmjF.10.0490	MPK3 LMJF_10_0490	LMJF_10_0490	43.84	LmjF.10.0490	x								26.5465	28.2951	27.5383	28.3917	28.6759	27.8525	28.0818	28.7766	27.0066	27.8862	28.8779	28.1302
Uncharacterized protein	Q4QHG5;LmjF.10.0500:mRNA-p1	Q4QHG5;LmjF.10.0500	LMJF_10_0500	LMJF_10_0500	706.9	LmjF.10.0500	x								27.1949	25.9105	25.7587	26.0072	26.4877	26.6409	26.2882	26.3526	27.3684	26.7747	27.0886	27.0867
Uncharacterized protein	LmjF.10.0530:mRNA-p1;Q4QHG2	LmjF.10.0530;Q4QHG2	LMJF_10_0530	LMJF_10_0530	128.18	LmjF.10.0530	x								28.059	27.7747	27.47	27.6753	27.7459	27.4332	27.6505	27.0002	27.777	26.4991	26.8675	27.123
Uncharacterized protein	Q4QHG0;LmjF.10.0550:mRNA-p1	Q4QHG0;LmjF.10.0550	LMJF_10_0550	LMJF_10_0550	47.803	LmjF.10.0550	x							x	25.0591	26.058	26.2754	26.1143	25.8322	25.2012	26.1443	25.7593	24.8876	25.5366	26.4396	25.6755
Zinc binding dehydrogenase-like protein	Q4QHF9;LmjF.10.0560:mRNA-p1	Q4QHF9;LmjF.10.0560	LMJF_10_0560	LMJF_10_0560	39.654	LmjF.10.0560	x								27.4139	26.7246	27.2954	27.1252	27.4866	26.7808	27.4985	27.0473	27.6667	27.351	27.5648	27.4028
Zinc-binding dehydrogenase-like protein	Q4QHF8;LmjF.10.0570:mRNA-p1	Q4QHF8;LmjF.10.0570	LMJF_10_0570	LMJF_10_0570	51.037	LmjF.10.0570	x								27.9842	26.7868	26.2948	26.3199	26.7791	27.4502	26.9993	25.5868	27.7098	27.2631	26.3733	27.062
Uncharacterized protein	LmjF.10.0580:mRNA-p1;Q4QHF7	LmjF.10.0580;Q4QHF7	LMJF_10_0580	LMJF_10_0580	84.64	LmjF.10.0580	x								27.3055	26.1452	25.9093	26.4784	25.6982	25.1836	25.5624	25.9021	25.6591	24.8366	25.661	25.5672
Uncharacterized protein	Q4QHF6;LmjF.10.0590:mRNA-p1	Q4QHF6;LmjF.10.0590	LMJF_10_0590	LMJF_10_0590	30.058	LmjF.10.0590	x								22.9794	23.121	20.9014	23.161	24.2879	22.3663	21.8569	25.7075	26.3253	25.5609	24.6039	24.2386
Uncharacterized protein	Q4QHF5;LmjF.10.0600:mRNA-p1	Q4QHF5;LmjF.10.0600	LMJF_10_0600	LMJF_10_0600	67.247	LmjF.10.0600	x							x	26.9837	26.2885	26.5264	26.3769	24.7914	26.0256	25.5584	25.8204	26.4997	25.9854	26.1195	25.9482
Putative endonuclease G (EC 3.1.30.-)	Q4QHF4;LmjF.10.0610:mRNA-p1	Q4QHF4;LmjF.10.0610	LMJF_10_0610	LMJF_10_0610	53.61	LmjF.10.0610	x							x	24.335	25.1524	25.6013	25.5515	25.7754	26.3076	25.3366	25.7767	25.992	26.1495	26.2593	26.0346
Uncharacterized protein	Q4QHF3;LmjF.10.0620:mRNA-p1	Q4QHF3;LmjF.10.0620	LMJF_10_0620	LMJF_10_0620	81.504	LmjF.10.0620	x								27.9439	26.9048	26.9814	26.8875	27.346	26.8691	25.8065	26.8772	27.142	27.4186	27.7247	28.0145
Flagellar glycoprotein-like protein	Q4QHF2;LmjF.10.0630:mRNA-p1	Q4QHF2;LmjF.10.0630	LMJF_10_0630	LMJF_10_0630	60.375	LmjF.10.0630	x								27.6679	27.1172	27.8126	27.1623	26.6918	26.9553	26.5935	26.7595	26.8717	27.2001	27.5364	28.1546
Uncharacterized protein	Q4QHE6;LmjF.10.0690:mRNA-p1	Q4QHE6;LmjF.10.0690	LMJF_10_0690	LMJF_10_0690	175.78	LmjF.10.0690	x								24.4278	24.4546	24.0687	25.0386	23.805	23.287	24.1514	24.3408	24.285	24.0304	24.7372	25.0226
Uncharacterized protein	Q4QHE5;LmjF.10.0700:mRNA-p1	Q4QHE5;LmjF.10.0700	LMJF_10_0700	LMJF_10_0700	102.69	LmjF.10.0700	x								27.471	26.8195	27.1673	27.5304	26.8165	26.799	26.3495	26.6638	26.7869	26.1152	26.9259	26.9516
Putative deaminase (EC 3.5.4.-)	Q4QHE1;LmjF.10.0730:mRNA-p1	Q4QHE1;LmjF.10.0730	LMJF_10_0730	LMJF_10_0730	30.298	LmjF.10.0730	x								22.7044	24.1777	23.1982	23.9271	24.154	24.1866	24.3015	23.4394	26.2372	25.6353	24.1612	21.7501
Uncharacterized protein	Q4QHE0;LmjF.10.0740:mRNA-p1	Q4QHE0;LmjF.10.0740	LMJF_10_0740	LMJF_10_0740	13.818	LmjF.10.0740	x								24.7338	27.9086	24.7392	27.447	27.2804	26.1776	27.4447	26.9427	27.5214	27.0844	25.6006	25.2518
Uncharacterized protein	Q4QHD6;LmjF.10.0780:mRNA-p1	Q4QHD6;LmjF.10.0780	LMJF_10_0780	LMJF_10_0780	46.162	LmjF.10.0780	x								27.9837	27.8754	28.137	28.3152	28.0274	27.9307	28.2502	27.9903	26.8476	26.705	27.8969	28.5649
Uncharacterized protein	Q4QHD5;LmjF.10.0790:mRNA-p1	Q4QHD5;LmjF.10.0790	LMJF_10_0790	LMJF_10_0790	25.95	LmjF.10.0790	x								29.2885	28.1056	28.6063	25.9023	27.1746	27.7498	27.9205	28.2192	29.654	28.6047	22.3908	27.3694
Uncharacterized protein	LmjF.10.0800:mRNA-p1;Q4QHD4	LmjF.10.0800;Q4QHD4	LMJF_10_0800	LMJF_10_0800	136.36	LmjF.10.0800	x								29.0346	27.3915	27.81	27.4835	27.5148	27.9722	27.2082	27.5742	27.8569	27.0531	27.1658	26.9947
Uncharacterized protein	LmjF.10.0810:mRNA-p1;Q4QHD3	LmjF.10.0810;Q4QHD3	LMJF_10_0810	LMJF_10_0810	217.66	LmjF.10.0810	x							x	25.5485	24.668	25.2676	25.6002	26.141	25.6825	25.9547	26.0034	24.6208	25.4831	26.3094	26.1795
Uncharacterized protein	LmjF.10.0820:mRNA-p1;Q4QHD2	LmjF.10.0820;Q4QHD2	LMJF_10_0820	LMJF_10_0820	58.031	LmjF.10.0820	x							x	25.0342	25.1128	24.9736	25.6144	26.1742	25.3587	25.8502	25.1682	25.684	26.1511	25.0555	25.0661
Uncharacterized protein	Q4QHD0;LmjF.10.0840:mRNA-p1	Q4QHD0;LmjF.10.0840	LMJF_10_0840	LMJF_10_0840	79.576	LmjF.10.0840	x								25.5189	24.9309	24.7442	24.587	25.0144	25.9152	25.804	24.6776	24.294	22.5721	25.2786	25.1137
Putative nuclear transport factor 2	Q4QHC9;LmjF.10.0850:mRNA-p1	Q4QHC9;LmjF.10.0850	LMJF_10_0850	LMJF_10_0850	13.885	LmjF.10.0850	x								28.6879	30.6342	29.3717	30.1	29.5049	28.874	29.817	29.5983	28.4788	29.4588	29.766	28.9452
Uncharacterized protein	Q4QHC8;LmjF.10.0860:mRNA-p1	Q4QHC8;LmjF.10.0860	LMJF_10_0860	LMJF_10_0860	22.669	LmjF.10.0860	x								26.6645	28.5634	26.8536	28.7424	28.5892	27.7714	28.4099	28.6566	27.1724	27.2802	27.3679	27.0593
Histone H3 (Putative histone H3)	Q4QHB5;LmjF.16.0610:mRNA-p1;LmjF.16.0575:mRNA-p1;LmjF.16.0570:mRNA-p1;LmjF.10.0990:mRNA-p1;LmjF.10.0870:mRNA-p1	Q4QHB5;LmjF.16.0610;LmjF.16.0575;LmjF.16.0570;LmjF.10.0990;LmjF.10.0870	LMJF_10_0870 LMJF_10_0990 LMJF_16_0570 LMJF_16_0575 LMJF_16_0610	LMJF_10_0870 LMJF_10_0990 LMJF_16_0570 LMJF_16_0575 LMJF_16_0610	14.678	LmjF.16.0610	x								23.9647	32.5967	30.9706	31.1397	31.4127	31.8695	34.2647	32.3289	30.1612	32.834	31.4835	31.8025
Uncharacterized protein	Q4QHC6;LmjF.10.0880:mRNA-p1	Q4QHC6;LmjF.10.0880	LMJF_10_0880	LMJF_10_0880	123.53	LmjF.10.0880		x							22.2765	21.9448	23.1225	21.4006	21.736	21.4602	23.1801	21.5466	22.0557	21.7915	22.5252	22.5044
Peptidylprolyl isomerase (EC 5.2.1.8)	Q4QHC5;LmjF.10.0890:mRNA-p1	Q4QHC5;LmjF.10.0890	LMJF_10_0890	LMJF_10_0890	17.295	LmjF.10.0890	x								28.065	29.9835	27.5911	30.6176	30.7919	29.7041	30.7069	30.0006	30.5823	30.1009	28.8535	28.2788
Uncharacterized protein	LmjF.10.0900:mRNA-p1;Q4QHC4	LmjF.10.0900;Q4QHC4	LMJF_10_0900	LMJF_10_0900	172.15	LmjF.10.0900	x								24.5397	25.5104	25.0225	25.0833	26.1808	25.8263	26.3533	25.975	26.2473	26.2591	26.7823	26.2966
Putative small GTP-binding protein Rab11	Q4QHC3;LmjF.10.0910:mRNA-p1	Q4QHC3;LmjF.10.0910	Rab11 LMJF_10_0910	LMJF_10_0910	23.388	LmjF.10.0910	x								29.6921	29.7047	29.0621	29.5984	29.8727	29.984	29.8866	29.3897	30.0342	29.5595	29.6437	30.4461
Uncharacterized protein	Q4QHC1;LmjF.10.0940:mRNA-p1	Q4QHC1;LmjF.10.0940	LMJF_10_0940	LMJF_10_0940	139.85	LmjF.10.0940	x								27.9293	27.5092	27.112	27.4552	27.4285	27.4197	27.0183	26.9028	27.6617	27.7829	27.741	27.6138
Putative eIF-2B GDP-GTP exchange factor	Q4QHB9;LmjF.10.0950:mRNA-p1	Q4QHB9;LmjF.10.0950	LMJF_10_0950	LMJF_10_0950	57.495	LmjF.10.0950	x								28.0427	27.6343	27.572	27.4344	27.1849	27.3788	27.4924	27.1482	27.7288	27.3368	27.0287	26.9469
Uncharacterized protein	Q4QHB8;LmjF.10.0960:mRNA-p1	Q4QHB8;LmjF.10.0960	LMJF_10_0960	LMJF_10_0960	87.284	LmjF.10.0960	x								26.7958	25.6458	26.0127	25.85	26.9416	26.7436	26.9596	26.4707	26.6543	27.1223	26.6783	26.3971
Uncharacterized protein	Q4QHB6;LmjF.10.0980:mRNA-p1	Q4QHB6;LmjF.10.0980	LMJF_10_0980	LMJF_10_0980	66.874	LmjF.10.0980	x								22.2593	21.0344	22.2458	22.2999	20.407	22.9086	22.2691	20.703	22.4143	22.5492	24.1271	24.3443
Nucleoside phosphorylase-like protein (EC 2.4.2.-)	Q4QHB3;LmjF.10.1010:mRNA-p1	Q4QHB3;LmjF.10.1010	LMJF_10_1010	LMJF_10_1010	36.822	LmjF.10.1010	x								29.0452	29.1057	29.045	28.6369	28.6062	28.5394	27.8991	28.2985	29.044	28.6792	28.7637	28.9277
RNA-binding protein-like protein	Q4QHB1;LmjF.10.1030:mRNA-p1	Q4QHB1;LmjF.10.1030	LMJF_10_1030	LMJF_10_1030	41.091	LmjF.10.1030	x								30.2908	28.1871	28.551	28.6869	27.7593	27.4079	28.0678	28.0565	28.1344	27.1455	27.3525	26.6899
Uncharacterized protein	Q4QHB0;LmjF.10.1040:mRNA-p1	Q4QHB0;LmjF.10.1040	LMJF_10_1040	LMJF_10_1040	125.05	LmjF.10.1040	x								26.8838	26.702	26.5147	26.6783	27.045	27.4089	27.1797	26.8297	27.0835	27.1194	27.0455	26.9155
Uncharacterized protein	Q4QHA9;LmjF.10.1050:mRNA-p1	Q4QHA9;LmjF.10.1050	LMJF_10_1050	LMJF_10_1050	30.812	LmjF.10.1050	x							x	22.0476	23.7041	23.793	23.9426	24.7203	24.0164	24.0789	24.0341	24.9508	24.7494	24.3369	23.6637
Uncharacterized protein	Q4QHA8;LmjF.10.1060:mRNA-p1	Q4QHA8;LmjF.10.1060	LMJF_10_1060	LMJF_10_1060	33.214	LmjF.10.1060	x								22.3744	24.5138	24.1007	26.4586	25.2111	22.8952	25.9321	25.0109	25.899	23.4251	25.7524	25.7381
Uncharacterized protein	Q4QHA7;LmjF.10.1070:mRNA-p1	Q4QHA7;LmjF.10.1070	LMJF_10_1070	LMJF_10_1070	64.658	LmjF.10.1070		x							22.0972	23.5056	22.8244	22.5265	22.2055	22.8358	22.7911	22.251	22.137	22.7099	22.0273	22.1754
Putative eukaryotic translation initation factor 4 gamma	Q4QHA6;LmjF.10.1080:mRNA-p1	Q4QHA6;LmjF.10.1080	LMJF_10_1080	LMJF_10_1080	88.886	LmjF.10.1080	x								30.3111	30.703	30.03	30.7346	30.7038	30.6464	30.4775	30.2963	30.1032	30.5284	30.4517	30.2015
Uncharacterized protein	Q4QHA5;LmjF.10.1090:mRNA-p1	Q4QHA5;LmjF.10.1090	LMJF_10_1090	LMJF_10_1090	19.109	LmjF.10.1090	x								27.0182	25.976	25.7363	24.8833	25.9843	25.2889	23.2912	25.5308	23.1996	25.5572	26.2783	22.3463
Uncharacterized protein	Q4QHA3;LmjF.10.1110:mRNA-p1	Q4QHA3;LmjF.10.1110	LMJF_10_1110	LMJF_10_1110	56.274	LmjF.10.1110	x								30.2389	30.9699	30.9086	30.5799	30.8278	30.8982	31.5672	30.7425	30.5761	30.5342	30.0799	29.7972
Uncharacterized protein	LmjF.10.1120:mRNA-p1;Q4QHA2	LmjF.10.1120;Q4QHA2	LMJF_10_1120	LMJF_10_1120	22.105	LmjF.10.1120		x						x	21.7481	24.1449	21.5467	24.5731	23.9312	22.9413	22.0433	22.5527	23.2572	22.3713	22.9404	22.5487
Uncharacterized protein	Q4QHA1;LmjF.10.1130:mRNA-p1	Q4QHA1;LmjF.10.1130	LMJF_10_1130	LMJF_10_1130	163.83	LmjF.10.1130	x								28.8708	28.5585	28.8198	28.5421	28.3697	28.5463	28.1969	28.0532	28.1293	28.3223	28.3016	28.2031
Uncharacterized protein	Q4QH99;LmjF.10.1150:mRNA-p1	Q4QH99;LmjF.10.1150	LMJF_10_1150	LMJF_10_1150	57.038	LmjF.10.1150	x							x	25.8746	28.2679	26.7852	27.7297	28.6205	27.9329	28.9337	28.5587	29.1474	28.7909	28.7458	27.09
Putative rab1 small GTP-binding protein	Q4QH98;LmjF.10.1160:mRNA-p1	Q4QH98;LmjF.10.1160	LMJF_10_1160	LMJF_10_1160	24.576	LmjF.10.1160	x							x	29.5816	29.1494	29.0598	29.4167	29.65	29.4908	29.6311	28.9116	29.6528	28.8163	29.657	30.0746
Putative small GTP-binding protein Rab7	Q4QH97;LmjF.10.1170:mRNA-p1	Q4QH97;LmjF.10.1170	LMJF_10_1170	LMJF_10_1170	24.767	LmjF.10.1170	x								26.2011	26.5469	26.6158	26.9896	25.9259	25.7579	25.8767	26.4268	25.8718	26.9886	26.2866	26.3325
Flagellar protofilament ribbon protein-like protein	Q4QH95;LmjF.10.1190:mRNA-p1	Q4QH95;LmjF.10.1190	LMJF_10_1190	LMJF_10_1190	47.139	LmjF.10.1190	x								26.1867	27.8038	27.0622	27.4445	28.1275	27.5864	28.1392	27.8814	29.3999	28.7111	28.3404	27.3394
Uncharacterized protein	LmjF.10.1200:mRNA-p1;Q4QH93	LmjF.10.1200;Q4QH93	LMJF_10_1200	LMJF_10_1200	122.72	LmjF.10.1200				x					23.7906	21.9516	22.6725	23.1994	21.0004	22.8514	22.4576	22.9117	21.3653	23.9227	22.6071	23.5811
Uncharacterized protein	Q4QH91;LmjF.10.1220:mRNA-p1	Q4QH91;LmjF.10.1220	LMJF_10_1220	LMJF_10_1220	34.324	LmjF.10.1220	x								24.0409	24.2395	23.7136	25.8764	25.3635	24.2091	24.3502	24.2306	24.4777	22.685	23.032	23.2955
Uncharacterized protein	LmjF.10.1225.1:mRNA-p1;Q4QH90;LmjF.10.1225.2:mRNA-p1	LmjF.10.1225.1;Q4QH90;LmjF.10.1225.2	LMJF_10_1225	LMJF_10_1225	14.124	LmjF.10.1225	x								23.8346	26.9795	24.6874	27.0959	26.4529	25.9785	26.5379	26.6491	27.3713	27.4261	26.4782	25.7347
Uncharacterized protein	LmjF.10.1227:mRNA-p1;E9ACR0	LmjF.10.1227;E9ACR0	LMJF_10_1227	LMJF_10_1227	27.563	LmjF.10.1227	x								22.3746	21.5098	23.0521	23.5489	22.5835	22.217	23.0358	22.7497	22.6956	22.6224	23.0759	23.2045
Uncharacterized protein	LmjF.10.1228.1:mRNA-p1;LmjF.10.1228.2:mRNA-p1;E9ACR1	LmjF.10.1228.1;LmjF.10.1228.2;E9ACR1	LMJF_10_1228	LMJF_10_1228	27.49	LmjF.10.1228	x								25.7859	25.4538	25.8467	25.7938	25.3738	25.6536	25.4718	25.6599	21.6139	25.461	24.42	25.6085
Uncharacterized protein	Q4QH88;LmjF.10.1240:mRNA-p1	Q4QH88;LmjF.10.1240	LMJF_10_1240	LMJF_10_1240	35.837	LmjF.10.1240	x								26.7498	27.2782	26.4841	27.4959	26.3204	26.85	26.9209	26.3272	28.032	26.7033	26.5527	27.5396
Uncharacterized protein	Q4QH87;LmjF.10.1250:mRNA-p1	Q4QH87;LmjF.10.1250	LMJF_10_1250	LMJF_10_1250	36.213	LmjF.10.1250	x								26.6744	27.3923	27.4029	26.8912	27.5609	27.7013	27.777	26.9606	27.7896	27.6465	26.7571	27.8779
Uncharacterized protein	Q4QH86;LmjF.10.1260:mRNA-p1	Q4QH86;LmjF.10.1260	LMJF_10_1260	LMJF_10_1260	34.948	LmjF.10.1260	x								27.7308	27.8579	28.0694	28.1519	28.5095	28.6517	28.5467	28.4192	28.5015	28.2459	28.6611	28.6119
Uncharacterized protein	Q4QH85;LmjF.10.1270:mRNA-p1	Q4QH85;LmjF.10.1270	LMJF_10_1270	LMJF_10_1270	34.759	LmjF.10.1270	x								27.026	27.4169	26.9479	27.1798	27.2135	27.6845	27.6559	27.6444	27.0104	27.3222	27.0108	27.6312
Uncharacterized protein	Q4QH83;LmjF.10.1290:mRNA-p1	Q4QH83;LmjF.10.1290	LMJF_10_1290	LMJF_10_1290	34.851	LmjF.10.1290	x								24.0244	25.1884	24.9963	25.1739	25.7575	25.0535	25.4452	24.7094	25.3831	26.7159	25.4296	26.0794
Uncharacterized protein	Q4QH78;LmjF.11.0020:mRNA-p1	Q4QH78;LmjF.11.0020	LMJF_11_0020	LMJF_11_0020	40.693	LmjF.11.0020	x								26.8606	24.8042	27.0524	26.6418	26.3885	25.7068	25.7869	26.1159	26.2672	26.0229	26.822	26.7401
Putative ATP-binding cassette protein subfamily H member 1	Q4QH76;LmjF.11.0040:mRNA-p1	Q4QH76;LmjF.11.0040	ABCH1 LMJF_11_0040	LMJF_11_0040	32.942	LmjF.11.0040	x								22.85	23.5329	25.4145	25.0926	25.2899	23.6398	24.8245	25.6713	23.3433	24.4521	26.7662	26.0882
Uncharacterized protein	LmjF.11.0060:mRNA-p1;Q4QH74	LmjF.11.0060;Q4QH74	LMJF_11_0060	LMJF_11_0060	136.4	LmjF.11.0060	x								26.0546	24.2335	25.2961	25.039	24.882	25.2817	25.377	24.4336	25.0504	24.5514	25.951	25.1365
Uncharacterized protein	Q4QH73;LmjF.11.0070:mRNA-p1	Q4QH73;LmjF.11.0070	LMJF_11_0070	LMJF_11_0070	148.13	LmjF.11.0070	x								28.6586	28.0225	28.9041	28.0958	28.0767	28.2218	28.3486	28.5165	28.51	27.974	27.7053	28.3043
Uncharacterized protein	Q4QH72;LmjF.11.0080:mRNA-p1	Q4QH72;LmjF.11.0080	LMJF_11_0080	LMJF_11_0080	25.439	LmjF.11.0080	x								27.4611	27.3438	27.3429	27.4972	27.389	26.7928	26.7756	26.7799	25.4408	26.3641	26.5309	25.7398
Uncharacterized protein	LmjF.11.0090:mRNA-p1;Q4QH71	LmjF.11.0090;Q4QH71	LMJF_11_0090	LMJF_11_0090	72.2	LmjF.11.0090	x								25.2674	24.7446	25.0154	26.0181	25.8565	26.2061	26.3586	25.5929	25.3629	25.6696	25.91	25.5264
Putative seryl-tRNA synthetase (EC 6.1.1.11)	Q4QH70;LmjF.11.0100:mRNA-p1	Q4QH70;LmjF.11.0100	LMJF_11_0100	LMJF_11_0100	53.086	LmjF.11.0100	x							x	30.9084	31.1022	31.4563	31.1987	31.3709	31.1689	30.7591	30.9922	31.5255	31.3298	31.2329	30.9879
NGG1 interacting factor 3-like protein	Q4QH67;LmjF.11.0130:mRNA-p1	Q4QH67;LmjF.11.0130	LMJF_11_0130	LMJF_11_0130	29.864	LmjF.11.0130	x								27.0492	27.1288	26.4305	26.4977	26.5825	27.2884	27.7218	26.632	27.5302	27.5633	26.8799	27.388
Uncharacterized protein	Q4QH66;LmjF.11.0140:mRNA-p1	Q4QH66;LmjF.11.0140	LMJF_11_0140	LMJF_11_0140	33.029	LmjF.11.0140	x								26.0978	26.7959	26.6772	26.9729	27.0781	26.307	26.544	26.8097	27.1198	26.7925	26.6382	26.1046
Uncharacterized protein	Q4QH65;LmjF.11.0150:mRNA-p1	Q4QH65;LmjF.11.0150	LMJF_11_0150	LMJF_11_0150	94.371	LmjF.11.0150	x								27.2412	25.236	26.2027	26.1727	25.6564	26.2314	25.1071	25.6118	27.135	26.4333	26.0527	27.1124
Uncharacterized protein	Q4QH64;LmjF.11.0160:mRNA-p1	Q4QH64;LmjF.11.0160	LMJF_11_0160	LMJF_11_0160	112.66	LmjF.11.0160	x								25.4597	21.863	25.4253	24.1163	24.8571	23.7881	23.2667	24.3292	23.0452	25.4062	26.0343	25.6608
Uncharacterized protein	Q4QH63;LmjF.11.0170:mRNA-p1	Q4QH63;LmjF.11.0170	LMJF_11_0170	LMJF_11_0170	76.441	LmjF.11.0170	x								25.7654	24.9536	25.8038	24.7663	25.7546	26.0807	25.87	25.4084	25.0324	25.6548	25.2407	25.1776
Uncharacterized protein	Q4QH62;LmjF.11.0180:mRNA-p1	Q4QH62;LmjF.11.0180	LMJF_11_0180	LMJF_11_0180	21.645	LmjF.11.0180	x								26.28	27.4626	27.262	27.7692	27.1785	25.9162	26.4876	26.6826	22.9838	24.9121	26.5354	25.3786
Putative DEAD-boc ATP-dependent (RNA) helicase	Q4QH61;LmjF.11.0190:mRNA-p1	Q4QH61;LmjF.11.0190	LMJF_11_0190	LMJF_11_0190	66.05	LmjF.11.0190	x								23.7017	21.8906	24.2978	23.6907	23.6222	23.3657	24.2087	22.5922	23.6021	23.8547	22.7666	22.5479
Uncharacterized protein	Q4QH60;LmjF.11.0200:mRNA-p1	Q4QH60;LmjF.11.0200	LMJF_11_0200	LMJF_11_0200	19.633	LmjF.11.0200	x								22.4078	22.3287	21.5336	23.9932	23.4826	21.8764	22.9519	23.7176	22.9583	21.6961	20.6005	21.7788
Acidocalcisomal pyrophosphatase	Q4QH59;LmjF.11.0210:mRNA-p1	Q4QH59;LmjF.11.0210	LMJF_11_0210	LMJF_11_0210	50.993	LmjF.11.0210	x								29.1362	31.2614	30.3449	30.9205	30.4733	30.5514	30.4121	30.4594	29.45	29.3259	29.358	28.6333
Putative opterin-4-alpha-carbinolamine dehydratase (EC 4.2.1.96)	Q4QH58;LmjF.11.0220:mRNA-p1	Q4QH58;LmjF.11.0220	LMJF_11_0220	LMJF_11_0220	12.516	LmjF.11.0220	x							x	21.7149	25.7542	21.4968	23.9572	24.993	21.6096	26.1466	26.924	21.9431	21.6235	22.7671	22.6196
Proteasome subunit alpha type (EC 3.4.25.1)	Q4QH56;LmjF.11.0240:mRNA-p1	Q4QH56;LmjF.11.0240	LMJF_11_0240	LMJF_11_0240	27.786	LmjF.11.0240	x								30.5629	30.4814	30.0522	30.3623	29.6891	29.7795	29.1901	30.078	28.5969	29.469	29.4798	29.7209
Uncharacterized protein	Q4QH54;LmjF.11.0260:mRNA-p1	Q4QH54;LmjF.11.0260	LMJF_11_0260	LMJF_11_0260	66.119	LmjF.11.0260	x							x	26.0398	27.8084	28.0469	27.4908	28.1991	28.296	28.4125	28.2309	28.3218	27.6465	27.9383	27.4409
NADH-cytochrome b5 reductase-like protein	Q4QH53;LmjF.11.0270:mRNA-p1	Q4QH53;LmjF.11.0270	LMJF_11_0270	LMJF_11_0270	38.808	LmjF.11.0270	x							x	22.3826	21.9196	24.9843	25.3051	27.898	21.7529	23.0355	24.6157	23.2592	21.7318	25.347	25.379
Uncharacterized protein	LmjF.11.0310:mRNA-p1;Q4QH49	LmjF.11.0310;Q4QH49	LMJF_11_0310	LMJF_11_0310	219.88	LmjF.11.0310	x								21.9598	23.2917	24.3054	23.7003	25.2964	24.5363	23.9107	24.3031	24.8783	25.2191	24.3063	24.7217
ATP-dependent DNA helicase (EC 3.6.4.12)	LmjF.11.0330:mRNA-p1;Q4QH47	LmjF.11.0330;Q4QH47	LMJF_11_0330	LMJF_11_0330	131.19	LmjF.11.0330	x							x	24.0088	23.693	22.8733	23.0517	22.0987	22.7053	23.6838	22.6292	22.3043	23.5124	22.7072	22.8559
14-3-3 protein II (Putative 14-3-3 protein)	Q4QH45;LmjF.11.0350:mRNA-p1	Q4QH45;LmjF.11.0350	Lm 14-3-3 II LMJF_11_0350	LMJF_11_0350	29.145	LmjF.11.0350	x								30.3635	31.5677	29.8914	31.3523	32.2006	32.282	32.0544	31.8066	32.5889	31.7571	31.1609	30.8792
Uncharacterized protein	Q4QH44;LmjF.11.0360:mRNA-p1	Q4QH44;LmjF.11.0360	LMJF_11_0360	LMJF_11_0360	41.925	LmjF.11.0360	x								24.9008	24.8239	24.5224	24.5943	24.898	24.7303	24.9213	23.7859	25.0501	25.4975	24.9299	25.0513
Uncharacterized protein	LmjF.11.0370:mRNA-p1;Q4QH43	LmjF.11.0370;Q4QH43	LMJF_11_0370	LMJF_11_0370	73.18	LmjF.11.0370	x								26.6017	26.2035	25.8725	25.9802	26.4221	26.0054	26.9956	25.8048	27.3285	27.2909	26.0265	26.7206
Uncharacterized protein	Q4QH42;LmjF.11.0380:mRNA-p1	Q4QH42;LmjF.11.0380	LMJF_11_0380	LMJF_11_0380	124.78	LmjF.11.0380	x							x	25.5829	26.3272	26.3143	25.8228	25.8766	25.6724	26.4934	25.9756	24.4126	25.6105	25.9083	25.2323
Uncharacterized protein	LmjF.11.0390:mRNA-p1;Q4QH41	LmjF.11.0390;Q4QH41	LMJF_11_0390	LMJF_11_0390	58.975	LmjF.11.0390	x								24.9807	25.2442	25.3296	25.4306	25.6698	25.533	25.8501	25.9504	24.3233	24.9936	25.6707	25.1945
Tubulin-tyrsoine ligase-like protein	LmjF.11.0400:mRNA-p1;Q4QH40	LmjF.11.0400;Q4QH40	LMJF_11_0400	LMJF_11_0400	143	LmjF.11.0400	x								30.3414	28.9886	29.2442	29.319	28.7037	28.9087	29.2568	28.6144	28.6677	28.4395	27.9359	28.3979
Putative chromatin binding protein	Q4QH38;LmjF.11.0420:mRNA-p1	Q4QH38;LmjF.11.0420	LMJF_11_0420	LMJF_11_0420	80.857	LmjF.11.0420	x								25.7823	25.5123	25.943	25.86	26.1469	25.6919	26.1144	25.6933	26.0897	24.8097	25.4231	25.8337
Uncharacterized protein	LmjF.11.0430:mRNA-p1;Q4QH37	LmjF.11.0430;Q4QH37	LMJF_11_0430	LMJF_11_0430	92.173	LmjF.11.0430	x							x	22.9475	23.321	24.1785	24.6315	23.1846	23.6945	24.3846	24.2461	22.9815	22.5426	23.7525	22.2909
Uncharacterized protein	Q4QH36;LmjF.11.0440:mRNA-p1	Q4QH36;LmjF.11.0440	LMJF_11_0440	LMJF_11_0440	63.048	LmjF.11.0440	x								23.8812	22.5802	22.6642	23.1261	23.8407	22.0601	22.8562	22.9118	22.6559	22.0391	22.7282	22.5399
Uncharacterized protein	Q4QH34;LmjF.11.0460:mRNA-p1	Q4QH34;LmjF.11.0460	LMJF_11_0460	LMJF_11_0460	68.835	LmjF.11.0460	x								25.3281	24.6782	25.4657	25.6587	24.6695	24.4672	24.7482	24.7312	23.9797	23.4742	24.5072	25.025
Putative pumillio protein 10	Q4QH33;LmjF.11.0470:mRNA-p1	Q4QH33;LmjF.11.0470	PUF10 LMJF_11_0470	LMJF_11_0470	81.837	LmjF.11.0470	x								29.2554	29.8079	29.5915	29.6467	29.2934	29.4274	29.2603	28.9055	28.5717	28.7997	28.8033	28.3712
Uncharacterized protein	Q4QH32;LmjF.11.0480:mRNA-p1	Q4QH32;LmjF.11.0480	LMJF_11_0480	LMJF_11_0480	117.95	LmjF.11.0480	x								30.4909	29.597	29.7657	29.9531	29.3738	29.3826	29.3899	29.3611	29.2948	29.371	29.6049	29.1755
Tetratricopeptide repeat (TPR) protein	Q4QH31;LmjF.11.0490:mRNA-p1	Q4QH31;LmjF.11.0490	LMJF_11_0490	LMJF_11_0490	45.052	LmjF.11.0490	x								25.9307	26.2721	25.6172	27.3291	25.9766	26.4026	26.6498	26.4375	26.3217	27.0016	26.6471	26.3983
Uncharacterized protein	Q4QH30;LmjF.11.0500:mRNA-p1	Q4QH30;LmjF.11.0500	LMJF_11_0500	LMJF_11_0500	15.451	LmjF.11.0500		x						x	22.6872	23.0325	22.0495	22.1465	24.5273	24.9456	22.4244	23.2186	23.4063	22.7758	21.9074	23.2719
Uncharacterized protein	Q4QH29;LmjF.11.0510:mRNA-p1	Q4QH29;LmjF.11.0510	LMJF_11_0510	LMJF_11_0510	63.745	LmjF.11.0510	x								22.0225	22.3504	22.8405	22.7315	22.743	22.2134	21.7749	22.9796	22.0014	22.8545	24.0022	23.3262
Uncharacterized protein	Q4QH27;LmjF.11.0530:mRNA-p1	Q4QH27;LmjF.11.0530	LMJF_11_0530	LMJF_11_0530	78.79	LmjF.11.0530	x								25.7244	24.294	24.3718	25.2106	24.8468	24.1688	24.4519	23.0422	25.3305	25.1219	23.6561	22.0207
Putative transcription modulator/accessory protein	Q4QH24;LmjF.11.0560:mRNA-p1	Q4QH24;LmjF.11.0560	LMJF_11_0560	LMJF_11_0560	117.74	LmjF.11.0560	x							x	25.2039	25.2251	26.3044	26.0954	25.3884	24.6866	25.3445	25.2341	24.1276	24.0505	24.89	24.6343
Putative cytochrome b5	Q4QH22;LmjF.11.0580:mRNA-p1	Q4QH22;LmjF.11.0580	LMJF_11_0580	LMJF_11_0580	15.872	LmjF.11.0580	x							x	28.3232	28.6448	28.1734	28.2676	28.689	28.2022	29.1384	28.384	28.6042	28.0684	28.8692	27.6538
Putative 3-methylcrotonoyl-CoA carboxylase beta subunit (EC 6.4.1.4)	LmjF.11.0590:mRNA-p1;Q4QH21	LmjF.11.0590;Q4QH21	LMJF_11_0590	LMJF_11_0590	77.315	LmjF.11.0590	x							x	30.0044	29.7652	29.9355	29.8401	30.1628	30.2277	29.8947	29.8	30.3099	30.1571	30.2178	30.2076
Uncharacterized protein	Q4QH20;LmjF.11.0600:mRNA-p1	Q4QH20;LmjF.11.0600	LMJF_11_0600	LMJF_11_0600	63.7	LmjF.11.0600	x								28.9291	28.0356	28.1701	28.0304	28.122	27.4741	28.1058	27.4731	27.5797	27.7672	26.7268	26.5922
Uncharacterized protein	Q4QH19;LmjF.11.0610:mRNA-p1	Q4QH19;LmjF.11.0610	LMJF_11_0610	LMJF_11_0610	112.73	LmjF.11.0610	x								24.5479	24.3709	24.1924	24.8133	24.5726	24.7868	24.2769	24.0469	23.6186	22.0913	23.6807	23.906
Putative aminopeptidase (EC 3.4.11.-)	Q4QH17;LmjF.11.0630:mRNA-p1;Q4QH18;LmjF.11.0620:mRNA-p1	Q4QH17;LmjF.11.0630;Q4QH18;LmjF.11.0620	LMJF_11_0620;LMJF_11_0630	LMJF_11_0620;LMJF_11_0630	57.148	LmjF.11.0630	x								33.4478	33.2355	32.9586	32.8534	32.8294	33.0512	32.6975	32.8713	32.4564	32.8956	32.3785	32.6569
Uncharacterized protein	Q4QH14;LmjF.11.0660:mRNA-p1	Q4QH14;LmjF.11.0660	LMJF_11_0660	LMJF_11_0660	72.103	LmjF.11.0660	x								20.5111	22.3099	22.054	19.3074	19.5388	22.0299	22.7662	19.4372	21.6839	21.5431	19.363	18.8968
Uncharacterized protein	Q4QH09;LmjF.11.0690:mRNA-p1	Q4QH09;LmjF.11.0690	LMJF_11_0690	LMJF_11_0690	25.191	LmjF.11.0690	x								25.5317	26.012	25.0655	26.9383	27.3693	27.3357	27.1205	26.8731	27.7834	27.4393	27.046	25.759
Uncharacterized protein	LmjF.11.0730:mRNA-p1;Q4QH05	LmjF.11.0730;Q4QH05	LMJF_11_0730	LMJF_11_0730	146.47	LmjF.11.0730	x								26.5168	25.6198	26.5865	26.1858	26.1917	25.7252	26.2408	25.2083	26.7243	23.4914	26.4381	26.0023
Uncharacterized protein	Q4QH04;LmjF.11.0740:mRNA-p1	Q4QH04;LmjF.11.0740	LMJF_11_0740	LMJF_11_0740	47.553	LmjF.11.0740	x								23.1874	26.628	25.5949	25.4292	26.564	25.7756	26.5056	26.4063	26.5818	27.4051	27.261	26.0565
Uncharacterized protein	Q4QH03;LmjF.11.0750:mRNA-p1	Q4QH03;LmjF.11.0750	LMJF_11_0750	LMJF_11_0750	21.824	LmjF.11.0750	x								24.9594	27.2246	24.8012	25.0755	26.8979	25.7705	26.7344	26.6126	26.8496	27.1342	26.9096	25.9619
Putative 40S ribosomal protein S21	Q4QH01;LmjF.11.0780:mRNA-p1;LmjF.11.0760:mRNA-p1	Q4QH01;LmjF.11.0780;LmjF.11.0760	LMJF_11_0760 LMJF_11_0780	LMJF_11_0760 LMJF_11_0780	17.002	LmjF.11.0780	x								30.7394	30.1803	29.7152	29.4962	29.8144	29.3226	30.9006	29.7382	29.8882	29.2833	28.8879	28.3484
Uncharacterized protein	Q4QGZ9;LmjF.11.0800:mRNA-p1	Q4QGZ9;LmjF.11.0800	LMJF_11_0800	LMJF_11_0800	15.767	LmjF.11.0800	x							x	27.4485	26.3937	26.4958	26.8274	26.6127	25.2157	27.1937	25.7159	26.9176	27.2804	26.1599	26.4359
Uncharacterized protein	Q4QGZ8;LmjF.11.0810:mRNA-p1	Q4QGZ8;LmjF.11.0810	LMJF_11_0810	LMJF_11_0810	104.83	LmjF.11.0810	x								28.1454	28.9475	28.6123	28.7269	29.4863	29.4042	29.4429	29.2961	29.4147	29.3478	28.8957	29.2509
Uncharacterized protein	LmjF.11.0820:mRNA-p1;Q4QGZ7	LmjF.11.0820;Q4QGZ7	LMJF_11_0820	LMJF_11_0820	50.887	LmjF.11.0820	x								30.8076	32.4518	31.0115	32.0161	32.5723	31.8781	32.6904	32.1765	32.6936	32.4248	31.8246	30.1529
Uncharacterized protein	Q4QGZ6;LmjF.11.0830:mRNA-p1	Q4QGZ6;LmjF.11.0830	LMJF_11_0830	LMJF_11_0830	144.87	LmjF.11.0830	x								29.5558	29.4048	29.6061	29.6461	29.5479	29.1166	29.1049	29.27	28.8568	28.5637	29.1403	28.3843
Uncharacterized protein	Q4QGZ4;LmjF.11.0850:mRNA-p1	Q4QGZ4;LmjF.11.0850	LMJF_11_0850	LMJF_11_0850	53.583	LmjF.11.0850	x								24.8128	25.0349	25.1797	25.1807	24.8164	23.8052	25.0379	24.3296	24.3772	25.1383	25.2603	24.8814
Uncharacterized protein	LmjF.11.0860:mRNA-p1;Q4QGZ3	LmjF.11.0860;Q4QGZ3	LMJF_11_0860	LMJF_11_0860	193.62	LmjF.11.0860	x								25.0607	25.0256	25.7371	26.186	25.9561	25.5368	25.1559	25.4028	24.887	25.9244	25.8013	25.5174
Putative kinesin (EC 3.6.4.4)	LmjF.11.0870:mRNA-p1;Q4QGZ2	LmjF.11.0870;Q4QGZ2	LMJF_11_0870	LMJF_11_0870	155.18	LmjF.11.0870	x								27.674	26.013	26.5636	26.1358	26.9256	26.3809	26.6905	26.5676	27.0273	27.1902	26.7902	26.7759
Uncharacterized protein	Q4QGZ1;LmjF.11.0880:mRNA-p1	Q4QGZ1;LmjF.11.0880	LMJF_11_0880	LMJF_11_0880	37.475	LmjF.11.0880	x								26.0439	27.6382	27.3917	28.2289	27.8902	28.1672	28.1059	27.6755	28.0854	27.6325	27.2332	27.9295
Uncharacterized protein	Q4QGZ0;LmjF.11.0890:mRNA-p1	Q4QGZ0;LmjF.11.0890	LMJF_11_0890	LMJF_11_0890	106.91	LmjF.11.0890	x								26.7182	28.284	27.1887	28.0163	28.5265	28.3057	28.2513	28.175	28.2255	28.7115	28.6451	28.1208
Putative 60S ribosomal protein L24	Q4QGY9;LmjF.11.0900:mRNA-p1	Q4QGY9;LmjF.11.0900	LMJF_11_0900	LMJF_11_0900	22.594	LmjF.11.0900	x								27.4703	28.8755	27.992	28.9847	28.0858	27.9348	28.6821	28.2113	28.2261	28.0244	27.1084	25.6044
Putative ATPase	Q4QGY8;LmjF.11.0910:mRNA-p1	Q4QGY8;LmjF.11.0910	LMJF_11_0910	LMJF_11_0910	168.97	LmjF.11.0910	x								27.8282	26.6446	27.1185	27.0069	27.0519	27.0871	26.6182	27.3747	26.4937	26.0465	26.8514	27.128
Uncharacterized protein	LmjF.11.0920:mRNA-p1;Q4QGY7	LmjF.11.0920;Q4QGY7	LMJF_11_0920	LMJF_11_0920	63.422	LmjF.11.0920	x								26.4468	20.4506	25.5516	25.3894	24.8191	23.6513	24.4182	24.9456	26.0365	24.7186	25.8868	23.7883
Uncharacterized protein	LmjF.11.0930:mRNA-p1;Q4QGY6	LmjF.11.0930;Q4QGY6	LMJF_11_0930	LMJF_11_0930	49.618	LmjF.11.0930	x								28.7112	28.0111	28.2664	28.1754	28.2594	27.7316	27.5405	27.2738	27.4428	28.2662	27.6882	27.3838
Uncharacterized protein	Q4QGY5;LmjF.11.0940:mRNA-p1	Q4QGY5;LmjF.11.0940	LMJF_11_0940	LMJF_11_0940	161.6	LmjF.11.0940	x								22.6753	21.7331	21.9703	23.6488	23.7942	23.9683	22.1641	23.4712	22.6336	23.9738	23.6359	22.8515
Uncharacterized protein	LmjF.11.0950:mRNA-p1;Q4QGY4	LmjF.11.0950;Q4QGY4	LMJF_11_0950	LMJF_11_0950	53.027	LmjF.11.0950	x								26.2739	24.2489	25.6007	25.0462	25.5203	25.5499	25.0395	24.1315	22.803	25.058	24.5259	25.2578
40S ribosomal protein S5 (40S ribosomal protein S5A) (40S ribosomal protein S5B)	Q868B1;LmjF.11.0970:mRNA-p1;LmjF.11.0960:mRNA-p1	Q868B1;LmjF.11.0970;LmjF.11.0960	LMJF_11_0960 LMJF_11_0970	LMJF_11_0960 LMJF_11_0970	21.297	LmjF.11.0970	x								30.5936	32.9874	30.6255	32.9082	32.9912	32.3127	33.1025	32.4989	32.7533	32.6821	30.775	30.1606
Uncharacterized protein	Q4QGY1;LmjF.11.0980:mRNA-p1	Q4QGY1;LmjF.11.0980	LMJF_11_0980	LMJF_11_0980	51.153	LmjF.11.0980	x								25.2396	24.3498	24.7009	23.5071	23.4344	23.763	23.3801	23.2351	24.6537	23.4534	24.0345	23.5467
Adaptin-related protein-like protein	Q4QGY0;LmjF.11.0990:mRNA-p1	Q4QGY0;LmjF.11.0990	LMJF_11_0990	LMJF_11_0990	108.5	LmjF.11.0990	x								28.3633	27.6857	27.747	27.0278	26.9116	27.2249	26.916	27.0571	27.5261	27.1545	27.3449	27.2398
Pyruvate, phosphate dikinase (EC 2.7.9.1)	Q4QGX9;LmjF.11.1000:mRNA-p1	Q4QGX9;LmjF.11.1000	LMJF_11_1000	LMJF_11_1000	100.93	LmjF.11.1000	x								30.9249	30.9579	31.1231	31.0328	31.932	31.8459	31.7692	31.6067	31.9637	31.9646	32.2601	31.9601
Putative inositol-1,4,5-trisphosphate (IP3) 5-phosphatase (EC 3.1.3.56)	Q4QGX8;LmjF.11.1010:mRNA-p1	Q4QGX8;LmjF.11.1010	LMJF_11_1010	LMJF_11_1010	74.247	LmjF.11.1010	x								25.6179	26.2439	25.8092	26.4283	26.086	26.2521	25.9692	25.8779	26.4403	26.3242	26.147	26.1305
Uncharacterized protein	Q4QGX6;LmjF.11.1030:mRNA-p1	Q4QGX6;LmjF.11.1030	LMJF_11_1030	LMJF_11_1030	27.541	LmjF.11.1030	x							x	30.5081	29.7461	30.4429	29.9799	30.4593	29.2652	28.839	29.8814	29.1326	28.8901	29.8329	29.9359
Uncharacterized protein	LmjF.11.1040:mRNA-p1;Q4QGX5	LmjF.11.1040;Q4QGX5	LMJF_11_1040	LMJF_11_1040	98.69	LmjF.11.1040							x		22.959	22.5717	22.7414	22.7845	21.3182	21.7429	23.342	22.3035	25.0606	23.2291	24.6332	23.3294
Putative pretranslocation protein,alpha subunit	Q4QGX4;LmjF.11.1050:mRNA-p1	Q4QGX4;LmjF.11.1050	LMJF_11_1050	LMJF_11_1050	53.911	LmjF.11.1050	x							x	29.0513	27.7979	27.9972	28.7957	27.5874	27.1526	27.2712	27.1379	27.7297	27.5207	29.0013	27.8888
Palmitoyltransferase (EC 2.3.1.225)	LmjF.11.1080:mRNA-p1;Q4QGX2	LmjF.11.1080;Q4QGX2	LMJF_11_1080	LMJF_11_1080	68.409	LmjF.11.1080	x								26.7066	25.5414	25.9655	25.7166	25.3428	25.0456	25.5799	25.1238	25.8052	26.154	26.0889	26.6479
Putative lanosterol 14-alpha-demethylase (EC 1.14.13.70)	Q4QGX0;LmjF.11.1100:mRNA-p1	Q4QGX0;LmjF.11.1100	LMJF_11_1100	LMJF_11_1100	54.164	LmjF.11.1100	x							x	28.5336	30.1096	29.8321	31.1066	29.8721	29.5992	29.4504	30.057	29.6994	29.581	30.5287	30.0219
Putative 60S ribosomal protein L28	Q4QGW7;LmjF.11.1130:mRNA-p1;LmjF.11.1110:mRNA-p1	Q4QGW7;LmjF.11.1130;LmjF.11.1110	LMJF_11_1110 LMJF_11_1130	LMJF_11_1110 LMJF_11_1130	16.278	LmjF.11.1130	x								30.9002	32.0554	32.1982	30.6974	31.8849	32.3223	32.4476	32.3207	31.9542	31.9215	31.4146	31.3443
Uncharacterized protein	Q4QGW8;LmjF.11.1120:mRNA-p1	Q4QGW8;LmjF.11.1120	LMJF_11_1120	LMJF_11_1120	35.122	LmjF.11.1120	x								20.9439	24.4178	23.6635	25.4177	22.2667	21.3879	23.3046	23.431	23.3604	21.8366	22.3183	22.0776
Uncharacterized protein	Q4QGW6;LmjF.11.1160:mRNA-p1	Q4QGW6;LmjF.11.1160	LMJF_11_1160	LMJF_11_1160	122.12	LmjF.11.1160	x								31.2991	31.1701	30.8893	30.9744	30.9701	30.8132	30.7209	30.492	30.4095	30.3146	30.2641	30.0518
Putative eukaryotic release factor 3	Q4QGW5;LmjF.11.1170:mRNA-p1	Q4QGW5;LmjF.11.1170	LMJF_11_1170	LMJF_11_1170	83.996	LmjF.11.1170	x								31.1149	30.5066	30.4084	30.0061	29.8394	30.0358	30.2745	29.9721	29.6486	29.9734	29.426	29.6763
Uncharacterized protein	Q4QGW4;LmjF.11.1180:mRNA-p1	Q4QGW4;LmjF.11.1180	LMJF_11_1180	LMJF_11_1180	46.845	LmjF.11.1180	x							x	25.1893	24.3087	25.11	21.8816	23.4511	24.8018	22.8149	23.6199	24.8791	22.9727	23.8602	24.1949
Putative 40S ribosomal protein S15A	Q4QGW3;LmjF.29.1800:mRNA-p1;LmjF.11.1190:mRNA-p1	Q4QGW3;LmjF.29.1800;LmjF.11.1190	LMJF_11_1190 LMJF_29_1800	LMJF_11_1190 LMJF_29_1800	14.696	LmjF.29.1800	x								30.549	32.7022	29.6488	32.105	30.9383	31.2739	31.4819	31.5917	31.5684	30.7103	30.6317	30.4869
Uncharacterized protein	Q4QGW2;LmjF.11.1200:mRNA-p1	Q4QGW2;LmjF.11.1200	LMJF_11_1200	LMJF_11_1200	77.243	LmjF.11.1200	x								26.2412	22.3356	24.7644	25.2753	24.2573	24.5563	24.5059	23.9954	25.8052	25.2008	22.7328	25.1516
Putative S-phase kinase-associated protein	Q4QGW1;LmjF.11.1210:mRNA-p1	Q4QGW1;LmjF.11.1210	LMJF_11_1210	LMJF_11_1210	21.076	LmjF.11.1210	x								25.1259	28.7975	26.5637	29.5267	28.9347	28.5423	28.4531	29.6072	27.2251	26.3092	27.6925	27.5511
Putative ATP-binding cassette protein subfamily A,member 5;Putative ATP-binding cassette protein subfamily A,member 8;Putative ATP-binding cassette protein subfamily A,member 9	LmjF.27.0970:mRNA-p1;E9AD74;LmjF.27.0980:mRNA-p1;E9AD75;Q4QGV5;LmjF.11.1270:mRNA-p1	LmjF.27.0970;E9AD74;LmjF.27.0980;E9AD75	ABCA5 LMJF_11_1270;ABCA8 LMJF_27_0970;ABCA9 LMJF_27_0980	LMJF_11_1270;LMJF_27_0970;LMJF_27_0980	202.38	LmjF.27.0970	x								30.0522	30.1629	30.2175	30.0989	29.2829	29.16	28.6418	29.0992	28.9051	29.4169	29.8947	30.2014
Putative tatD related deoxyribonuclease	Q4QGV4;LmjF.11.1280:mRNA-p1	Q4QGV4;LmjF.11.1280	LMJF_11_1280	LMJF_11_1280	40.501	LmjF.11.1280	x								24.1112	25.4826	25.6107	25.5758	25.3798	24.5576	24.8039	24.8287	26.0975	25.2557	25.0018	24.7249
Uncharacterized protein	Q4QGV2;LmjF.11.1300:mRNA-p1	Q4QGV2;LmjF.11.1300	LMJF_11_1300	LMJF_11_1300	20.942	LmjF.11.1300	x								22.2885	25.3881	23.5866	25.5367	25.4529	23.269	24.5807	24.9293	24.5202	24.0674	21.6854	22.3943
Uncharacterized protein	Q4QGV1;LmjF.11.1310:mRNA-p1	Q4QGV1;LmjF.11.1310	LMJF_11_1310	LMJF_11_1310	44.238	LmjF.11.1310	x								23.5869	24.3047	22.3191	24.7842	21.3347	24.0695	25.2273	25.3275	24.6736	23.6654	22.1564	24.8898
Uncharacterized protein	Q4QGU9;LmjF.11.1330:mRNA-p1	Q4QGU9;LmjF.11.1330	LMJF_11_1330	LMJF_11_1330	186.81	LmjF.11.1330	x								28.0972	27.7091	27.1051	27.4073	28.0902	27.8573	27.8451	27.7478	28.2118	27.9712	28.1225	28.3991
Uncharacterized protein	Q4QGU6;LmjF.11.1360:mRNA-p1	Q4QGU6;LmjF.11.1360	LMJF_11_1360	LMJF_11_1360	49.936	LmjF.11.1360	x							x	24.7287	26.7524	26.5932	27.8164	26.951	25.6786	26.3125	27.7195	24.9883	25.2896	26.9834	26.0373
Uncharacterized protein	Q4QGU5;LmjF.11.1370:mRNA-p1	Q4QGU5;LmjF.11.1370	LMJF_11_1370	LMJF_11_1370	68.3	LmjF.11.1370	x							x	26.05	26.0837	26.4632	26.1568	26.0841	25.5874	26.1041	25.6588	24.4969	25.7723	25.4025	24.816
Putative translation initiation factor EIF-2b alpha subunit	LmjF.12.0010.1:mRNA-p1;Q4QGU3;LmjF.12.0010.2:mRNA-p1	LmjF.12.0010.1;Q4QGU3;LmjF.12.0010.2	LMJF_12_0010	LMJF_12_0010	33.388	LmjF.12.0010	x								28.1237	27.4735	27.5454	27.4705	27.7556	27.6072	27.9858	27.0699	28.5372	27.5339	27.3829	27.902
Proteasome subunit beta type (EC 3.4.25.1)	Q4QGU1;LmjF.12.0030:mRNA-p1	Q4QGU1;LmjF.12.0030	LMJF_12_0030	LMJF_12_0030	30.33	LmjF.12.0030	x								29.9463	29.6386	29.5659	29.9485	29.5567	29.9345	29.4622	29.138	30.5875	30.5009	29.6612	29.8028
Uncharacterized protein	LmjF.12.0040:mRNA-p1;Q4QGU0	LmjF.12.0040;Q4QGU0	LMJF_12_0040	LMJF_12_0040	57.34	LmjF.12.0040	x							x	23.9739	27.3945	26.7996	27.8365	26.9859	27.1471	27.4183	26.9666	26.9401	27.2226	26.0459	26.7868
Uncharacterized protein	Q4QGT8;LmjF.12.0050:mRNA-p1	Q4QGT8;LmjF.12.0050	LMJF_12_0050	LMJF_12_0050	47.565	LmjF.12.0050	x								23.1504	22.3835	23.5886	24.1749	23.6029	23.9032	22.8043	23.7933	23.3705	23.6001	24.1609	22.3888
Uncharacterized protein	LmjF.12.0070:mRNA-p1;Q4QGT6	LmjF.12.0070;Q4QGT6	LMJF_12_0070	LMJF_12_0070	66.213	LmjF.12.0070	x								26.3835	26.9663	27.2831	27.5071	26.9025	26.5346	26.933	26.7783	27.1116	28.059	26.6613	26.8474
Uncharacterized protein	Q4QGT5;LmjF.12.0080:mRNA-p1	Q4QGT5;LmjF.12.0080	LMJF_12_0080	LMJF_12_0080	23.105	LmjF.12.0080			x						20.9589	21.7188	22.4281	22.7637	23.9385	23.9523	23.5608	23.2131	25.3456	22.9958	22.6288	23.074
Uncharacterized protein	LmjF.12.0090:mRNA-p1;Q4QGT4	LmjF.12.0090;Q4QGT4	LMJF_12_0090	LMJF_12_0090	52.446	LmjF.12.0090	x							x	25.1214	26.6443	25.5317	26.4489	25.8549	25.692	26.5166	25.9709	25.6136	26.0379	25.826	26.4142
Uncharacterized protein	LmjF.12.0100:mRNA-p1;Q4QGT3	LmjF.12.0100;Q4QGT3	LMJF_12_0100	LMJF_12_0100	33.629	LmjF.12.0100	x								23.9729	25.94	25.3598	27.1869	25.8549	25.1281	25.4527	25.6948	25.8119	26.6031	26.0131	26.0678
Uncharacterized protein	LmjF.12.0110:mRNA-p1;Q4QGT2	LmjF.12.0110;Q4QGT2	LMJF_12_0110	LMJF_12_0110	100.36	LmjF.12.0110	x								23.4875	25.6291	24.6623	25.3671	25.1915	25.3475	25.4207	25.5717	27.0915	27.0208	25.9129	25.2565
Uncharacterized protein	Q4QGT1;LmjF.12.0120:mRNA-p1	Q4QGT1;LmjF.12.0120	LMJF_12_0120	LMJF_12_0120	141.41	LmjF.12.0120	x								24.8663	23.7838	24.2293	24.4425	24.3883	24.5492	24.7509	24.2763	24.623	25.3351	23.9794	24.8728
Uncharacterized protein	Q4QGT0;LmjF.12.0130:mRNA-p1	Q4QGT0;LmjF.12.0130	LMJF_12_0130	LMJF_12_0130	64.154	LmjF.12.0130	x								24.4151	25.8092	25.2349	26.0577	26.2534	25.8165	26.1997	25.2545	26.4057	26.3838	25.3016	24.836
Putative leucine-rich repeat protein	LmjF.12.0150:mRNA-p1;Q4QGS8	LmjF.12.0150;Q4QGS8	LMJF_12_0150	LMJF_12_0150	135	LmjF.12.0150	x								26.3829	25.4295	26.0491	25.5674	25.1087	25.2883	25.5212	25.2676	26.2121	25.6162	25.0624	24.6275
Putative proteasome regulatory ATPase subunittcc1l8.3	Q4QGS2;LmjF.12.0210:mRNA-p1	Q4QGS2;LmjF.12.0210	LMJF_12_0210	LMJF_12_0210	45.864	LmjF.12.0210	x								29.7872	29.7793	29.946	30.169	29.5076	29.9068	29.6438	29.7219	28.9133	29.7093	29.4959	30.2663
Putative hydroxyacylglutathione hydrolase (EC 3.1.2.6)	Q4QGS1;LmjF.12.0220:mRNA-p1	Q4QGS1;LmjF.12.0220	LMJF_12_0220	LMJF_12_0220	32.561	LmjF.12.0220	x								27.6718	27.7015	28.7456	27.7776	27.8772	27.6745	27.9239	28.2403	29.5422	29.0553	28.45	28.0853
Uncharacterized protein	LmjF.12.0230:mRNA-p1;Q4QGS0	LmjF.12.0230;Q4QGS0	LMJF_12_0230	LMJF_12_0230	165.21	LmjF.12.0230	x								23.5057	23.3433	22.5097	22.1396	22.6784	22.3006	22.3284	21.9501	22.5054	22.5443	23.0701	23.3407
Putative cysteinyl-tRNA synthetase (EC 6.1.1.16)	Q4QGR8;LmjF.12.0250:mRNA-p1	Q4QGR8;LmjF.12.0250	LMJF_12_0250	LMJF_12_0250	88.542	LmjF.12.0250	x							x	29.4914	31.1478	30.633	31.1145	30.8557	30.6553	30.4119	30.4349	31.6106	31.5799	31.8636	31.2933
Uncharacterized protein	LmjF.12.0260:mRNA-p1;Q4QGR7	LmjF.12.0260;Q4QGR7	LMJF_12_0260	LMJF_12_0260	304.26	LmjF.12.0260	x								25.2944	24.3038	25.1965	24.9182	23.9665	23.6555	23.541	23.62	24.2979	24.402	24.2619	24.3416
Uncharacterized protein	Q4QGR4;LmjF.12.0290:mRNA-p1	Q4QGR4;LmjF.12.0290	LMJF_12_0290	LMJF_12_0290	169.73	LmjF.12.0290	x								25.0392	22.9684	23.0138	22.7393	23.4359	22.3859	22.0252	22.5446	25.9484	24.443	24.7743	24.8875
Uncharacterized protein	Q4QGR3;LmjF.12.0300:mRNA-p1	Q4QGR3;LmjF.12.0300	LMJF_12_0300	LMJF_12_0300	204.51	LmjF.12.0300	x								27.1797	26.052	26.6887	26.6151	26.32	26.1282	25.0642	26.0751	25.996	26.3057	26.6713	26.3472
Uncharacterized protein	Q4QGR2;LmjF.12.0310:mRNA-p1	Q4QGR2;LmjF.12.0310	LMJF_12_0310	LMJF_12_0310	68.55	LmjF.12.0310	x								24.7887	24.528	23.6428	24.4873	24.4098	23.9405	24.9077	24.054	25.5896	26.7445	24.6008	25.2072
Uncharacterized protein	Q4QGR1;LmjF.12.0320:mRNA-p1	Q4QGR1;LmjF.12.0320	LMJF_12_0320	LMJF_12_0320	336.58	LmjF.12.0320	x								23.2567	22.4919	24.6402	23.8132	23.5905	23.9881	23.4631	23.356	24.4956	25.7307	25.6181	24.2565
Uncharacterized protein	Q4QGQ8;LmjF.12.0350:mRNA-p1	Q4QGQ8;LmjF.12.0350	LMJF_12_0350	LMJF_12_0350	60.361	LmjF.12.0350	x								27.1895	28.7415	27.5713	29.244	28.7911	28.8376	28.7435	28.5923	29.6886	29.1266	28.8261	28.1037
Uncharacterized protein	Q4QGQ7;LmjF.12.0360:mRNA-p1	Q4QGQ7;LmjF.12.0360	LMJF_12_0360	LMJF_12_0360	41.481	LmjF.12.0360	x								26.4091	27.1639	26.8516	27.1793	26.9214	26.4491	26.8873	26.1159	27.8666	27.3629	27.7713	27.6639
Uncharacterized protein	Q4QGQ6;LmjF.12.0370:mRNA-p1	Q4QGQ6;LmjF.12.0370	LMJF_12_0370	LMJF_12_0370	34.598	LmjF.12.0370							x		22.2201	21.1981	22.2347	21.7779	22.0387	21.9632	22.9323	22.0976	23.7055	24.8479	23.2744	23.3312
Uncharacterized protein	Q4QGQ4;LmjF.12.0390:mRNA-p1	Q4QGQ4;LmjF.12.0390	LMJF_12_0390	LMJF_12_0390	43.548	LmjF.12.0390	x								27.7272	27.4623	27.9632	27.7581	27.5533	28.1244	27.4336	27.2377	29.6215	28.9428	28.2674	28.5108
Uncharacterized protein	LmjF.12.0410:mRNA-p1;Q4QGQ1	LmjF.12.0410;Q4QGQ1	LMJF_12_0410	LMJF_12_0410	17.875	LmjF.12.0410	x							x	26.1626	20.7849	25.0657	24.4464	23.8424	24.1442	23.8738	24.4533	27.0206	23.7299	21.8738	25.2074
Uncharacterized protein	Q4QGP9;LmjF.12.0430:mRNA-p1	Q4QGP9;LmjF.12.0430	LMJF_12_0430	LMJF_12_0430	69.466	LmjF.12.0430	x							x	25.9942	25.6546	25.548	25.0214	24.8436	24.1633	26.2876	24.9486	26.0203	26.4267	25.1457	25.0164
Uncharacterized protein	Q4QGP8;LmjF.12.0440:mRNA-p1	Q4QGP8;LmjF.12.0440	LMJF_12_0440	LMJF_12_0440	75.55	LmjF.12.0440	x							x	25.9635	27.0226	26.9419	27.1748	26.7174	26.4988	26.7162	26.2983	27.77	27.2351	27.1575	26.5884
Uncharacterized protein	Q4QGP1;LmjF.12.0510:mRNA-p1	Q4QGP1;LmjF.12.0510	LMJF_12_0510	LMJF_12_0510	108.86	LmjF.12.0510	x							x	27.1252	26.3182	25.7888	25.7397	27.174	26.806	26.8075	27.0568	27.3655	26.9964	26.7036	26.8297
V-type proton ATPase subunit F	Q4QGP0;LmjF.12.0520:mRNA-p1	Q4QGP0;LmjF.12.0520	LMJF_12_0520	LMJF_12_0520	15.495	LmjF.12.0520		x						x	21.8583	25.4694	22.5691	25.6216	24.6369	22.5713	23.0597	25.4604	22.1582	22.0705	21.7483	22.6248
Glucose-6-phosphate isomerase (EC 5.3.1.9)	Q4QGN9;LmjF.12.0530:mRNA-p1;CON__Q3ZBD7	Q4QGN9;LmjF.12.0530	PGI pgi LMJF_12_0530	LMJF_12_0530	67.169	LmjF.12.0530	x								31.469	31.4699	31.6258	31.4385	31.1446	31.7651	31.6024	31.3511	32.0053	32.7515	32.492	32.6625
Uncharacterized protein	Q4QGN3;LmjF.12.0600:mRNA-p1	Q4QGN3;LmjF.12.0600	LMJF_12_0600	LMJF_12_0600	55.335	LmjF.12.0600	x								27.0012	26.7478	26.9762	25.9331	26.223	26.5369	26.0161	25.9464	25.8413	26.471	26.844	24.9988
Uncharacterized protein	Q4QGN2;LmjF.12.0610:mRNA-p1	Q4QGN2;LmjF.12.0610	LMJF_12_0610	LMJF_12_0610	108.79	LmjF.12.0610	x							x	25.0912	25.4553	26.1582	25.1348	25.4546	25.6859	26.0027	25.5817	25.9085	25.704	26.398	26.2162
Uncharacterized protein	LmjF.12.0620:mRNA-p1;Q4QGN1	LmjF.12.0620;Q4QGN1	LMJF_12_0620	LMJF_12_0620	155.38	LmjF.12.0620	x							x	26.7674	25.7367	24.5123	24.109	25.6524	25.0353	25.7353	24.9924	27.1772	27.0652	26.5455	26.4071
Alanine aminotransferase (EC 2.6.1.2)	Q4QGN0;LmjF.12.0630:mRNA-p1	Q4QGN0;LmjF.12.0630	ALAT LMJF_12_0630	LMJF_12_0630	55.015	LmjF.12.0630	x							x	28.964	30.0789	29.6186	30.3486	30.2764	29.6217	29.6463	30.5582	29.8082	30.045	31.0652	30.8468
Uncharacterized protein	LmjF.12.0640:mRNA-p1;Q4QGM9	LmjF.12.0640;Q4QGM9	LMJF_12_0640	LMJF_12_0640	82.024	LmjF.12.0640	x							x	23.9434	26.0052	25.4337	25.7086	25.9495	26.0005	25.2203	25.3206	25.6492	26.0481	26.206	25.6996
Uncharacterized protein	Q4QGM8;LmjF.12.0650:mRNA-p1	Q4QGM8;LmjF.12.0650	LMJF_12_0650	LMJF_12_0650	85.441	LmjF.12.0650	x							x	26.1767	24.8032	25.0152	24.8649	24.7729	24.6218	25.1534	24.2863	24.8825	25.172	25.2494	25.3364
Serine/threonine-protein phosphatase (EC 3.1.3.16)	Q4QGM7;LmjF.12.0660:mRNA-p1	Q4QGM7;LmjF.12.0660	LMJF_12_0660	LMJF_12_0660	109.1	LmjF.12.0660	x							x	29.0885	28.573	28.7882	28.6525	28.8693	28.9333	29.0449	28.3649	29.4284	29.2173	29.6388	29.5211
Cytochrome c oxidase subunit IV (EC 1.9.3.1)	Q4QGM6;LmjF.12.0670:mRNA-p1	Q4QGM6;LmjF.12.0670	LMJF_12_0670	LMJF_12_0670	39.434	LmjF.12.0670	x							x	29.0022	31.4268	29.5272	31.3166	31.3512	30.8679	31.5924	31.3533	29.3155	29.8981	29.4541	28.7835
Uncharacterized protein	Q4QGM5;LmjF.12.0680:mRNA-p1	Q4QGM5;LmjF.12.0680	LMJF_12_0680	LMJF_12_0680	46.952	LmjF.12.0680	x							x	21.0657	24.4328	21.2871	24.7451	21.3453	24.9881	21.8625	22.8748	22.8742	22.7996	24.7205	24.0122
Uncharacterized protein	Q4QGM3;LmjF.12.0700:mRNA-p1	Q4QGM3;LmjF.12.0700	LMJF_12_0700	LMJF_12_0700	90.816	LmjF.12.0700	x							x	26.766	26.3208	26.3096	26.7949	27.0001	27.2445	27.2016	26.5333	28.4243	27.7285	26.9926	27.087
Uncharacterized protein	Q4QGM2;LmjF.12.0710:mRNA-p1	Q4QGM2;LmjF.12.0710	LMJF_12_0710	LMJF_12_0710	11.813	LmjF.12.0710	x								25.8116	26.4956	26.3866	24.0557	25.8418	25.0192	25.7064	25.9179	27.1393	27.3148	27.8913	26.9271
Putative surface antigen protein 2	Q4QGI6;LmjF.12.0730:mRNA-p1	Q4QGI6;LmjF.12.0730	LMJF_12_0730	LMJF_12_0730	58.005	LmjF.12.0730	x								27.3212	26.8812	25.996	26.2743	27.3315	23.6305	23.8378	26.7132	26.7938	26.8925	28.6312	22.272
Putative surface antigen protein 2	Q4QGK1;LmjF.12.1070:mRNA-p1	Q4QGK1;LmjF.12.1070	LMJF_12_1070	LMJF_12_1070	75.056	LmjF.12.1070	x								21.9524	25.3658	25.2183	27.81	27.5532	26.9827	21.3502	22.4463	29.1782	29.6211	22.9212	28.859
Uncharacterized protein	Q4QGH7;LmjF.12.1120:mRNA-p1	Q4QGH7;LmjF.12.1120	LMJF_12_1120	LMJF_12_1120	144.44	LmjF.12.1120	x								30.7984	29.4996	29.6879	29.8608	29.7791	30.1864	30.1107	29.7459	30.9026	30.3029	30.4133	30.6333
Putative NADH:flavin oxidoreductase/NADH oxidase	Q4QGH6;LmjF.12.1130:mRNA-p1	Q4QGH6;LmjF.12.1130	LMJF_12_1130	LMJF_12_1130	41.551	LmjF.12.1130	x								28.3577	28.6109	28.8337	28.2584	28.5028	29.1915	28.6363	27.8355	30.177	29.2909	29.3157	29.6143
Uncharacterized protein	Q4QGH1;LmjF.12.1180:mRNA-p1	Q4QGH1;LmjF.12.1180	LMJF_12_1180	LMJF_12_1180	89.399	LmjF.12.1180	x							x	27.1071	26.9191	26.8569	26.8134	26.7282	26.8886	26.775	26.2099	27.5084	27.0806	27.2228	27.0761
Uncharacterized protein	Q4QGH0;LmjF.12.1190:mRNA-p1	Q4QGH0;LmjF.12.1190	LMJF_12_1190	LMJF_12_1190	171.61	LmjF.12.1190	x							x	22.2108	22.5264	21.777	22.0199	22.5618	22.2943	22.1241	22.3362	22.0524	22.7656	24.656	23.4315
Uncharacterized protein	Q4QGG9;LmjF.12.1200:mRNA-p1	Q4QGG9;LmjF.12.1200	LMJF_12_1200	LMJF_12_1200	58.479	LmjF.12.1200	x								26.5359	26.3815	26.4669	26.4751	26.9983	26.6675	26.4626	26.9419	27.096	27.7211	28.2649	27.8914
Uncharacterized protein	Q4QGG8;LmjF.12.1210:mRNA-p1	Q4QGG8;LmjF.12.1210	LMJF_12_1210	LMJF_12_1210	102.93	LmjF.12.1210	x								27.8874	25.9777	26.0512	26.1093	26.4382	25.9893	26.2533	25.7167	27.9943	27.9745	27.241	27.8374
Uncharacterized protein	Q4QGG7;LmjF.12.1220:mRNA-p1	Q4QGG7;LmjF.12.1220	LMJF_12_1220	LMJF_12_1220	150.27	LmjF.12.1220	x								28.8389	27.7675	27.6186	27.1513	27.6174	28.0213	27.6577	27.0796	28.0437	27.4656	27.501	27.6711
Uncharacterized protein	Q4QGG6;LmjF.12.1230:mRNA-p1	Q4QGG6;LmjF.12.1230	LMJF_12_1230	LMJF_12_1230	36.003	LmjF.12.1230	x							x	24.9045	24.4975	24.2438	21.6991	22.8123	24.4856	23.3431	24.3337	25.949	26.2091	25.655	24.168
Puromycin-sensitive aminopeptidase-like protein	Q4QGG4;LmjF.12.1250:mRNA-p1	Q4QGG4;LmjF.12.1250	LMJF_12_1250	LMJF_12_1250	149.57	LmjF.12.1250							x		22.3597	23.7268	22.1826	22.0927	22.838	23.4898	21.2553	22.2241	22.1306	21.5858	20.9319	21.0846
Arginine N-methyltransferase-like protein	Q4QGG2;LmjF.12.1270:mRNA-p1	Q4QGG2;LmjF.12.1270	LMJF_12_1270	LMJF_12_1270	39.459	LmjF.12.1270	x							x	28.9191	27.95	28.1507	28.403	28.4417	27.9996	28.2203	28.0589	29.811	28.9786	28.4538	28.8968
Uncharacterized protein	Q4QGF9;LmjF.12.1300:mRNA-p1	Q4QGF9;LmjF.12.1300	LMJF_12_1300	LMJF_12_1300	68.051	LmjF.12.1300	x								29.7557	29.2717	29.5114	28.5148	29.5292	28.7683	29.0034	28.9456	29.8519	29.4946	29.9474	29.8868
Uncharacterized protein	Q4QGF7;LmjF.12.1310:mRNA-p1	Q4QGF7;LmjF.12.1310	LMJF_12_1310	LMJF_12_1310	96.411	LmjF.12.1310	x							x	25.0163	23.5179	24.9171	25.9049	25.0904	25.0757	23.0452	24.1751	26.5881	25.3127	26.2299	26.2612
Uncharacterized protein	Q4QGF6;LmjF.12.1320:mRNA-p1	Q4QGF6;LmjF.12.1320	LMJF_12_1320	LMJF_12_1320	106.64	LmjF.12.1320	x							x	26.14	25.9919	26.1482	26.4419	25.6182	25.9273	24.2112	25.5603	26.6356	26.0594	26.6693	26.4514
Putative serine peptidase	Q4QGF5;LmjF.12.1330:mRNA-p1	Q4QGF5;LmjF.12.1330	LMJF_12_1330	LMJF_12_1330	69.426	LmjF.12.1330	x							x	22.2924	22.8555	24.9237	23.9465	24.897	20.885	22.3203	25.1367	25.2598	25.4753	25.5729	25.2476
Uncharacterized protein	Q4QGF4;LmjF.12.1340:mRNA-p1	Q4QGF4;LmjF.12.1340	LMJF_12_1340	LMJF_12_1340	47.118	LmjF.12.1340	x							x	23.5559	22.064	21.4494	22.8577	22.0534	22.7568	22.0469	23.1802	24.8179	22.9057	21.9695	23.6949
Uncharacterized protein	Q4QGF3;LmjF.13.0010:mRNA-p1	Q4QGF3;LmjF.13.0010	LMJF_13_0010	LMJF_13_0010	70.622	LmjF.13.0010	x								26.075	25.1082	26.0967	26.274	25.6793	25.5161	25.4099	25.515	26.3004	26.0379	26.3585	25.7878
Uncharacterized protein	Q4QGF0;LmjF.13.0040:mRNA-p1	Q4QGF0;LmjF.13.0040	LMJF_13_0040	LMJF_13_0040	32.605	LmjF.13.0040			x						23.0466	22.5457	22.0169	22.323	23.9355	21.9432	23.9219	20.5929	22.9046	23.1458	24.837	23.6075
Ribonuclease (EC 3.1.26.-)	LmjF.13.0050:mRNA-p1;Q4QGE9	LmjF.13.0050;Q4QGE9	LMJF_13_0050	LMJF_13_0050	31.683	LmjF.13.0050	x								25.1767	24.1034	24.2598	21.4066	24.7482	25.013	25.2299	24.3295	25.403	22.7604	23.9862	24.3894
Uncharacterized protein	LmjF.13.0070:mRNA-p1;Q4QGE7	LmjF.13.0070;Q4QGE7	LMJF_13_0070	LMJF_13_0070	21.907	LmjF.13.0070	x								22.1844	23.5763	21.5697	24.7759	25.7343	23.714	25.1204	24.3944	25.5773	25.4824	24.721	23.1216
Putative mitochondrial DNA polymerase I protein B (EC 2.7.7.7)	Q4QGE6;LmjF.13.0080:mRNA-p1	Q4QGE6;LmjF.13.0080	POLIB LMJF_13_0080	LMJF_13_0080	159.03	LmjF.13.0080	x							x	27.2391	26.4784	26.7209	26.872	26.426	26.8192	26.566	26.3692	25.5156	24.6735	26.3346	26.5479
SURF1-like protein	Q4QGE3;LmjF.13.0110:mRNA-p1	Q4QGE3;LmjF.13.0110	LMJF_13_0110	LMJF_13_0110	40.286	LmjF.13.0110	x							x	28.3009	27.9209	27.8146	27.8056	27.7201	27.5378	27.0009	27.54	27.6947	27.3231	27.5953	27.6587
Uncharacterized protein	Q4QGE2;LmjF.13.0120:mRNA-p1	Q4QGE2;LmjF.13.0120	LMJF_13_0120	LMJF_13_0120	13.946	LmjF.13.0120	x								22.8647	24.0029	20.486	23.9289	22.2768	23.2015	22.0639	23.9986	23.7264	22.9766	21.9042	22.3949
Kinesin-like protein	Q4QGE1;LmjF.13.0130:mRNA-p1	Q4QGE1;LmjF.13.0130	LMJF_13_0130	LMJF_13_0130	79.209	LmjF.13.0130	x								24.4516	22.7095	22.6059	22.4961	22.8181	23.0253	22.9191	22.443	23.031	23.267	23.3201	22.041
Uncharacterized protein	LmjF.13.0140:mRNA-p1;Q4QGE0	LmjF.13.0140;Q4QGE0	LMJF_13_0140	LMJF_13_0140	29.149	LmjF.13.0140	x							x	24.5174	27.17	24.3198	27.3443	27.1932	26.0338	27.153	26.1882	25.5986	26.7938	24.1994	25.1584
Uncharacterized protein	Q4QGD9;LmjF.13.0150:mRNA-p1	Q4QGD9;LmjF.13.0150	LMJF_13_0150	LMJF_13_0150	51.902	LmjF.13.0150	x								22.4621	23.3298	23.302	23.9374	23.8915	21.0037	21.9106	23.2561	21.2332	22.8649	23.0751	23.7384
Uncharacterized protein	Q4QGD8;LmjF.13.0160:mRNA-p1	Q4QGD8;LmjF.13.0160	LMJF_13_0160	LMJF_13_0160	56.254	LmjF.13.0160	x								29.6818	29.7718	29.1753	30.3527	30.3969	30.0139	30.6119	30.2422	30.3693	30.0366	29.9001	30.2875
Putative small Rab GTP binding protein	Q4QGD2;LmjF.13.0220:mRNA-p1	Q4QGD2;LmjF.13.0220	LMJF_13_0220	LMJF_13_0220	22.959	LmjF.13.0220	x								25.9819	23.9143	24.2842	25.6514	25.1197	25.0935	24.6256	24.7755	26.4	25.1317	25.4751	25.7349
Uncharacterized protein	Q4QGD0;LmjF.13.0240.2:mRNA-p1;LmjF.13.0240.1:mRNA-p1	Q4QGD0;LmjF.13.0240.2;LmjF.13.0240.1	LMJF_13_0240	LMJF_13_0240	35.556	LmjF.13.0240	x								23.0997	24.9336	23.8353	24.7967	25.9325	25.2599	25.6493	25.3756	25.3638	25.5086	24.9993	25.613
Uncharacterized protein	Q4QGC9;LmjF.13.0250:mRNA-p1	Q4QGC9;LmjF.13.0250	LMJF_13_0250	LMJF_13_0250	56.4	LmjF.13.0250	x								26.7802	26.9637	26.9015	27.1118	26.0559	26.0513	25.9141	25.9209	26.2388	25.9145	26.4863	26.3982
Putative N-acetyltransferase subunit ARD1	Q4QGC8;LmjF.13.0260:mRNA-p1	Q4QGC8;LmjF.13.0260	LMJF_13_0260	LMJF_13_0260	28.664	LmjF.13.0260	x								27.2712	28.2391	27.7073	28.6223	27.436	27.7453	27.9803	27.4193	27.1808	28.1345	26.4495	26.9155
Uncharacterized protein	Q4QGC7;LmjF.13.0270:mRNA-p1	Q4QGC7;LmjF.13.0270	LMJF_13_0270	LMJF_13_0270	191.75	LmjF.13.0270	x								24.3878	23.1566	24.5203	24.0943	22.6787	21.5024	21.0274	23.7029	24.3443	23.5406	25.3314	23.9585
Tubulin alpha chain	Q4QGC5;LmjF.13.0390:mRNA-p1;LmjF.13.0380:mRNA-p1;LmjF.13.0370:mRNA-p1;LmjF.13.0360:mRNA-p1;LmjF.13.0350:mRNA-p1;LmjF.13.0340:mRNA-p1;LmjF.13.0330:mRNA-p1;LmjF.13.0320:mRNA-p1;LmjF.13.0310:mRNA-p1;LmjF.13.0300:mRNA-p1;LmjF.13.0290:mRNA-p1;LmjF.13.0280:mRNA-p1	Q4QGC5;LmjF.13.0390;LmjF.13.0380;LmjF.13.0370;LmjF.13.0360;LmjF.13.0350;LmjF.13.0340;LmjF.13.0330;LmjF.13.0320;LmjF.13.0310;LmjF.13.0300;LmjF.13.0290;LmjF.13.0280	LMJF_13_0280 LMJF_13_0290 LMJF_13_0300 LMJF_13_0310 LMJF_13_0320 LMJF_13_0330 LMJF_13_0340 LMJF_13_0350 LMJF_13_0360 LMJF_13_0370 LMJF_13_0380 LMJF_13_0390	LMJF_13_0280 LMJF_13_0290 LMJF_13_0300 LMJF_13_0310 LMJF_13_0320 LMJF_13_0330 LMJF_13_0340 LMJF_13_0350 LMJF_13_0360 LMJF_13_0370 LMJF_13_0380 LMJF_13_0390	49.759	LmjF.13.0390	x								35.3908	36.6326	37.3105	36.3974	36.8955	36.7132	36.4671	36.8273	35.2503	35.4307	36.5365	36.1905
Sister chromatid cohesion protein	Q4QGB4;LmjF.13.0400:mRNA-p1	Q4QGB4;LmjF.13.0400	LMJF_13_0400	LMJF_13_0400	218.29	LmjF.13.0400	x								25.7455	24.3635	26.004	25.4709	24.791	23.4288	24.145	24.5006	23.0819	24.9301	25.2573	25.0766
Uncharacterized protein	Q4QGB3;LmjF.13.0410:mRNA-p1	Q4QGB3;LmjF.13.0410	LMJF_13_0410	LMJF_13_0410	118.88	LmjF.13.0410	x								25.7116	23.3019	24.8818	24.0833	23.5614	23.8352	22.812	23.91	23.8512	23.4631	23.6743	24.1204
Putative acyl-CoA synthetase (EC 6.2.1.3)	Q4QGB2;LmjF.13.0420:mRNA-p1	Q4QGB2;LmjF.13.0420	LMJF_13_0420	LMJF_13_0420	74.143	LmjF.13.0420	x							x	24.3409	25.9231	25.0769	27.1433	24.7177	23.6989	25.3532	25.3536	22.7179	24.3084	24.5399	26.2376
Putative flagellar radial spoke protein	Q4QGB1;LmjF.13.0430:mRNA-p1	Q4QGB1;LmjF.13.0430	LMJF_13_0430	LMJF_13_0430	65.935	LmjF.13.0430	x								29.2798	29.6133	29.3531	29.4892	29.8554	29.6817	29.6611	29.8881	28.9209	29.3626	29.5397	29.495
Mitogen-activated protein kinase kinase 2	Q4QGB0;LmjF.13.0440:mRNA-p1	Q4QGB0;LmjF.13.0440	MKK2 LMJF_13_0440	LMJF_13_0440	121.19	LmjF.13.0440	x								26.1798	24.798	25.9919	25.2935	25.1614	25.9955	25.8018	25.5682	26.4322	25.2883	25.6027	25.7482
Uncharacterized protein	Q4QGA9;LmjF.13.0450:mRNA-p1	Q4QGA9;LmjF.13.0450	LMJF_13_0450	LMJF_13_0450	13.33	LmjF.13.0450	x								32.8944	33.0232	32.4831	32.0384	32.4776	32.8808	32.7739	32.4077	33.2325	33.3266	32.9372	32.6993
Uncharacterized protein	Q4QGA8;LmjF.13.0460:mRNA-p1	Q4QGA8;LmjF.13.0460	LMJF_13_0460	LMJF_13_0460	55.616	LmjF.13.0460	x								28.6283	28.7112	28.2572	28.4927	28.8304	28.9048	29.2335	28.4679	29.2514	28.8241	28.8809	28.5316
Uncharacterized protein	LmjF.13.0480:mRNA-p1;Q4QGA6	LmjF.13.0480;Q4QGA6	LMJF_13_0480	LMJF_13_0480	82.415	LmjF.13.0480	x								23.6258	24.2481	24.3104	23.6786	24.0109	23.0434	21.0312	24.4097	22.1055	23.6251	25.6989	25.522
Putative RNA helicase (EC 3.6.1.-)	LmjF.13.0500:mRNA-p1;Q4QGA4	LmjF.13.0500;Q4QGA4	LMJF_13_0500	LMJF_13_0500	242.92	LmjF.13.0500	x								30.5049	29.5436	29.7269	29.6808	29.3527	29.5175	29.2512	29.2265	29.8568	29.6317	29.5347	29.6785
Uncharacterized protein	Q4QGA2;LmjF.13.0520:mRNA-p1	Q4QGA2;LmjF.13.0520	LMJF_13_0520	LMJF_13_0520	31.792	LmjF.13.0520	x								29.767	28.5021	28.4926	28.0289	28.8922	27.8202	29.2649	28.3157	28.5461	29.2677	28.3511	27.6842
Uncharacterized protein	Q4QGA0;LmjF.13.0540:mRNA-p1	Q4QGA0;LmjF.13.0540	LMJF_13_0540	LMJF_13_0540	21.804	LmjF.13.0540	x							x	23.7255	24.7619	25.019	26.4547	25.5674	24.6912	24.8009	26.0083	24.8915	24.4993	25.8342	25.5802
Uncharacterized protein	Q4QG99;LmjF.13.0550:mRNA-p1	Q4QG99;LmjF.13.0550	LMJF_13_0550	LMJF_13_0550	71.636	LmjF.13.0550	x							x	28.6867	27.8335	28.3414	28.0719	28.1743	28.0768	27.6852	27.6409	28.2521	28.2029	27.7858	27.5266
40S ribosomal protein S12	Q4QG97;LmjF.13.0570:mRNA-p1	Q4QG97;LmjF.13.0570	LMJF_13_0570	LMJF_13_0570	15.608	LmjF.13.0570	x								31.3648	33.7621	30.2121	33.0611	33.0028	32.8355	33.6224	32.5797	31.9815	31.1041	31.3535	30.8147
Uncharacterized protein	LmjF.13.0580:mRNA-p1;Q4QG96	LmjF.13.0580;Q4QG96	LMJF_13_0580	LMJF_13_0580	192.05	LmjF.13.0580	x								28.0847	27.3857	27.2765	27.008	27.1977	27.2427	27.0593	26.602	27.8958	27.4385	27.6634	27.4954
Uncharacterized protein	Q4QG95;LmjF.13.0590:mRNA-p1	Q4QG95;LmjF.13.0590	LMJF_13_0590	LMJF_13_0590	35.104	LmjF.13.0590	x								21.6202	21.7493	22.2838	22.7524	22.4521	23.6605	22.9702	23.8686	23.5997	22.8497	23.279	23.36
Uncharacterized protein	Q4QG94;LmjF.13.0600:mRNA-p1	Q4QG94;LmjF.13.0600	LMJF_13_0600	LMJF_13_0600	31.893	LmjF.13.0600		x						x	21.5124	22.1563	21.9849	22.341	20.4685	22.3504	21.5092	20.0079	22.905	23.7159	21.8403	21.8767
Actyltransferase-like protein (EC 2.3.1.-)	Q4QG93;LmjF.13.0610:mRNA-p1	Q4QG93;LmjF.13.0610	LMJF_13_0610	LMJF_13_0610	30.371	LmjF.13.0610	x								24.2158	26.7699	24.524	25.8689	26.7924	24.5728	26.6772	25.6782	24.7266	25.7476	25.9324	23.3827
Uncharacterized protein	Q4QG90;LmjF.13.0640:mRNA-p1	Q4QG90;LmjF.13.0640	LMJF_13_0640	LMJF_13_0640	145.76	LmjF.13.0640	x								28.5097	27.2637	27.4933	27.7019	26.7115	26.7354	26.4969	26.8207	27.9419	26.9406	27.5587	27.485
Palmitoyltransferase (EC 2.3.1.225)	Q4QG89;LmjF.13.0650:mRNA-p1	Q4QG89;LmjF.13.0650	LMJF_13_0650	LMJF_13_0650	65.929	LmjF.13.0650	x								27.5831	26.3601	26.9052	26.3806	26.6587	26.6047	26.199	26.66	26.6618	27.1637	27.0724	27.2885
Uncharacterized protein	Q4QG88;LmjF.13.0660:mRNA-p1	Q4QG88;LmjF.13.0660	LMJF_13_0660	LMJF_13_0660	76.098	LmjF.13.0660	x								25.1906	25.8332	24.699	24.7756	25.4945	25.907	25.7805	25.4307	26.3774	22.4384	25.619	25.4987
Putative lectin	Q4QG87;LmjF.13.0670:mRNA-p1	Q4QG87;LmjF.13.0670	LMJF_13_0670	LMJF_13_0670	54.545	LmjF.13.0670	x								29.08	28.2563	29.0827	29.0236	29.1759	28.4655	28.784	28.0797	29.3353	28.638	27.2307	28.4808
Uncharacterized protein	Q4QG86;LmjF.13.0680:mRNA-p1	Q4QG86;LmjF.13.0680	LMJF_13_0680	LMJF_13_0680	61.673	LmjF.13.0680	x								30.1444	28.9202	29.3156	29.1734	28.3321	29.0174	29.2205	28.8358	28.5504	27.899	27.6883	27.5231
Uncharacterized protein	LmjF.13.0690:mRNA-p1;Q4QG85	LmjF.13.0690;Q4QG85	LMJF_13_0690	LMJF_13_0690	108.29	LmjF.13.0690	x								27.0321	26.7709	26.1931	26.6757	26.4785	26.3681	27.322	25.6509	26.5233	26.4881	25.6215	26.3696
Uncharacterized protein	Q4QG83;LmjF.13.0710:mRNA-p1	Q4QG83;LmjF.13.0710	LMJF_13_0710	LMJF_13_0710	45.089	LmjF.13.0710	x								28.6222	29.3614	29.6316	29.5409	29.5222	29.2777	29.4555	29.0421	29.1408	28.7403	29.0076	28.3823
Oxidoreductase-like protein	LmjF.13.0720.2:mRNA-p1;LmjF.13.0720.1:mRNA-p1;Q4QG82	LmjF.13.0720.2;LmjF.13.0720.1;Q4QG82	LMJF_13_0720	LMJF_13_0720	36.616	LmjF.13.0720	x								24.8954	26.1967	26.5842	25.9586	25.6223	22.8511	25.4654	25.6962	25.1745	26.1755	25.05	25.6369
Ubiquitin-like protein	Q4QG81;LmjF.13.0730:mRNA-p1	Q4QG81;LmjF.13.0730	LMJF_13_0730	LMJF_13_0730	89.557	LmjF.13.0730	x								29.3265	28.9243	29.5651	29.3487	28.7044	28.4899	28.9582	28.5678	29.0149	28.3878	28.5497	28.2092
Uncharacterized protein	Q4QG80;LmjF.13.0740:mRNA-p1	Q4QG80;LmjF.13.0740	LMJF_13_0740	LMJF_13_0740	107.33	LmjF.13.0740	x								24.7283	23.8834	23.9862	23.7418	23.4786	23.9687	23.5874	24.9392	24.4762	25.7146	25.8201	25.0068
Uncharacterized protein	Q4QG78;LmjF.13.0760:mRNA-p1	Q4QG78;LmjF.13.0760	LMJF_13_0760	LMJF_13_0760	218.31	LmjF.13.0760	x								24.827	25.2733	23.9758	25.3265	23.7841	24.3299	23.8903	23.8044	24.914	24.1305	24.5339	25.4138
Uncharacterized protein	Q4QG76;LmjF.13.0780:mRNA-p1	Q4QG76;LmjF.13.0780	LMJF_13_0780	LMJF_13_0780	63.557	LmjF.13.0780	x								26.6244	28.0961	27.7766	28.3501	28.1217	27.5797	27.8628	28.031	27.169	27.5326	28.3757	28.0039
Uncharacterized protein	Q4QG75;LmjF.13.0790:mRNA-p1	Q4QG75;LmjF.13.0790	LMJF_13_0790	LMJF_13_0790	74.013	LmjF.13.0790	x								21.8573	24.3024	24.921	24.8235	23.9044	22.4982	24.9524	23.0276	20.8849	22.7858	23.3965	21.6596
Uncharacterized protein	Q4QG74;LmjF.13.0800:mRNA-p1	Q4QG74;LmjF.13.0800	LMJF_13_0800	LMJF_13_0800	23.637	LmjF.13.0800	x								21.927	22.9206	21.8813	22.8129	22.4561	21.8818	21.5291	21.7316	22.4338	22.2977	21.5426	22.0769
Uncharacterized protein	Q4QG73;LmjF.13.0810:mRNA-p1	Q4QG73;LmjF.13.0810	LMJF_13_0810	LMJF_13_0810	275.93	LmjF.13.0810	x								28.8577	27.4784	27.7809	27.6216	27.6842	27.6544	27.58	27.39	27.5589	27.7848	27.3512	27.2482
Uncharacterized protein	Q4QG72;LmjF.13.0820:mRNA-p1	Q4QG72;LmjF.13.0820	LMJF_13_0820	LMJF_13_0820	27.586	LmjF.13.0820	x							x	25.291	25.0757	24.438	26.7562	25.908	25.4677	26.0513	25.7812	26.5042	26.0951	26.1304	25.6813
Uncharacterized protein	Q4QG71;LmjF.13.0830:mRNA-p1	Q4QG71;LmjF.13.0830	LMJF_13_0830	LMJF_13_0830	133.31	LmjF.13.0830	x								24.2162	23.5813	23.898	23.6015	24.4357	24.4536	24.682	24.741	25.546	24.8419	24.6691	24.7643
Uncharacterized protein	Q4QG69;LmjF.13.0850:mRNA-p1	Q4QG69;LmjF.13.0850	LMJF_13_0850	LMJF_13_0850	97.597	LmjF.13.0850	x								28.2228	26.0416	26.3816	26.46	27.6923	27.8387	27.6946	26.9781	28.9216	28.0999	27.0116	27.62
Uncharacterized protein	LmjF.13.0860:mRNA-p1;Q4QG68	LmjF.13.0860;Q4QG68	LMJF_13_0860	LMJF_13_0860	37.23	LmjF.13.0860	x								21.6769	23.9128	24.1735	24.2558	25.2093	24.4256	24.7914	24.4639	23.6361	24.451	23.5398	24.6538
Metallo-peptidase, Clan ME, Family M16 (EC 3.4.24.6) (EC 3.4.24.64)	Q4QG67;LmjF.13.0870:mRNA-p1	Q4QG67;LmjF.13.0870	LMJF_13_0870	LMJF_13_0870	57.749	LmjF.13.0870	x							x	31.4458	31.93	31.6946	31.2431	31.7352	31.4739	31.4444	31.3527	30.8546	31.3334	30.5738	30.406
Uncharacterized protein	Q4QG66;LmjF.13.0880:mRNA-p1	Q4QG66;LmjF.13.0880	LMJF_13_0880	LMJF_13_0880	76.586	LmjF.13.0880	x								32.0533	31.3465	31.5786	31.3738	31.0048	31.1458	31.3001	31.0282	30.6027	30.5053	30.2711	30.7358
Uncharacterized protein	Q4QG64;LmjF.13.0900:mRNA-p1	Q4QG64;LmjF.13.0900	LMJF_13_0900	LMJF_13_0900	65.777	LmjF.13.0900	x								27.0746	25.9519	26.1706	24.7686	26.1165	25.8381	26.0525	25.5339	26.3272	25.7069	25.4943	25.3855
Uncharacterized protein	Q4QG63;LmjF.13.0910:mRNA-p1	Q4QG63;LmjF.13.0910	LMJF_13_0910	LMJF_13_0910	87.705	LmjF.13.0910	x								22.4315	22.3249	24.0454	21.5085	23.7296	23.2349	23.734	22.916	23.6268	23.4382	23.0137	23.802
Uncharacterized protein	Q4QG62;LmjF.13.0920:mRNA-p1	Q4QG62;LmjF.13.0920	LMJF_13_0920	LMJF_13_0920	161.51	LmjF.13.0920	x								24.2126	23.4741	23.4581	22.9599	24.2852	24.5911	25.2642	23.6238	25.0362	23.9128	24.2755	24.4899
Glycosyltransferase family-like protein	Q4QG61;LmjF.13.0930:mRNA-p1	Q4QG61;LmjF.13.0930	LMJF_13_0930	LMJF_13_0930	31.126	LmjF.13.0930	x								24.2356	24.539	25.1544	25.3802	24.6774	24.7082	23.9691	25.1944	25.8782	25.9612	24.2081	25.2496
Putative N(2), N(2)-dimethylguanosine tRNA methyltransferase	Q4QG60;LmjF.13.0940:mRNA-p1	Q4QG60;LmjF.13.0940	LMJF_13_0940	LMJF_13_0940	77.415	LmjF.13.0940	x							x	26.2024	27.3063	27.4675	27.7846	26.9224	26.3919	26.3255	26.1286	25.5387	26.3308	26.2663	26.1572
ALP3 (Putative actin-like protein)	Q4QG59;LmjF.13.0950:mRNA-p1	Q4QG59;LmjF.13.0950	ALP3 LMJF_13_0950	LMJF_13_0950	52.375	LmjF.13.0950	x								27.314	27.1816	26.3776	27.0406	27.61	27.6708	27.6794	27.5814	27.8422	27.3192	27.5909	27.3186
Uncharacterized protein	Q4QG57;LmjF.13.0970:mRNA-p1	Q4QG57;LmjF.13.0970	LMJF_13_0970	LMJF_13_0970	65.593	LmjF.13.0970	x							x	28.7931	27.9861	27.5988	27.461	27.8888	28.1164	27.4225	27.4118	28.4262	27.7664	27.2012	27.0518
Putative AMP deaminase	Q4QG56;LmjF.13.0980:mRNA-p1	Q4QG56;LmjF.13.0980	LMJF_13_0980	LMJF_13_0980	182.14	LmjF.13.0980	x							x	26.7959	26.9957	27.2744	26.7897	26.5131	26.9251	26.8364	26.6137	26.7777	26.9303	27.0935	26.6665
Uncharacterized protein	Q4QG54;LmjF.13.1000:mRNA-p1	Q4QG54;LmjF.13.1000	LMJF_13_1000	LMJF_13_1000	50.128	LmjF.13.1000	x								28.2666	28.6653	29.1907	28.7352	28.4817	27.7926	28.2638	28.4987	26.8073	27.7249	28.2702	28.0908
Uncharacterized protein	Q4QG52;LmjF.13.1020:mRNA-p1	Q4QG52;LmjF.13.1020	LMJF_13_1020	LMJF_13_1020	143.18	LmjF.13.1020	x								26.5456	25.5947	25.9377	26.017	26.0318	25.013	25.5395	25.9253	23.5374	24.4671	25.5583	24.646
Uncharacterized protein	Q4QG51;LmjF.13.1030:mRNA-p1	Q4QG51;LmjF.13.1030	LMJF_13_1030	LMJF_13_1030	38.533	LmjF.13.1030	x								24.8403	23.8724	24.1374	24.0406	23.6046	24.259	22.5535	23.5946	25.7448	24.2801	24.25	24.4789
Uncharacterized protein	Q4QG49;LmjF.13.1050:mRNA-p1	Q4QG49;LmjF.13.1050	LMJF_13_1050	LMJF_13_1050	25.921	LmjF.13.1050	x								25.1286	28.134	25.2649	27.353	28.3129	28.041	28.293	27.8043	27.3068	27.553	28.3824	27.2391
NADH-cytochrome b5 reductase (EC 1.6.2.2)	Q4QG48;LmjF.13.1060:mRNA-p1	Q4QG48;LmjF.13.1060	LMJF_13_1060	LMJF_13_1060	34.76	LmjF.13.1060	x								29.9851	29.3756	29.3356	30.0313	29.1288	29.2066	29.1934	28.7083	30.0249	29.6391	29.266	29.413
Putative proteasome regulatory ATPase subunit 2	Q4QG45;LmjF.13.1090:mRNA-p1	Q4QG45;LmjF.13.1090	LMJF_13_1090	LMJF_13_1090	49.289	LmjF.13.1090	x								28.8022	30.4825	29.9495	30.2114	30.0531	30.0924	30.3113	30.2106	30.0293	29.8929	29.6864	29.529
Putative leucyl-tRNA synthetase (EC 6.1.1.4)	Q4QG44;LmjF.13.1100.2:mRNA-p1;LmjF.13.1100.1:mRNA-p1	Q4QG44;LmjF.13.1100.2;LmjF.13.1100.1	LMJF_13_1100	LMJF_13_1100	122.06	LmjF.13.1100	x								32.0528	32.3772	32.127	32.0988	32.2322	31.9953	31.7187	31.9679	31.9046	31.3877	31.5625	31.1545
Uncharacterized protein	LmjF.13.1110:mRNA-p1;Q4QG43	LmjF.13.1110;Q4QG43	LMJF_13_1110	LMJF_13_1110	61.525	LmjF.13.1110	x							x	24.9901	26.8656	26.5926	27.2821	27.5051	26.8945	28.0139	27.3777	27.5085	27.7436	27.856	27.0702
Uncharacterized protein	Q4QG41;LmjF.13.1130:mRNA-p1	Q4QG41;LmjF.13.1130	LMJF_13_1130	LMJF_13_1130	65.158	LmjF.13.1130	x							x	27.0812	27.355	27.4744	26.9465	26.8457	26.9919	27.3453	26.9052	26.7235	27.0791	26.9566	27.1726
Uncharacterized protein	Q4QG40;LmjF.13.1140:mRNA-p1	Q4QG40;LmjF.13.1140	LMJF_13_1140	LMJF_13_1140	43.634	LmjF.13.1140	x								24.2341	23.6348	25.8973	24.7919	24.6776	24.3242	24.1295	25.4222	25.4564	26.5093	25.3403	24.7122
Uncharacterized protein	Q4QG39;LmjF.13.1150:mRNA-p1	Q4QG39;LmjF.13.1150	LMJF_13_1150	LMJF_13_1150	35.78	LmjF.13.1150	x							x	23.7745	24.851	25.4166	26.7354	25.4255	26.1828	25.8542	26.1217	25.8711	24.668	25.6271	25.4998
Putative calmodulin	Q4QG38;LmjF.13.1160:mRNA-p1	Q4QG38;LmjF.13.1160	LMJF_13_1160	LMJF_13_1160	21.99	LmjF.13.1160	x								22.0037	24.0098	22.1158	25.1334	25.5673	21.641	23.9622	24.1146	23.3974	22.3369	25.6463	22.396
Uncharacterized protein	Q4QG37;LmjF.13.1170:mRNA-p1	Q4QG37;LmjF.13.1170	LMJF_13_1170	LMJF_13_1170	59.267	LmjF.13.1170					x			x	22.5172	22.8468	22.495	21.9977	23.4137	23.0198	21.3984	22.813	23.6142	23.3315	23.564	22.1866
Outer arm dynein-like protein	Q4QG36;LmjF.13.1180.2:mRNA-p1	Q4QG36;LmjF.13.1180.2	LMJF_13_1180	LMJF_13_1180	13.394	LmjF.13.1180		x							19.967	26.0915	21.1179	22.0986	26.14	25.9912	25.4314	20.6732	21.969	23.2172	22.058	23.1537
Uncharacterized protein	Q4QG34;LmjF.13.1200:mRNA-p1	Q4QG34;LmjF.13.1200	LMJF_13_1200	LMJF_13_1200	21.571	LmjF.13.1200	x							x	24.0034	25.558	25.2056	25.0592	25.6099	25.1873	25.7425	24.9355	24.7459	22.6215	24.5659	23.9396
Nucleobase transporter	Q4QG33;LmjF.13.1210:mRNA-p1	Q4QG33;LmjF.13.1210	NT3 LMJF_13_1210	LMJF_13_1210	54.603	LmjF.13.1210	x								22.5588	26.1876	26.3945	23.7303	26.0361	27.0168	26.7698	26.3647	23.0634	26.9371	25.0837	25.9779
40S ribosomal protein S4	Q4QG31;LmjF.13.1230:mRNA-p1;LmjF.13.1220:mRNA-p1	Q4QG31;LmjF.13.1230;LmjF.13.1220	RS4 LMJF_13_1220 LMJF_13_1230	LMJF_13_1220 LMJF_13_1230	30.682	LmjF.13.1230	x								33.7659	34.1126	33.999	34.2656	34.0803	34.0513	34.5003	34.1862	33.6584	33.4632	32.5299	33.4283
Uncharacterized protein	LmjF.13.1240:mRNA-p1;Q4QG30	LmjF.13.1240;Q4QG30	LMJF_13_1240	LMJF_13_1240	58.311	LmjF.13.1240	x								25.3452	27.1013	26.6466	27.252	27.0088	26.6192	26.1286	27.0368	25.3253	26.4797	26.5564	26.3633
Putative XPA-interacting protein	Q4QG26;LmjF.13.1280:mRNA-p1	Q4QG26;LmjF.13.1280	LMJF_13_1280	LMJF_13_1280	34.976	LmjF.13.1280	x								26.3044	25.8143	26.3125	24.8629	24.9742	25.3716	25.1857	25.3725	25.408	24.1005	25.1005	22.7779
Uncharacterized protein	LmjF.13.1290:mRNA-p1;Q4QG25	LmjF.13.1290;Q4QG25	LMJF_13_1290	LMJF_13_1290	107.65	LmjF.13.1290	x								24.1015	23.5602	24.5295	23.7448	23.456	24.3035	23.7206	24.1327	23.9808	22.656	23.9292	23.5651
Uncharacterized protein	Q4QG24;LmjF.13.1300:mRNA-p1	Q4QG24;LmjF.13.1300	LMJF_13_1300	LMJF_13_1300	23.358	LmjF.13.1300	x							x	21.9817	23.6571	20.6196	21.3569	23.8516	23.0868	24.0571	22.87	21.9503	21.7236	22.6952	22.5748
Uncharacterized protein	Q4QG21;LmjF.13.1330:mRNA-p1	Q4QG21;LmjF.13.1330	LMJF_13_1330	LMJF_13_1330	51.743	LmjF.13.1330	x								26.6966	25.2212	25.8767	25.6445	25.1536	24.3705	25.2283	24.8824	26.2691	26.3303	26.6944	25.816
Uncharacterized protein	Q4QG20;LmjF.13.1340:mRNA-p1	Q4QG20;LmjF.13.1340	LMJF_13_1340	LMJF_13_1340	144.62	LmjF.13.1340	x								26.7879	25.4834	26.2649	25.5667	26.1972	25.2914	25.661	25.343	25.527	25.6853	25.9099	26.0605
Uncharacterized protein	Q4QG19;LmjF.13.1350:mRNA-p1	Q4QG19;LmjF.13.1350	LMJF_13_1350	LMJF_13_1350	125.25	LmjF.13.1350	x								27.7795	27.9016	27.9751	28.0749	28.415	27.9136	28.2478	28.4327	28.4112	28.2123	27.9316	27.8523
Uncharacterized protein	Q4QG18;LmjF.13.1360:mRNA-p1	Q4QG18;LmjF.13.1360	LMJF_13_1360	LMJF_13_1360	90.935	LmjF.13.1360	x								31.964	31.2619	31.4379	31.3038	31.323	31.1639	30.9893	30.9061	31.3921	31.0766	30.9609	30.7936
Uncharacterized protein	Q4QG17;LmjF.13.1370:mRNA-p1	Q4QG17;LmjF.13.1370	LMJF_13_1370	LMJF_13_1370	76.558	LmjF.13.1370	x								25.9898	25.9937	26.333	26.6878	26.2303	25.6914	26.2564	25.6482	25.9442	26.1457	26.0204	25.6535
Transmembrane 9 superfamily member	Q4QG16;LmjF.13.1380:mRNA-p1	Q4QG16;LmjF.13.1380	LMJF_13_1380	LMJF_13_1380	66.6	LmjF.13.1380	x								27.0247	26.1986	25.491	24.5968	25.9168	24.698	25.862	25.3813	25.8807	25.991	26.8341	26.9493
Uncharacterized protein	LmjF.13.1400:mRNA-p1;Q4QG14	LmjF.13.1400;Q4QG14	LMJF_13_1400	LMJF_13_1400	83.875	LmjF.13.1400	x								26.5836	26.7339	27.2999	27.2969	27.2517	26.8424	26.597	27.002	26.4875	26.3428	26.9074	26.8471
[truncated: 4,370 more rows]

## Sheet: HeatMap Associated
Table S3. High confidence experimental L. major proteome.
[truncated: 467 more rows]

## Sheet: top 20 up  down lpg2
Table S3. High confidence experimental L. major proteome.
[truncated: 22 more rows]

## Sheet: top 20 up  down fut1
Table S3. High confidence experimental L. major proteome.
[truncated: 22 more rows]
