# Supplementary material for: Expanded Proteomic Survey of the Human Parasite Leishmania major Focusing on Changes in Null Mutants of the Golgi GDP-Mannose/Fucose/Arabinopyranose Transporter LPG2 and of the Mitochondrial Fucosyltransferase FUT1
Source: Microbiol Spectr. 2022 Nov 17;10(6):e03052-22. doi: 10.1128/spectrum.03052-22 (PMC9769760; doi:10.1128/spectrum.03052-22)
Supplement: Supplemental file 4 — Table S4. Download spectrum.03052-22-s0004.xlsx, XLSX file, 0.5 MB [file spectrum.03052-22-s0004.xlsx]

## Sheet: All GO Assignments
Table S4 Gene Ontology Assignments
Gene ID	Mapped IDs	Gene Name/Gen Symbol Ortholog	PANTHER GO-Slim Molecular Function	PANTHER GO-Slim Biological Process	PANTHER GO-Slim Cellular Component	GO Database MF Complete	GO Database BP Complete	Go Database CC Complete
LEIMA|EnsemblGenome=LMJF_35_1700|UniProtKB=E9AEZ2	LmjF.35.1700	Putative RNA 3'-terminal phosphate cyclase;LMJF_35_1700;ortholog	ligase activity(GO:0016874);cyclase activity(GO:0009975);endoribonuclease activity(GO:0004521)	endonucleolytic cleavage of tricistronic rRNA transcript (SSU-rRNA, 5.8S rRNA, LSU-rRNA)(GO:0000479)	nucleolus(GO:0005730)	endoribonuclease activity(GO:0004521)	endonucleolytic cleavage of tricistronic rRNA transcript (SSU-rRNA, 5.8S rRNA, LSU-rRNA)(GO:0000479)	nucleolus(GO:0005730)
LEIMA|EnsemblGenome=LMJF_24_1640|UniProtKB=Q4QAG7	LmjF.24.1640	Fatty acyl-CoA reductase;LMJF_24_1640;ortholog	oxidoreductase activity(GO:0016491)	acyl-CoA metabolic process(GO:0006637);fatty acid derivative metabolic process(GO:1901568)	intracellular membrane-bounded organelle(GO:0043231)	fatty-acyl-CoA reductase (alcohol-forming) activity(GO:0080019)	long-chain fatty-acyl-CoA metabolic process(GO:0035336)	intracellular membrane-bounded organelle(GO:0043231)
LEIMA|EnsemblGenome=LMJF_36_5460|UniProtKB=Q4Q0L5	LmjF.36.5460	DAO domain-containing protein;LMJF_36_5460;ortholog	oxidoreductase activity(GO:0016491)			2-hydroxyglutarate dehydrogenase activity(GO:0047545);(S)-2-hydroxy-acid oxidase activity(GO:0003973)		mitochondrion(GO:0005739)
LEIMA|EnsemblGenome=LMJF_35_4750|UniProtKB=E9AFV0	LmjF.35.4750	Gp_dh_N domain-containing protein;LMJF_35_4750;ortholog	oxidoreductase activity(GO:0016491)	glycolytic process(GO:0006096);oxidation-reduction process(GO:0055114)	cytosol(GO:0005829)	glyceraldehyde-3-phosphate dehydrogenase (NAD+) (phosphorylating) activity(GO:0004365)	glycolytic process(GO:0006096)	cytosol(GO:0005829)
LEIMA|EnsemblGenome=LMJF_11_1100|UniProtKB=Q4QGX0	LmjF.11.1100	Putative lanosterol 14-alpha-demethylase;LMJF_11_1100;ortholog	oxidoreductase activity(GO:0016491)	oxidation-reduction process(GO:0055114);sterol metabolic process(GO:0016125)		heme binding(GO:0020037);iron ion binding(GO:0005506);methyltransferase activity(GO:0008168);sterol 14-demethylase activity(GO:0008398);oxidoreductase activity, acting on paired donors, with incorporation or reduction of molecular oxygen(GO:0016705);peroxidase activity(GO:0004601);monooxygenase activity(GO:0004497);oxidoreductase activity(GO:0016491)	cellular oxidant detoxification(GO:0098869);sterol metabolic process(GO:0016125);oxidation-reduction process(GO:0055114);methylation(GO:0032259);demethylation(GO:0070988)
LEIMA|EnsemblGenome=LMJF_28_2910|UniProtKB=Q4Q7X1	LmjF.28.2910	Glutamate dehydrogenase;LMJF_28_2910;ortholog	oxidoreductase activity(GO:0016491)	alpha-amino acid metabolic process(GO:1901605);cellular amino acid biosynthetic process(GO:0008652)	cytosol(GO:0005829)	glutamate dehydrogenase (NADP+) activity(GO:0004354)	glutamate biosynthetic process(GO:0006537)	cytosol(GO:0005829)
LEIMA|EnsemblGenome=LMJF_15_0720|UniProtKB=Q4QFB3	LmjF.15.0720	Putative flavoprotein monooxygenase;LMJF_15_0720;ortholog	oxidoreductase activity(GO:0016491)	ubiquinone biosynthetic process(GO:0006744)	mitochondrion(GO:0005739)	oxidoreductase activity(GO:0016491)	ubiquinone biosynthetic process(GO:0006744)	mitochondrion(GO:0005739)
LEIMA|EnsemblGenome=LMJF_36_5180|UniProtKB=Q4Q0P4	LmjF.36.5180	Aldehyde dehydrogenase;LMJF_36_5180;ortholog	oxidoreductase activity(GO:0016491)			aldehyde dehydrogenase (NAD+) activity(GO:0004029)
LEIMA|EnsemblGenome=LMJF_30_2900|UniProtKB=Q4Q702	LmjF.30.2900	Aldedh domain-containing protein;LMJF_30_2900;ortholog	oxidoreductase activity(GO:0016491)			aldehyde dehydrogenase (NAD+) activity(GO:0004029)
LEIMA|EnsemblGenome=LMJF_03_0200|UniProtKB=E9ACG7	LmjF.03.0200	Multifunctional fusion protein;LMJF_03_0200;ortholog	oxidoreductase activity(GO:0016491)	alpha-amino acid metabolic process(GO:1901605);cellular amino acid catabolic process(GO:0009063);organic cyclic compound catabolic process(GO:1901361);heterocycle catabolic process(GO:0046700)	leaflet of membrane bilayer(GO:0097478);cytoplasmic side of plasma membrane(GO:0009898)	1-pyrroline-5-carboxylate dehydrogenase activity(GO:0003842)	proline catabolic process to glutamate(GO:0010133)	mitochondrial matrix(GO:0005759)
LEIMA|EnsemblGenome=LMJF_22_0770|UniProtKB=Q4QBS0	LmjF.22.0770	FAD-binding FR-type domain-containing protein;LMJF_22_0770;ortholog	oxidoreductase activity(GO:0016491)			cytochrome-b5 reductase activity, acting on NAD(P)H(GO:0004128)
LEIMA|EnsemblGenome=LMJF_31_0590|UniProtKB=Q9BHE9	LmjF.31.0590	Fatty acid hydroxylase domain-containing protein;P883.21;ortholog	oxidoreductase activity(GO:0016491)		membrane(GO:0016020)	oxidoreductase activity(GO:0016491)		membrane(GO:0016020);endoplasmic reticulum membrane(GO:0005789)
LEIMA|EnsemblGenome=LMJF_18_0080|UniProtKB=Q4QE34	LmjF.18.0080	3Beta_HSD domain-containing protein;LMJF_18_0080;ortholog	oxidoreductase activity(GO:0016491)	ubiquinone biosynthetic process(GO:0006744)		NADH dehydrogenase activity(GO:0003954)	ubiquinone-6 biosynthetic process(GO:1901006)
LEIMA|EnsemblGenome=LMJF_15_0050|UniProtKB=Q4QFH9	LmjF.15.0050	NADH-cytochrome b5 reductase;LMJF_15_0050;ortholog	oxidoreductase activity(GO:0016491)			cytochrome-b5 reductase activity, acting on NAD(P)H(GO:0004128)
LEIMA|EnsemblGenome=LMJF_30_0610|UniProtKB=Q4Q7P5	LmjF.30.0610	Putative nitrate reductase;LMJF_30_0610;ortholog	oxidoreductase activity(GO:0016491)			cytochrome-b5 reductase activity, acting on NAD(P)H(GO:0004128)
LEIMA|EnsemblGenome=LMJF_03_0950|UniProtKB=E9ACP0	LmjF.03.0950	Uncharacterized protein;LMJF_03_0950;ortholog	oxidoreductase activity(GO:0016491)			oxidoreductase activity(GO:0016491)
LEIMA|EnsemblGenome=LMJF_36_2540|UniProtKB=Q4Q1G7	LmjF.36.2540	Fatty acid hydroxylase domain-containing protein;LMJF_36_2540;ortholog	oxidoreductase activity(GO:0016491)		membrane(GO:0016020)	C-4 methylsterol oxidase activity(GO:0000254);oxidoreductase activity(GO:0016491)	sterol biosynthetic process(GO:0016126)	membrane(GO:0016020);endoplasmic reticulum membrane(GO:0005789)
LEIMA|EnsemblGenome=LMJF_17_0270|UniProtKB=Q4QEG7	LmjF.17.0270	Putative NADH-ubiquinone oxidoreductase,mitochondrial;LMJF_17_0270;ortholog	oxidoreductase activity(GO:0016491)		plasma membrane respiratory chain complex I(GO:0045272)		mitochondrial electron transport, NADH to ubiquinone(GO:0006120)	mitochondrial respiratory chain complex I(GO:0005747)
LEIMA|EnsemblGenome=LMJF_24_0770|UniProtKB=Q4QAQ6	LmjF.24.0770	Putative malic enzyme;LMJF_24_0770;ortholog	oxidoreductase activity(GO:0016491)	monocarboxylic acid metabolic process(GO:0032787)		malate dehydrogenase (decarboxylating) (NADP+) activity(GO:0004473);malic enzyme activity(GO:0004470)	pyruvate metabolic process(GO:0006090);malate metabolic process(GO:0006108)
LEIMA|EnsemblGenome=LMJF_36_3470|UniProtKB=Q4Q171	LmjF.36.3470	Transket_pyr domain-containing protein;LMJF_36_3470;ortholog	oxidoreductase activity(GO:0016491)	tricarboxylic acid cycle(GO:0006099)	transferase complex(GO:1990234);oxidoreductase complex(GO:1990204);mitochondrion(GO:0005739);cytosol(GO:0005829)	oxoglutarate dehydrogenase (succinyl-transferring) activity(GO:0004591)	tricarboxylic acid cycle(GO:0006099)	oxoglutarate dehydrogenase complex(GO:0045252);mitochondrion(GO:0005739)
LEIMA|EnsemblGenome=LMJF_35_0220|UniProtKB=E9AEJ9	LmjF.35.0220	Uncharacterized protein;LMJF_35_0220;ortholog	oxidoreductase activity(GO:0016491)	respiratory electron transport chain(GO:0022904)	mitochondrial respiratory chain complex I(GO:0005747)	NADH dehydrogenase (ubiquinone) activity(GO:0008137)	respiratory electron transport chain(GO:0022904)	mitochondrial respiratory chain complex I(GO:0005747)
LEIMA|EnsemblGenome=LMJF_22_0780|UniProtKB=Q4QBR9	LmjF.22.0780	NADH-cytochrome b5 reductase;LMJF_22_0780;ortholog	oxidoreductase activity(GO:0016491)			cytochrome-b5 reductase activity, acting on NAD(P)H(GO:0004128)
LEIMA|EnsemblGenome=LMJF_02_0630|UniProtKB=E9ACD7	LmjF.02.0630	Gamma-glutamyl phosphate reductase-like protein;LMJF_02_0630;ortholog	oxidoreductase activity(GO:0016491)			glutamate-5-semialdehyde dehydrogenase activity(GO:0004350)
LEIMA|EnsemblGenome=LMJF_36_3230|UniProtKB=Q4Q196	LmjF.36.3230	GMC_OxRdtase_N domain-containing protein;LMJF_36_3230;ortholog	oxidoreductase activity(GO:0016491)			oxidoreductase activity(GO:0016491)
LEIMA|EnsemblGenome=LMJF_14_0290|UniProtKB=Q4QFV6	LmjF.14.0290	Uncharacterized protein;LMJF_14_0290;ortholog	oxidoreductase activity(GO:0016491)	ubiquinone biosynthetic process(GO:0006744)		NADH dehydrogenase activity(GO:0003954)	ubiquinone-6 biosynthetic process(GO:1901006)
LEIMA|EnsemblGenome=LMJF_18_0200|UniProtKB=Q5EEK0	LmjF.18.0200	Amino_oxidase domain-containing protein;GLF;ortholog	oxidoreductase activity(GO:0016491)			oxidoreductase activity(GO:0016491);oxygen-dependent protoporphyrinogen oxidase activity(GO:0004729)	heme biosynthetic process(GO:0006783)	intrinsic component of mitochondrial inner membrane(GO:0031304)
LEIMA|EnsemblGenome=LMJF_21_1563|UniProtKB=Q4QC34	LmjF.21.1563	Choline dehydrogenase, like protein;LMJF_21_1563;ortholog	oxidoreductase activity(GO:0016491)			oxidoreductase activity(GO:0016491)
LEIMA|EnsemblGenome=LMJF_35_1540|UniProtKB=E9AEX6	LmjF.35.1540	Rieske domain-containing protein;LMJF_35_1540;ortholog	oxidoreductase activity(GO:0016491)		plasma membrane(GO:0005886)	oxidoreductase activity(GO:0016491)		mitochondrial respiratory chain complex III(GO:0005750)
LEIMA|EnsemblGenome=LMJF_32_3140|UniProtKB=Q4Q4V8	LmjF.32.3140	Glutamate-5-semialdehyde dehydrogenase;LMJF_32_3140;ortholog	oxidoreductase activity(GO:0016491)			glutamate-5-semialdehyde dehydrogenase activity(GO:0004350)
LEIMA|EnsemblGenome=LMJF_21_1430|UniProtKB=Q4QC52	LmjF.21.1430	2-oxoisovalerate dehydrogenase subunit alpha;LMJF_21_1430;ortholog	oxidoreductase activity(GO:0016491)	cellular amino acid catabolic process(GO:0009063)		alpha-ketoacid dehydrogenase activity(GO:0003826)	branched-chain amino acid catabolic process(GO:0009083)	mitochondrial alpha-ketoglutarate dehydrogenase complex(GO:0005947)
LEIMA|EnsemblGenome=LMJF_26_1910|UniProtKB=Q4Q901	LmjF.26.1910	Deoxyhypusine hydroxylase;LMJF_26_1910;ortholog	oxidoreductase activity(GO:0016491)			oxidoreductase activity(GO:0016491)
LEIMA|EnsemblGenome=LMJF_25_1710|UniProtKB=Q4Q9R8	LmjF.25.1710	Pyruvate dehydrogenase E1 component subunit beta;LMJF_25_1710;ortholog	oxidoreductase activity(GO:0016491)	acyl-CoA metabolic process(GO:0006637);amide biosynthetic process(GO:0043604);purine ribonucleotide biosynthetic process(GO:0009152);monocarboxylic acid metabolic process(GO:0032787)		pyruvate dehydrogenase (acetyl-transferring) activity(GO:0004739)	acetyl-CoA biosynthetic process from pyruvate(GO:0006086)	mitochondrial pyruvate dehydrogenase complex(GO:0005967)
LEIMA|EnsemblGenome=LMJF_28_2030|UniProtKB=Q4Q863	LmjF.28.2030	Putative NADH dehydrogenase subunit NB6M;NB6M;ortholog	oxidoreductase activity(GO:0016491)		mitochondrial respiratory chain complex I(GO:0005747)	NADH dehydrogenase (ubiquinone) activity(GO:0008137)		mitochondrial respiratory chain complex I(GO:0005747)
LEIMA|EnsemblGenome=LMJF_25_1770|UniProtKB=Q4Q9R2	LmjF.25.1770	S5A_REDUCTASE domain-containing protein;EnCR;ortholog	oxidoreductase activity(GO:0016491)	fatty acid biosynthetic process(GO:0006633);very long-chain fatty acid metabolic process(GO:0000038)		oxidoreductase activity(GO:0016491)	very long-chain fatty acid biosynthetic process(GO:0042761)
LEIMA|EnsemblGenome=LMJF_30_2970|UniProtKB=Q4Q6Z5	LmjF.30.2970	Glyceraldehyde-3-phosphate dehydrogenase;LMJF_30_2970;ortholog	oxidoreductase activity(GO:0016491)	glycolytic process(GO:0006096);oxidation-reduction process(GO:0055114)	cytosol(GO:0005829)	glyceraldehyde-3-phosphate dehydrogenase (NAD+) (phosphorylating) activity(GO:0004365)	glycolytic process(GO:0006096)	cytosol(GO:0005829)
LEIMA|EnsemblGenome=LMJF_36_1760|UniProtKB=Q4Q1P8	LmjF.36.1760	Aldedh domain-containing protein;LMJF_36_1760;ortholog	oxidoreductase activity(GO:0016491)			succinate-semialdehyde dehydrogenase (NAD+) activity(GO:0004777)
LEIMA|EnsemblGenome=LMJF_35_2020|UniProtKB=E9AF24	LmjF.35.2020	Uncharacterized protein;LMJF_35_2020;ortholog	oxidoreductase activity(GO:0016491)	ubiquinone biosynthetic process(GO:0006744)		NADH dehydrogenase activity(GO:0003954)	ubiquinone-6 biosynthetic process(GO:1901006)
LEIMA|EnsemblGenome=LMJF_28_0240|UniProtKB=Q4Q8P6	LmjF.28.0240	Glycerol-3-phosphate dehydrogenase;LMJF_28_0240;ortholog	oxidoreductase activity(GO:0016491)	carbohydrate derivative catabolic process(GO:1901136);organophosphate catabolic process(GO:0046434);phosphate-containing compound metabolic process(GO:0006796)				mitochondrion(GO:0005739)
LEIMA|EnsemblGenome=LMJF_15_1010|UniProtKB=Q4QF83	LmjF.15.1010	NAD-specific glutamate dehydrogenase;GDH;ortholog	oxidoreductase activity(GO:0016491)	alpha-amino acid metabolic process(GO:1901605);cellular amino acid catabolic process(GO:0009063)	mitochondrion(GO:0005739)	glutamate dehydrogenase (NAD+) activity(GO:0004352)	glutamate catabolic process(GO:0006538)	mitochondrion(GO:0005739)
LEIMA|EnsemblGenome=LMJF_21_0420|UniProtKB=Q4QCH3	LmjF.21.0420	Ferredoxin NADP+ reductase-like protein;LMJF_21_0420;ortholog	oxidoreductase activity(GO:0016491)			oxidoreductase activity(GO:0016491)
LEIMA|EnsemblGenome=LMJF_06_1240|UniProtKB=Q4QIV2	LmjF.06.1240	FAD_binding_3 domain-containing protein;LMJF_06_1240;ortholog	oxidoreductase activity(GO:0016491)	ubiquinone biosynthetic process(GO:0006744)		oxidoreductase activity(GO:0016491)	ubiquinone biosynthetic process(GO:0006744)	mitochondrion(GO:0005739)
LEIMA|EnsemblGenome=LMJF_30_3550|UniProtKB=Q4Q6T3	LmjF.30.3550	Cytochrome p450-like protein;LMJF_30_3550;ortholog	oxidoreductase activity(GO:0016491)	oxidation-reduction process(GO:0055114);sterol metabolic process(GO:0016125)		oxidoreductase activity(GO:0016491)	sterol metabolic process(GO:0016125);oxidation-reduction process(GO:0055114)
LEIMA|EnsemblGenome=LMJF_13_1680|UniProtKB=Q4QFY6	LmjF.13.1680	Pyrroline-5-carboxylate reductase;P5CR;ortholog	oxidoreductase activity(GO:0016491)	alpha-amino acid metabolic process(GO:1901605);heterocycle biosynthetic process(GO:0018130);organic cyclic compound biosynthetic process(GO:1901362);cellular amino acid biosynthetic process(GO:0008652)		pyrroline-5-carboxylate reductase activity(GO:0004735)	L-proline biosynthetic process(GO:0055129)
LEIMA|EnsemblGenome=LMJF_26_2610|UniProtKB=Q4Q8T0	LmjF.26.2610	FAD_binding_3 domain-containing protein;LMJF_26_2610;ortholog	monooxygenase activity(GO:0004497)			monooxygenase activity(GO:0004497)
LEIMA|EnsemblGenome=LMJF_25_0120|UniProtKB=Q4QA84	LmjF.25.0120	Electron transfer flavoprotein subunit beta;LMJF_25_0120;ortholog	electron transfer activity(GO:0009055)			electron transfer activity(GO:0009055)
LEIMA|EnsemblGenome=LMJF_14_0440|UniProtKB=Q4QFU0	LmjF.14.0440	Pyr_redox_2 domain-containing protein;LMJF_14_0440;ortholog	flavin adenine dinucleotide binding(GO:0050660);electron transfer activity(GO:0009055)		cytoplasm(GO:0005737)	electron-transferring-flavoprotein dehydrogenase activity(GO:0004174);flavin adenine dinucleotide binding(GO:0050660)		cytoplasm(GO:0005737)
LEIMA|EnsemblGenome=LMJF_31_1200|UniProtKB=Q4Q6E3	LmjF.31.1200	Cytochrome b5 heme-binding domain-containing protein;LMJF_31_1200;ortholog	electron transfer activity(GO:0009055);heme binding(GO:0020037)		intracellular membrane-bounded organelle(GO:0043231);membrane(GO:0016020)	electron transfer activity(GO:0009055);heme binding(GO:0020037)		membrane(GO:0016020);intracellular membrane-bounded organelle(GO:0043231)
LEIMA|EnsemblGenome=LMJF_31_1170|UniProtKB=Q4Q6E6	LmjF.31.1170	Cytochrome b5 heme-binding domain-containing protein;LMJF_31_1170;ortholog	electron transfer activity(GO:0009055);heme binding(GO:0020037)		intracellular membrane-bounded organelle(GO:0043231);membrane(GO:0016020)	electron transfer activity(GO:0009055);heme binding(GO:0020037)		intracellular membrane-bounded organelle(GO:0043231);membrane(GO:0016020)
LEIMA|EnsemblGenome=LMJF_06_1290|UniProtKB=Q4QIU6	LmjF.06.1290	Cytochrome b5 heme-binding domain-containing protein;LMJF_06_1290;ortholog	electron transfer activity(GO:0009055);heme binding(GO:0020037)		intracellular membrane-bounded organelle(GO:0043231);membrane(GO:0016020)	electron transfer activity(GO:0009055);heme binding(GO:0020037)		intracellular membrane-bounded organelle(GO:0043231);membrane(GO:0016020)
LEIMA|EnsemblGenome=LMJF_31_1190|UniProtKB=Q4Q6E4	LmjF.31.1190	Cytochrome b5 heme-binding domain-containing protein;LMJF_31_1190;ortholog	electron transfer activity(GO:0009055);heme binding(GO:0020037)		intracellular membrane-bounded organelle(GO:0043231);membrane(GO:0016020)	electron transfer activity(GO:0009055);heme binding(GO:0020037)		membrane(GO:0016020);intracellular membrane-bounded organelle(GO:0043231)
LEIMA|EnsemblGenome=LMJF_09_1490|UniProtKB=Q4QHM6	LmjF.09.1490	Cytochrome b5 heme-binding domain-containing protein;LMJF_09_1490;ortholog	electron transfer activity(GO:0009055);heme binding(GO:0020037)		intracellular membrane-bounded organelle(GO:0043231);membrane(GO:0016020)	electron transfer activity(GO:0009055);heme binding(GO:0020037)		intracellular membrane-bounded organelle(GO:0043231);membrane(GO:0016020)
LEIMA|EnsemblGenome=LMJF_11_0580|UniProtKB=Q4QH22	LmjF.11.0580	Cytochrome b5 heme-binding domain-containing protein;LMJF_11_0580;ortholog	electron transfer activity(GO:0009055);heme binding(GO:0020037)		intracellular membrane-bounded organelle(GO:0043231);membrane(GO:0016020)	electron transfer activity(GO:0009055);heme binding(GO:0020037)		membrane(GO:0016020);intracellular membrane-bounded organelle(GO:0043231)
LEIMA|EnsemblGenome=LMJF_02_0050|UniProtKB=E9AC79	LmjF.02.0050	Putative cytochrome b-domain protein;LMJF_02_0050;ortholog	electron transfer activity(GO:0009055);heme binding(GO:0020037)		intracellular membrane-bounded organelle(GO:0043231);membrane(GO:0016020)	electron transfer activity(GO:0009055);heme binding(GO:0020037)		membrane(GO:0016020);intracellular membrane-bounded organelle(GO:0043231)
LEIMA|EnsemblGenome=LMJF_23_0360|UniProtKB=Q4QBD8	LmjF.23.0360	PKS_ER domain-containing protein;LMJF_23_0360;ortholog	oxidoreductase activity, acting on the CH-OH group of donors, NAD or NADP as acceptor(GO:0016616)			oxidoreductase activity, acting on the CH-OH group of donors, NAD or NADP as acceptor(GO:0016616)
LEIMA|EnsemblGenome=LMJF_34_0130|UniProtKB=Q4Q3J5	LmjF.34.0130	Malate dehydrogenase;LMJF_34_0130;ortholog	oxidoreductase activity, acting on the CH-OH group of donors, NAD or NADP as acceptor(GO:0016616)		cytoplasm(GO:0005737)	L-malate dehydrogenase activity(GO:0030060)		cytoplasm(GO:0005737)
LEIMA|EnsemblGenome=LMJF_34_0150|UniProtKB=Q4Q3J3	LmjF.34.0150	Malate dehydrogenase;LMJF_34_0150;ortholog	oxidoreductase activity, acting on the CH-OH group of donors, NAD or NADP as acceptor(GO:0016616)		cytoplasm(GO:0005737)	L-malate dehydrogenase activity(GO:0030060)		cytoplasm(GO:0005737)
LEIMA|EnsemblGenome=LMJF_19_1560|UniProtKB=Q4QD53	LmjF.19.1560	Inosine-5'-monophosphate dehydrogenase;LMJF_19_1560;ortholog	oxidoreductase activity, acting on the CH-OH group of donors, NAD or NADP as acceptor(GO:0016616)	purine ribonucleotide biosynthetic process(GO:0009152);purine nucleoside metabolic process(GO:0042278);nucleobase-containing small molecule biosynthetic process(GO:0034404);purine ribonucleoside triphosphate biosynthetic process(GO:0009206)		IMP dehydrogenase activity(GO:0003938)	GTP biosynthetic process(GO:0006183)	cytoplasm(GO:0005737)
LEIMA|EnsemblGenome=LMJF_10_0290|UniProtKB=Q4QHI7	LmjF.10.0290	Isocitrate dehydrogenase [NADP];LMJF_10_0290;ortholog	oxidoreductase activity, acting on the CH-OH group of donors, NAD or NADP as acceptor(GO:0016616)	secondary alcohol metabolic process(GO:1902652);NADP metabolic process(GO:0006739);carboxylic acid metabolic process(GO:0019752)		isocitrate dehydrogenase (NADP+) activity(GO:0004450)	NADP metabolic process(GO:0006739);isocitrate metabolic process(GO:0006102)	mitochondrion(GO:0005739)
LEIMA|EnsemblGenome=LMJF_27_2410|UniProtKB=E9ACW1	LmjF.27.2410	Aldo_ket_red domain-containing protein;LMJF_27_2410;ortholog	oxidoreductase activity, acting on the CH-OH group of donors, NAD or NADP as acceptor(GO:0016616)		cytosol(GO:0005829)	alditol:NADP+ 1-oxidoreductase activity(GO:0004032);alcohol dehydrogenase (NADP+) activity(GO:0008106)		cytosol(GO:0005829)
LEIMA|EnsemblGenome=LMJF_30_2090|UniProtKB=Q4Q784	LmjF.30.2090	Fe-ADH domain-containing protein;LMJF_30_2090;ortholog	oxidoreductase activity, acting on the CH-OH group of donors, NAD or NADP as acceptor(GO:0016616)			alcohol dehydrogenase (NAD+) activity(GO:0004022)		mitochondrion(GO:0005739)
LEIMA|EnsemblGenome=LMJF_19_0710|UniProtKB=Q4QDF0	LmjF.19.0710	Malate dehydrogenase;gMDH;ortholog	oxidoreductase activity, acting on the CH-OH group of donors, NAD or NADP as acceptor(GO:0016616)		cytoplasm(GO:0005737)	L-malate dehydrogenase activity(GO:0030060)		cytoplasm(GO:0005737)
LEIMA|EnsemblGenome=LMJF_34_0160|UniProtKB=Q4Q3J2	LmjF.34.0160	Malate dehydrogenase;mMDH;ortholog	oxidoreductase activity, acting on the CH-OH group of donors, NAD or NADP as acceptor(GO:0016616)		cytoplasm(GO:0005737)	L-malate dehydrogenase activity(GO:0030060)		cytoplasm(GO:0005737)
LEIMA|EnsemblGenome=LMJF_36_2340|UniProtKB=Q4Q1I7	LmjF.36.2340	Uncharacterized protein;LMJF_36_2340;ortholog	oxidoreductase activity, acting on the CH-OH group of donors, NAD or NADP as acceptor(GO:0016616)
LEIMA|EnsemblGenome=LMJF_07_0260|UniProtKB=Q4QIR8	LmjF.07.0260	Homoserine dehydrogenase;LMJF_07_0260;ortholog	oxidoreductase activity, acting on the CH-OH group of donors, NAD or NADP as acceptor(GO:0016616)	aspartate family amino acid biosynthetic process(GO:0009067)		homoserine dehydrogenase activity(GO:0004412)	threonine biosynthetic process(GO:0009088)
LEIMA|EnsemblGenome=LMJF_27_2440|UniProtKB=E9ACW4	LmjF.27.2440	Putative 3-oxoacyl-ACP reductase;KAR1;ortholog	oxidoreductase activity, acting on the CH-OH group of donors, NAD or NADP as acceptor(GO:0016616)	oxidation-reduction process(GO:0055114)		oxidoreductase activity, acting on the CH-OH group of donors, NAD or NADP as acceptor(GO:0016616)	oxidation-reduction process(GO:0055114)
LEIMA|EnsemblGenome=LMJF_33_2600|UniProtKB=Q4Q3S6	LmjF.33.2600	Putative enoyl-CoA hydratase/Enoyl-CoA isomerase/3-hydroxyacyl-CoA dehydrogenase;LMJF_33_2600;ortholog	oxidoreductase activity, acting on the CH-OH group of donors, NAD or NADP as acceptor(GO:0016616)	fatty acid beta-oxidation(GO:0006635)		3-hydroxyacyl-CoA dehydrogenase activity(GO:0003857)	fatty acid beta-oxidation(GO:0006635)	peroxisome(GO:0005777)
LEIMA|EnsemblGenome=LMJF_28_2860|UniProtKB=Q4Q7X6	LmjF.28.2860	Malate dehydrogenase;cMDH;ortholog	oxidoreductase activity, acting on the CH-OH group of donors, NAD or NADP as acceptor(GO:0016616)	tricarboxylic acid cycle(GO:0006099);carboxylic acid metabolic process(GO:0019752)		L-malate dehydrogenase activity(GO:0030060)	tricarboxylic acid cycle(GO:0006099);oxaloacetate metabolic process(GO:0006107);malate metabolic process(GO:0006108);NADH metabolic process(GO:0006734)
LEIMA|EnsemblGenome=LMJF_34_0140|UniProtKB=Q4Q3J4	LmjF.34.0140	Malate dehydrogenase;LMJF_34_0140;ortholog	oxidoreductase activity, acting on the CH-OH group of donors, NAD or NADP as acceptor(GO:0016616)		cytoplasm(GO:0005737)	L-malate dehydrogenase activity(GO:0030060)		cytoplasm(GO:0005737)
LEIMA|EnsemblGenome=LMJF_17_0725|UniProtKB=Q4QEB3	LmjF.17.0725	GMP reductase;GMPR;ortholog	oxidoreductase activity, acting on the CH-OH group of donors, NAD or NADP as acceptor(GO:0016616)	purine ribonucleotide biosynthetic process(GO:0009152);purine nucleoside metabolic process(GO:0042278);nucleobase-containing small molecule biosynthetic process(GO:0034404);purine ribonucleoside triphosphate biosynthetic process(GO:0009206)	cytoplasm(GO:0005737)	IMP dehydrogenase activity(GO:0003938)	GTP biosynthetic process(GO:0006183)	cytoplasm(GO:0005737)
LEIMA|Gene=LMAJ006828|UniProtKB=P84155	LmjF.06.1270	Oxygen-dependent coproporphyrinogen-III oxidase;LMJF_06_1270;ortholog	oxidoreductase activity, acting on the CH-CH group of donors(GO:0016627)	heme biosynthetic process(GO:0006783)	cytoplasm(GO:0005737)	coproporphyrinogen oxidase activity(GO:0004109)	protoporphyrinogen IX biosynthetic process(GO:0006782)	cytoplasm(GO:0005737)
LEIMA|EnsemblGenome=LMJF_16_0530|UniProtKB=Q4QEW7	LmjF.16.0530	Dihydroorotate dehydrogenase (fumarate);DHODH;ortholog	oxidoreductase activity, acting on the CH-CH group of donors(GO:0016627)	pyrimidine nucleobase metabolic process(GO:0006206);cellular nitrogen compound biosynthetic process(GO:0044271);heterocycle biosynthetic process(GO:0018130);organic cyclic compound biosynthetic process(GO:1901362);organonitrogen compound biosynthetic process(GO:1901566)	cytoplasm(GO:0005737)	dihydroorotate dehydrogenase activity(GO:0004152)	'de novo' pyrimidine nucleobase biosynthetic process(GO:0006207)	cytoplasm(GO:0005737)
LEIMA|EnsemblGenome=LMJF_32_2320|UniProtKB=Q4Q543	LmjF.32.2320	Putative C-14 sterol reductase;LMJF_32_2320;ortholog	oxidoreductase activity, acting on the CH-CH group of donors(GO:0016627)	sterol biosynthetic process(GO:0016126)	integral component of endoplasmic reticulum membrane(GO:0030176);vacuole(GO:0005773);plasma membrane(GO:0005886)	oxidoreductase activity, acting on the CH-CH group of donors(GO:0016627)	sterol biosynthetic process(GO:0016126)	integral component of endoplasmic reticulum membrane(GO:0030176)
LEIMA|EnsemblGenome=LMJF_07_0460|UniProtKB=Q4QIP7	LmjF.07.0460	Acyl-CoA_dh_N domain-containing protein;LMJF_07_0460;ortholog	acyl-CoA dehydrogenase activity(GO:0003995)			butyryl-CoA dehydrogenase activity(GO:0004085)	butyrate catabolic process(GO:0046359)
LEIMA|EnsemblGenome=LMJF_33_0680|UniProtKB=Q4Q4D7	LmjF.33.0680	Putative sterol C-24 reductase;LMJF_33_0680;ortholog	oxidoreductase activity, acting on the CH-CH group of donors, NAD or NADP as acceptor(GO:0016628)	ergosterol biosynthetic process(GO:0006696)	integral component of endoplasmic reticulum membrane(GO:0030176);vacuole(GO:0005773);plasma membrane(GO:0005886)	oxidoreductase activity, acting on the CH-CH group of donors(GO:0016627);delta24(24-1) sterol reductase activity(GO:0000246)	sterol biosynthetic process(GO:0016126);ergosterol biosynthetic process(GO:0006696)	integral component of endoplasmic reticulum membrane(GO:0030176)
LEIMA|EnsemblGenome=LMJF_05_0520|UniProtKB=Q4QJF0	LmjF.05.0520	Nuclear receptor binding factor-like protein;LMJF_05_0520;ortholog	oxidoreductase activity, acting on the CH-CH group of donors, NAD or NADP as acceptor(GO:0016628)	fatty acid metabolic process(GO:0006631)	mitochondrion(GO:0005739)	trans-2-enoyl-CoA reductase (NADPH) activity(GO:0019166)	fatty acid metabolic process(GO:0006631)	mitochondrion(GO:0005739)
LEIMA|EnsemblGenome=LMJF_04_0290|UniProtKB=Q9XZY9	LmjF.04.0290	ADH_N domain-containing protein;LMJF_04_0290;ortholog	oxidoreductase activity, acting on the CH-CH group of donors, NAD or NADP as acceptor(GO:0016628)	fatty acid metabolic process(GO:0006631)	mitochondrion(GO:0005739)	trans-2-enoyl-CoA reductase (NADPH) activity(GO:0019166)	fatty acid metabolic process(GO:0006631)	mitochondrion(GO:0005739)
LEIMA|EnsemblGenome=LMJF_07_1140|UniProtKB=Q4QIH2	LmjF.07.1140	Peptide-methionine (S)-S-oxide reductase;LMJF_07_1140;ortholog	oxidoreductase activity, acting on a sulfur group of donors(GO:0016667)	cellular response to oxidative stress(GO:0034599)	cytoplasm(GO:0005737)	peptide-methionine (S)-S-oxide reductase activity(GO:0008113);L-methionine-(S)-S-oxide reductase activity(GO:0036456)	cellular response to oxidative stress(GO:0034599)	cytoplasm(GO:0005737)
LEIMA|EnsemblGenome=LMJF_23_1460|UniProtKB=Q4QAZ2	LmjF.23.1460	GAF domain-containing protein;LMJF_23_1460;ortholog	oxidoreductase activity, acting on a sulfur group of donors(GO:0016667)		cytosol(GO:0005829)	methionine-R-sulfoxide reductase activity(GO:0070191)		cytosol(GO:0005829)
LEIMA|EnsemblGenome=LMJF_35_1110|UniProtKB=E9AET5	LmjF.35.1110	Uncharacterized protein;LMJF_35_1110;ortholog	disulfide oxidoreductase activity(GO:0015036)	cellular homeostasis(GO:0019725);regulation of cellular process(GO:0050794)	endoplasmic reticulum membrane(GO:0005789);endoplasmic reticulum(GO:0005783);vacuole(GO:0005773);plasma membrane(GO:0005886)	thioredoxin-disulfide reductase activity(GO:0004791)	cell redox homeostasis(GO:0045454)	endoplasmic reticulum(GO:0005783);endoplasmic reticulum membrane(GO:0005789)
LEIMA|EnsemblGenome=LMJF_05_0350|UniProtKB=Q4QJG7	LmjF.05.0350	N(1),N(8)-bis(glutathionyl)spermidine reductase;TRYR;ortholog	disulfide oxidoreductase activity(GO:0015036)	cellular homeostasis(GO:0019725);regulation of cellular process(GO:0050794)	cytoplasm(GO:0005737)	thioredoxin-disulfide reductase activity(GO:0004791)	cell redox homeostasis(GO:0045454)	cytoplasm(GO:0005737)
LEIMA|EnsemblGenome=LMJF_20_1010|UniProtKB=Q4QCU5	LmjF.20.1010	Glutaredoxin domain-containing protein;LMJF_20_1010;ortholog	disulfide oxidoreductase activity(GO:0015036)	cellular response to oxidative stress(GO:0034599)	cytoplasm(GO:0005737)	glutathione-disulfide reductase activity(GO:0004362)	cellular response to oxidative stress(GO:0034599)	cytoplasm(GO:0005737)
LEIMA|EnsemblGenome=LMJF_27_0810|UniProtKB=E9AD58	LmjF.27.0810	Glutaredoxin domain-containing protein;LMJF_27_0810;ortholog	disulfide oxidoreductase activity(GO:0015036)	cellular response to oxidative stress(GO:0034599)	cytoplasm(GO:0005737)	glutathione-disulfide reductase activity(GO:0004362)	cellular response to oxidative stress(GO:0034599)	cytoplasm(GO:0005737)
LEIMA|EnsemblGenome=LMJF_15_0960|UniProtKB=Q4QF88	LmjF.15.0960	Sulfhydryl oxidase;LMJF_15_0960;ortholog	disulfide oxidoreductase activity(GO:0015036);flavin adenine dinucleotide binding(GO:0050660)		mitochondrion(GO:0005739)	protein disulfide oxidoreductase activity(GO:0015035);flavin-linked sulfhydryl oxidase activity(GO:0016971);flavin adenine dinucleotide binding(GO:0050660)		mitochondrion(GO:0005739)
LEIMA|EnsemblGenome=LMJF_36_4380|UniProtKB=Q4Q0X6	LmjF.36.4380	Alternative oxidase;LMJF_36_4380;ortholog	oxidoreductase activity, acting on diphenols and related substances as donors(GO:0016679)	aerobic respiration(GO:0009060)	mitochondrion(GO:0005739)	alternative oxidase activity(GO:0009916)	alternative respiration(GO:0010230)	mitochondrion(GO:0005739)
LEIMA|EnsemblGenome=LMJF_15_1120|UniProtKB=Q4QF68	LmjF.15.1160	Thioredoxin domain-containing protein;TRYP7;ortholog	oxidoreductase activity, acting on peroxide as acceptor(GO:0016684)	cellular homeostasis(GO:0019725);response to oxidative stress(GO:0006979);regulation of cellular process(GO:0050794);cellular response to stress(GO:0033554);cellular catabolic process(GO:0044248)	cytosol(GO:0005829)	thioredoxin peroxidase activity(GO:0008379)	response to oxidative stress(GO:0006979);cellular response to stress(GO:0033554);hydrogen peroxide catabolic process(GO:0042744);cell redox homeostasis(GO:0045454)	cytosol(GO:0005829)
LEIMA|EnsemblGenome=LMJF_23_0040|UniProtKB=Q4QBH2	LmjF.23.0040	Thioredoxin domain-containing protein;LMJF_23_0040;ortholog	oxidoreductase activity, acting on peroxide as acceptor(GO:0016684)	cellular homeostasis(GO:0019725);response to oxidative stress(GO:0006979);regulation of cellular process(GO:0050794);cellular response to stress(GO:0033554);cellular catabolic process(GO:0044248)	cytosol(GO:0005829)	thioredoxin peroxidase activity(GO:0008379)	response to oxidative stress(GO:0006979);cellular response to stress(GO:0033554);hydrogen peroxide catabolic process(GO:0042744);cell redox homeostasis(GO:0045454)	cytosol(GO:0005829)
LEIMA|EnsemblGenome=LMJF_34_0070|UniProtKB=Q4Q3K2	LmjF.34.0070	PEROXIDASE_4 domain-containing protein;APX;ortholog	oxidoreductase activity, acting on peroxide as acceptor(GO:0016684)	cellular response to oxidative stress(GO:0034599);cellular catabolic process(GO:0044248);response to oxygen-containing compound(GO:1901700)		peroxidase activity(GO:0004601)	cellular response to oxidative stress(GO:0034599);hydrogen peroxide catabolic process(GO:0042744);response to reactive oxygen species(GO:0000302)
LEIMA|EnsemblGenome=LMJF_36_3010|UniProtKB=Q4Q1B8	LmjF.36.3010	Glutathione peroxidase;LMJF_36_3010;ortholog	oxidoreductase activity, acting on peroxide as acceptor(GO:0016684)			peroxidase activity(GO:0004601)
LEIMA|EnsemblGenome=LMJF_35_3460|UniProtKB=E9AFH0	LmjF.35.3460	PEROXIDASE_4 domain-containing protein;LMJF_35_3460;ortholog	oxidoreductase activity, acting on peroxide as acceptor(GO:0016684)	cellular response to oxidative stress(GO:0034599);cellular catabolic process(GO:0044248);response to oxygen-containing compound(GO:1901700)		peroxidase activity(GO:0004601)	cellular response to oxidative stress(GO:0034599);hydrogen peroxide catabolic process(GO:0042744);response to reactive oxygen species(GO:0000302)
LEIMA|EnsemblGenome=LMJF_21_1567|UniProtKB=Q4QC30	LmjF.21.1567	PEROXIDASE_4 domain-containing protein;LMJF_21_1567;ortholog	oxidoreductase activity, acting on peroxide as acceptor(GO:0016684)	cellular response to oxidative stress(GO:0034599);cellular catabolic process(GO:0044248);response to oxygen-containing compound(GO:1901700)		peroxidase activity(GO:0004601)	cellular response to oxidative stress(GO:0034599);hydrogen peroxide catabolic process(GO:0042744);response to reactive oxygen species(GO:0000302)
LEIMA|EnsemblGenome=LMJF_23_1300|UniProtKB=Q4QB22	LmjF.23.1300	Fatty acid hydroxylase domain-containing protein;LMJF_23_1300;ortholog	oxidoreductase activity, acting on paired donors, with incorporation or reduction of molecular oxygen(GO:0016705)	sterol biosynthetic process(GO:0016126)	endoplasmic reticulum membrane(GO:0005789);vacuole(GO:0005773);plasma membrane(GO:0005886)	C-5 sterol desaturase activity(GO:0000248);oxidoreductase activity(GO:0016491)	sterol biosynthetic process(GO:0016126)	membrane(GO:0016020);endoplasmic reticulum membrane(GO:0005789)
LEIMA|EnsemblGenome=LMJF_26_1670|UniProtKB=Q4Q925	LmjF.26.1670	FA_desaturase domain-containing protein;LMJF_26_1670;ortholog	oxidoreductase activity, acting on paired donors, with incorporation or reduction of molecular oxygen(GO:0016705)	ceramide biosynthetic process(GO:0046513)		sphingolipid delta-4 desaturase activity(GO:0042284)	ceramide biosynthetic process(GO:0046513)
LEIMA|EnsemblGenome=LMJF_26_1290|UniProtKB=Q4Q965	LmjF.26.1290	JmjC domain-containing protein;LMJF_26_1290;ortholog	2-oxoglutarate-dependent dioxygenase activity(GO:0016706)			2-oxoglutarate-dependent dioxygenase activity(GO:0016706)
LEIMA|EnsemblGenome=LMJF_31_0240|UniProtKB=Q4Q6P0	LmjF.31.0240	Bifunctional lysine-specific demethylase and histidyl-hydroxylase;LMJF_31_0240;ortholog	catalytic activity, acting on a protein(GO:0140096);demethylase activity(GO:0032451);2-oxoglutarate-dependent dioxygenase activity(GO:0016706)	protein demethylation(GO:0006482);histone modification(GO:0016570)	nucleolus(GO:0005730)	histone demethylase activity (H3-K4 specific)(GO:0032453);histone demethylase activity (H3-K36 specific)(GO:0051864);2-oxoglutarate-dependent dioxygenase activity(GO:0016706)	histone H3-K36 demethylation(GO:0070544);histone H3-K4 demethylation(GO:0034720)	nucleolus(GO:0005730)
LEIMA|EnsemblGenome=LMJF_13_1620|UniProtKB=Q4QFZ2	LmjF.13.1620	Squalene monooxygenase;LMJF_13_1620;ortholog	oxidoreductase activity, acting on paired donors, with incorporation or reduction of molecular oxygen, NAD(P)H as one donor, and incorporation of one atom of oxygen(GO:0016709)	sterol biosynthetic process(GO:0016126)	endoplasmic reticulum(GO:0005783);vacuole(GO:0005773);plasma membrane(GO:0005886)	squalene monooxygenase activity(GO:0004506)	sterol biosynthetic process(GO:0016126)	endoplasmic reticulum(GO:0005783)
LEIMA|EnsemblGenome=LMJF_29_0250|UniProtKB=E9ADM7	LmjF.29.0250	Fe2OG dioxygenase domain-containing protein;LMJF_29_0250;ortholog	dioxygenase activity(GO:0051213)			dioxygenase activity(GO:0051213)
LEIMA|EnsemblGenome=LMJF_34_4600|UniProtKB=Q4Q281	LmjF.34.4600	Putative 1,2-Dihydroxy-3-keto-5-methylthiopentene dioxygenase;LMJF_34_4600;ortholog	oxidoreductase activity, acting on single donors with incorporation of molecular oxygen, incorporation of two atoms of oxygen(GO:0016702)	alpha-amino acid metabolic process(GO:1901605);sulfur compound metabolic process(GO:0006790)		acireductone dioxygenase [iron(II)-requiring] activity(GO:0010309)	methionine metabolic process(GO:0006555)
LEIMA|EnsemblGenome=LMJF_20_0970|UniProtKB=Q4QCU9	LmjF.20.0970	1,2-dihydroxy-3-keto-5-methylthiopentene dioxygenase;LMJF_20_0970;ortholog	oxidoreductase activity, acting on single donors with incorporation of molecular oxygen, incorporation of two atoms of oxygen(GO:0016702)	alpha-amino acid metabolic process(GO:1901605);sulfur compound metabolic process(GO:0006790)		acireductone dioxygenase [iron(II)-requiring] activity(GO:0010309)	methionine metabolic process(GO:0006555)
LEIMA|EnsemblGenome=LMJF_33_2340|UniProtKB=Q4Q3V3	LmjF.33.2340	Succinyl-CoA:3-ketoacid-coenzyme A transferase;LMJF_33_2340;ortholog	transferase activity(GO:0016740)			CoA-transferase activity(GO:0008410);3-oxoacid CoA-transferase activity(GO:0008260)	cellular ketone body metabolic process(GO:0046950)
LEIMA|EnsemblGenome=LMJF_05_0970|UniProtKB=Q7K9G0	LmjF.05.0970	3-mercaptopyruvate sulfurtransferase;MST;ortholog	transferase activity(GO:0016740)	alpha-amino acid metabolic process(GO:1901605);sulfur compound metabolic process(GO:0006790)		thiosulfate sulfurtransferase activity(GO:0004792)	transsulfuration(GO:0019346)
LEIMA|EnsemblGenome=LMJF_24_2060|UniProtKB=Q4QAC4	LmjF.24.2060	Transketolase;LMJF_24_2060;ortholog	transferase activity(GO:0016740)	generation of precursor metabolites and energy(GO:0006091);glucose 6-phosphate metabolic process(GO:0051156);NADP metabolic process(GO:0006739);oxidation-reduction process(GO:0055114)	cytosol(GO:0005829)	transketolase activity(GO:0004802)	pentose-phosphate shunt(GO:0006098)	nucleus(GO:0005634);cytosol(GO:0005829)
LEIMA|EnsemblGenome=LMJF_13_0790|UniProtKB=Q4QG75	LmjF.13.0790	Uncharacterized protein;LMJF_13_0790;ortholog	transferase activity(GO:0016740)	tRNA wobble uridine modification(GO:0002098)	cytosol(GO:0005829)	sulfurtransferase activity(GO:0016783)	tRNA wobble position uridine thiolation(GO:0002143)	cytosol(GO:0005829)
LEIMA|EnsemblGenome=LMJF_30_1940|UniProtKB=Q4Q7A2	LmjF.30.1940	Succinyl-CoA:3-ketoacid-coenzyme A transferase;LMJF_30_1940;ortholog	transferase activity(GO:0016740)			CoA-transferase activity(GO:0008410);3-oxoacid CoA-transferase activity(GO:0008260)	cellular ketone body metabolic process(GO:0046950)
LEIMA|EnsemblGenome=LMJF_33_0295|UniProtKB=Q4Q4J0	LmjF.33.0295	Autophagy-related protein 3;LMJF_33_0295;ortholog	transferase activity(GO:0016740)	autophagosome assembly(GO:0000045);autophagy of nucleus(GO:0044804);proteolysis(GO:0006508);autophagy of mitochondrion(GO:0000422)	ubiquitin ligase complex(GO:0000151);cytosol(GO:0005829)	Atg8 ligase activity(GO:0019776)	autophagy of nucleus(GO:0044804);autophagosome assembly(GO:0000045);autophagy of mitochondrion(GO:0000422)	cytoplasmic ubiquitin ligase complex(GO:0000153);cytosol(GO:0005829)
LEIMA|EnsemblGenome=LMJF_12_0630|UniProtKB=Q4QGN0	LmjF.12.0630	Aminotran_1_2 domain-containing protein;ALAT;ortholog	transaminase activity(GO:0008483)			L-alanine:2-oxoglutarate aminotransferase activity(GO:0004021)
LEIMA|EnsemblGenome=LMJF_33_1330|UniProtKB=Q4Q455	LmjF.33.1330	Aminotran_1_2 domain-containing protein;LMJF_33_1330;ortholog	transaminase activity(GO:0008483)		cytoplasm(GO:0005737)	kynurenine-oxoglutarate transaminase activity(GO:0016212)		cytoplasm(GO:0005737)
LEIMA|EnsemblGenome=LMJF_06_0950|UniProtKB=Q4QIY2	LmjF.06.0950	Glutamine--fructose-6-phosphate transaminase (isomerizing);LMJF_06_0950;ortholog	transaminase activity(GO:0008483)	organophosphate metabolic process(GO:0019637);UDP-N-acetylglucosamine metabolic process(GO:0006047);protein N-linked glycosylation(GO:0006487);phosphate-containing compound metabolic process(GO:0006796)		glutamine-fructose-6-phosphate transaminase (isomerizing) activity(GO:0004360)	UDP-N-acetylglucosamine metabolic process(GO:0006047);fructose 6-phosphate metabolic process(GO:0006002);protein N-linked glycosylation(GO:0006487)
LEIMA|EnsemblGenome=LMJF_35_0820|UniProtKB=Q4FX34	LmjF.35.0820	Aspartate transaminase;asat;ortholog	transaminase activity(GO:0008483)			L-aspartate:2-oxoglutarate aminotransferase activity(GO:0004069)
LEIMA|EnsemblGenome=LMJF_16_0540|UniProtKB=Q4QEW6	LmjF.16.0540	Aspartate carbamoyltransferase;LMJF_16_0540;ortholog	transferase activity, transferring one-carbon groups(GO:0016741)	nitrogen compound metabolic process(GO:0006807)	cytosol(GO:0005829)	aspartate carbamoyltransferase activity(GO:0004070)	nitrogen compound metabolic process(GO:0006807)	cytosol(GO:0005829);cytoplasm(GO:0005737)
LEIMA|EnsemblGenome=LMJF_29_2540|UniProtKB=E9AEB6	LmjF.29.2540	SAM_MT_RSMB_NOP domain-containing protein;LMJF_29_2540;ortholog	methyltransferase activity(GO:0008168)	RNA methylation(GO:0001510)		methyltransferase activity(GO:0008168)	RNA methylation(GO:0001510)
LEIMA|EnsemblGenome=LMJF_16_0960|UniProtKB=Q4QES4	LmjF.16.0960	Uncharacterized protein;LMJF_16_0960;ortholog	methyltransferase activity(GO:0008168)			methyltransferase activity(GO:0008168)
LEIMA|EnsemblGenome=LMJF_17_1130|UniProtKB=Q4QE78	LmjF.17.1130	SAM_MT_RSMB_NOP domain-containing protein;LMJF_17_1130;ortholog	methyltransferase activity(GO:0008168)	RNA methylation(GO:0001510)		methyltransferase activity(GO:0008168)	RNA methylation(GO:0001510)
LEIMA|EnsemblGenome=LMJF_35_1570|UniProtKB=E9AEX9	LmjF.35.1570	Uncharacterized protein;LMJF_35_1570;ortholog	methyltransferase activity(GO:0008168)			methyltransferase activity(GO:0008168)
LEIMA|EnsemblGenome=LMJF_32_2430|UniProtKB=Q4Q532	LmjF.32.2430	SAM_MT_RSMB_NOP domain-containing protein;LMJF_32_2430;ortholog	methyltransferase activity(GO:0008168)	rRNA methylation(GO:0031167)	mitochondrial large ribosomal subunit(GO:0005762)	methyltransferase activity(GO:0008168)	rRNA methylation(GO:0031167);RNA methylation(GO:0001510)	mitochondrial large ribosomal subunit(GO:0005762)
LEIMA|EnsemblGenome=LMJF_36_5360|UniProtKB=Q4Q0M6	LmjF.36.5360	2-methoxy-6-polyprenyl-1,4-benzoquinol methylase, mitochondrial;LMJF_36_5360;ortholog	methyltransferase activity(GO:0008168)			methyltransferase activity(GO:0008168)	ubiquinone biosynthetic process(GO:0006744)
LEIMA|EnsemblGenome=LMJF_19_0750|UniProtKB=Q4QDE6	LmjF.19.0750	Uncharacterized protein;LMJF_19_0750;ortholog	methyltransferase activity(GO:0008168)			methyltransferase activity(GO:0008168)
LEIMA|EnsemblGenome=LMJF_07_0090|UniProtKB=Q4QIT5	LmjF.07.0090	Methionine synthase;LMJF_07_0090;ortholog	methyltransferase activity(GO:0008168)		cytosol(GO:0005829)	methionine synthase activity(GO:0008705)		cytosol(GO:0005829)
LEIMA|EnsemblGenome=LMJF_30_0810|UniProtKB=Q4Q7M2	LmjF.30.0810	Uncharacterized protein;LMJF_30_0810;ortholog	methyltransferase activity(GO:0008168)		cytoplasm(GO:0005737)	methyltransferase activity(GO:0008168)		cytoplasm(GO:0005737)
LEIMA|Gene=LmjF06.0860|UniProtKB=P07382	LmjF.06.0860	Bifunctional dihydrofolate reductase-thymidylate synthase;LMJF_06_0860;ortholog	methyltransferase activity(GO:0008168)	nucleoside monophosphate metabolic process(GO:0009123);carbohydrate derivative biosynthetic process(GO:1901137);pyrimidine nucleotide biosynthetic process(GO:0006221)	mitochondrion(GO:0005739);cytosol(GO:0005829)	thymidylate synthase activity(GO:0004799)	dTMP biosynthetic process(GO:0006231)	cytosol(GO:0005829);mitochondrion(GO:0005739)
LEIMA|EnsemblGenome=LMJF_18_1110|UniProtKB=Q4QDT1	LmjF.18.1110	SAM_MT_RSMB_NOP domain-containing protein;LMJF_18_1110;ortholog	methyltransferase activity(GO:0008168)	RNA methylation(GO:0001510)		methyltransferase activity(GO:0008168)	RNA methylation(GO:0001510)
LEIMA|EnsemblGenome=LMJF_36_2170|UniProtKB=Q4Q1K4	LmjF.36.2170	SAM_MT_RSMB_NOP domain-containing protein;LMJF_36_2170;ortholog	methyltransferase activity(GO:0008168)	RNA methylation(GO:0001510)		methyltransferase activity(GO:0008168)	RNA methylation(GO:0001510)
LEIMA|EnsemblGenome=LMJF_31_3120|UniProtKB=Q4Q5U4	LmjF.31.3120	Phosphatidylethanolaminen-methyltransferase-lik e protein;LMJF_31_3120;ortholog	N-methyltransferase activity(GO:0008170);S-adenosylmethionine-dependent methyltransferase activity(GO:0008757)	phosphatidylcholine metabolic process(GO:0046470);glycerophospholipid biosynthetic process(GO:0046474);organonitrogen compound biosynthetic process(GO:1901566)		phosphatidylethanolamine N-methyltransferase activity(GO:0004608)	phosphatidylcholine biosynthetic process(GO:0006656)
LEIMA|EnsemblGenome=LMJF_23_0890|UniProtKB=Q4QB74	LmjF.23.0890	Protein arginine methyltransferase NDUFAF7;LMJF_23_0890;ortholog	N-methyltransferase activity(GO:0008170);protein methyltransferase activity(GO:0008276);S-adenosylmethionine-dependent methyltransferase activity(GO:0008757)			protein-arginine omega-N symmetric methyltransferase activity(GO:0035243)	mitochondrial respiratory chain complex I assembly(GO:0032981)	mitochondrion(GO:0005739)
LEIMA|EnsemblGenome=LMJF_06_0870|UniProtKB=Q4QIZ0	LmjF.06.0870	Putative arginine N-methyltransferase, type III;PRMT7;ortholog	N-methyltransferase activity(GO:0008170);protein methyltransferase activity(GO:0008276);S-adenosylmethionine-dependent methyltransferase activity(GO:0008757)			protein-arginine omega-N monomethyltransferase activity(GO:0035241)
LEIMA|EnsemblGenome=LMJF_22_1340|UniProtKB=Q4QBL3	LmjF.22.1340	Protein arginine methyltransferase NDUFAF7;LMJF_22_1340;ortholog	N-methyltransferase activity(GO:0008170);protein methyltransferase activity(GO:0008276);S-adenosylmethionine-dependent methyltransferase activity(GO:0008757)		mitochondrion(GO:0005739)	protein-arginine omega-N symmetric methyltransferase activity(GO:0035243)
LEIMA|EnsemblGenome=LMJF_21_1450|UniProtKB=Q4QC50	LmjF.21.1450	Putative arginine N-methyltransferase, type II;PRMT5;ortholog	N-methyltransferase activity(GO:0008170);histone methyltransferase activity(GO:0042054);S-adenosylmethionine-dependent methyltransferase activity(GO:0008757)	transcription, DNA-templated(GO:0006351);histone methylation(GO:0016571);regulation of transcription, DNA-templated(GO:0006355);peptidyl-arginine methylation(GO:0018216)	nucleus(GO:0005634);cytosol(GO:0005829)	histone-arginine N-methyltransferase activity(GO:0008469)	histone arginine methylation(GO:0034969);regulation of transcription, DNA-templated(GO:0006355)	nucleus(GO:0005634);cytosol(GO:0005829)
LEIMA|EnsemblGenome=LMJF_05_1010|UniProtKB=Q4QJA1	LmjF.05.1010	UPF0020 domain-containing protein;LMJF_05_1010;ortholog	N-methyltransferase activity(GO:0008170);tRNA methyltransferase activity(GO:0008175);S-adenosylmethionine-dependent methyltransferase activity(GO:0008757)		cytoplasm(GO:0005737)	tRNA (guanine-N2-)-methyltransferase activity(GO:0004809);methyltransferase activity(GO:0008168)		cytoplasm(GO:0005737)
LEIMA|EnsemblGenome=LMJF_13_0940|UniProtKB=Q4QG60	LmjF.13.0940	Putative N(2), N(2)-dimethylguanosine tRNA methyltransferase;LMJF_13_0940;ortholog	N-methyltransferase activity(GO:0008170);tRNA methyltransferase activity(GO:0008175);S-adenosylmethionine-dependent methyltransferase activity(GO:0008757)	tRNA methylation(GO:0030488)	nucleus(GO:0005634)	tRNA (guanine-N2-)-methyltransferase activity(GO:0004809)	tRNA N2-guanine methylation(GO:0002940)	nucleus(GO:0005634)
LEIMA|EnsemblGenome=LMJF_30_0210|UniProtKB=Q4Q7U7	LmjF.30.0210	rRNA adenine N(6)-methyltransferase;LMJF_30_0210;ortholog	RNA methyltransferase activity(GO:0008173);N-methyltransferase activity(GO:0008170);S-adenosylmethionine-dependent methyltransferase activity(GO:0008757)	rRNA methylation(GO:0031167)		rRNA (adenine-N6,N6-)-dimethyltransferase activity(GO:0000179)	rRNA methylation(GO:0031167)	mitochondrial matrix(GO:0005759)
LEIMA|EnsemblGenome=LMJF_35_0770|UniProtKB=E9AEQ2	LmjF.35.0770	rRNA adenine N(6)-methyltransferase;LMJF_35_0770;ortholog	RNA methyltransferase activity(GO:0008173);N-methyltransferase activity(GO:0008170);S-adenosylmethionine-dependent methyltransferase activity(GO:0008757)	rRNA methylation(GO:0031167)	mitochondrial matrix(GO:0005759)	rRNA (adenine-N6,N6-)-dimethyltransferase activity(GO:0000179)	rRNA methylation(GO:0031167)	mitochondrial matrix(GO:0005759)
LEIMA|EnsemblGenome=LMJF_36_0120|UniProtKB=Q4Q266	LmjF.36.0120	mRNA (guanine-N(7)-)-methyltransferase;LMJF_36_0120;ortholog	RNA methyltransferase activity(GO:0008173);N-methyltransferase activity(GO:0008170);S-adenosylmethionine-dependent methyltransferase activity(GO:0008757)	mRNA processing(GO:0006397)	nucleus(GO:0005634);protein-containing complex(GO:0032991)	mRNA (guanine-N7-)-methyltransferase activity(GO:0004482)	7-methylguanosine mRNA capping(GO:0006370)	mRNA cap binding complex(GO:0005845);nucleus(GO:0005634)
LEIMA|EnsemblGenome=LMJF_11_0480|UniProtKB=Q4QH32	LmjF.11.0480	mRNA (guanine-N(7)-)-methyltransferase;LMJF_11_0480;ortholog	RNA methyltransferase activity(GO:0008173);N-methyltransferase activity(GO:0008170);S-adenosylmethionine-dependent methyltransferase activity(GO:0008757)	mRNA processing(GO:0006397)	nucleus(GO:0005634);protein-containing complex(GO:0032991)	mRNA (guanine-N7-)-methyltransferase activity(GO:0004482)	7-methylguanosine mRNA capping(GO:0006370)	mRNA cap binding complex(GO:0005845);nucleus(GO:0005634)
LEIMA|EnsemblGenome=LMJF_22_0090|UniProtKB=Q4QBY5	LmjF.22.0090	mRNA (guanine-N(7)-)-methyltransferase;LMJF_22_0090;ortholog	RNA methyltransferase activity(GO:0008173);N-methyltransferase activity(GO:0008170);S-adenosylmethionine-dependent methyltransferase activity(GO:0008757)	mRNA processing(GO:0006397)	nucleus(GO:0005634);protein-containing complex(GO:0032991)	mRNA (guanine-N7-)-methyltransferase activity(GO:0004482)	7-methylguanosine mRNA capping(GO:0006370)	nucleus(GO:0005634);mRNA cap binding complex(GO:0005845)
LEIMA|EnsemblGenome=LMJF_19_0100|UniProtKB=Q4QDL1	LmjF.19.0100	Putative fibrillarin;LMJF_19_0100;ortholog	RNA methyltransferase activity(GO:0008173);N-methyltransferase activity(GO:0008170);RNA binding(GO:0003723);histone methyltransferase activity(GO:0042054);S-adenosylmethionine-dependent methyltransferase activity(GO:0008757)	RNA 3'-end processing(GO:0031123);histone methylation(GO:0016571);rRNA methylation(GO:0031167)	small-subunit processome(GO:0032040);nuclear body(GO:0016604);t-UTP complex(GO:0034455);small nucleolar ribonucleoprotein complex(GO:0005732)	histone-glutamine methyltransferase activity(GO:1990259);RNA binding(GO:0003723);rRNA methyltransferase activity(GO:0008649)	rRNA methylation(GO:0031167);box C/D snoRNA 3'-end processing(GO:0000494);histone glutamine methylation(GO:1990258)	small-subunit processome(GO:0032040);box C/D snoRNP complex(GO:0031428);Cajal body(GO:0015030)
LEIMA|EnsemblGenome=LMJF_36_6550|UniProtKB=Q4Q0A0	LmjF.36.6550	Uncharacterized protein;LMJF_36_6550;ortholog	O-methyltransferase activity(GO:0008171);protein methyltransferase activity(GO:0008276);S-adenosylmethionine-dependent methyltransferase activity(GO:0008757)		cytoplasm(GO:0005737)	protein-L-isoaspartate (D-aspartate) O-methyltransferase activity(GO:0004719)		cytoplasm(GO:0005737)
LEIMA|EnsemblGenome=LMJF_14_0600|UniProtKB=Q4QFS5	LmjF.14.0600	Uncharacterized protein;LMJF_14_0600;ortholog	O-methyltransferase activity(GO:0008171);tRNA methyltransferase activity(GO:0008175);S-adenosylmethionine-dependent methyltransferase activity(GO:0008757)	tRNA methylation(GO:0030488)	cytosol(GO:0005829)	tRNA (cytosine-2'-O-)-methyltransferase activity(GO:0052666);tRNA (uracil-2'-O-)-methyltransferase activity(GO:0052665)	tRNA nucleoside ribose methylation(GO:0002128)	cytosol(GO:0005829)
LEIMA|Gene=LmjF36.6660|UniProtKB=Q4Q089	LmjF.36.6660	Cap-specific mRNA (nucleoside-2'-O-)-methyltransferase 1;LMJF_36_6660;ortholog	RNA methyltransferase activity(GO:0008173);O-methyltransferase activity(GO:0008171);S-adenosylmethionine-dependent methyltransferase activity(GO:0008757)	RNA methylation(GO:0001510);mRNA processing(GO:0006397)	nucleus(GO:0005634);cytoplasm(GO:0005737)	mRNA (nucleoside-2'-O-)-methyltransferase activity(GO:0004483)	7-methylguanosine mRNA capping(GO:0006370);cap1 mRNA methylation(GO:0097309)	nucleus(GO:0005634);cytoplasm(GO:0005737)
LEIMA|EnsemblGenome=LMJF_36_6310|UniProtKB=Q4Q0C9	LmjF.36.6310	Hcy-binding domain-containing protein;LMJF_36_6310;ortholog	S-adenosylmethionine-dependent methyltransferase activity(GO:0008757)	sulfur compound metabolic process(GO:0006790);aspartate family amino acid biosynthetic process(GO:0009067);cellular modified amino acid metabolic process(GO:0006575)		S-adenosylmethionine-homocysteine S-methyltransferase activity(GO:0008898)	S-methylmethionine cycle(GO:0033528);methionine biosynthetic process(GO:0009086)
LEIMA|EnsemblGenome=LMJF_34_1020|UniProtKB=Q4Q3A3	LmjF.34.1020	N2227 domain-containing protein;LMJF_34_1020;ortholog	S-adenosylmethionine-dependent methyltransferase activity(GO:0008757)			S-adenosylmethionine-dependent methyltransferase activity(GO:0008757)
LEIMA|EnsemblGenome=LMJF_08_1160|UniProtKB=Q4QI53	LmjF.08.1160	Uncharacterized protein;LMJF_08_1160;ortholog	S-adenosylmethionine-dependent methyltransferase activity(GO:0008757)			thiopurine S-methyltransferase activity(GO:0008119)
LEIMA|EnsemblGenome=LMJF_16_0310|UniProtKB=Q4QEY9	LmjF.16.0310	tRNA (guanine(37)-N1)-methyltransferase;LMJF_16_0310;ortholog	tRNA methyltransferase activity(GO:0008175);S-adenosylmethionine-dependent methyltransferase activity(GO:0008757)	tRNA methylation(GO:0030488)	cytoplasm(GO:0005737)	tRNA (guanine-N1-)-methyltransferase activity(GO:0009019);tRNA methyltransferase activity(GO:0008175)	tRNA N1-guanine methylation(GO:0002939);tRNA methylation(GO:0030488)	cytoplasm(GO:0005737)
LEIMA|EnsemblGenome=LMJF_32_2650|UniProtKB=Q4Q510	LmjF.32.2650	SpoU_methylase domain-containing protein;LMJF_32_2650;ortholog	tRNA methyltransferase activity(GO:0008175);S-adenosylmethionine-dependent methyltransferase activity(GO:0008757)	tRNA methylation(GO:0030488)		tRNA (guanine) methyltransferase activity(GO:0016423)	tRNA methylation(GO:0030488)
LEIMA|EnsemblGenome=LMJF_33_0570|UniProtKB=Q4Q4F0	LmjF.33.0570	Uncharacterized protein;LMJF_33_0570;ortholog	tRNA methyltransferase activity(GO:0008175);S-adenosylmethionine-dependent methyltransferase activity(GO:0008757)		nucleus(GO:0005634);transferase complex(GO:1990234);cytosol(GO:0005829)	tRNA (guanine-N7-)-methyltransferase activity(GO:0008176)		nucleus(GO:0005634);tRNA methyltransferase complex(GO:0043527);cytosol(GO:0005829)
LEIMA|EnsemblGenome=LMJF_35_5230|UniProtKB=E9AFZ6	LmjF.35.5230	tRNA (guanine-N(7)-)-methyltransferase;LMJF_35_5230;ortholog	tRNA methyltransferase activity(GO:0008175);S-adenosylmethionine-dependent methyltransferase activity(GO:0008757)	tRNA methylation(GO:0030488)	transferase complex(GO:1990234);intracellular(GO:0005622)	tRNA (guanine-N7-)-methyltransferase activity(GO:0008176)	tRNA methylation(GO:0030488);RNA (guanine-N7)-methylation(GO:0036265)	tRNA methyltransferase complex(GO:0043527)
LEIMA|EnsemblGenome=LMJF_09_1410|UniProtKB=Q4QHN4	LmjF.09.1410	SET domain-containing protein;LMJF_09_1410;ortholog	protein-lysine N-methyltransferase activity(GO:0016279)	peptidyl-lysine methylation(GO:0018022)		protein-lysine N-methyltransferase activity(GO:0016279)	peptidyl-lysine monomethylation(GO:0018026)
LEIMA|EnsemblGenome=LMJF_36_4310|UniProtKB=Q4Q0Y3	LmjF.36.4310	SET domain-containing protein;LMJF_36_4310;ortholog	protein-lysine N-methyltransferase activity(GO:0016279)	peptidyl-lysine methylation(GO:0018022)		protein-lysine N-methyltransferase activity(GO:0016279)	peptidyl-lysine monomethylation(GO:0018026)	nucleus(GO:0005634)
LEIMA|EnsemblGenome=LMJF_16_0840|UniProtKB=Q4QET5	LmjF.16.0840	Uncharacterized protein;LMJF_16_0840;ortholog	protein-lysine N-methyltransferase activity(GO:0016279)	peptidyl-lysine methylation(GO:0018022)		protein-lysine N-methyltransferase activity(GO:0016279)	peptidyl-lysine monomethylation(GO:0018026)
LEIMA|EnsemblGenome=LMJF_23_1700|UniProtKB=Q4QB04	LmjF.23.1700	Uncharacterized protein;LMJF_23_1700;ortholog	protein-lysine N-methyltransferase activity(GO:0016279)	positive regulation of phosphate metabolic process(GO:0045937);positive regulation of nucleobase-containing compound metabolic process(GO:0045935);positive regulation of cellular biosynthetic process(GO:0031328);positive regulation of catalytic activity(GO:0043085);peptidyl-lysine trimethylation(GO:0018023);positive regulation of cation channel activity(GO:2001259);ATP synthesis coupled proton tr…		protein-lysine N-methyltransferase activity(GO:0016279)	peptidyl-lysine trimethylation(GO:0018023);positive regulation of proton-transporting ATP synthase activity, rotational mechanism(GO:1905273);regulation of mitochondrial ATP synthesis coupled proton transport(GO:1905706)	mitochondrion(GO:0005739)
LEIMA|EnsemblGenome=LMJF_30_0170|UniProtKB=Q4Q7U0	LmjF.30.0170	Rubis-subs-bind domain-containing protein;LMJF_30_0170;ortholog	protein-lysine N-methyltransferase activity(GO:0016279)	peptidyl-lysine methylation(GO:0018022)		protein-lysine N-methyltransferase activity(GO:0016279)	peptidyl-lysine monomethylation(GO:0018026)	nucleus(GO:0005634)
LEIMA|EnsemblGenome=LMJF_23_0790|UniProtKB=Q4QB84	LmjF.23.0790	SET domain-containing protein;LMJF_23_0790;ortholog	histone-lysine N-methyltransferase activity(GO:0018024)	histone lysine methylation(GO:0034968)	nucleus(GO:0005634)	histone-lysine N-methyltransferase activity(GO:0018024)	histone lysine methylation(GO:0034968)	nucleus(GO:0005634)
LEIMA|EnsemblGenome=LMJF_08_0880|UniProtKB=Q4QI81	LmjF.08.0880	SET domain-containing protein;LMJF_08_0880;ortholog	histone-lysine N-methyltransferase activity(GO:0018024)	histone lysine methylation(GO:0034968)	nucleus(GO:0005634)	histone-lysine N-methyltransferase activity(GO:0018024)	histone lysine methylation(GO:0034968)	nucleus(GO:0005634)
LEIMA|EnsemblGenome=LMJF_35_0730|UniProtKB=E9AEP8	LmjF.35.0730	SET domain-containing protein;LMJF_35_0730;ortholog	histone-lysine N-methyltransferase activity(GO:0018024)	histone lysine methylation(GO:0034968)	nucleus(GO:0005634)	histone-lysine N-methyltransferase activity(GO:0018024)	histone lysine methylation(GO:0034968)	nucleus(GO:0005634)
LEIMA|EnsemblGenome=LMJF_24_1690|UniProtKB=Q4QAG2	LmjF.24.1690	SET domain-containing protein;LMJF_24_1690;ortholog	histone-lysine N-methyltransferase activity(GO:0018024)	histone lysine methylation(GO:0034968)	nucleus(GO:0005634)	histone-lysine N-methyltransferase activity(GO:0018024)	histone lysine methylation(GO:0034968)	nucleus(GO:0005634)
LEIMA|EnsemblGenome=LMJF_33_1790|UniProtKB=Q4Q409	LmjF.33.1790	Histone H3-K79 methyltransferase;LMJF_33_1790;ortholog	histone-lysine N-methyltransferase activity(GO:0018024)	DNA damage checkpoint(GO:0000077);DNA repair(GO:0006281);transcription, DNA-templated(GO:0006351);chromatin silencing at telomere(GO:0006348);cell cycle(GO:0007049);regulation of molecular function(GO:0065009)	nucleus(GO:0005634)	histone methyltransferase activity (H3-K79 specific)(GO:0031151)	DNA repair(GO:0006281);DNA damage checkpoint(GO:0000077);regulation of transcription regulatory region DNA binding(GO:2000677);chromatin silencing at telomere(GO:0006348)	nucleus(GO:0005634)
LEIMA|EnsemblGenome=LMJF_23_0820|UniProtKB=Q4QB81	LmjF.23.0820	SET domain-containing protein;LMJF_23_0820;ortholog	histone-lysine N-methyltransferase activity(GO:0018024)	histone lysine methylation(GO:0034968)	nucleus(GO:0005634)	histone-lysine N-methyltransferase activity(GO:0018024)	histone lysine methylation(GO:0034968)	nucleus(GO:0005634)
LEIMA|EnsemblGenome=LMJF_27_0160|UniProtKB=E9ACZ3	LmjF.27.0160	SET domain-containing protein;LMJF_27_0160;ortholog	histone-lysine N-methyltransferase activity(GO:0018024)	histone lysine methylation(GO:0034968)	nucleus(GO:0005634)	histone-lysine N-methyltransferase activity(GO:0018024)	histone lysine methylation(GO:0034968)	nucleus(GO:0005634)
LEIMA|EnsemblGenome=LMJF_34_1050|UniProtKB=Q4Q3A0	LmjF.34.1050	SET domain-containing protein;LMJF_34_1050;ortholog	histone-lysine N-methyltransferase activity(GO:0018024)	histone lysine methylation(GO:0034968)	nucleus(GO:0005634)	histone-lysine N-methyltransferase activity(GO:0018024)	histone lysine methylation(GO:0034968)	nucleus(GO:0005634)
LEIMA|EnsemblGenome=LMJF_12_1300|UniProtKB=Q4QGF9	LmjF.12.1300	SET domain-containing protein;LMJF_12_1300;ortholog	histone-lysine N-methyltransferase activity(GO:0018024)	histone lysine methylation(GO:0034968)	nucleus(GO:0005634)	histone-lysine N-methyltransferase activity(GO:0018024)	histone lysine methylation(GO:0034968)	nucleus(GO:0005634)
LEIMA|EnsemblGenome=LMJF_36_5780|UniProtKB=Q4Q0I3	LmjF.36.5780	tRNA (adenine(58)-N(1))-methyltransferase non-catalytic subunit TRM6;LMJF_36_5780;ortholog	tRNA (adenine) methyltransferase activity(GO:0016426)		nucleus(GO:0005634);transferase complex(GO:1990234)	tRNA (adenine-N1-)-methyltransferase activity(GO:0016429)		nucleus(GO:0005634);tRNA (m1A) methyltransferase complex(GO:0031515)
LEIMA|EnsemblGenome=LMJF_28_2400|UniProtKB=Q4Q824	LmjF.28.2400	tRNA (adenine(58)-N(1))-methyltransferase;LMJF_28_2400;ortholog	tRNA (adenine) methyltransferase activity(GO:0016426)	tRNA methylation(GO:0030488)	transferase complex(GO:1990234);intracellular(GO:0005622)	tRNA (adenine-N1-)-methyltransferase activity(GO:0016429)	tRNA methylation(GO:0030488)	nucleus(GO:0005634);tRNA (m1A) methyltransferase complex(GO:0031515)
LEIMA|EnsemblGenome=LMJF_19_1330|UniProtKB=Q4QD80	LmjF.19.1330	Putative glycerol uptake protein;LMJF_19_1330;ortholog	transferase activity, transferring acyl groups(GO:0016746)			transferase activity, transferring acyl groups(GO:0016746)		endoplasmic reticulum(GO:0005783)
LEIMA|Gene=LmjF18.0680|UniProtKB=Q4QDX3	LmjF.18.0680	Probable citrate synthase, mitochondrial;LMJF_18_0680;ortholog	transferase activity, transferring acyl groups(GO:0016746)	carbohydrate metabolic process(GO:0005975);tricarboxylic acid cycle(GO:0006099)	mitochondrial matrix(GO:0005759)	citrate (Si)-synthase activity(GO:0004108)	tricarboxylic acid cycle(GO:0006099);carbohydrate metabolic process(GO:0005975)	mitochondrial matrix(GO:0005759)
LEIMA|EnsemblGenome=LMJF_24_2110|UniProtKB=Q4QAB9	LmjF.24.2110	HMG_CoA_synt_N domain-containing protein;LMJF_24_2110;ortholog	transferase activity, transferring acyl groups(GO:0016746)	acyl-CoA metabolic process(GO:0006637);phospholipid biosynthetic process(GO:0008654)		hydroxymethylglutaryl-CoA synthase activity(GO:0004421)	farnesyl diphosphate biosynthetic process, mevalonate pathway(GO:0010142);acetyl-CoA metabolic process(GO:0006084)
LEIMA|EnsemblGenome=LMJF_14_0670|UniProtKB=Q4QFR7	LmjF.14.0670	Elongation of fatty acids protein;ELO2;ortholog	transferase activity, transferring acyl groups other than amino-acyl groups(GO:0016747)	fatty acid biosynthetic process(GO:0006633);very long-chain fatty acid metabolic process(GO:0000038);sphingolipid biosynthetic process(GO:0030148)	integral component of endoplasmic reticulum membrane(GO:0030176);vacuole(GO:0005773);plasma membrane(GO:0005886)	fatty acid elongase activity(GO:0009922)	fatty acid elongation, saturated fatty acid(GO:0019367);fatty acid elongation, polyunsaturated fatty acid(GO:0034626);sphingolipid biosynthetic process(GO:0030148);fatty acid elongation, monounsaturated fatty acid(GO:0034625);very long-chain fatty acid biosynthetic process(GO:0042761)	integral component of endoplasmic reticulum membrane(GO:0030176)
LEIMA|EnsemblGenome=LMJF_32_1160|UniProtKB=Q4Q5G6	LmjF.32.1160	Elongation of fatty acids protein;LMJF_32_1160;ortholog	transferase activity, transferring acyl groups other than amino-acyl groups(GO:0016747)	fatty acid biosynthetic process(GO:0006633);very long-chain fatty acid metabolic process(GO:0000038);sphingolipid biosynthetic process(GO:0030148)	integral component of endoplasmic reticulum membrane(GO:0030176);vacuole(GO:0005773);plasma membrane(GO:0005886)	fatty acid elongase activity(GO:0009922)	fatty acid elongation, saturated fatty acid(GO:0019367);fatty acid elongation, polyunsaturated fatty acid(GO:0034626);sphingolipid biosynthetic process(GO:0030148);fatty acid elongation, monounsaturated fatty acid(GO:0034625);very long-chain fatty acid biosynthetic process(GO:0042761)	integral component of endoplasmic reticulum membrane(GO:0030176)
LEIMA|EnsemblGenome=LMJF_33_2720|UniProtKB=Q4Q3R4	LmjF.33.2720	PKS_KS domain-containing protein;LMJF_33_2720;ortholog	transferase activity, transferring acyl groups other than amino-acyl groups(GO:0016747)	fatty acid biosynthetic process(GO:0006633)		3-oxoacyl-[acyl-carrier-protein] synthase activity(GO:0004315)	fatty acid biosynthetic process(GO:0006633)
LEIMA|EnsemblGenome=LMJF_14_0740|UniProtKB=Q4QFQ9	LmjF.14.0740	Elongation of fatty acids protein;ELO4.4;ortholog	transferase activity, transferring acyl groups other than amino-acyl groups(GO:0016747)	fatty acid biosynthetic process(GO:0006633);very long-chain fatty acid metabolic process(GO:0000038);sphingolipid biosynthetic process(GO:0030148)	integral component of endoplasmic reticulum membrane(GO:0030176);vacuole(GO:0005773);plasma membrane(GO:0005886)	fatty acid elongase activity(GO:0009922)	fatty acid elongation, saturated fatty acid(GO:0019367);fatty acid elongation, polyunsaturated fatty acid(GO:0034626);sphingolipid biosynthetic process(GO:0030148);fatty acid elongation, monounsaturated fatty acid(GO:0034625);very long-chain fatty acid biosynthetic process(GO:0042761)	integral component of endoplasmic reticulum membrane(GO:0030176)
LEIMA|EnsemblGenome=LMJF_35_3470|UniProtKB=E9AFH1	LmjF.35.3470	PKS_AT domain-containing protein;LMJF_35_3470;ortholog	transferase activity, transferring acyl groups other than amino-acyl groups(GO:0016747)	fatty acid biosynthetic process(GO:0006633)		[acyl-carrier-protein] S-malonyltransferase activity(GO:0004314)	fatty acid biosynthetic process(GO:0006633)
LEIMA|EnsemblGenome=LMJF_14_0680|UniProtKB=Q4QFR6	LmjF.14.0680	Elongation of fatty acids protein;ELO3.1;ortholog	transferase activity, transferring acyl groups other than amino-acyl groups(GO:0016747)	fatty acid biosynthetic process(GO:0006633);very long-chain fatty acid metabolic process(GO:0000038);sphingolipid biosynthetic process(GO:0030148)	integral component of endoplasmic reticulum membrane(GO:0030176);vacuole(GO:0005773);plasma membrane(GO:0005886)	fatty acid elongase activity(GO:0009922)	fatty acid elongation, saturated fatty acid(GO:0019367);fatty acid elongation, polyunsaturated fatty acid(GO:0034626);sphingolipid biosynthetic process(GO:0030148);very long-chain fatty acid biosynthetic process(GO:0042761);fatty acid elongation, monounsaturated fatty acid(GO:0034625)	integral component of endoplasmic reticulum membrane(GO:0030176)
LEIMA|EnsemblGenome=LMJF_14_0640|UniProtKB=Q4QFS0	LmjF.14.0640	Elongation of fatty acids protein;ELO1.1;ortholog	transferase activity, transferring acyl groups other than amino-acyl groups(GO:0016747)	fatty acid biosynthetic process(GO:0006633);very long-chain fatty acid metabolic process(GO:0000038);sphingolipid biosynthetic process(GO:0030148)	integral component of endoplasmic reticulum membrane(GO:0030176);vacuole(GO:0005773);plasma membrane(GO:0005886)	fatty acid elongase activity(GO:0009922)	fatty acid elongation, saturated fatty acid(GO:0019367);fatty acid elongation, polyunsaturated fatty acid(GO:0034626);sphingolipid biosynthetic process(GO:0030148);fatty acid elongation, monounsaturated fatty acid(GO:0034625);very long-chain fatty acid biosynthetic process(GO:0042761)	integral component of endoplasmic reticulum membrane(GO:0030176)
LEIMA|EnsemblGenome=LMJF_14_0650|UniProtKB=Q4QFR9	LmjF.14.0650	Elongation of fatty acids protein;ELO1.2;ortholog	transferase activity, transferring acyl groups other than amino-acyl groups(GO:0016747)	fatty acid biosynthetic process(GO:0006633);very long-chain fatty acid metabolic process(GO:0000038);sphingolipid biosynthetic process(GO:0030148)	integral component of endoplasmic reticulum membrane(GO:0030176);vacuole(GO:0005773);plasma membrane(GO:0005886)	fatty acid elongase activity(GO:0009922)	fatty acid elongation, saturated fatty acid(GO:0019367);fatty acid elongation, polyunsaturated fatty acid(GO:0034626);sphingolipid biosynthetic process(GO:0030148);fatty acid elongation, monounsaturated fatty acid(GO:0034625);very long-chain fatty acid biosynthetic process(GO:0042761)	integral component of endoplasmic reticulum membrane(GO:0030176)
LEIMA|EnsemblGenome=LMJF_14_0705|UniProtKB=Q4QFR3	LmjF.14.0705	Elongation of fatty acids protein;ELO3.4;ortholog	transferase activity, transferring acyl groups other than amino-acyl groups(GO:0016747)	fatty acid biosynthetic process(GO:0006633);very long-chain fatty acid metabolic process(GO:0000038);sphingolipid biosynthetic process(GO:0030148)	integral component of endoplasmic reticulum membrane(GO:0030176);vacuole(GO:0005773);plasma membrane(GO:0005886)	fatty acid elongase activity(GO:0009922)	fatty acid elongation, saturated fatty acid(GO:0019367);fatty acid elongation, polyunsaturated fatty acid(GO:0034626);sphingolipid biosynthetic process(GO:0030148);very long-chain fatty acid biosynthetic process(GO:0042761);fatty acid elongation, monounsaturated fatty acid(GO:0034625)	integral component of endoplasmic reticulum membrane(GO:0030176)
LEIMA|EnsemblGenome=LMJF_14_0660|UniProtKB=Q4QFR8	LmjF.14.0660	Elongation of fatty acids protein;ELO1.3;ortholog	transferase activity, transferring acyl groups other than amino-acyl groups(GO:0016747)	fatty acid biosynthetic process(GO:0006633);very long-chain fatty acid metabolic process(GO:0000038);sphingolipid biosynthetic process(GO:0030148)	integral component of endoplasmic reticulum membrane(GO:0030176);vacuole(GO:0005773);plasma membrane(GO:0005886)	fatty acid elongase activity(GO:0009922)	fatty acid elongation, saturated fatty acid(GO:0019367);fatty acid elongation, polyunsaturated fatty acid(GO:0034626);sphingolipid biosynthetic process(GO:0030148);very long-chain fatty acid biosynthetic process(GO:0042761);fatty acid elongation, monounsaturated fatty acid(GO:0034625)	integral component of endoplasmic reticulum membrane(GO:0030176)
LEIMA|EnsemblGenome=LMJF_34_1090|UniProtKB=Q4Q396	LmjF.34.1090	PlsC domain-containing protein;DAT;ortholog	O-acyltransferase activity(GO:0008374)	phospholipid biosynthetic process(GO:0008654);triglyceride biosynthetic process(GO:0019432);carbohydrate derivative metabolic process(GO:1901135);fatty acid metabolic process(GO:0006631)	plasma membrane(GO:0005886)	glycerol-3-phosphate O-acyltransferase activity(GO:0004366)	phospholipid biosynthetic process(GO:0008654);glycerol-3-phosphate metabolic process(GO:0006072);fatty acid metabolic process(GO:0006631);triglyceride biosynthetic process(GO:0019432)	mitochondrial membrane(GO:0031966)
LEIMA|EnsemblGenome=LMJF_29_2280|UniProtKB=E9AE90	LmjF.29.2280	PlsC domain-containing protein;LMJF_29_2280;ortholog	O-acyltransferase activity(GO:0008374)	glycerophospholipid biosynthetic process(GO:0046474)	endoplasmic reticulum(GO:0005783);vacuole(GO:0005773);plasma membrane(GO:0005886)	1-acylglycerol-3-phosphate O-acyltransferase activity(GO:0003841)	phosphatidic acid biosynthetic process(GO:0006654)
LEIMA|EnsemblGenome=LMJF_25_1630|UniProtKB=Q4Q9S8	LmjF.25.1630	Putative diacylglycerol acyltransferase;LMJF_25_1630;ortholog	O-acyltransferase activity(GO:0008374)	triglyceride biosynthetic process(GO:0019432)	endoplasmic reticulum membrane(GO:0005789);endoplasmic reticulum(GO:0005783);vacuole(GO:0005773);plasma membrane(GO:0005886)	diacylglycerol O-acyltransferase activity(GO:0004144);O-acyltransferase activity(GO:0008374)	triglyceride biosynthetic process(GO:0019432);lipid metabolic process(GO:0006629)	endoplasmic reticulum(GO:0005783);endoplasmic reticulum membrane(GO:0005789)
LEIMA|EnsemblGenome=LMJF_27_1560|UniProtKB=E9ADD5	LmjF.27.1560	Putative diacylglycerol acyltransferase;LMJF_27_1560;ortholog	O-acyltransferase activity(GO:0008374)	lipid metabolic process(GO:0006629)		O-acyltransferase activity(GO:0008374)	lipid metabolic process(GO:0006629)
LEIMA|EnsemblGenome=LMJF_32_1960|UniProtKB=Q4Q582	LmjF.32.1960	PlsC domain-containing protein;LMJF_32_1960;ortholog	O-acyltransferase activity(GO:0008374)	glycerophospholipid biosynthetic process(GO:0046474)		1-acylglycerol-3-phosphate O-acyltransferase activity(GO:0003841)	phosphatidic acid biosynthetic process(GO:0006654)
LEIMA|EnsemblGenome=LMJF_04_1050|UniProtKB=Q9NF90	LmjF.04.1050	PlsC domain-containing protein;LMJF_04_1050;ortholog	O-acyltransferase activity(GO:0008374)	glycerophospholipid biosynthetic process(GO:0046474)	endoplasmic reticulum(GO:0005783);vacuole(GO:0005773);plasma membrane(GO:0005886)	1-acylglycerol-3-phosphate O-acyltransferase activity(GO:0003841)	phosphatidic acid biosynthetic process(GO:0006654)
LEIMA|EnsemblGenome=LMJF_03_0080|UniProtKB=E9ACF5	LmjF.03.0080	PlsC domain-containing protein;GAT;ortholog	acetyltransferase activity(GO:0016407);O-acyltransferase activity(GO:0008374)	phospholipid biosynthetic process(GO:0008654)	integral component of endoplasmic reticulum membrane(GO:0030176);vacuole(GO:0005773);plasma membrane(GO:0005886)	glycerol-3-phosphate O-acyltransferase activity(GO:0004366);glycerone-phosphate O-acyltransferase activity(GO:0016287)	phospholipid biosynthetic process(GO:0008654)	integral component of endoplasmic reticulum membrane(GO:0030176)
LEIMA|EnsemblGenome=LMJF_34_2850|UniProtKB=Q4Q2Q9	LmjF.34.2850	Serine O-acetyltransferase;SAT;ortholog	acetyltransferase activity(GO:0016407);O-acyltransferase activity(GO:0008374)		cytosol(GO:0005829)	serine O-acetyltransferase activity(GO:0009001)		cytosol(GO:0005829)
LEIMA|EnsemblGenome=LMJF_29_1310|UniProtKB=E9ADY9	LmjF.29.1310	Carn_acyltransf domain-containing protein;LMJF_29_1310;ortholog	O-acyltransferase activity(GO:0008374);palmitoyltransferase activity(GO:0016409)	fatty acid beta-oxidation(GO:0006635)	mitochondrion(GO:0005739)	carnitine O-palmitoyltransferase activity(GO:0004095)	fatty acid beta-oxidation(GO:0006635)	mitochondrion(GO:0005739)
LEIMA|EnsemblGenome=LMJF_22_0310|UniProtKB=Q4QBW4	LmjF.22.0310	Carn_acyltransf domain-containing protein;LMJF_22_0310;ortholog	O-acyltransferase activity(GO:0008374);palmitoyltransferase activity(GO:0016409)	fatty acid beta-oxidation(GO:0006635)	mitochondrion(GO:0005739)	carnitine O-palmitoyltransferase activity(GO:0004095)	fatty acid beta-oxidation(GO:0006635)	mitochondrion(GO:0005739)
LEIMA|EnsemblGenome=LMJF_19_1540|UniProtKB=Q4QD55	LmjF.19.1540	Carn_acyltransf domain-containing protein;LMJF_19_1540;ortholog	O-acyltransferase activity(GO:0008374);palmitoyltransferase activity(GO:0016409)	cellular modified amino acid metabolic process(GO:0006575);cellular nitrogen compound metabolic process(GO:0034641);fatty acid metabolic process(GO:0006631)	mitochondrion(GO:0005739)	carnitine O-palmitoyltransferase activity(GO:0004095)	carnitine metabolic process(GO:0009437);fatty acid metabolic process(GO:0006631)	mitochondrion(GO:0005739)
LEIMA|EnsemblGenome=LMJF_05_0180|UniProtKB=Q4QJI5	LmjF.05.0180	Dihydrolipoamide acetyltransferase component of pyruvate dehydrogenase complex;LMJF_05_0180;ortholog	carboxylic acid binding(GO:0031406);acetyltransferase activity(GO:0016407);heterocyclic compound binding(GO:1901363);organic cyclic compound binding(GO:0097159);lipid binding(GO:0008289)		cytoplasm(GO:0005737)	acetyltransferase activity(GO:0016407);lipoic acid binding(GO:0031405)		mitochondrion(GO:0005739);cytoplasm(GO:0005737)
LEIMA|EnsemblGenome=LMJF_36_2750|UniProtKB=Q53HX3	LmjF.36.2750	N-acetyltransferase domain-containing protein;LMJF_36_2750;ortholog	N-acetyltransferase activity(GO:0008080)			N-acetyltransferase activity(GO:0008080)
LEIMA|EnsemblGenome=LMJF_28_3005|UniProtKB=Q4Q7W1	LmjF.28.3005	Glucosamine 6-phosphate N-acetyltransferase;LMJF_28_3005;ortholog	small molecule binding(GO:0036094);carbohydrate binding(GO:0030246);N-acetyltransferase activity(GO:0008080)	UDP-N-acetylglucosamine metabolic process(GO:0006047);nucleobase-containing compound biosynthetic process(GO:0034654);carbohydrate derivative biosynthetic process(GO:1901137)	Golgi apparatus(GO:0005794);endoplasmic reticulum(GO:0005783);endoplasmic reticulum-Golgi intermediate compartment(GO:0005793);vacuole(GO:0005773);plasma membrane(GO:0005886)	monosaccharide binding(GO:0048029);N-acetyltransferase activity(GO:0008080);glucosamine 6-phosphate N-acetyltransferase activity(GO:0004343)	UDP-N-acetylglucosamine biosynthetic process(GO:0006048)	endoplasmic reticulum(GO:0005783);Golgi apparatus(GO:0005794);endoplasmic reticulum-Golgi intermediate compartment(GO:0005793)
LEIMA|EnsemblGenome=LMJF_13_0610|UniProtKB=Q4QG93	LmjF.13.0610	Glucosamine 6-phosphate N-acetyltransferase;LMJF_13_0610;ortholog	small molecule binding(GO:0036094);carbohydrate binding(GO:0030246);N-acetyltransferase activity(GO:0008080)	UDP-N-acetylglucosamine metabolic process(GO:0006047);nucleobase-containing compound biosynthetic process(GO:0034654);carbohydrate derivative biosynthetic process(GO:1901137)	Golgi apparatus(GO:0005794);endoplasmic reticulum(GO:0005783);endoplasmic reticulum-Golgi intermediate compartment(GO:0005793);vacuole(GO:0005773);plasma membrane(GO:0005886)	N-acetyltransferase activity(GO:0008080)
LEIMA|EnsemblGenome=LMJF_17_1250|UniProtKB=Q4QE66	LmjF.17.1250	RNA cytidine acetyltransferase;LMJF_17_1250;ortholog	tRNA binding(GO:0000049);N-acetyltransferase activity(GO:0008080)	rRNA modification(GO:0000154);maturation of SSU-rRNA(GO:0030490)		rRNA cytidine N-acetyltransferase activity(GO:1990883);tRNA binding(GO:0000049)	rRNA acetylation involved in maturation of SSU-rRNA(GO:1904812)	nucleolus(GO:0005730)
LEIMA|EnsemblGenome=LMJF_36_1340|UniProtKB=Q4Q1U2	LmjF.36.1340	Putative N-acetyltransferase subunit Nat1;LMJF_36_1340;ortholog	peptide alpha-N-acetyltransferase activity(GO:0004596)	peptidyl-amino acid modification(GO:0018193);N-terminal protein amino acid acetylation(GO:0006474)	cytoplasm(GO:0005737)	peptide alpha-N-acetyltransferase activity(GO:0004596)	N-terminal peptidyl-methionine acetylation(GO:0017196)	cytoplasm(GO:0005737)
LEIMA|EnsemblGenome=LMJF_22_0450|UniProtKB=Q4QBV1	LmjF.22.0450	N-acetyltransferase domain-containing protein;LMJF_22_0450;ortholog	peptide alpha-N-acetyltransferase activity(GO:0004596)	peptidyl-amino acid modification(GO:0018193);N-terminal protein amino acid acetylation(GO:0006474)	cytoplasm(GO:0005737);protein acetyltransferase complex(GO:0031248)	peptide alpha-N-acetyltransferase activity(GO:0004596)	N-terminal peptidyl-methionine acetylation(GO:0017196)	NatC complex(GO:0031417)
LEIMA|EnsemblGenome=LMJF_30_0520|UniProtKB=Q4Q7Q4	LmjF.30.0520	Uncharacterized protein;LMJF_30_0520;ortholog	peptide alpha-N-acetyltransferase activity(GO:0004596)	peptidyl-amino acid modification(GO:0018193);N-terminal protein amino acid acetylation(GO:0006474)	cytoplasm(GO:0005737);protein acetyltransferase complex(GO:0031248)	peptide alpha-N-acetyltransferase activity(GO:0004596)	N-terminal peptidyl-methionine acetylation(GO:0017196)	NatB complex(GO:0031416);cytoplasm(GO:0005737)
LEIMA|EnsemblGenome=LMJF_25_0020|UniProtKB=Q4QA94	LmjF.25.0020	N-acetyltransferase domain-containing protein;ARD1;ortholog	peptide alpha-N-acetyltransferase activity(GO:0004596)	peptidyl-amino acid modification(GO:0018193);N-terminal protein amino acid acetylation(GO:0006474)	cytoplasm(GO:0005737);protein acetyltransferase complex(GO:0031248)	peptide alpha-N-acetyltransferase activity(GO:0004596)	N-terminal peptidyl-methionine acetylation(GO:0017196)	NatB complex(GO:0031416)
LEIMA|Gene=LmjF25.1150|UniProtKB=Q4Q9X8	LmjF.25.1150	Alpha-tubulin N-acetyltransferase;LMJF_25_1150;ortholog	peptide-lysine-N-acetyltransferase activity(GO:0061733)	internal peptidyl-lysine acetylation(GO:0018393)		tubulin N-acetyltransferase activity(GO:0019799)	alpha-tubulin acetylation(GO:0071929)
LEIMA|EnsemblGenome=LMJF_18_1310|UniProtKB=Q4QDQ8	LmjF.18.1310	N-acetyltransferase domain-containing protein;LMJF_18_1310;ortholog	histone acetyltransferase activity(GO:0004402);peptide alpha-N-acetyltransferase activity(GO:0004596)	histone H4 acetylation(GO:0043967);histone H3 acetylation(GO:0043966);N-terminal protein amino acid acetylation(GO:0006474)	Golgi membrane(GO:0000139);vacuole(GO:0005773);plasma membrane(GO:0005886)	peptide alpha-N-acetyltransferase activity(GO:0004596);histone acetyltransferase activity(GO:0004402)	histone H4 acetylation(GO:0043967);histone H3 acetylation(GO:0043966);N-terminal peptidyl-methionine acetylation(GO:0017196)	Golgi membrane(GO:0000139)
LEIMA|EnsemblGenome=LMJF_28_2270|UniProtKB=Q4Q837	LmjF.28.2270	Histone acetyltransferase;LMJF_28_2270;ortholog	transcription coregulator activity(GO:0003712);histone binding(GO:0042393);H4 histone acetyltransferase activity(GO:0010485)	negative regulation of transcription, DNA-templated(GO:0045892);transcription by RNA polymerase II(GO:0006366);positive regulation of transcription by RNA polymerase II(GO:0045944)	nuclear chromatin(GO:0000790);histone acetyltransferase complex(GO:0000123)	histone binding(GO:0042393);histone acetyltransferase activity(GO:0004402);transcription coregulator activity(GO:0003712)	negative regulation of transcription, DNA-templated(GO:0045892);positive regulation of transcription by RNA polymerase II(GO:0045944)	nuclear chromatin(GO:0000790)
LEIMA|EnsemblGenome=LMJF_35_0320|UniProtKB=E9AEK9	LmjF.35.0320	Aminotran_1_2 domain-containing protein;LMJF_35_0320;ortholog	palmitoyltransferase activity(GO:0016409)	alcohol biosynthetic process(GO:0046165);ceramide biosynthetic process(GO:0046513)	endoplasmic reticulum membrane(GO:0005789);membrane protein complex(GO:0098796);transferase complex(GO:1990234);vacuole(GO:0005773);plasma membrane(GO:0005886)	serine C-palmitoyltransferase activity(GO:0004758)	sphingosine biosynthetic process(GO:0046512);ceramide biosynthetic process(GO:0046513)	serine C-palmitoyltransferase complex(GO:0017059);cytoplasm(GO:0005737)
LEIMA|EnsemblGenome=LMJF_31_1780|UniProtKB=Q4Q684	LmjF.31.1780	TLC domain-containing protein;LMJF_31_1780;ortholog	N-acyltransferase activity(GO:0016410)	ceramide biosynthetic process(GO:0046513)	endoplasmic reticulum(GO:0005783);vacuole(GO:0005773);plasma membrane(GO:0005886)	sphingosine N-acyltransferase activity(GO:0050291);N-acyltransferase activity(GO:0016410)	ceramide biosynthetic process(GO:0046513)	endoplasmic reticulum(GO:0005783)
LEIMA|EnsemblGenome=LMJF_32_0080|UniProtKB=Q4Q5S8	LmjF.32.0080	Glycylpeptide N-tetradecanoyltransferase;NMT;ortholog	N-acyltransferase activity(GO:0016410)	peptidyl-amino acid modification(GO:0018193);protein lipidation(GO:0006497);protein acylation(GO:0043543)	cytoplasm(GO:0005737)	glycylpeptide N-tetradecanoyltransferase activity(GO:0004379)	N-terminal peptidyl-glycine N-myristoylation(GO:0018008)	cytoplasm(GO:0005737)
LEIMA|EnsemblGenome=LMJF_29_2030|UniProtKB=E9AE65	LmjF.29.2030	Putative UDP-GlcNAc:PI a1-6 GlcNAc-transferase;LMJF_29_2030;ortholog	acetylglucosaminyltransferase activity(GO:0008375)		endoplasmic reticulum membrane(GO:0005789);membrane protein complex(GO:0098796);transferase complex(GO:1990234);vacuole(GO:0005773);plasma membrane(GO:0005886)	phosphatidylinositol N-acetylglucosaminyltransferase activity(GO:0017176)		glycosylphosphatidylinositol-N-acetylglucosaminyltransferase (GPI-GnT) complex(GO:0000506)
LEIMA|EnsemblGenome=LMJF_36_2040|UniProtKB=Q4Q1L8	LmjF.36.2040	Putative dolichyl-P-Man:GDP-Man5GlcNAc2-PP-dolichyl alpha-1,3-mannosyltransferase;ALG3;ortholog	mannosyltransferase activity(GO:0000030)	protein glycosylation(GO:0006486)	endoplasmic reticulum(GO:0005783);vacuole(GO:0005773);plasma membrane(GO:0005886)	dol-P-Man:Man(5)GlcNAc(2)-PP-Dol alpha-1,3-mannosyltransferase activity(GO:0052925)	protein glycosylation(GO:0006486)	endoplasmic reticulum(GO:0005783)
LEIMA|EnsemblGenome=LMJF_36_0220|UniProtKB=Q4Q256	LmjF.36.0220	Dolichol-phosphate mannosyltransferase subunit 1;DPMS;ortholog	mannosyltransferase activity(GO:0000030)			dolichyl-phosphate beta-D-mannosyltransferase activity(GO:0004582)	GPI anchor biosynthetic process(GO:0006506);protein O-linked mannosylation(GO:0035269);dolichol metabolic process(GO:0019348)	endoplasmic reticulum membrane(GO:0005789)
LEIMA|EnsemblGenome=LMJF_18_0900|UniProtKB=Q4QDV2	LmjF.18.0900	Putative dolichyl-P-Man:GDP-ManGlcNAc2-PP-dolichyl beta-1,4-mannosyltransferase;LMJF_18_0900;ortholog	mannosyltransferase activity(GO:0000030)	protein glycosylation(GO:0006486)	endoplasmic reticulum(GO:0005783);vacuole(GO:0005773);plasma membrane(GO:0005886)	mannosyltransferase activity(GO:0000030)	protein glycosylation(GO:0006486)	endoplasmic reticulum(GO:0005783)
LEIMA|EnsemblGenome=LMJF_36_1200|UniProtKB=Q4Q1V6	LmjF.36.1200	Mannosyltransferase;GPI10;ortholog	mannosyltransferase activity(GO:0000030)	GPI anchor biosynthetic process(GO:0006506)	endoplasmic reticulum membrane(GO:0005789);endoplasmic reticulum(GO:0005783);vacuole(GO:0005773);plasma membrane(GO:0005886)	alpha-1,2-mannosyltransferase activity(GO:0000026);mannosyltransferase activity(GO:0000030)	GPI anchor biosynthetic process(GO:0006506)	endoplasmic reticulum(GO:0005783);endoplasmic reticulum membrane(GO:0005789)
LEIMA|EnsemblGenome=LMJF_35_5250|UniProtKB=E9AFZ8	LmjF.35.5250	GDP-Man:Man(3)GlcNAc(2)-PP-Dol alpha-1,2-mannosyltransferase;ALG11;ortholog	mannosyltransferase activity(GO:0000030)	cellular lipid metabolic process(GO:0044255);protein N-linked glycosylation(GO:0006487)	membrane(GO:0016020)	GDP-Man:Man3GlcNAc2-PP-Dol alpha-1,2-mannosyltransferase activity(GO:0004377)	oligosaccharide-lipid intermediate biosynthetic process(GO:0006490);protein N-linked glycosylation(GO:0006487)	membrane(GO:0016020);endoplasmic reticulum membrane(GO:0005789)
LEIMA|EnsemblGenome=LMJF_29_2110|UniProtKB=E9AE73	LmjF.29.2110	Uncharacterized protein;LMJF_29_2110;ortholog	UDP-glucosyltransferase activity(GO:0035251);unfolded protein binding(GO:0051082)	protein quality control for misfolded or incompletely synthesized proteins(GO:0006515);protein N-linked glycosylation via asparagine(GO:0018279);ERAD pathway(GO:0036503);cellular response to misfolded protein(GO:0071218)	endoplasmic reticulum(GO:0005783);vacuole(GO:0005773);plasma membrane(GO:0005886)	unfolded protein binding(GO:0051082);UDP-glucose:glycoprotein glucosyltransferase activity(GO:0003980)	ER-associated misfolded protein catabolic process(GO:0071712);protein N-linked glycosylation via asparagine(GO:0018279)	endoplasmic reticulum(GO:0005783)
LEIMA|EnsemblGenome=LMJF_05_0830|UniProtKB=Q4QJB9	LmjF.05.0830	S-methyl-5'-thioadenosine phosphorylase;LMJF_05_0830;ortholog	transferase activity, transferring pentosyl groups(GO:0016763)	sulfur compound metabolic process(GO:0006790);aspartate family amino acid biosynthetic process(GO:0009067)	cytosol(GO:0005829)	purine-nucleoside phosphorylase activity(GO:0004731);S-methyl-5-thioadenosine phosphorylase activity(GO:0017061)	L-methionine salvage from methylthioadenosine(GO:0019509)	cytosol(GO:0005829)
LEIMA|EnsemblGenome=LMJF_26_0140|UniProtKB=Q4Q9H8	LmjF.26.0140	Pribosyltran domain-containing protein;APRT;ortholog	transferase activity, transferring pentosyl groups(GO:0016763)			adenine phosphoribosyltransferase activity(GO:0003999)
LEIMA|EnsemblGenome=LMJF_16_0550|UniProtKB=Q4QEW5	LmjF.16.0550	OMPdecase;LMJF_16_0550;ortholog	transferase activity, transferring pentosyl groups(GO:0016763)	pyrimidine nucleobase metabolic process(GO:0006206);ribonucleoside monophosphate metabolic process(GO:0009161);ribonucleotide biosynthetic process(GO:0009260);pyrimidine nucleotide biosynthetic process(GO:0006221)		orotidine-5'-phosphate decarboxylase activity(GO:0004590);orotate phosphoribosyltransferase activity(GO:0004588)	UMP biosynthetic process(GO:0006222);pyrimidine nucleobase biosynthetic process(GO:0019856)
LEIMA|EnsemblGenome=LMJF_04_0580|UniProtKB=Q95Z84	LmjF.04.0580	PABS domain-containing protein;LMJF_04_0580;ortholog	transferase activity, transferring alkyl or aryl (other than methyl) groups(GO:0016765)	cellular nitrogen compound biosynthetic process(GO:0044271);organonitrogen compound biosynthetic process(GO:1901566)	cytosol(GO:0005829)		polyamine biosynthetic process(GO:0006596)
LEIMA|EnsemblGenome=LMJF_20_0250|UniProtKB=Q4QD19	LmjF.20.0250	Putative deoxyhypusine synthase;LMJF_20_0250;ortholog	transferase activity, transferring alkyl or aryl (other than methyl) groups(GO:0016765)	protein maturation(GO:0051604);biosynthetic process(GO:0009058);peptidyl-lysine modification(GO:0018205)	cytoplasm(GO:0005737)	deoxyhypusine synthase activity(GO:0034038)	peptidyl-lysine modification to peptidyl-hypusine(GO:0008612)	cytoplasm(GO:0005737)
LEIMA|EnsemblGenome=LMJF_34_0330|UniProtKB=Q4Q3H5	LmjF.34.0330	Deoxyhypusine synthase;DHS34;ortholog	transferase activity, transferring alkyl or aryl (other than methyl) groups(GO:0016765)	protein maturation(GO:0051604);biosynthetic process(GO:0009058);peptidyl-lysine modification(GO:0018205)	cytoplasm(GO:0005737)	deoxyhypusine synthase activity(GO:0034038)	peptidyl-lysine modification to peptidyl-hypusine(GO:0008612)	cytoplasm(GO:0005737)
LEIMA|EnsemblGenome=LMJF_24_2240|UniProtKB=Q4QAA6	LmjF.24.2240	Corrinoid adenosyltransferase;LMJF_24_2240;ortholog	transferase activity, transferring alkyl or aryl (other than methyl) groups(GO:0016765)			cob(I)yrinic acid a,c-diamide adenosyltransferase activity(GO:0008817)
LEIMA|EnsemblGenome=LMJF_30_3500|UniProtKB=Q4Q6T6	LmjF.30.3520	S-adenosylmethionine synthase;METK2;ortholog	transferase activity, transferring alkyl or aryl (other than methyl) groups(GO:0016765)	sulfur compound metabolic process(GO:0006790);organic substance biosynthetic process(GO:1901576);cellular biosynthetic process(GO:0044249)	cytosol(GO:0005829)	methionine adenosyltransferase activity(GO:0004478)	S-adenosylmethionine biosynthetic process(GO:0006556)	cytosol(GO:0005829)
LEIMA|EnsemblGenome=LMJF_22_1360|UniProtKB=Q4QBL1	LmjF.22.1360	Farnesyl pyrophosphate synthase;FPPS;ortholog	prenyltransferase activity(GO:0004659)	phospholipid biosynthetic process(GO:0008654)	cytoplasm(GO:0005737)	geranyltranstransferase activity(GO:0004337);dimethylallyltranstransferase activity(GO:0004161)	farnesyl diphosphate biosynthetic process(GO:0045337)	cytoplasm(GO:0005737)
LEIMA|EnsemblGenome=LMJF_15_1020|UniProtKB=Q4QF82	LmjF.15.1020	Putative solanesyl-diphosphate synthase;LMJF_15_1020;ortholog	prenyltransferase activity(GO:0004659)	lipid biosynthetic process(GO:0008610);cellular lipid metabolic process(GO:0044255);cellular biosynthetic process(GO:0044249)		prenyltransferase activity(GO:0004659)	isoprenoid biosynthetic process(GO:0008299);ubiquinone biosynthetic process(GO:0006744)	transferase complex(GO:1990234)
LEIMA|EnsemblGenome=LMJF_31_2940|UniProtKB=Q4Q5W4	LmjF.31.2940	Squalene synthase;LMJF_31_2940;ortholog	prenyltransferase activity(GO:0004659)	phospholipid metabolic process(GO:0006644)		farnesyl-diphosphate farnesyltransferase activity(GO:0004310);squalene synthase activity(GO:0051996)	farnesyl diphosphate metabolic process(GO:0045338)	endoplasmic reticulum membrane(GO:0005789)
LEIMA|EnsemblGenome=LMJF_35_4990|UniProtKB=E9AFX2	LmjF.35.4990	Phosphatidylinositol:ceramide inositolphosphotransferase;IPCS;ortholog	transferase activity, transferring phosphorus-containing groups(GO:0016772)	ceramide biosynthetic process(GO:0046513)	integral component of plasma membrane(GO:0005887);integral component of Golgi membrane(GO:0030173);integral component of endoplasmic reticulum membrane(GO:0030176);vacuole(GO:0005773)	ceramide cholinephosphotransferase activity(GO:0047493);sphingomyelin synthase activity(GO:0033188)	ceramide biosynthetic process(GO:0046513)	integral component of Golgi membrane(GO:0030173);integral component of plasma membrane(GO:0005887);integral component of endoplasmic reticulum membrane(GO:0030176)
LEIMA|EnsemblGenome=LMJF_36_5390|UniProtKB=Q4Q0M2	LmjF.36.5390	Pribosyltran_N domain-containing protein;LMJF_36_5390;ortholog	transferase activity, transferring phosphorus-containing groups(GO:0016772)	purine nucleotide biosynthetic process(GO:0006164);ribose phosphate biosynthetic process(GO:0046390)	transferase complex, transferring phosphorus-containing groups(GO:0061695);cytoplasm(GO:0005737)	ribose phosphate diphosphokinase activity(GO:0004749)	5-phosphoribose 1-diphosphate biosynthetic process(GO:0006015);purine nucleotide biosynthetic process(GO:0006164)	ribose phosphate diphosphokinase complex(GO:0002189);cytoplasm(GO:0005737)
LEIMA|EnsemblGenome=LMJF_33_1930|UniProtKB=Q4Q3Z4	LmjF.33.1930	Pribosyltran_N domain-containing protein;LMJF_33_1930;ortholog	transferase activity, transferring phosphorus-containing groups(GO:0016772)	purine nucleotide biosynthetic process(GO:0006164);ribose phosphate biosynthetic process(GO:0046390)	transferase complex, transferring phosphorus-containing groups(GO:0061695);cytoplasm(GO:0005737)	ribose phosphate diphosphokinase activity(GO:0004749)	5-phosphoribose 1-diphosphate biosynthetic process(GO:0006015);purine nucleotide biosynthetic process(GO:0006164)	ribose phosphate diphosphokinase complex(GO:0002189);cytoplasm(GO:0005737)
LEIMA|EnsemblGenome=LMJF_08_0510|UniProtKB=Q4QIB8	LmjF.08.0510	SPX domain-containing protein;LMJF_08_0510;ortholog	transferase activity, transferring phosphorus-containing groups(GO:0016772)	purine nucleotide biosynthetic process(GO:0006164);ribose phosphate biosynthetic process(GO:0046390)	transferase complex, transferring phosphorus-containing groups(GO:0061695);cytoplasm(GO:0005737)	ribose phosphate diphosphokinase activity(GO:0004749)	purine nucleotide biosynthetic process(GO:0006164);5-phosphoribose 1-diphosphate biosynthetic process(GO:0006015)	ribose phosphate diphosphokinase complex(GO:0002189);cytoplasm(GO:0005737)
LEIMA|EnsemblGenome=LMJF_08_1130|UniProtKB=Q4QI56	LmjF.08.1130	Pribosyltran_N domain-containing protein;LMJF_08_1130;ortholog	transferase activity, transferring phosphorus-containing groups(GO:0016772)	purine nucleotide biosynthetic process(GO:0006164);ribose phosphate biosynthetic process(GO:0046390)	transferase complex, transferring phosphorus-containing groups(GO:0061695);cytoplasm(GO:0005737)	ribose phosphate diphosphokinase activity(GO:0004749)	5-phosphoribose 1-diphosphate biosynthetic process(GO:0006015);purine nucleotide biosynthetic process(GO:0006164)	ribose phosphate diphosphokinase complex(GO:0002189);cytoplasm(GO:0005737)
LEIMA|EnsemblGenome=LMJF_13_1240|UniProtKB=Q4QG30	LmjF.13.1240	TPK_B1_binding domain-containing protein;LMJF_13_1240;ortholog	transferase activity, transferring phosphorus-containing groups(GO:0016772)	cellular nitrogen compound biosynthetic process(GO:0044271);heterocycle biosynthetic process(GO:0018130);sulfur compound metabolic process(GO:0006790);organic cyclic compound biosynthetic process(GO:1901362);organonitrogen compound biosynthetic process(GO:1901566);organophosphate biosynthetic process(GO:0090407);aromatic compound biosynthetic process(GO:0019438);phosphate-containing compound meta…		thiamine diphosphokinase activity(GO:0004788)	thiamine diphosphate biosynthetic process(GO:0009229)
LEIMA|EnsemblGenome=LMJF_14_0970|UniProtKB=Q4QFN8	LmjF.14.0970	Uncharacterized protein;LMJF_14_0970;ortholog	kinase activity(GO:0016301)			kinase activity(GO:0016301)
LEIMA|EnsemblGenome=LMJF_34_1040|UniProtKB=Q4Q3A1	LmjF.34.1040	Putative uracil phosphoribosyltransferase;LMJF_34_1040;ortholog	kinase activity(GO:0016301)
LEIMA|EnsemblGenome=LMJF_36_5410|UniProtKB=Q4Q0M0	LmjF.36.5410	Putative selenophosphate synthetase;LMJF_36_5410;ortholog	kinase activity(GO:0016301)	alpha-amino acid metabolic process(GO:1901605);cellular amino acid biosynthetic process(GO:0008652)	cytoplasm(GO:0005737)	selenide, water dikinase activity(GO:0004756)	selenocysteine biosynthetic process(GO:0016260)	cytoplasm(GO:0005737)
LEIMA|EnsemblGenome=LMJF_26_2710|UniProtKB=Q4Q8S0	LmjF.26.2710	AA_kinase domain-containing protein;LMJF_26_2710;ortholog	kinase activity(GO:0016301)	alpha-amino acid metabolic process(GO:1901605);heterocycle biosynthetic process(GO:0018130);organic cyclic compound biosynthetic process(GO:1901362);cellular amino acid biosynthetic process(GO:0008652)	cytosol(GO:0005829)	glutamate 5-kinase activity(GO:0004349)	proline biosynthetic process(GO:0006561)	cytosol(GO:0005829)
LEIMA|EnsemblGenome=LMJF_16_0480|UniProtKB=Q4QEX2	LmjF.16.0480	Putative fucose kinase;LMJF_16_0480;ortholog	phosphotransferase activity, alcohol group as acceptor(GO:0016773);kinase activity(GO:0016301)	nucleotide biosynthetic process(GO:0009165);nucleotide-sugar metabolic process(GO:0009225);carbohydrate derivative biosynthetic process(GO:1901137)		fucokinase activity(GO:0050201)	GDP-L-fucose salvage(GO:0042352)
LEIMA|EnsemblGenome=LMJF_31_0560|UniProtKB=Q4Q6K7	LmjF.31.0560	Mevalonate kinase;LMJF_31_0560;ortholog	phosphotransferase activity, alcohol group as acceptor(GO:0016773);kinase activity(GO:0016301)	acyl-CoA metabolic process(GO:0006637);phospholipid biosynthetic process(GO:0008654)	cytosol(GO:0005829)	mevalonate kinase activity(GO:0004496)	isopentenyl diphosphate biosynthetic process, mevalonate pathway(GO:0019287)	cytosol(GO:0005829)
LEIMA|EnsemblGenome=LMJF_32_2070|UniProtKB=Q4Q569	LmjF.32.2070	CTP_transf_like domain-containing protein;LMJF_32_2070;ortholog	phosphotransferase activity, alcohol group as acceptor(GO:0016773);kinase activity(GO:0016301)	purine ribonucleotide biosynthetic process(GO:0009152)		dephospho-CoA kinase activity(GO:0004140)	coenzyme A biosynthetic process(GO:0015937)
LEIMA|EnsemblGenome=LMJF_24_1930|UniProtKB=Q4QAD7	LmjF.24.1930	Uncharacterized protein;LMJF_24_1930;ortholog	phosphotransferase activity, alcohol group as acceptor(GO:0016773);kinase activity(GO:0016301)	cellular carbohydrate metabolic process(GO:0044262);alcohol metabolic process(GO:0006066);phosphorylation(GO:0016310)	cytoplasm(GO:0005737)	inositol-1,3,4-trisphosphate 6-kinase activity(GO:0052725);inositol tetrakisphosphate 1-kinase activity(GO:0047325);inositol-1,3,4-trisphosphate 5-kinase activity(GO:0052726)	inositol phosphorylation(GO:0052746)	cytoplasm(GO:0005737)
LEIMA|EnsemblGenome=LMJF_29_1450|UniProtKB=E9AE04	LmjF.29.1450	Putative phosphatidylinositol 4-kinase alpha;LMJF_29_1450;ortholog	phosphotransferase activity, alcohol group as acceptor(GO:0016773);kinase activity(GO:0016301)	phosphatidylinositol-mediated signaling(GO:0048015);phosphatidylinositol phosphorylation(GO:0046854)	cytoplasm(GO:0005737);plasma membrane(GO:0005886)	phosphatidylinositol kinase activity(GO:0052742);1-phosphatidylinositol 4-kinase activity(GO:0004430)	phosphatidylinositol-mediated signaling(GO:0048015);phosphatidylinositol phosphorylation(GO:0046854)	membrane(GO:0016020);plasma membrane(GO:0005886);cytoplasm(GO:0005737)
LEIMA|EnsemblGenome=LMJF_22_1530|UniProtKB=Q4QBJ4	LmjF.22.1530	Putative dephospho-CoA kinase;LMJF_22_1530;ortholog	phosphotransferase activity, alcohol group as acceptor(GO:0016773);kinase activity(GO:0016301)	purine ribonucleotide biosynthetic process(GO:0009152)		dephospho-CoA kinase activity(GO:0004140)	coenzyme A biosynthetic process(GO:0015937)
LEIMA|EnsemblGenome=LMJF_35_2930|UniProtKB=E9AFB7	LmjF.35.2930	Dolichol kinase;LMJF_35_2930;ortholog	phosphotransferase activity, alcohol group as acceptor(GO:0016773);kinase activity(GO:0016301)	phospholipid biosynthetic process(GO:0008654)	integral component of endoplasmic reticulum membrane(GO:0030176);vacuole(GO:0005773);plasma membrane(GO:0005886)	dolichol kinase activity(GO:0004168)	dolichyl monophosphate biosynthetic process(GO:0043048)	integral component of endoplasmic reticulum membrane(GO:0030176)
LEIMA|EnsemblGenome=LMJF_35_3160|UniProtKB=E9AFE0	LmjF.35.3160	Riboflavin kinase;LMJF_35_3160;ortholog	phosphotransferase activity, alcohol group as acceptor(GO:0016773);kinase activity(GO:0016301)	ribonucleoside monophosphate metabolic process(GO:0009161);ribonucleotide biosynthetic process(GO:0009260);organonitrogen compound biosynthetic process(GO:1901566)		riboflavin kinase activity(GO:0008531)	riboflavin metabolic process(GO:0006771);FMN biosynthetic process(GO:0009398)
LEIMA|EnsemblGenome=LMJF_06_0460|UniProtKB=Q4QJ32	LmjF.06.0460	ATP-NAD kinase-like protein;LMJF_06_0460;ortholog	phosphotransferase activity, alcohol group as acceptor(GO:0016773);kinase activity(GO:0016301)	nucleotide biosynthetic process(GO:0009165);NADP metabolic process(GO:0006739);organonitrogen compound biosynthetic process(GO:1901566)		NAD+ kinase activity(GO:0003951)	NADP biosynthetic process(GO:0006741)
LEIMA|EnsemblGenome=LMJF_30_1250|UniProtKB=Q4Q7H9	LmjF.30.1250	Pyridoxal kinase;LMJF_30_1250;ortholog	phosphotransferase activity, alcohol group as acceptor(GO:0016773);kinase activity(GO:0016301)	organic hydroxy compound biosynthetic process(GO:1901617);small molecule biosynthetic process(GO:0044283);cellular nitrogen compound biosynthetic process(GO:0044271);heterocycle biosynthetic process(GO:0018130);organic cyclic compound biosynthetic process(GO:1901362);organonitrogen compound biosynthetic process(GO:1901566);organophosphate biosynthetic process(GO:0090407);aromatic compound biosynt…	cytosol(GO:0005829)	pyridoxal kinase activity(GO:0008478)	pyridoxal 5'-phosphate salvage(GO:0009443)	cytosol(GO:0005829)
LEIMA|EnsemblGenome=LMJF_10_0420|UniProtKB=Q4QHH6	LmjF.10.0420	Dihydroxyacetone kinase 1-like protein;LMJF_10_0420;ortholog	phosphotransferase activity, alcohol group as acceptor(GO:0016773);kinase activity(GO:0016301)	small molecule catabolic process(GO:0044282);cellular carbohydrate catabolic process(GO:0044275);alcohol metabolic process(GO:0006066)	cytosol(GO:0005829)	glycerone kinase activity(GO:0004371)	glycerol catabolic process(GO:0019563)	cytosol(GO:0005829)
LEIMA|EnsemblGenome=LMJF_34_3590|UniProtKB=Q4Q2I5	LmjF.34.3590	PI3K/PI4K domain-containing protein;LMJF_34_3590;ortholog	phosphotransferase activity, alcohol group as acceptor(GO:0016773);kinase activity(GO:0016301)	phosphatidylinositol-mediated signaling(GO:0048015);phosphatidylinositol phosphorylation(GO:0046854)	cytoplasm(GO:0005737);membrane(GO:0016020)	phosphatidylinositol kinase activity(GO:0052742);1-phosphatidylinositol 4-kinase activity(GO:0004430)	phosphatidylinositol-mediated signaling(GO:0048015);phosphatidylinositol phosphorylation(GO:0046854)	membrane(GO:0016020);cytoplasm(GO:0005737)
LEIMA|EnsemblGenome=LMJF_35_2740|UniProtKB=E9AF98	LmjF.35.2740	Galactokinase-like protein;LMJF_35_2740;ortholog	carbohydrate kinase activity(GO:0019200);phosphotransferase activity, alcohol group as acceptor(GO:0016773)	hexose metabolic process(GO:0019318)	cytosol(GO:0005829)	galactokinase activity(GO:0004335)	galactose metabolic process(GO:0006012)	cytosol(GO:0005829)
LEIMA|EnsemblGenome=LMJF_03_0800|UniProtKB=E9ACM5	LmjF.03.0800	ANK_REP_REGION domain-containing protein;LMJF_03_0800;ortholog	phosphatase activity(GO:0016791);carbohydrate kinase activity(GO:0019200);phosphotransferase activity, alcohol group as acceptor(GO:0016773)	organophosphate metabolic process(GO:0019637);carbohydrate derivative metabolic process(GO:1901135);phosphate-containing compound metabolic process(GO:0006796)	cytosol(GO:0005829)	fructose-2,6-bisphosphate 2-phosphatase activity(GO:0004331);6-phosphofructo-2-kinase activity(GO:0003873)	fructose 2,6-bisphosphate metabolic process(GO:0006003)	cytosol(GO:0005829)
LEIMA|EnsemblGenome=LMJF_07_0760|UniProtKB=Q4QIL3	LmjF.07.0760	6PF2K domain-containing protein;LMJF_07_0760;ortholog	phosphatase activity(GO:0016791);carbohydrate kinase activity(GO:0019200);phosphotransferase activity, alcohol group as acceptor(GO:0016773)	organophosphate metabolic process(GO:0019637);carbohydrate derivative metabolic process(GO:1901135);phosphate-containing compound metabolic process(GO:0006796)	cytosol(GO:0005829)	fructose-2,6-bisphosphate 2-phosphatase activity(GO:0004331);6-phosphofructo-2-kinase activity(GO:0003873)	fructose 2,6-bisphosphate metabolic process(GO:0006003)	cytosol(GO:0005829)
LEIMA|EnsemblGenome=LMJF_26_0310|UniProtKB=Q4Q9G0	LmjF.26.0310	ANK_REP_REGION domain-containing protein;LMJF_26_0310;ortholog	phosphatase activity(GO:0016791);carbohydrate kinase activity(GO:0019200);phosphotransferase activity, alcohol group as acceptor(GO:0016773)	organophosphate metabolic process(GO:0019637);carbohydrate derivative metabolic process(GO:1901135);phosphate-containing compound metabolic process(GO:0006796)	cytosol(GO:0005829)	fructose-2,6-bisphosphate 2-phosphatase activity(GO:0004331);6-phosphofructo-2-kinase activity(GO:0003873)	fructose 2,6-bisphosphate metabolic process(GO:0006003)	cytosol(GO:0005829)
LEIMA|EnsemblGenome=LMJF_36_0150|UniProtKB=Q4Q263	LmjF.36.0150	Fructose-6-phosphate2-kinase/fructose-2,6-bisph os phatase-likeprotein;LMJF_36_0150;ortholog	phosphatase activity(GO:0016791);carbohydrate kinase activity(GO:0019200);phosphotransferase activity, alcohol group as acceptor(GO:0016773)	organophosphate metabolic process(GO:0019637);carbohydrate derivative metabolic process(GO:1901135);phosphate-containing compound metabolic process(GO:0006796)	cytosol(GO:0005829)	fructose-2,6-bisphosphate 2-phosphatase activity(GO:0004331);6-phosphofructo-2-kinase activity(GO:0003873)	fructose 2,6-bisphosphate metabolic process(GO:0006003)	cytosol(GO:0005829)
LEIMA|EnsemblGenome=LMJF_21_1210|UniProtKB=Q4QC75	LmjF.21.1210	Thymidine kinase;LMJF_21_1210;ortholog	nucleobase-containing compound kinase activity(GO:0019205)	nucleobase-containing small molecule metabolic process(GO:0055086);carbohydrate derivative metabolic process(GO:1901135);pyrimidine-containing compound metabolic process(GO:0072527)		thymidine kinase activity(GO:0004797)	thymidine metabolic process(GO:0046104)
LEIMA|EnsemblGenome=LMJF_07_0580|UniProtKB=Q4QIN4	LmjF.07.0580	CLP1_P domain-containing protein;LMJF_07_0580;ortholog	nucleobase-containing compound kinase activity(GO:0019205);phosphotransferase activity, alcohol group as acceptor(GO:0016773)	RNA processing(GO:0006396)	nucleus(GO:0005634)	polynucleotide 5'-hydroxyl-kinase activity(GO:0051731)	RNA processing(GO:0006396);cleavage in ITS2 between 5.8S rRNA and LSU-rRNA of tricistronic rRNA transcript (SSU-rRNA, 5.8S rRNA, LSU-rRNA)(GO:0000448)	nucleus(GO:0005634)
LEIMA|EnsemblGenome=LMJF_30_2410|UniProtKB=Q4Q752	LmjF.30.2410	CLP1_P domain-containing protein;LMJF_30_2410;ortholog	nucleobase-containing compound kinase activity(GO:0019205);phosphotransferase activity, alcohol group as acceptor(GO:0016773)	tRNA splicing, via endonucleolytic cleavage and ligation(GO:0006388);mRNA polyadenylation(GO:0006378)	nucleus(GO:0005634)	polynucleotide 5'-hydroxyl-kinase activity(GO:0051731)	RNA processing(GO:0006396);tRNA splicing, via endonucleolytic cleavage and ligation(GO:0006388);mRNA polyadenylation(GO:0006378)	nucleus(GO:0005634)
LEIMA|EnsemblGenome=LMJF_30_0880|UniProtKB=Q4Q7L5	LmjF.30.0880	Adenosine kinase;LMJF_30_0880;ortholog	nucleobase-containing compound kinase activity(GO:0019205);phosphotransferase activity, alcohol group as acceptor(GO:0016773)		nucleus(GO:0005634);cytosol(GO:0005829)	adenosine kinase activity(GO:0004001)		nucleus(GO:0005634);cytosol(GO:0005829)
LEIMA|EnsemblGenome=LMJF_25_2170|UniProtKB=Q4Q9M0	LmjF.25.2170	Uncharacterized protein;LMJF_25_2170;ortholog	nucleobase-containing compound kinase activity(GO:0019205);phosphotransferase activity, alcohol group as acceptor(GO:0016773)	tRNA splicing, via endonucleolytic cleavage and ligation(GO:0006388);mRNA polyadenylation(GO:0006378)	nucleus(GO:0005634)	polynucleotide 5'-hydroxyl-kinase activity(GO:0051731)	RNA processing(GO:0006396);tRNA splicing, via endonucleolytic cleavage and ligation(GO:0006388);mRNA polyadenylation(GO:0006378)	nucleus(GO:0005634)
LEIMA|EnsemblGenome=LMJF_34_3600|UniProtKB=Q4Q2I4	LmjF.34.3600	Adenosine kinase;LMJF_34_3600;ortholog	nucleobase-containing compound kinase activity(GO:0019205);phosphotransferase activity, alcohol group as acceptor(GO:0016773)		nucleus(GO:0005634);cytosol(GO:0005829)	adenosine kinase activity(GO:0004001)		nucleus(GO:0005634);cytosol(GO:0005829)
LEIMA|EnsemblGenome=LMJF_36_3710|UniProtKB=Q4Q144	LmjF.36.3710	CLP1_P domain-containing protein;LMJF_36_3710;ortholog	nucleobase-containing compound kinase activity(GO:0019205);phosphotransferase activity, alcohol group as acceptor(GO:0016773)	maturation of LSU-rRNA from tricistronic rRNA transcript (SSU-rRNA, 5.8S rRNA, LSU-rRNA)(GO:0000463);endonucleolytic cleavage of tricistronic rRNA transcript (SSU-rRNA, 5.8S rRNA, LSU-rRNA)(GO:0000479);maturation of 5.8S rRNA from tricistronic rRNA transcript (SSU-rRNA, 5.8S rRNA, LSU-rRNA)(GO:0000466)	nucleus(GO:0005634)	polynucleotide 5'-hydroxyl-kinase activity(GO:0051731)	RNA processing(GO:0006396);tRNA splicing, via endonucleolytic cleavage and ligation(GO:0006388);mRNA polyadenylation(GO:0006378)	nucleus(GO:0005634)
LEIMA|EnsemblGenome=LMJF_31_0210|UniProtKB=Q4Q6P3	LmjF.31.0210	Uncharacterized protein;LMJF_31_0210;ortholog	nucleobase-containing compound kinase activity(GO:0019205);phosphotransferase activity, alcohol group as acceptor(GO:0016773)	tRNA splicing, via endonucleolytic cleavage and ligation(GO:0006388);mRNA polyadenylation(GO:0006378)	nucleus(GO:0005634)	polynucleotide 5'-hydroxyl-kinase activity(GO:0051731)	RNA processing(GO:0006396);tRNA splicing, via endonucleolytic cleavage and ligation(GO:0006388);mRNA polyadenylation(GO:0006378)	nucleus(GO:0005634)
LEIMA|EnsemblGenome=LMJF_10_0060|UniProtKB=Q4QHL4	LmjF.10.0060	Thymidylate_kin domain-containing protein;LMJF_10_0060;ortholog	nucleobase-containing compound kinase activity(GO:0019205);phosphotransferase activity, phosphate group as acceptor(GO:0016776)	nucleoside diphosphate metabolic process(GO:0009132);nucleoside triphosphate biosynthetic process(GO:0009142);carbohydrate derivative biosynthetic process(GO:1901137);pyrimidine nucleotide biosynthetic process(GO:0006221)	cytoplasm(GO:0005737)	thymidylate kinase activity(GO:0004798);uridylate kinase activity(GO:0009041);nucleoside diphosphate kinase activity(GO:0004550)	dTDP biosynthetic process(GO:0006233);dTTP biosynthetic process(GO:0006235);dUDP biosynthetic process(GO:0006227)	nucleus(GO:0005634);cytosol(GO:0005829);mitochondrion(GO:0005739);cytoplasm(GO:0005737)
LEIMA|EnsemblGenome=LMJF_01_0090|UniProtKB=E9ABZ8	LmjF.01.0090	Thymidylate_kin domain-containing protein;LMJF_01_0090;ortholog	nucleobase-containing compound kinase activity(GO:0019205);phosphotransferase activity, phosphate group as acceptor(GO:0016776)	nucleoside diphosphate metabolic process(GO:0009132);nucleoside triphosphate biosynthetic process(GO:0009142);carbohydrate derivative biosynthetic process(GO:1901137);pyrimidine nucleotide biosynthetic process(GO:0006221)	cytoplasm(GO:0005737)	thymidylate kinase activity(GO:0004798);uridylate kinase activity(GO:0009041);nucleoside diphosphate kinase activity(GO:0004550);cytidylate kinase activity(GO:0004127)	dTDP biosynthetic process(GO:0006233);dTTP biosynthetic process(GO:0006235);dUDP biosynthetic process(GO:0006227)	mitochondrion(GO:0005739);cytoplasm(GO:0005737)
LEIMA|EnsemblGenome=LMJF_36_2260|UniProtKB=Q4Q1J5	LmjF.36.2260	Guanylate kinase-like domain-containing protein;LMJF_36_2260;ortholog	nucleobase-containing compound kinase activity(GO:0019205);phosphotransferase activity, phosphate group as acceptor(GO:0016776)		cytosol(GO:0005829)	guanylate kinase activity(GO:0004385)		cytosol(GO:0005829)
LEIMA|EnsemblGenome=LMJF_33_1090|UniProtKB=Q4Q481	LmjF.33.1090	Guanylate kinase;LMJF_33_1090;ortholog	nucleobase-containing compound kinase activity(GO:0019205);phosphotransferase activity, phosphate group as acceptor(GO:0016776)		cytosol(GO:0005829)	guanylate kinase activity(GO:0004385)		cytosol(GO:0005829)
LEIMA|EnsemblGenome=LMJF_34_0120|UniProtKB=Q4Q3J6	LmjF.34.0120	ADK_lid domain-containing protein;LMJF_34_0120;ortholog	adenylate kinase activity(GO:0004017)	purine nucleotide metabolic process(GO:0006163);nucleoside diphosphate metabolic process(GO:0009132)	mitochondrion(GO:0005739)	adenylate kinase activity(GO:0004017)	purine nucleotide metabolic process(GO:0006163);nucleoside diphosphate metabolic process(GO:0009132)	mitochondrion(GO:0005739);cytoplasm(GO:0005737)
LEIMA|EnsemblGenome=LMJF_13_1350|UniProtKB=Q4QG19	LmjF.13.1350	Uncharacterized protein;LMJF_13_1350;ortholog	adenylate kinase activity(GO:0004017)	purine nucleotide metabolic process(GO:0006163);nucleoside diphosphate metabolic process(GO:0009132)	mitochondrion(GO:0005739)	adenylate kinase activity(GO:0004017)	nucleoside diphosphate metabolic process(GO:0009132);purine nucleotide metabolic process(GO:0006163)	mitochondrion(GO:0005739);cytoplasm(GO:0005737)
LEIMA|EnsemblGenome=LMJF_25_2370|UniProtKB=Q4Q9J9	LmjF.25.2370	ADK_lid domain-containing protein;LMJF_25_2370;ortholog	adenylate kinase activity(GO:0004017)	purine nucleotide metabolic process(GO:0006163);nucleoside diphosphate metabolic process(GO:0009132)	mitochondrion(GO:0005739)	adenylate kinase activity(GO:0004017)	purine nucleotide metabolic process(GO:0006163);nucleoside diphosphate metabolic process(GO:0009132)	mitochondrion(GO:0005739);cytoplasm(GO:0005737)
LEIMA|EnsemblGenome=LMJF_36_6030|UniProtKB=Q4Q0F7	LmjF.36.6030	Uncharacterized protein;LMJF_36_6030;ortholog	adenylate kinase activity(GO:0004017)	purine nucleotide metabolic process(GO:0006163);nucleoside diphosphate metabolic process(GO:0009132)	mitochondrion(GO:0005739)	nucleoside diphosphate kinase activity(GO:0004550);adenylate kinase activity(GO:0004017);cytidylate kinase activity(GO:0004127)	nucleoside diphosphate phosphorylation(GO:0006165);purine nucleotide metabolic process(GO:0006163);nucleoside triphosphate biosynthetic process(GO:0009142)	cytoplasm(GO:0005737)
LEIMA|EnsemblGenome=LMJF_27_1950|UniProtKB=E9ADH5	LmjF.27.1950	Uncharacterized protein;LMJF_27_1950;ortholog	adenylate kinase activity(GO:0004017)	purine nucleotide metabolic process(GO:0006163)	cytoplasm(GO:0005737)	adenylate kinase activity(GO:0004017)	purine nucleotide metabolic process(GO:0006163);nucleoside diphosphate metabolic process(GO:0009132)	mitochondrion(GO:0005739);cytoplasm(GO:0005737)
LEIMA|EnsemblGenome=LMJF_34_0110|UniProtKB=Q4Q3J7	LmjF.34.0110	ADK_lid domain-containing protein;LMJF_34_0110;ortholog	adenylate kinase activity(GO:0004017)	purine nucleotide metabolic process(GO:0006163);nucleoside diphosphate metabolic process(GO:0009132)	mitochondrion(GO:0005739)	adenylate kinase activity(GO:0004017)	purine nucleotide metabolic process(GO:0006163);nucleoside diphosphate metabolic process(GO:0009132)	mitochondrion(GO:0005739);cytoplasm(GO:0005737)
LEIMA|EnsemblGenome=LMJF_16_0020|UniProtKB=Q4QF18	LmjF.16.0020	AAA domain-containing protein;LMJF_16_0020;ortholog	adenylate kinase activity(GO:0004017)	purine nucleotide metabolic process(GO:0006163);nucleoside diphosphate metabolic process(GO:0009132)	mitochondrion(GO:0005739)	adenylate kinase activity(GO:0004017);nucleoside diphosphate kinase activity(GO:0004550);cytidylate kinase activity(GO:0004127)	nucleoside diphosphate phosphorylation(GO:0006165);purine nucleotide metabolic process(GO:0006163);nucleoside triphosphate biosynthetic process(GO:0009142)	cytoplasm(GO:0005737)
LEIMA|EnsemblGenome=LMJF_04_0960|UniProtKB=Q9U1D3	LmjF.04.0960	Putative adenylate kinase;LMJF_04_0960;ortholog	adenylate kinase activity(GO:0004017)	purine nucleotide metabolic process(GO:0006163)	cytoplasm(GO:0005737)	UMP kinase activity(GO:0033862);cytidylate kinase activity(GO:0004127)	UDP biosynthetic process(GO:0006225);CDP biosynthetic process(GO:0046705);purine nucleotide metabolic process(GO:0006163)	nucleus(GO:0005634);cytoplasm(GO:0005737)
LEIMA|EnsemblGenome=LMJF_36_1360|UniProtKB=Q4Q1U0	LmjF.36.1360	Putative adenylate kinase;LMJF_36_1360;ortholog	adenylate kinase activity(GO:0004017);nucleoside diphosphate kinase activity(GO:0004550)	purine nucleotide metabolic process(GO:0006163);nucleoside triphosphate biosynthetic process(GO:0009142);nucleoside diphosphate phosphorylation(GO:0006165)	cytoplasm(GO:0005737)	nucleoside diphosphate kinase activity(GO:0004550);adenylate kinase activity(GO:0004017);cytidylate kinase activity(GO:0004127)	nucleoside diphosphate phosphorylation(GO:0006165);purine nucleotide metabolic process(GO:0006163);nucleoside triphosphate biosynthetic process(GO:0009142)	cytoplasm(GO:0005737)
LEIMA|EnsemblGenome=LMJF_21_1250|UniProtKB=Q4QC71	LmjF.21.1250	Putative adenylate kinase;LMJF_21_1250;ortholog	adenylate kinase activity(GO:0004017);nucleoside diphosphate kinase activity(GO:0004550)	purine nucleotide metabolic process(GO:0006163);nucleoside triphosphate biosynthetic process(GO:0009142);nucleoside diphosphate phosphorylation(GO:0006165)	cytoplasm(GO:0005737)	cytidylate kinase activity(GO:0004127);adenylate kinase activity(GO:0004017);nucleoside diphosphate kinase activity(GO:0004550)	nucleoside diphosphate phosphorylation(GO:0006165);purine nucleotide metabolic process(GO:0006163);nucleoside triphosphate biosynthetic process(GO:0009142)	cytoplasm(GO:0005737)
LEIMA|EnsemblGenome=LMJF_32_2950|UniProtKB=Q9U1E1	LmjF.32.2950	Nucleoside diphosphate kinase;L1648.07;ortholog	nucleoside diphosphate kinase activity(GO:0004550)			nucleoside diphosphate kinase activity(GO:0004550)
LEIMA|EnsemblGenome=LMJF_21_1740|UniProtKB=Q4QC09	LmjF.21.1740	PAP-associated domain-containing protein;kPAP2;ortholog	nucleotidyltransferase activity(GO:0016779)	mRNA processing(GO:0006397)	nucleus(GO:0005634);cytoplasm(GO:0005737)	nucleotidyltransferase activity(GO:0016779)	mRNA processing(GO:0006397)	nucleus(GO:0005634);cytoplasm(GO:0005737)
LEIMA|EnsemblGenome=LMJF_32_2870|UniProtKB=Q4Q4Y8	LmjF.32.2870	Phosphatidate cytidylyltransferase;LMJF_32_2870;ortholog	nucleotidyltransferase activity(GO:0016779)	glycerophospholipid biosynthetic process(GO:0046474)	plasma membrane(GO:0005886)	phosphatidate cytidylyltransferase activity(GO:0004605)	CDP-diacylglycerol biosynthetic process(GO:0016024)	plasma membrane(GO:0005886)
LEIMA|EnsemblGenome=LMJF_14_0960|UniProtKB=Q4QFN9	LmjF.14.0960	PAP-associated domain-containing protein;3'TUTASE;ortholog	nucleotidyltransferase activity(GO:0016779)	mRNA processing(GO:0006397)	nucleus(GO:0005634);cytoplasm(GO:0005737)	nucleotidyltransferase activity(GO:0016779)	mRNA processing(GO:0006397)	nucleus(GO:0005634);cytoplasm(GO:0005737)
LEIMA|EnsemblGenome=LMJF_19_1410|UniProtKB=Q4QD69	LmjF.19.1410	PAP-associated domain-containing protein;TUT3;ortholog	nucleotidyltransferase activity(GO:0016779)	mRNA processing(GO:0006397)	nucleus(GO:0005634);cytoplasm(GO:0005737)	nucleotidyltransferase activity(GO:0016779)	mRNA processing(GO:0006397)	nucleus(GO:0005634);cytoplasm(GO:0005737)
LEIMA|EnsemblGenome=LMJF_04_1190|UniProtKB=O97001	LmjF.04.1190	Putative tRNA nucleotidyltransferase;LMJF_04_1190;ortholog	nucleotidyltransferase activity(GO:0016779)	tRNA processing(GO:0008033);RNA 3'-end processing(GO:0031123)		nucleotidyltransferase activity(GO:0016779);CTP:3'-cytidine-tRNA cytidylyltransferase activity(GO:0052928);ATP:3'-cytidine-cytidine-tRNA adenylyltransferase activity(GO:0052929)	tRNA 3'-terminal CCA addition(GO:0001680)
LEIMA|EnsemblGenome=LMJF_01_0460|UniProtKB=E9AC37	LmjF.01.0460	Uncharacterized protein;LMJF_01_0460;ortholog	nucleotidyltransferase activity(GO:0016779)	mRNA processing(GO:0006397)		mRNA guanylyltransferase activity(GO:0004484)	7-methylguanosine mRNA capping(GO:0006370)
LEIMA|EnsemblGenome=LMJF_32_2450|UniProtKB=Q4Q530	LmjF.32.2450	PAP-associated domain-containing protein;TUT4;ortholog	nucleotidyltransferase activity(GO:0016779)	mRNA processing(GO:0006397)	nucleus(GO:0005634);cytoplasm(GO:0005737)	nucleotidyltransferase activity(GO:0016779)	mRNA processing(GO:0006397)	nucleus(GO:0005634);cytoplasm(GO:0005737)
LEIMA|EnsemblGenome=LMJF_26_0390|UniProtKB=Q4Q9F2	LmjF.26.0390	RET2, RNA editing complex MP57;RET2;ortholog	nucleotidyltransferase activity(GO:0016779)	mRNA processing(GO:0006397)	nucleus(GO:0005634);cytoplasm(GO:0005737)	nucleotidyltransferase activity(GO:0016779)	mRNA processing(GO:0006397)	nucleus(GO:0005634);cytoplasm(GO:0005737)
LEIMA|EnsemblGenome=LMJF_32_1360|UniProtKB=Q4Q5E6	LmjF.32.1360	GTP--RNA guanylyltransferase;LMJF_32_1360;ortholog	nucleotidyltransferase activity(GO:0016779)	mRNA processing(GO:0006397)		mRNA guanylyltransferase activity(GO:0004484)	7-methylguanosine mRNA capping(GO:0006370)
LEIMA|EnsemblGenome=LMJF_28_0780|UniProtKB=Q4Q8J1	LmjF.28.0780	PAP-associated domain-containing protein;LMJF_28_0780;ortholog	nucleotidyltransferase activity(GO:0016779)	mRNA processing(GO:0006397)	nucleus(GO:0005634);cytoplasm(GO:0005737)	nucleotidyltransferase activity(GO:0016779)	mRNA processing(GO:0006397)	nucleus(GO:0005634);cytoplasm(GO:0005737)
LEIMA|EnsemblGenome=LMJF_28_2070|UniProtKB=Q4Q859	LmjF.28.2070	Threonylcarbamoyl-AMP synthase;LMJF_28_2070;ortholog	nucleotidyltransferase activity(GO:0016779);tRNA binding(GO:0000049)	regulation of biological quality(GO:0065008)	cytoplasm(GO:0005737)	nucleotidyltransferase activity(GO:0016779);tRNA binding(GO:0000049)	regulation of translational fidelity(GO:0006450)	cytoplasm(GO:0005737)
LEIMA|EnsemblGenome=LMJF_08_0900|UniProtKB=Q4QI79	LmjF.08.0900	DNA polymerase;LMJF_08_0900;ortholog	DNA-directed DNA polymerase activity(GO:0003887)			DNA-directed DNA polymerase activity(GO:0003887)	double-strand break repair via nonhomologous end joining(GO:0006303)	nucleus(GO:0005634)
LEIMA|EnsemblGenome=LMJF_21_0620|UniProtKB=Q4QCF3	LmjF.21.0620	UmuC domain-containing protein;LMJF_21_0620;ortholog	DNA-directed DNA polymerase activity(GO:0003887)	response to radiation(GO:0009314);translesion synthesis(GO:0019985)	replication fork(GO:0005657);nucleus(GO:0005634);site of double-strand break(GO:0035861)	DNA-directed DNA polymerase activity(GO:0003887)	error-prone translesion synthesis(GO:0042276);response to radiation(GO:0009314)	site of double-strand break(GO:0035861);nucleus(GO:0005634);replication fork(GO:0005657)
LEIMA|EnsemblGenome=LMJF_28_1420|UniProtKB=Q4Q8C4	LmjF.28.1420	DNA polymerase kappa;LMJF_28_1420;ortholog	DNA-directed DNA polymerase activity(GO:0003887)	translesion synthesis(GO:0019985)		DNA-directed DNA polymerase activity(GO:0003887)	error-prone translesion synthesis(GO:0042276)	nucleus(GO:0005634)
LEIMA|EnsemblGenome=LMJF_08_0890|UniProtKB=Q4QI80	LmjF.08.0890	DNA polymerase;LMJF_08_0890;ortholog	DNA-directed DNA polymerase activity(GO:0003887)	double-strand break repair via nonhomologous end joining(GO:0006303)	nucleus(GO:0005634)	DNA-directed DNA polymerase activity(GO:0003887)	double-strand break repair via nonhomologous end joining(GO:0006303)	nucleus(GO:0005634)
LEIMA|EnsemblGenome=LMJF_28_0270|UniProtKB=Q4Q8P3	LmjF.28.0270	PAPS_reduct domain-containing protein;LMJF_28_0270;ortholog	adenylyltransferase activity(GO:0070566)	nucleotide biosynthetic process(GO:0009165);organonitrogen compound biosynthetic process(GO:1901566)		FMN adenylyltransferase activity(GO:0003919)	FAD biosynthetic process(GO:0006747)
LEIMA|EnsemblGenome=LMJF_14_1180|UniProtKB=Q4QFL6	LmjF.14.1180	Poly(A) polymerase;LMJF_14_1180;ortholog	adenylyltransferase activity(GO:0070566)	mRNA polyadenylation(GO:0006378)	nucleus(GO:0005634)	polynucleotide adenylyltransferase activity(GO:0004652)	mRNA polyadenylation(GO:0006378)	nucleus(GO:0005634)
LEIMA|EnsemblGenome=LMJF_07_0700|UniProtKB=Q4QIM1	LmjF.07.0700	Topoisomerase-related function protein-like protein;LMJF_07_0700;ortholog	adenylyltransferase activity(GO:0070566);mRNA binding(GO:0003729)	RNA 3'-end processing(GO:0031123)	protein-containing complex(GO:0032991);nucleolus(GO:0005730)	polynucleotide adenylyltransferase activity(GO:0004652)	RNA 3'-end processing(GO:0031123)	nucleolus(GO:0005730);TRAMP complex(GO:0031499)
LEIMA|EnsemblGenome=LMJF_26_0490|UniProtKB=Q4Q9E2	LmjF.26.0490	PAP-associated domain-containing protein;LMJF_26_0490;ortholog	adenylyltransferase activity(GO:0070566);mRNA binding(GO:0003729)	RNA 3'-end processing(GO:0031123)	protein-containing complex(GO:0032991);nucleolus(GO:0005730)	polynucleotide adenylyltransferase activity(GO:0004652)	RNA 3'-end processing(GO:0031123)	TRAMP complex(GO:0031499);nucleolus(GO:0005730)
LEIMA|EnsemblGenome=LMJF_04_0500|UniProtKB=O97205	LmjF.04.0500	NTP_transf_2 domain-containing protein;LMJF_04_0500;ortholog	adenylyltransferase activity(GO:0070566);mRNA binding(GO:0003729)	RNA 3'-end processing(GO:0031123)	protein-containing complex(GO:0032991);nucleolus(GO:0005730)	polynucleotide adenylyltransferase activity(GO:0004652)	RNA 3'-end processing(GO:0031123)	TRAMP complex(GO:0031499);nucleolus(GO:0005730)
LEIMA|EnsemblGenome=LMJF_17_1160|UniProtKB=Q4QE75	LmjF.17.1160	UDP-sugar pyrophosphorylase;USP;ortholog	uridylyltransferase activity(GO:0070569)	UDP-N-acetylglucosamine metabolic process(GO:0006047);nucleobase-containing compound biosynthetic process(GO:0034654);carbohydrate derivative biosynthetic process(GO:1901137)		UDP-N-acetylglucosamine diphosphorylase activity(GO:0003977)	UDP-N-acetylglucosamine biosynthetic process(GO:0006048)
LEIMA|EnsemblGenome=LMJF_26_2240|UniProtKB=Q4Q8W8	LmjF.26.2240	Kynureninase;KYNU;ortholog	hydrolase activity(GO:0016787)	cellular nitrogen compound catabolic process(GO:0044270);alpha-amino acid metabolic process(GO:1901605);aromatic amino acid family catabolic process(GO:0009074);heterocycle catabolic process(GO:0046700);monocarboxylic acid metabolic process(GO:0032787)	cytoplasm(GO:0005737)	kynureninase activity(GO:0030429)	anthranilate metabolic process(GO:0043420);tryptophan catabolic process to kynurenine(GO:0019441)	cytoplasm(GO:0005737)
LEIMA|EnsemblGenome=LMJF_20_1550|UniProtKB=Q4QCM6	LmjF.20.1550	M20_dimer domain-containing protein;LMJF_20_1550;ortholog	hydrolase activity(GO:0016787)			hydrolase activity(GO:0016787)
LEIMA|EnsemblGenome=LMJF_15_0320|UniProtKB=Q4QFE8	LmjF.15.0320	Abhydrolase_3 domain-containing protein;LmISP3;ortholog	hydrolase activity(GO:0016787)			hydrolase activity(GO:0016787)
LEIMA|EnsemblGenome=LMJF_31_1130|UniProtKB=Q4Q6F0	LmjF.31.1130	M20_dimer domain-containing protein;LMJF_31_1130;ortholog	hydrolase activity(GO:0016787)			hydrolase activity(GO:0016787)
LEIMA|EnsemblGenome=LMJF_36_3910|UniProtKB=Q4Q124	LmjF.36.3910	Adenosylhomocysteinase;LMJF_36_3910;ortholog	hydrolase activity(GO:0016787)	sulfur compound metabolic process(GO:0006790);organic substance metabolic process(GO:0071704)	cytosol(GO:0005829)	adenosylhomocysteinase activity(GO:0004013)	S-adenosylmethionine cycle(GO:0033353)	cytosol(GO:0005829)
LEIMA|EnsemblGenome=LMJF_20_1570|UniProtKB=Q4QCM4	LmjF.20.1570	M20_dimer domain-containing protein;LMJF_20_1570;ortholog	hydrolase activity(GO:0016787)			hydrolase activity(GO:0016787)
LEIMA|EnsemblGenome=LMJF_35_2440|UniProtKB=E9AF68	LmjF.35.2440	FAA_hydrolase domain-containing protein;LMJF_35_2440;ortholog	hydrolase activity(GO:0016787)			acetylpyruvate hydrolase activity(GO:0018773)		mitochondrion(GO:0005739)
LEIMA|EnsemblGenome=LMJF_32_3260|UniProtKB=Q4Q4U6	LmjF.32.3260	Glucosamine-6-phosphate isomerase;LMJF_32_3260;ortholog	identical protein binding(GO:0042802);hydrolase activity(GO:0016787);isomerase activity(GO:0016853)	carboxylic acid catabolic process(GO:0046395);cellular amide metabolic process(GO:0043603);organonitrogen compound catabolic process(GO:1901565);UDP-N-acetylglucosamine metabolic process(GO:0006047);amino sugar catabolic process(GO:0046348);nucleobase-containing compound biosynthetic process(GO:0034654);carbohydrate derivative biosynthetic process(GO:1901137)	cytoplasm(GO:0005737)	glucosamine-6-phosphate deaminase activity(GO:0004342);identical protein binding(GO:0042802)	N-acetylglucosamine catabolic process(GO:0006046);UDP-N-acetylglucosamine biosynthetic process(GO:0006048);N-acetylneuraminate catabolic process(GO:0019262);glucosamine catabolic process(GO:0006043)	cytoplasm(GO:0005737)
LEIMA|EnsemblGenome=LMJF_34_0950|UniProtKB=Q4Q3B0	LmjF.34.0950	Rhodanese domain-containing protein;LMJF_34_0950;ortholog	hydrolase activity, acting on ester bonds(GO:0016788);oxidoreductase activity, acting on single donors with incorporation of molecular oxygen, incorporation of two atoms of oxygen(GO:0016702)	glutathione metabolic process(GO:0006749)		sulfur dioxygenase activity(GO:0050313);hydrolase activity, acting on ester bonds(GO:0016788)	glutathione metabolic process(GO:0006749);hydrogen sulfide metabolic process(GO:0070813)	mitochondrion(GO:0005739)
LEIMA|EnsemblGenome=LMJF_06_1080|UniProtKB=Q4QIW8	LmjF.06.1080	TNase-like domain-containing protein;LMJF_06_1080;ortholog	nuclease activity(GO:0004518)		cytoplasm(GO:0005737)	nuclease activity(GO:0004518)		nucleus(GO:0005634);cytoplasm(GO:0005737)
LEIMA|EnsemblGenome=LMJF_10_0610|UniProtKB=Q4QHF4	LmjF.10.0610	Putative endonuclease G;LMJF_10_0610;ortholog	endonuclease activity(GO:0004519)			endoribonuclease activity(GO:0004521);single-stranded DNA endodeoxyribonuclease activity(GO:0000014);endonuclease activity(GO:0004519)		nucleus(GO:0005634);mitochondrial inner membrane(GO:0005743)
LEIMA|EnsemblGenome=LMJF_10_0270|UniProtKB=Q4QHI9	LmjF.10.0270	Exonuclease domain-containing protein;LMJF_10_0270;ortholog	exonuclease activity(GO:0004527)		nucleus(GO:0005634)	exonuclease activity(GO:0004527)		nucleus(GO:0005634)
LEIMA|EnsemblGenome=LMJF_15_0980|UniProtKB=Q4QF86	LmjF.15.0980	Uncharacterized protein;LMJF_15_0980;ortholog	3'-5' exonuclease activity(GO:0008408)	DNA repair(GO:0006281);DNA replication checkpoint(GO:0000076);mitotic nuclear division(GO:0140014);cellular response to abiotic stimulus(GO:0071214);intra-S DNA damage checkpoint(GO:0031573);response to ionizing radiation(GO:0010212)	protein-containing complex(GO:0032991);condensed nuclear chromosome(GO:0000794)	3'-5' exonuclease activity(GO:0008408)	intra-S DNA damage checkpoint(GO:0031573);DNA repair(GO:0006281);cellular response to ionizing radiation(GO:0071479);DNA replication checkpoint(GO:0000076)	checkpoint clamp complex(GO:0030896)
LEIMA|EnsemblGenome=LMJF_04_0330|UniProtKB=Q9XZX1	LmjF.04.0330	RNB domain-containing protein;LMJF_04_0330;ortholog	3'-5'-exoribonuclease activity(GO:0000175)		exosome (RNase complex)(GO:0000178)	3'-5'-exoribonuclease activity(GO:0000175)		exosome (RNase complex)(GO:0000178)
LEIMA|EnsemblGenome=LMJF_22_1630|UniProtKB=Q4QBI4	LmjF.22.1630	Poly(A)-specific ribonuclease;LMJF_22_1630;ortholog	3'-5'-exoribonuclease activity(GO:0000175)	negative regulation of translation(GO:0017148);translational elongation(GO:0006414);nuclear-transcribed mRNA catabolic process, deadenylation-dependent decay(GO:0000288)	P-body(GO:0000932);CCR4-NOT complex(GO:0030014)	poly(A)-specific ribonuclease activity(GO:0004535)	exonucleolytic catabolism of deadenylated mRNA(GO:0043928);negative regulation of translation(GO:0017148)	P-body(GO:0000932);CCR4-NOT core complex(GO:0030015)
LEIMA|EnsemblGenome=LMJF_32_0720|UniProtKB=Q4Q5L0	LmjF.32.0720	Pan3_PK domain-containing protein;LMJF_32_0720;ortholog	3'-5'-exoribonuclease activity(GO:0000175)	positive regulation of cellular component biogenesis(GO:0044089);positive regulation of organelle organization(GO:0010638);cytoplasmic mRNA processing body assembly(GO:0033962);deadenylation-dependent decapping of nuclear-transcribed mRNA(GO:0000290);gene expression(GO:0010467);nuclear-transcribed mRNA poly(A) tail shortening(GO:0000289)	P-body(GO:0000932);protein-containing complex(GO:0032991)	poly(A)-specific ribonuclease activity(GO:0004535)	positive regulation of cytoplasmic mRNA processing body assembly(GO:0010606);nuclear-transcribed mRNA poly(A) tail shortening(GO:0000289);deadenylation-dependent decapping of nuclear-transcribed mRNA(GO:0000290)	PAN complex(GO:0031251);P-body(GO:0000932)
LEIMA|EnsemblGenome=LMJF_28_0910|UniProtKB=Q4Q8H6	LmjF.28.0910	Endonuclease/exonuclease/phosphatase-like protein;LMJF_28_0910;ortholog	3'-5'-exoribonuclease activity(GO:0000175)			3'-5'-exoribonuclease activity(GO:0000175)
LEIMA|EnsemblGenome=LMJF_01_0020|UniProtKB=E9ABZ1	LmjF.01.0020	Endo/exonuclease/phosphatase domain-containing protein;LMJF_01_0020;ortholog	3'-5'-exoribonuclease activity(GO:0000175)			3'-5'-exoribonuclease activity(GO:0000175)
LEIMA|EnsemblGenome=LMJF_12_0350|UniProtKB=Q4QGQ8	LmjF.12.0350	NOT2_3_5 domain-containing protein;LMJF_12_0350;ortholog	3'-5'-exoribonuclease activity(GO:0000175)	gene expression(GO:0010467);nuclear-transcribed mRNA poly(A) tail shortening(GO:0000289)	P-body(GO:0000932);CCR4-NOT complex(GO:0030014)		nuclear-transcribed mRNA poly(A) tail shortening(GO:0000289)	P-body(GO:0000932);CCR4-NOT core complex(GO:0030015)
LEIMA|EnsemblGenome=LMJF_34_2220|UniProtKB=Q4Q2X8	LmjF.34.2220	Endo/exonuclease/phosphatase domain-containing protein;LMJF_34_2220;ortholog	3'-5'-exoribonuclease activity(GO:0000175)	gene expression(GO:0010467);nuclear-transcribed mRNA catabolic process, deadenylation-dependent decay(GO:0000288)	mitochondrion(GO:0005739)	3'-5'-exoribonuclease activity(GO:0000175)	nuclear-transcribed mRNA catabolic process, deadenylation-dependent decay(GO:0000288)	mitochondrion(GO:0005739)
LEIMA|EnsemblGenome=LMJF_25_1840|UniProtKB=Q4Q9Q5	LmjF.25.1840	Uncharacterized protein;LMJF_25_1840;ortholog	3'-5'-exoribonuclease activity(GO:0000175)	gene expression(GO:0010467);nuclear-transcribed mRNA poly(A) tail shortening(GO:0000289)	P-body(GO:0000932);CCR4-NOT complex(GO:0030014)		nuclear-transcribed mRNA poly(A) tail shortening(GO:0000289)	P-body(GO:0000932);CCR4-NOT core complex(GO:0030015)
LEIMA|EnsemblGenome=LMJF_28_0330|UniProtKB=Q4Q8N7	LmjF.28.0330	RNB domain-containing protein;LMJF_28_0330;ortholog	3'-5'-exoribonuclease activity(GO:0000175);endonuclease activity(GO:0004519)	rRNA metabolic process(GO:0016072);RNA catabolic process(GO:0006401)	cytoplasm(GO:0005737);nuclear lumen(GO:0031981);exosome (RNase complex)(GO:0000178)	3'-5'-exoribonuclease activity(GO:0000175);endonuclease activity(GO:0004519)	rRNA catabolic process(GO:0016075)	cytoplasmic exosome (RNase complex)(GO:0000177);nuclear exosome (RNase complex)(GO:0000176);exosome (RNase complex)(GO:0000178)
LEIMA|EnsemblGenome=LMJF_35_2340|UniProtKB=E9AF58	LmjF.35.2340	Putative ribonuclease;LMJF_35_2340;ortholog	3'-5'-exoribonuclease activity(GO:0000175);RNA binding(GO:0003723)		cytoplasm(GO:0005737)	RNA binding(GO:0003723);3'-5'-exoribonuclease activity(GO:0000175)		cytoplasm(GO:0005737)
LEIMA|EnsemblGenome=LMJF_23_1630|UniProtKB=Q4QBB3	LmjF.23.1630	Uncharacterized protein;LMJF_23_1630;ortholog	3'-5'-exoribonuclease activity(GO:0000175);RNA binding(GO:0003723)		cytoplasm(GO:0005737)	RNA binding(GO:0003723);3'-5'-exoribonuclease activity(GO:0000175)		cytoplasm(GO:0005737)
LEIMA|EnsemblGenome=LMJF_36_6350|UniProtKB=Q4Q0C3	LmjF.36.6350	Uncharacterized protein;LMJF_36_6350;ortholog	3'-5'-exoribonuclease activity(GO:0000175);RNA binding(GO:0003723)		cytoplasm(GO:0005737)	RNA binding(GO:0003723);3'-5'-exoribonuclease activity(GO:0000175)		cytoplasm(GO:0005737)
LEIMA|EnsemblGenome=LMJF_28_0530|UniProtKB=Q4Q8L7	LmjF.28.0530	AAA_23 domain-containing protein;LMJF_28_0530;ortholog	3'-5' exonuclease activity(GO:0008408);adenylate kinase activity(GO:0004017);DNA helicase activity(GO:0003678);telomeric DNA binding(GO:0042162);double-stranded DNA binding(GO:0003690);endodeoxyribonuclease activity(GO:0004520);single-stranded DNA binding(GO:0003697)	nucleic acid phosphodiester bond hydrolysis(GO:0090305);telomere-telomerase complex assembly(GO:1905324);DNA duplex unwinding(GO:0032508);telomere maintenance via telomerase(GO:0007004);telomere capping(GO:0016233);chromosome organization involved in meiotic cell cycle(GO:0070192);mitotic recombination(GO:0006312);meiotic nuclear division(GO:0140013)	nuclear chromatin(GO:0000790);site of double-strand break(GO:0035861);protein-containing complex(GO:0032991);condensed nuclear chromosome(GO:0000794)	double-stranded telomeric DNA binding(GO:0003691);3'-5' exonuclease activity(GO:0008408);single-stranded telomeric DNA binding(GO:0043047);G-quadruplex DNA binding(GO:0051880);single-stranded DNA endodeoxyribonuclease activity(GO:0000014);DNA helicase activity(GO:0003678);adenylate kinase activity(GO:0004017)	telomere maintenance via recombination(GO:0000722);telomere capping(GO:0016233);chromosome organization involved in meiotic cell cycle(GO:0070192);nucleic acid phosphodiester bond hydrolysis(GO:0090305);telomere maintenance via telomerase(GO:0007004);DNA duplex unwinding(GO:0032508)	site of double-strand break(GO:0035861);Mre11 complex(GO:0030870);condensed nuclear chromosome(GO:0000794);nuclear chromatin(GO:0000790)
LEIMA|EnsemblGenome=LMJF_27_1000|UniProtKB=E9AD77	LmjF.27.1000	Uncharacterized protein;LMJF_27_1000;ortholog	3'-5'-exodeoxyribonuclease activity(GO:0008296)		cytosol(GO:0005829)	3'-5'-exodeoxyribonuclease activity(GO:0008296)
LEIMA|EnsemblGenome=LMJF_25_1440|UniProtKB=Q4Q9U9	LmjF.25.1440	Exonuclease domain-containing protein;LMJF_25_1440;ortholog	3'-5'-exodeoxyribonuclease activity(GO:0008296)	DNA catabolic process(GO:0006308);nucleic acid phosphodiester bond hydrolysis(GO:0090305)	cytoplasm(GO:0005737)	3'-5'-exodeoxyribonuclease activity(GO:0008296)	DNA catabolic process, exonucleolytic(GO:0000738)	cytoplasm(GO:0005737)
LEIMA|EnsemblGenome=LMJF_11_1280|UniProtKB=Q4QGV4	LmjF.11.1280	Putative tatD related deoxyribonuclease;LMJF_11_1280;ortholog	3'-5'-exodeoxyribonuclease activity(GO:0008296)		cytosol(GO:0005829)	3'-5'-exodeoxyribonuclease activity(GO:0008296)
LEIMA|EnsemblGenome=LMJF_36_5270|UniProtKB=Q4Q0N5	LmjF.36.5270	Endo/exonuclease/phosphatase domain-containing protein;LMJF_36_5270;ortholog	3'-5'-exodeoxyribonuclease activity(GO:0008296);phosphoric diester hydrolase activity(GO:0008081)	base-excision repair(GO:0006284)	nucleus(GO:0005634)	DNA-(apurinic or apyrimidinic site) endonuclease activity(GO:0003906);double-stranded DNA 3'-5' exodeoxyribonuclease activity(GO:0008311);phosphodiesterase I activity(GO:0004528)	base-excision repair(GO:0006284)	nucleus(GO:0005634)
LEIMA|EnsemblGenome=LMJF_16_0680|UniProtKB=O15922	LmjF.16.0680	DNA-(apurinic or apyrimidinic site) endonuclease;LmAP;ortholog	3'-5'-exodeoxyribonuclease activity(GO:0008296);phosphoric diester hydrolase activity(GO:0008081)	base-excision repair(GO:0006284)		DNA-(apurinic or apyrimidinic site) endonuclease activity(GO:0003906);phosphodiesterase I activity(GO:0004528);double-stranded DNA 3'-5' exodeoxyribonuclease activity(GO:0008311)	base-excision repair(GO:0006284)	nucleus(GO:0005634)
LEIMA|EnsemblGenome=LMJF_35_4360|UniProtKB=E9AFR3	LmjF.35.4360	DNA polymerase epsilon catalytic subunit;LMJF_35_4360;ortholog	DNA binding(GO:0003677);DNA-directed DNA polymerase activity(GO:0003887);3'-5'-exodeoxyribonuclease activity(GO:0008296)	base-excision repair(GO:0006284);DNA strand elongation involved in DNA replication(GO:0006271);DNA biosynthetic process(GO:0071897);mitotic nuclear division(GO:0140014);RNA biosynthetic process(GO:0032774);nucleotide-excision repair(GO:0006289);RNA catabolic process(GO:0006401)	epsilon DNA polymerase complex(GO:0008622)	DNA-directed DNA polymerase activity(GO:0003887);DNA binding(GO:0003677);single-stranded DNA 3'-5' exodeoxyribonuclease activity(GO:0008310)	leading strand elongation(GO:0006272);mitotic cell cycle(GO:0000278);nucleotide-excision repair, DNA gap filling(GO:0006297);DNA replication proofreading(GO:0045004);base-excision repair, gap-filling(GO:0006287)	epsilon DNA polymerase complex(GO:0008622)
LEIMA|EnsemblGenome=LMJF_13_0080|UniProtKB=Q4QGE6	LmjF.13.0080	Putative mitochondrial DNA polymerase I protein B;POLIB;ortholog	5'-3' exonuclease activity(GO:0008409);DNA-directed DNA polymerase activity(GO:0003887)	DNA-dependent DNA replication(GO:0006261);DNA biosynthetic process(GO:0071897)	cytoplasm(GO:0005737)	DNA-directed DNA polymerase activity(GO:0003887);5'-3' exonuclease activity(GO:0008409)	DNA-dependent DNA replication(GO:0006261)	cytoplasm(GO:0005737)
LEIMA|EnsemblGenome=LMJF_24_0890|UniProtKB=Q4QAP4	LmjF.24.0890	POLAc domain-containing protein;LMJF_24_0890;ortholog	5'-3' exonuclease activity(GO:0008409);DNA-directed DNA polymerase activity(GO:0003887)	DNA-dependent DNA replication(GO:0006261);DNA biosynthetic process(GO:0071897)	cytoplasm(GO:0005737)	DNA-directed DNA polymerase activity(GO:0003887);5'-3' exonuclease activity(GO:0008409)	DNA-dependent DNA replication(GO:0006261)	cytoplasm(GO:0005737)
LEIMA|EnsemblGenome=LMJF_14_0920|UniProtKB=Q4QFP3	LmjF.14.0920	POLAc domain-containing protein;LMJF_14_0920;ortholog	5'-3' exonuclease activity(GO:0008409);DNA-directed DNA polymerase activity(GO:0003887)	DNA-dependent DNA replication(GO:0006261);DNA biosynthetic process(GO:0071897)	cytoplasm(GO:0005737)	5'-3' exonuclease activity(GO:0008409);DNA-directed DNA polymerase activity(GO:0003887)	DNA-dependent DNA replication(GO:0006261)	cytoplasm(GO:0005737)
LEIMA|EnsemblGenome=LMJF_13_1630|UniProtKB=Q4QFZ1	LmjF.13.1630	DNA-directed DNA polymerase;LMJF_13_1630;ortholog	5'-3' exonuclease activity(GO:0008409);DNA-directed DNA polymerase activity(GO:0003887)	DNA-dependent DNA replication(GO:0006261);DNA biosynthetic process(GO:0071897)	cytoplasm(GO:0005737)	DNA-directed DNA polymerase activity(GO:0003887);5'-3' exonuclease activity(GO:0008409)	DNA-dependent DNA replication(GO:0006261)	cytoplasm(GO:0005737)
LEIMA|EnsemblGenome=LMJF_29_0640|UniProtKB=E9ADR6	LmjF.29.0640	Uncharacterized protein;LMJF_29_0640;ortholog	5'-3' exonuclease activity(GO:0008409);double-stranded RNA binding(GO:0003725);mismatched DNA binding(GO:0030983);damaged DNA binding(GO:0003684);exodeoxyribonuclease activity, producing 5'-phosphomonoesters(GO:0016895);single-stranded DNA binding(GO:0003697)	double-strand break repair(GO:0006302)	nucleus(GO:0005634)	single-stranded DNA binding(GO:0003697);mismatched DNA binding(GO:0030983);DNA 5'-adenosine monophosphate hydrolase activity(GO:0033699);double-stranded RNA binding(GO:0003725);single-strand break-containing DNA binding(GO:1990165)	double-strand break repair(GO:0006302);single strand break repair(GO:0000012)	nucleus(GO:0005634)
LEIMA|EnsemblGenome=LMJF_36_1790|UniProtKB=Q4Q1P5	LmjF.36.1790	Putative exoribonuclease 2;LMJF_36_1790;ortholog	5'-3' exonuclease activity(GO:0008409);RNA binding(GO:0003723);ribonuclease activity(GO:0004540);exonuclease activity, active with either ribo- or deoxyribonucleic acids and producing 5'-phosphomonoesters(GO:0016796)	nuclear-transcribed mRNA catabolic process(GO:0000956);gene expression(GO:0010467)	nucleus(GO:0005634)	RNA binding(GO:0003723);5'-3' exoribonuclease activity(GO:0004534)	nuclear-transcribed mRNA catabolic process(GO:0000956)	nucleus(GO:0005634)
LEIMA|EnsemblGenome=LMJF_17_1150|UniProtKB=Q4QE76	LmjF.17.1150	RanBP2-type domain-containing protein;LMJF_17_1150;ortholog	5'-3' exonuclease activity(GO:0008409);RNA binding(GO:0003723);ribonuclease activity(GO:0004540);exonuclease activity, active with either ribo- or deoxyribonucleic acids and producing 5'-phosphomonoesters(GO:0016796)	nuclear-transcribed mRNA catabolic process(GO:0000956);gene expression(GO:0010467)	nucleus(GO:0005634)	RNA binding(GO:0003723);5'-3' exoribonuclease activity(GO:0004534)	nuclear-transcribed mRNA catabolic process(GO:0000956)	nucleus(GO:0005634)
LEIMA|EnsemblGenome=LMJF_06_0260|UniProtKB=Q4QJ53	LmjF.06.0260	Putative 5'-3' exonuclease;LMJF_06_0260;ortholog	5'-3' exonuclease activity(GO:0008409);RNA binding(GO:0003723);ribonuclease activity(GO:0004540);exonuclease activity, active with either ribo- or deoxyribonucleic acids and producing 5'-phosphomonoesters(GO:0016796)	nuclear-transcribed mRNA catabolic process(GO:0000956);gene expression(GO:0010467)	nucleus(GO:0005634)	RNA binding(GO:0003723);5'-3' exoribonuclease activity(GO:0004534)	nuclear-transcribed mRNA catabolic process(GO:0000956)	nucleus(GO:0005634)
LEIMA|EnsemblGenome=LMJF_27_0940|UniProtKB=E9AD71	LmjF.27.0940	XRN_N domain-containing protein;LMJF_27_0940;ortholog	5'-3' exonuclease activity(GO:0008409);RNA binding(GO:0003723);ribonuclease activity(GO:0004540);exonuclease activity, active with either ribo- or deoxyribonucleic acids and producing 5'-phosphomonoesters(GO:0016796)	nuclear-transcribed mRNA catabolic process(GO:0000956);gene expression(GO:0010467)	nucleus(GO:0005634)	RNA binding(GO:0003723);5'-3' exoribonuclease activity(GO:0004534)	nuclear-transcribed mRNA catabolic process(GO:0000956)	nucleus(GO:0005634)
LEIMA|EnsemblGenome=LMJF_23_0543|UniProtKB=Q4QBB9	LmjF.23.0543	XRN_N domain-containing protein;LMJF_23_0543;ortholog	5'-3' exonuclease activity(GO:0008409);RNA binding(GO:0003723);ribonuclease activity(GO:0004540);exonuclease activity, active with either ribo- or deoxyribonucleic acids and producing 5'-phosphomonoesters(GO:0016796)	nuclear-transcribed mRNA catabolic process(GO:0000956);gene expression(GO:0010467)	nucleus(GO:0005634)	RNA binding(GO:0003723);5'-3' exoribonuclease activity(GO:0004534)	nuclear-transcribed mRNA catabolic process(GO:0000956)	nucleus(GO:0005634)
LEIMA|EnsemblGenome=LMJF_16_0390|UniProtKB=Q4QEY1	LmjF.16.0390	XRN_N domain-containing protein;LMJF_16_0390;ortholog	5'-3' exonuclease activity(GO:0008409);RNA binding(GO:0003723);ribonuclease activity(GO:0004540);exonuclease activity, active with either ribo- or deoxyribonucleic acids and producing 5'-phosphomonoesters(GO:0016796)	nuclear-transcribed mRNA catabolic process(GO:0000956);gene expression(GO:0010467)	nucleus(GO:0005634)	RNA binding(GO:0003723);5'-3' exoribonuclease activity(GO:0004534)	nuclear-transcribed mRNA catabolic process(GO:0000956)	nucleus(GO:0005634)
LEIMA|EnsemblGenome=LMJF_34_3430|UniProtKB=Q4Q2K1	LmjF.34.3430	Putative cleavage and polyadenylation specificity factor;LMJF_34_3430;ortholog	5'-3' exonuclease activity(GO:0008409);RNA binding(GO:0003723);endoribonuclease activity(GO:0004521)	mRNA polyadenylation(GO:0006378)	mRNA cleavage and polyadenylation specificity factor complex(GO:0005847)	endoribonuclease activity(GO:0004521);RNA binding(GO:0003723);5'-3' exonuclease activity(GO:0008409)	mRNA 3'-end processing by stem-loop binding and cleavage(GO:0006398);mRNA polyadenylation(GO:0006378)	mRNA cleavage and polyadenylation specificity factor complex(GO:0005847)
LEIMA|EnsemblGenome=LMJF_31_1140|UniProtKB=Q4Q6E9	LmjF.31.1140	Hydrolase_4 domain-containing protein;LMJF_31_1140;ortholog	lipase activity(GO:0016298)		membrane(GO:0016020)	lipase activity(GO:0016298)		membrane(GO:0016020)
LEIMA|EnsemblGenome=LMJF_30_0660|UniProtKB=Q4Q7P2	LmjF.30.0660	PDZ domain-containing protein;LMJF_30_0660;ortholog	phospholipase C activity(GO:0004629)	phosphatidylinositol-mediated signaling(GO:0048015)		phosphatidylinositol phospholipase C activity(GO:0004435)	phosphatidylinositol-mediated signaling(GO:0048015)
LEIMA|EnsemblGenome=LMJF_30_2950|UniProtKB=Q4Q6Z7	LmjF.30.2950	Phosphoinositide phospholipase C;LMJF_30_2950;ortholog	phospholipase C activity(GO:0004629)	phosphatidylinositol-mediated signaling(GO:0048015)		phosphatidylinositol phospholipase C activity(GO:0004435)	phosphatidylinositol-mediated signaling(GO:0048015)
LEIMA|EnsemblGenome=LMJF_32_3680|UniProtKB=Q4Q4Q4	LmjF.32.3680	3-hydroxyisobutyryl-CoA hydrolase, mitochondrial;LMJF_32_3680;ortholog	thiolester hydrolase activity(GO:0016790)	alpha-amino acid metabolic process(GO:1901605);cellular amino acid catabolic process(GO:0009063)		3-hydroxyisobutyryl-CoA hydrolase activity(GO:0003860)	valine catabolic process(GO:0006574)
LEIMA|EnsemblGenome=LMJF_32_2540|UniProtKB=Q4Q521	LmjF.32.2540	HD domain-containing protein;LMJF_32_2540;ortholog	phosphoric ester hydrolase activity(GO:0042578)	purine nucleotide metabolic process(GO:0006163);nucleotide catabolic process(GO:0009166);purine nucleoside triphosphate metabolic process(GO:0009144);nucleoside triphosphate catabolic process(GO:0009143);carbohydrate derivative catabolic process(GO:1901136);organonitrogen compound catabolic process(GO:1901565)		dGTPase activity(GO:0008832)	dGTP catabolic process(GO:0006203)	nucleus(GO:0005634)
LEIMA|EnsemblGenome=LMJF_06_0160|UniProtKB=Q4QJ63	LmjF.06.0160	HD domain-containing protein;LMJF_06_0160;ortholog	phosphoric ester hydrolase activity(GO:0042578)	purine nucleotide metabolic process(GO:0006163);nucleotide catabolic process(GO:0009166);purine nucleoside triphosphate metabolic process(GO:0009144);nucleoside triphosphate catabolic process(GO:0009143);carbohydrate derivative catabolic process(GO:1901136);organonitrogen compound catabolic process(GO:1901565)	nucleus(GO:0005634)	dGTPase activity(GO:0008832)	dGTP catabolic process(GO:0006203)	nucleus(GO:0005634)
LEIMA|EnsemblGenome=LMJF_28_2100|UniProtKB=Q4Q855	LmjF.28.2100	GP-PDE domain-containing protein;LMJF_28_2100;ortholog	phosphoric diester hydrolase activity(GO:0008081)	glycerophospholipid catabolic process(GO:0046475)		phosphoric diester hydrolase activity(GO:0008081)	glycerophospholipid catabolic process(GO:0046475)
LEIMA|EnsemblGenome=LMJF_17_0950|UniProtKB=Q4QE95	LmjF.17.0950	PDEase domain-containing protein;LMJF_17_0950;ortholog	3',5'-cyclic-nucleotide phosphodiesterase activity(GO:0004114)	signal transduction(GO:0007165)		3',5'-cyclic-nucleotide phosphodiesterase activity(GO:0004114)	signal transduction(GO:0007165)
LEIMA|EnsemblGenome=LMJF_29_2680|UniProtKB=E9AED0	LmjF.29.2680	Uncharacterized protein;LMJF_29_2680;ortholog	3',5'-cyclic-nucleotide phosphodiesterase activity(GO:0004114)	signal transduction(GO:0007165)		3',5'-cyclic-nucleotide phosphodiesterase activity(GO:0004114)	signal transduction(GO:0007165)
LEIMA|EnsemblGenome=LMJF_29_2440|UniProtKB=E9AEA6	LmjF.29.2440	Phosphodiesterase;LMJF_29_2440;ortholog	3',5'-cyclic-nucleotide phosphodiesterase activity(GO:0004114)	signal transduction(GO:0007165)		3',5'-cyclic-nucleotide phosphodiesterase activity(GO:0004114)	signal transduction(GO:0007165)
LEIMA|EnsemblGenome=LMJF_15_1480|UniProtKB=Q4QF31	LmjF.15.1480	Phosphodiesterase;LMJF_15_1480;ortholog	3',5'-cyclic-nucleotide phosphodiesterase activity(GO:0004114)	signal transduction(GO:0007165)		3',5'-cyclic-nucleotide phosphodiesterase activity(GO:0004114)	signal transduction(GO:0007165)
LEIMA|EnsemblGenome=LMJF_18_1090|UniProtKB=Q6S998	LmjF.18.1090	Phosphodiesterase;PDEA;ortholog	3',5'-cyclic-nucleotide phosphodiesterase activity(GO:0004114)	signal transduction(GO:0007165)		3',5'-cyclic-nucleotide phosphodiesterase activity(GO:0004114)	signal transduction(GO:0007165)
LEIMA|EnsemblGenome=LMJF_12_0320|UniProtKB=Q4QGR1	LmjF.12.0320	Myotubularin phosphatase domain-containing protein;LMJF_12_0320;ortholog	phosphatase activity(GO:0016791)	phospholipid dephosphorylation(GO:0046839);phosphatidylinositol metabolic process(GO:0046488)	cytoplasm(GO:0005737);membrane(GO:0016020)	phosphatidylinositol-3-phosphatase activity(GO:0004438)	phosphatidylinositol dephosphorylation(GO:0046856)	membrane(GO:0016020);cytoplasm(GO:0005737)
LEIMA|EnsemblGenome=LMJF_36_2590|UniProtKB=Q4Q1G2	LmjF.36.2590	Putative membrane-bound acid phosphatase 2;LMJF_36_2590;ortholog	phosphatase activity(GO:0016791)	dephosphorylation(GO:0016311)		phosphatase activity(GO:0016791)	dephosphorylation(GO:0016311)
LEIMA|EnsemblGenome=LMJF_06_0830|UniProtKB=Q4QIZ4	LmjF.06.0830	LNS2 domain-containing protein;LMJF_06_0830;ortholog	phosphatase activity(GO:0016791)	cellular lipid metabolic process(GO:0044255)		phosphatidate phosphatase activity(GO:0008195)	cellular lipid metabolic process(GO:0044255)
LEIMA|EnsemblGenome=LMJF_35_4110|UniProtKB=E9AFN7	LmjF.35.4110	5'-deoxynucleotidase;LMJF_35_4110;ortholog	phosphatase activity(GO:0016791)		cytoplasm(GO:0005737)	5'-deoxynucleotidase activity(GO:0002953)		cytoplasm(GO:0005737)
LEIMA|EnsemblGenome=LMJF_36_5910|UniProtKB=Q4Q0G9	LmjF.36.5910	Uncharacterized protein;LMJF_36_5910;ortholog	phosphatase activity(GO:0016791)	sulfur compound metabolic process(GO:0006790);aspartate family amino acid biosynthetic process(GO:0009067)		acireductone synthase activity(GO:0043874)	L-methionine salvage from methylthioadenosine(GO:0019509)
LEIMA|EnsemblGenome=LMJF_36_2470|UniProtKB=Q4Q1H4	LmjF.36.2470	Putative acid phosphatase;LMJF_36_2470;ortholog	phosphatase activity(GO:0016791)	dephosphorylation(GO:0016311)		phosphatase activity(GO:0016791)	dephosphorylation(GO:0016311)
LEIMA|EnsemblGenome=LMJF_34_1430|UniProtKB=Q4Q359	LmjF.34.1430	Putative tyrosine phosphatase isoform;LMJF_34_1430;ortholog	phosphatase activity(GO:0016791)	dephosphorylation(GO:0016311)	cytosol(GO:0005829)	phosphatidylinositol-3,4,5-trisphosphate 3-phosphatase activity(GO:0016314)	dephosphorylation(GO:0016311)	cytosol(GO:0005829)
LEIMA|EnsemblGenome=LMJF_33_2100|UniProtKB=Q4Q3X7	LmjF.33.2100	Putative glycerolphosphate mutase;LMJF_33_2100;ortholog	phosphatase activity(GO:0016791)			phosphatase activity(GO:0016791)
LEIMA|EnsemblGenome=LMJF_35_4230|UniProtKB=E9AFQ0	LmjF.35.4230	SAC domain-containing protein;LMJF_35_4230;ortholog	phosphatase activity(GO:0016791)	phospholipid dephosphorylation(GO:0046839);phosphatidylinositol metabolic process(GO:0046488)	endoplasmic reticulum(GO:0005783);vacuole(GO:0005773);plasma membrane(GO:0005886)	phosphatidylinositol-4-phosphate phosphatase activity(GO:0043812)	phosphatidylinositol dephosphorylation(GO:0046856)	endoplasmic reticulum(GO:0005783)
LEIMA|EnsemblGenome=LMJF_04_1160|UniProtKB=O97193	LmjF.04.1160	Fructose-bisphosphatase;FBP;ortholog	phosphatase activity(GO:0016791)	organophosphate metabolic process(GO:0019637);small molecule biosynthetic process(GO:0044283);carbohydrate derivative metabolic process(GO:1901135);oligosaccharide biosynthetic process(GO:0009312);cellular carbohydrate biosynthetic process(GO:0034637);glucose metabolic process(GO:0006006);phosphate-containing compound metabolic process(GO:0006796)	cytosol(GO:0005829)	fructose 1,6-bisphosphate 1-phosphatase activity(GO:0042132)	sucrose biosynthetic process(GO:0005986);fructose 6-phosphate metabolic process(GO:0006002);fructose metabolic process(GO:0006000);gluconeogenesis(GO:0006094);fructose 1,6-bisphosphate metabolic process(GO:0030388)	cytosol(GO:0005829);cytoplasm(GO:0005737)
LEIMA|EnsemblGenome=LMJF_36_2570|UniProtKB=Q4Q1G4	LmjF.36.2570	Membrane-bound acid phosphatase;MBAP;ortholog	phosphatase activity(GO:0016791)	dephosphorylation(GO:0016311)		phosphatase activity(GO:0016791)	dephosphorylation(GO:0016311)
LEIMA|EnsemblGenome=LMJF_23_1170|UniProtKB=Q4QB35	LmjF.23.1170	Membrane-bound acid phosphatase 2;MBAP2;ortholog	phosphatase activity(GO:0016791)	dephosphorylation(GO:0016311)		phosphatase activity(GO:0016791)	dephosphorylation(GO:0016311)
LEIMA|EnsemblGenome=LMJF_18_0440|UniProtKB=Q4QDZ8	LmjF.18.0440	acidPPc domain-containing protein;LMJF_18_0440;ortholog	phosphatase activity(GO:0016791)			phosphatidate phosphatase activity(GO:0008195)
LEIMA|EnsemblGenome=LMJF_19_1350|UniProtKB=Q4QD76	LmjF.19.1350	acidPPc domain-containing protein;LMJF_19_1350;ortholog	phosphatase activity(GO:0016791)			phosphatidate phosphatase activity(GO:0008195)
LEIMA|EnsemblGenome=LMJF_33_2110|UniProtKB=Q4Q3X6	LmjF.33.2110	Putative phosphoglycerate mutase;iPGAM;ortholog	phosphatase activity(GO:0016791)			phosphatase activity(GO:0016791)
LEIMA|EnsemblGenome=LMJF_31_2340|UniProtKB=Q4Q627	LmjF.31.2340	Putative p-nitrophenylphosphatase;LMJF_31_2340;ortholog	phosphatase activity(GO:0016791)	dephosphorylation(GO:0016311)		phosphatase activity(GO:0016791)	dephosphorylation(GO:0016311)
LEIMA|EnsemblGenome=LMJF_06_0620|UniProtKB=Q4QJ16	LmjF.06.0620	Uncharacterized protein;LMJF_06_0620;ortholog	phosphatase activity(GO:0016791)			phosphatase activity(GO:0016791)
LEIMA|EnsemblGenome=LMJF_20_1480|UniProtKB=Q4QCP6	LmjF.20.1480	Myotubularin phosphatase domain-containing protein;LMJF_20_1480;ortholog	phosphatase activity(GO:0016791)	phospholipid dephosphorylation(GO:0046839);phosphatidylinositol metabolic process(GO:0046488)	cytoplasm(GO:0005737);membrane(GO:0016020)	phosphatidylinositol-3-phosphatase activity(GO:0004438)	phosphatidylinositol dephosphorylation(GO:0046856)	membrane(GO:0016020);cytoplasm(GO:0005737)
LEIMA|EnsemblGenome=LMJF_17_1390|UniProtKB=Q4QE50	LmjF.17.1390	Inositol-1-monophosphatase;LMJF_17_1390;ortholog	inositol phosphate phosphatase activity(GO:0052745)	small molecule catabolic process(GO:0044282);cellular carbohydrate metabolic process(GO:0044262);signal transduction(GO:0007165);alcohol metabolic process(GO:0006066);organophosphate catabolic process(GO:0046434);dephosphorylation(GO:0016311)		inositol monophosphate 1-phosphatase activity(GO:0008934)	inositol phosphate dephosphorylation(GO:0046855);signal transduction(GO:0007165);inositol metabolic process(GO:0006020)
LEIMA|EnsemblGenome=LMJF_11_1010|UniProtKB=Q4QGX8	LmjF.11.1010	Putative inositol-1,4,5-trisphosphate (IP3) 5-phosphatase;LMJF_11_1010;ortholog	inositol phosphate phosphatase activity(GO:0052745)	small molecule catabolic process(GO:0044282);inositol phosphate-mediated signaling(GO:0048016);cellular carbohydrate metabolic process(GO:0044262);alcohol metabolic process(GO:0006066);organophosphate catabolic process(GO:0046434);dephosphorylation(GO:0016311)		inositol-polyphosphate 5-phosphatase activity(GO:0004445)	inositol phosphate-mediated signaling(GO:0048016);inositol phosphate dephosphorylation(GO:0046855)
LEIMA|EnsemblGenome=LMJF_15_0880|UniProtKB=Q4QF96	LmjF.15.0880	Putative myo-inositol-1 phosphatase;LMJF_15_0880;ortholog	inositol phosphate phosphatase activity(GO:0052745)	small molecule catabolic process(GO:0044282);cellular carbohydrate metabolic process(GO:0044262);signal transduction(GO:0007165);alcohol metabolic process(GO:0006066);organophosphate catabolic process(GO:0046434);dephosphorylation(GO:0016311)		inositol monophosphate 1-phosphatase activity(GO:0008934)	inositol phosphate dephosphorylation(GO:0046855);signal transduction(GO:0007165);inositol metabolic process(GO:0006020)
LEIMA|EnsemblGenome=LMJF_35_3020|UniProtKB=E9AFC6	LmjF.35.3020	1-alkyl-2-acetylglycerophosphocholine esterase;LMJF_35_3020;ortholog	carboxylic ester hydrolase activity(GO:0052689)			1-alkyl-2-acetylglycerophosphocholine esterase activity(GO:0003847)
LEIMA|EnsemblGenome=LMJF_26_2700|UniProtKB=Q4Q8S1	LmjF.26.2700	6-phosphogluconolactonase;LMJF_26_2700;ortholog	carboxylic ester hydrolase activity(GO:0052689)	generation of precursor metabolites and energy(GO:0006091);glucose 6-phosphate metabolic process(GO:0051156);NADP metabolic process(GO:0006739);oxidation-reduction process(GO:0055114)	cytoplasm(GO:0005737)	6-phosphogluconolactonase activity(GO:0017057)	pentose-phosphate shunt, oxidative branch(GO:0009051)	cytoplasm(GO:0005737)
LEIMA|EnsemblGenome=LMJF_35_4350|UniProtKB=E9AFR2	LmjF.35.4350	Uncharacterized protein;LMJF_35_4350;ortholog	carboxylic ester hydrolase activity(GO:0052689)	GPI anchor metabolic process(GO:0006505);endoplasmic reticulum to Golgi vesicle-mediated transport(GO:0006888)	endoplasmic reticulum(GO:0005783);vacuole(GO:0005773);plasma membrane(GO:0005886)	phosphatidylinositol deacylase activity(GO:0050185)	endoplasmic reticulum to Golgi vesicle-mediated transport(GO:0006888);GPI anchor metabolic process(GO:0006505)	endoplasmic reticulum(GO:0005783)
LEIMA|EnsemblGenome=LMJF_32_0910|UniProtKB=Q4Q5J1	LmjF.32.0910	Protein phosphatase methylesterase 1;LMJF_32_0910;ortholog	catalytic activity, acting on a protein(GO:0140096);carboxylic ester hydrolase activity(GO:0052689)	protein demethylation(GO:0006482)		protein methylesterase activity(GO:0051723)	protein demethylation(GO:0006482)
LEIMA|EnsemblGenome=LMJF_15_0690|UniProtKB=Q4QFB6	LmjF.15.0690	Uncharacterized protein;LMJF_15_0690;ortholog	carboxylic ester hydrolase activity(GO:0052689);catalytic activity, acting on a tRNA(GO:0140101)	regulation of biological quality(GO:0065008)		Ser-tRNA(Ala) hydrolase activity(GO:0002196)	regulation of translational fidelity(GO:0006450)
LEIMA|EnsemblGenome=LMJF_34_3360|UniProtKB=Q4Q2K8	LmjF.34.3360	Uncharacterized protein;LMJF_34_3360;ortholog	carboxylic ester hydrolase activity(GO:0052689);catalytic activity, acting on a tRNA(GO:0140101)	tRNA metabolic process(GO:0006399)	cytoplasm(GO:0005737)	D-tyrosyl-tRNA(Tyr) deacylase activity(GO:0051500)	tRNA metabolic process(GO:0006399)	cytoplasm(GO:0005737)
LEIMA|EnsemblGenome=LMJF_13_1150|UniProtKB=Q4QG39	LmjF.13.1150	Uncharacterized protein;LMJF_13_1150;ortholog	triglyceride lipase activity(GO:0004806)	acylglycerol catabolic process(GO:0046464);lipid homeostasis(GO:0055088);triglyceride metabolic process(GO:0006641)	lipid droplet(GO:0005811);cytoplasm(GO:0005737);membrane(GO:0016020)	triglyceride lipase activity(GO:0004806)	triglyceride catabolic process(GO:0019433);lipid homeostasis(GO:0055088)	membrane(GO:0016020);lipid droplet(GO:0005811);cytoplasm(GO:0005737)
LEIMA|EnsemblGenome=LMJF_34_2910|UniProtKB=Q4Q2Q3	LmjF.34.2910	PNPLA domain-containing protein;LMJF_34_2910;ortholog	triglyceride lipase activity(GO:0004806)	acylglycerol catabolic process(GO:0046464);lipid homeostasis(GO:0055088);triglyceride metabolic process(GO:0006641)	lipid droplet(GO:0005811);cytoplasm(GO:0005737);membrane(GO:0016020)	triglyceride lipase activity(GO:0004806)	triglyceride catabolic process(GO:0019433);lipid homeostasis(GO:0055088)	membrane(GO:0016020);lipid droplet(GO:0005811);cytoplasm(GO:0005737)
LEIMA|EnsemblGenome=LMJF_11_0850|UniProtKB=Q4QGZ4	LmjF.11.0850	Uncharacterized protein;LMJF_11_0850;ortholog	acylglycerol lipase activity(GO:0047372)	cellular lipid metabolic process(GO:0044255)		short-chain carboxylesterase activity(GO:0034338);acylglycerol lipase activity(GO:0047372)	cellular lipid metabolic process(GO:0044255)
LEIMA|EnsemblGenome=LMJF_30_0010|UniProtKB=Q4Q7V8	LmjF.30.0010	AB hydrolase-1 domain-containing protein;LMJF_30_0010;ortholog	acylglycerol lipase activity(GO:0047372)	cellular lipid metabolic process(GO:0044255)		short-chain carboxylesterase activity(GO:0034338);acylglycerol lipase activity(GO:0047372)	cellular lipid metabolic process(GO:0044255)
LEIMA|EnsemblGenome=LMJF_18_1580|UniProtKB=Q4QDN1	LmjF.18.1580	IU_nuc_hydro domain-containing protein;NH;ortholog	hydrolase activity, acting on glycosyl bonds(GO:0016798)	small molecule catabolic process(GO:0044282);carbohydrate derivative catabolic process(GO:1901136);nucleobase-containing compound catabolic process(GO:0034655);organonitrogen compound catabolic process(GO:1901565);purine nucleoside metabolic process(GO:0042278)	cytosol(GO:0005829)	purine nucleosidase activity(GO:0008477)	purine nucleoside catabolic process(GO:0006152)	cytosol(GO:0005829)
LEIMA|EnsemblGenome=LMJF_26_0340|UniProtKB=Q4Q9F7	LmjF.26.0340	IU_nuc_hydro domain-containing protein;LMJF_26_0340;ortholog	hydrolase activity, acting on glycosyl bonds(GO:0016798)	small molecule catabolic process(GO:0044282);carbohydrate derivative catabolic process(GO:1901136);nucleobase-containing compound catabolic process(GO:0034655);organonitrogen compound catabolic process(GO:1901565);purine nucleoside metabolic process(GO:0042278)	cytosol(GO:0005829)	purine nucleosidase activity(GO:0008477)	purine nucleoside catabolic process(GO:0006152)	cytosol(GO:0005829)
LEIMA|EnsemblGenome=LMJF_23_1580|UniProtKB=Q4QAY0	LmjF.23.1580	Uncharacterized protein;LMJF_23_1580;ortholog	hydrolase activity, acting on glycosyl bonds(GO:0016798)	nucleoside phosphate catabolic process(GO:1901292);nucleoside monophosphate metabolic process(GO:0009123)	nucleus(GO:0005634)	deoxyribonucleoside 5'-monophosphate N-glycosidase activity(GO:0070694)	deoxyribonucleoside monophosphate catabolic process(GO:0009159)	nucleus(GO:0005634)
LEIMA|EnsemblGenome=LMJF_17_0735|UniProtKB=Q4QEB2	LmjF.17.0735	ABM domain-containing protein;LMJF_17_0735;ortholog	hydrolase activity, acting on glycosyl bonds(GO:0016798)	cellular aromatic compound metabolic process(GO:0006725);heterocycle metabolic process(GO:0046483);organonitrogen compound metabolic process(GO:1901564);cellular biosynthetic process(GO:0044249);hormone biosynthetic process(GO:0042446)	cytosol(GO:0005829)	hydrolase activity, hydrolyzing N-glycosyl compounds(GO:0016799)	cytokinin biosynthetic process(GO:0009691)	cytosol(GO:0005829)
LEIMA|EnsemblGenome=LMJF_33_2260|UniProtKB=Q4Q3W1	LmjF.33.2260	DUF862 domain-containing protein;LMJF_33_2260;ortholog	hydrolase activity, hydrolyzing O-glycosyl compounds(GO:0004553)	glycoprotein metabolic process(GO:0009100);cellular protein modification process(GO:0006464)		hydrolase activity, hydrolyzing O-glycosyl compounds(GO:0004553)	protein deglycosylation(GO:0006517)
LEIMA|EnsemblGenome=LMJF_28_2200|UniProtKB=Q4Q845	LmjF.28.2200	Uncharacterized protein;LMJF_28_2200;ortholog	glucosidase activity(GO:0015926)	protein N-linked glycosylation(GO:0006487)	endoplasmic reticulum membrane(GO:0005789);vacuole(GO:0005773);plasma membrane(GO:0005886)	mannosyl-oligosaccharide glucosidase activity(GO:0004573)	protein N-linked glycosylation(GO:0006487)	endoplasmic reticulum membrane(GO:0005789)
LEIMA|EnsemblGenome=LMJF_10_0840|UniProtKB=Q4QHD0	LmjF.10.0840	A_deaminase domain-containing protein;LMJF_10_0840;ortholog	hydrolase activity, acting on carbon-nitrogen (but not peptide) bonds(GO:0016810)	small molecule catabolic process(GO:0044282);carbohydrate derivative catabolic process(GO:1901136);nucleobase-containing compound catabolic process(GO:0034655);organonitrogen compound catabolic process(GO:1901565);carbohydrate derivative biosynthetic process(GO:1901137);purine nucleobase biosynthetic process(GO:0009113);purine nucleoside metabolic process(GO:0042278);nucleobase-containing small m…	cytosol(GO:0005829)	adenosine deaminase activity(GO:0004000)	adenosine catabolic process(GO:0006154);inosine biosynthetic process(GO:0046103)
LEIMA|EnsemblGenome=LMJF_13_0980|UniProtKB=Q4QG56	LmjF.13.0980	A_deaminase domain-containing protein;LMJF_13_0980;ortholog	hydrolase activity, acting on carbon-nitrogen (but not peptide) bonds(GO:0016810)	purine ribonucleotide biosynthetic process(GO:0009152);IMP metabolic process(GO:0046040);AMP metabolic process(GO:0046033)	cytosol(GO:0005829)	AMP deaminase activity(GO:0003876)	IMP biosynthetic process(GO:0006188);AMP metabolic process(GO:0046033)	cytosol(GO:0005829)
LEIMA|EnsemblGenome=LMJF_32_2550|UniProtKB=Q4Q520	LmjF.32.2550	Adenosine monophosphate deaminase-like protein;LMJF_32_2550;ortholog	hydrolase activity, acting on carbon-nitrogen (but not peptide) bonds(GO:0016810)	purine ribonucleotide biosynthetic process(GO:0009152);IMP metabolic process(GO:0046040);AMP metabolic process(GO:0046033)	cytosol(GO:0005829)	AMP deaminase activity(GO:0003876)	IMP biosynthetic process(GO:0006188);AMP metabolic process(GO:0046033)	cytosol(GO:0005829)
LEIMA|EnsemblGenome=LMJF_32_2080|UniProtKB=Q4Q568	LmjF.32.2080	CMP/dCMP-type deaminase domain-containing protein;LMJF_32_2080;ortholog	hydrolase activity, acting on carbon-nitrogen (but not peptide) bonds(GO:0016810)	tRNA modification(GO:0006400)	catalytic complex(GO:1902494);nucleus(GO:0005634);cytoplasm(GO:0005737)	tRNA-specific adenosine-34 deaminase activity(GO:0052717)	tRNA wobble adenosine to inosine editing(GO:0002100)	tRNA-specific adenosine-34 deaminase complex(GO:0052718)
LEIMA|EnsemblGenome=LMJF_23_0070|UniProtKB=Q4QBG9	LmjF.23.0070	Agmatinase-like protein;LMJF_23_0070;ortholog	hydrolase activity, acting on carbon-nitrogen (but not peptide) bonds(GO:0016810)	alpha-amino acid metabolic process(GO:1901605);cellular nitrogen compound biosynthetic process(GO:0044271);organonitrogen compound biosynthetic process(GO:1901566)		agmatinase activity(GO:0008783)	putrescine biosynthetic process from arginine, using agmatinase(GO:0033389)
LEIMA|EnsemblGenome=LMJF_10_0730|UniProtKB=Q4QHE1	LmjF.10.0730	CMP/dCMP-type deaminase domain-containing protein;LMJF_10_0730;ortholog	hydrolase activity, acting on carbon-nitrogen (but not peptide) bonds(GO:0016810)	tRNA modification(GO:0006400)	catalytic complex(GO:1902494);intracellular(GO:0005622)	tRNA-specific adenosine-34 deaminase activity(GO:0052717)	tRNA wobble adenosine to inosine editing(GO:0002100)	tRNA-specific adenosine-34 deaminase complex(GO:0052718)
LEIMA|EnsemblGenome=LMJF_35_4800|UniProtKB=E9AFV5	LmjF.35.4800	AMP deaminase;LMJF_35_4800;ortholog	hydrolase activity, acting on carbon-nitrogen (but not peptide) bonds(GO:0016810)	purine ribonucleotide biosynthetic process(GO:0009152);IMP metabolic process(GO:0046040);AMP metabolic process(GO:0046033)	cytosol(GO:0005829)	AMP deaminase activity(GO:0003876)	IMP biosynthetic process(GO:0006188);AMP metabolic process(GO:0046033)	cytosol(GO:0005829)
LEIMA|EnsemblGenome=LMJF_04_0280|UniProtKB=Q9XZY8	LmjF.04.0280	Putative adenosine monophosphate deaminase;LMJF_04_0280;ortholog	hydrolase activity, acting on carbon-nitrogen (but not peptide) bonds(GO:0016810)	purine ribonucleotide biosynthetic process(GO:0009152);IMP metabolic process(GO:0046040);AMP metabolic process(GO:0046033)	cytosol(GO:0005829)	AMP deaminase activity(GO:0003876)	IMP biosynthetic process(GO:0006188);AMP metabolic process(GO:0046033)	cytosol(GO:0005829)
LEIMA|EnsemblGenome=LMJF_26_0320|UniProtKB=Q4Q9F9	LmjF.26.0320	Methenyltetrahydrofolate cyclohydrolase;LMJF_26_0320;ortholog	hydrolase activity, acting on carbon-nitrogen (but not peptide) bonds(GO:0016810);oxidoreductase activity(GO:0016491)	folic acid-containing compound metabolic process(GO:0006760)	cytosol(GO:0005829)	methylenetetrahydrofolate dehydrogenase (NADP+) activity(GO:0004488);methenyltetrahydrofolate cyclohydrolase activity(GO:0004477)	tetrahydrofolate interconversion(GO:0035999)	cytosol(GO:0005829)
LEIMA|EnsemblGenome=LMJF_35_1480|UniProtKB=E9AEX1	LmjF.35.1480	Arginase;LMJF_35_1480;ortholog	hydrolase activity, acting on carbon-nitrogen (but not peptide) bonds(GO:0016810);transition metal ion binding(GO:0046914)	arginine catabolic process(GO:0006527)	cytoplasm(GO:0005737)	arginase activity(GO:0004053);manganese ion binding(GO:0030145)	arginine catabolic process to ornithine(GO:0019547)	cytosol(GO:0005829);cytoplasm(GO:0005737)
LEIMA|EnsemblGenome=LMJF_17_0360|UniProtKB=Q4QEF8	LmjF.17.0360	CMP/dCMP-type deaminase domain-containing protein;LMJF_17_0360;ortholog	hydrolase activity, acting on carbon-nitrogen (but not peptide) bonds(GO:0016810);zinc ion binding(GO:0008270)	small molecule catabolic process(GO:0044282);nucleobase-containing small molecule metabolic process(GO:0055086);carbohydrate derivative catabolic process(GO:1901136);nucleobase-containing compound catabolic process(GO:0034655);organonitrogen compound catabolic process(GO:1901565);pyrimidine-containing compound metabolic process(GO:0072527)	cytosol(GO:0005829)	cytidine deaminase activity(GO:0004126);zinc ion binding(GO:0008270)	cytidine deamination(GO:0009972)	cytosol(GO:0005829)
LEIMA|EnsemblGenome=LMJF_29_0867|UniProtKB=E9ADU1	LmjF.29.0867	Guanine deaminase;LMJF_29_0867;ortholog	hydrolase activity, acting on carbon-nitrogen (but not peptide) bonds(GO:0016810);zinc ion binding(GO:0008270)	nucleobase metabolic process(GO:0009112);purine-containing compound metabolic process(GO:0072521)	cytosol(GO:0005829)	deaminase activity(GO:0019239);guanine deaminase activity(GO:0008892);zinc ion binding(GO:0008270)	guanine metabolic process(GO:0046098)
LEIMA|EnsemblGenome=LMJF_32_1300|UniProtKB=Q4Q5F2	LmjF.32.1300	Peptide deformylase;LMJF_32_1300;ortholog	hydrolase activity, acting on carbon-nitrogen (but not peptide) bonds, in linear amides(GO:0016811)	peptidyl-amino acid modification(GO:0018193)	mitochondrion(GO:0005739)	peptide deformylase activity(GO:0042586)	N-terminal protein amino acid modification(GO:0031365);co-translational protein modification(GO:0043686);peptidyl-methionine modification(GO:0018206)	mitochondrion(GO:0005739)
LEIMA|EnsemblGenome=LMJF_31_3050|UniProtKB=Q4Q5V2	LmjF.31.3050	Uncharacterized protein;LMJF_31_3050;ortholog	hydrolase activity, acting on carbon-nitrogen (but not peptide) bonds, in linear amides(GO:0016811)	cellular nitrogen compound catabolic process(GO:0044270);alpha-amino acid metabolic process(GO:1901605);aromatic amino acid family catabolic process(GO:0009074);heterocycle catabolic process(GO:0046700)		arylformamidase activity(GO:0004061)	tryptophan catabolic process to kynurenine(GO:0019441)
LEIMA|EnsemblGenome=LMJF_18_1040|UniProtKB=Q4QDT8	LmjF.18.1040	Putative 5-oxoprolinase;LMJF_18_1040;ortholog	hydrolase activity, acting on carbon-nitrogen (but not peptide) bonds, in cyclic amides(GO:0016812)	glutathione metabolic process(GO:0006749)	cytosol(GO:0005829)	5-oxoprolinase (ATP-hydrolyzing) activity(GO:0017168)	glutathione metabolic process(GO:0006749)	cytosol(GO:0005829)
LEIMA|EnsemblGenome=LMJF_11_0210|UniProtKB=Q4QH59	LmjF.11.0210	Inorganic diphosphatase;LMJF_11_0210;ortholog	pyrophosphatase activity(GO:0016462)	phosphate-containing compound metabolic process(GO:0006796)		magnesium ion binding(GO:0000287);inorganic diphosphatase activity(GO:0004427)	phosphate-containing compound metabolic process(GO:0006796)	cytosol(GO:0005829)
LEIMA|EnsemblGenome=LMJF_03_0910|UniProtKB=E9ACN6	LmjF.03.0910	Inorganic diphosphatase;LMJF_03_0910;ortholog	pyrophosphatase activity(GO:0016462)	phosphate-containing compound metabolic process(GO:0006796)		magnesium ion binding(GO:0000287);inorganic diphosphatase activity(GO:0004427)	phosphate-containing compound metabolic process(GO:0006796)	cytosol(GO:0005829)
LEIMA|EnsemblGenome=LMJF_05_0090|UniProtKB=Q4QJJ4	LmjF.05.0090	Nudix hydrolase domain-containing protein;LMJF_05_0090;ortholog	pyrophosphatase activity(GO:0016462)	deadenylation-dependent decapping of nuclear-transcribed mRNA(GO:0000290);gene expression(GO:0010467)	cytoplasm(GO:0005737)	m7G(5')pppN diphosphatase activity(GO:0050072)	deadenylation-dependent decapping of nuclear-transcribed mRNA(GO:0000290)	cytoplasm(GO:0005737)
LEIMA|EnsemblGenome=LMJF_01_0310|UniProtKB=E9AC20	LmjF.01.0310	DHHA2 domain-containing protein;LMJF_01_0310;ortholog	pyrophosphatase activity(GO:0016462)	organic substance catabolic process(GO:1901575);phosphorus metabolic process(GO:0006793);cellular catabolic process(GO:0044248);oxoacid metabolic process(GO:0043436)	cytoplasm(GO:0005737)	exopolyphosphatase activity(GO:0004309)	polyphosphate catabolic process(GO:0006798)	cytoplasm(GO:0005737)
LEIMA|EnsemblGenome=LMJF_31_2950|UniProtKB=Q4Q5W3	LmjF.31.2950	Nudix hydrolase domain-containing protein;LMJF_31_2950;ortholog	nucleotide diphosphatase activity(GO:0004551)	nucleotide catabolic process(GO:0009166);NADP metabolic process(GO:0006739);organonitrogen compound catabolic process(GO:1901565)	cytosol(GO:0005829)	NADH pyrophosphatase activity(GO:0035529)	NAD catabolic process(GO:0019677);NADP catabolic process(GO:0006742);NADH metabolic process(GO:0006734)	cytosol(GO:0005829);peroxisome(GO:0005777)
LEIMA|EnsemblGenome=LMJF_21_1040|UniProtKB=Q4QC92	LmjF.21.1040	Kinesin motor domain-containing protein;LMJF_21_1040;ortholog	ATP-dependent microtubule motor activity, plus-end-directed(GO:0008574)			ATP-dependent microtubule motor activity, plus-end-directed(GO:0008574)
LEIMA|EnsemblGenome=LMJF_25_1950|UniProtKB=Q4Q9P4	LmjF.25.1950	Kinesin motor domain-containing protein;LMJF_25_1950;ortholog	ATP-dependent microtubule motor activity, plus-end-directed(GO:0008574)			ATP-dependent microtubule motor activity, plus-end-directed(GO:0008574)
LEIMA|EnsemblGenome=LMJF_09_0290|UniProtKB=Q4QHZ7	LmjF.09.0290	Kinesin motor domain-containing protein;LMJF_09_0290;ortholog	ATP-dependent microtubule motor activity, plus-end-directed(GO:0008574);microtubule binding(GO:0008017)	cytoskeleton-dependent intracellular transport(GO:0030705);microtubule-based movement(GO:0007018)	microtubule associated complex(GO:0005875);microtubule(GO:0005874)	microtubule motor activity(GO:0003777);microtubule binding(GO:0008017);ATPase activity(GO:0016887)	microtubule-based movement(GO:0007018)	microtubule(GO:0005874);kinesin complex(GO:0005871)
LEIMA|EnsemblGenome=LMJF_20_0640|UniProtKB=Q4QCX7	LmjF.20.0640	Kinesin motor domain-containing protein;LMJF_20_0640;ortholog	ATP-dependent microtubule motor activity, plus-end-directed(GO:0008574);microtubule binding(GO:0008017)	cytoskeleton-dependent intracellular transport(GO:0030705);microtubule-based movement(GO:0007018)	microtubule associated complex(GO:0005875);microtubule(GO:0005874)	microtubule motor activity(GO:0003777);microtubule binding(GO:0008017);ATP-dependent microtubule motor activity, plus-end-directed(GO:0008574);ATPase activity(GO:0016887)	microtubule-based movement(GO:0007018);cytoskeleton-dependent intracellular transport(GO:0030705)	microtubule(GO:0005874);kinesin complex(GO:0005871)
LEIMA|EnsemblGenome=LMJF_11_0870|UniProtKB=Q4QGZ2	LmjF.11.0870	Kinesin motor domain-containing protein;LMJF_11_0870;ortholog	ATP-dependent microtubule motor activity, plus-end-directed(GO:0008574);microtubule binding(GO:0008017)	mitotic sister chromatid segregation(GO:0000070);microtubule-based movement(GO:0007018);microtubule depolymerization(GO:0007019)	mitotic spindle midzone(GO:1990023);nucleus(GO:0005634);spindle microtubule(GO:0005876);cytoplasmic microtubule(GO:0005881);microtubule associated complex(GO:0005875)	microtubule motor activity(GO:0003777);microtubule binding(GO:0008017);ATPase activity(GO:0016887)	microtubule-based movement(GO:0007018)	microtubule(GO:0005874);kinesin complex(GO:0005871)
LEIMA|EnsemblGenome=LMJF_13_1560|UniProtKB=Q4QFZ8	LmjF.13.1560	Putative ras-like small GTPases;LMJF_13_1560;ortholog	GTPase activity(GO:0003924)	autophagy(GO:0006914);regulation of autophagy(GO:0010506);TOR signaling(GO:0031929);cellular response to starvation(GO:0009267);cellular response to organonitrogen compound(GO:0071417);cellular response to oxygen-containing compound(GO:1901701);positive regulation of TOR signaling(GO:0032008)	membrane protein complex(GO:0098796);nucleus(GO:0005634);endosome(GO:0005768);vacuolar membrane(GO:0005774);plasma membrane(GO:0005886);lysosome(GO:0005764)	GTPase activity(GO:0003924)	cellular response to starvation(GO:0009267);regulation of autophagy(GO:0010506);positive regulation of TOR signaling(GO:0032008);cellular response to amino acid stimulus(GO:0071230)	Gtr1-Gtr2 GTPase complex(GO:1990131);nucleus(GO:0005634);EGO complex(GO:0034448);lysosome(GO:0005764)
LEIMA|EnsemblGenome=LMJF_26_0480|UniProtKB=Q4Q9E3	LmjF.26.0480	GPN-loop GTPase 2;LMJF_26_0480;ortholog	GTPase activity(GO:0003924)		cytoplasm(GO:0005737)	GTPase activity(GO:0003924)
LEIMA|EnsemblGenome=LMJF_35_5210|UniProtKB=E9AFZ4	LmjF.35.5210	G domain-containing protein;LMJF_35_5210;ortholog	GTPase activity(GO:0003924)			GTPase activity(GO:0003924)		mitochondrion(GO:0005739)
LEIMA|EnsemblGenome=LMJF_30_1710|UniProtKB=Q4Q7C3	LmjF.30.1710	Putative small GTP-binding protein Rab28;LMJF_30_1710;ortholog	GTPase activity(GO:0003924)	intracellular protein transport(GO:0006886)	endomembrane system(GO:0012505);vacuole(GO:0005773);plasma membrane(GO:0005886)	GTPase activity(GO:0003924)	intracellular protein transport(GO:0006886)	endomembrane system(GO:0012505)
LEIMA|EnsemblGenome=LMJF_31_0860|UniProtKB=Q4Q6H7	LmjF.31.0860	Putative ras-like small GTPases;LMJF_31_0860;ortholog	GTPase activity(GO:0003924)	retrograde vesicle-mediated transport, Golgi to endoplasmic reticulum(GO:0006890);intra-Golgi vesicle-mediated transport(GO:0006891);intracellular protein transport(GO:0006886);retrograde transport, endosome to Golgi(GO:0042147)	Golgi apparatus(GO:0005794);vacuole(GO:0005773);plasma membrane(GO:0005886)	GTPase activity(GO:0003924)	intracellular protein transport(GO:0006886)	endomembrane system(GO:0012505)
LEIMA|EnsemblGenome=LMJF_32_3210|UniProtKB=Q4Q4V1	LmjF.32.3210	Uncharacterized protein;LMJF_32_3210;ortholog	GTPase activity(GO:0003924)	intracellular protein transport(GO:0006886)	endomembrane system(GO:0012505);vacuole(GO:0005773);plasma membrane(GO:0005886)	GTPase activity(GO:0003924)	intracellular protein transport(GO:0006886)	endomembrane system(GO:0012505)
LEIMA|EnsemblGenome=LMJF_25_0130|UniProtKB=Q4QA83	LmjF.25.0130	Tr-type G domain-containing protein;LMJF_25_0130;ortholog	GTPase activity(GO:0003924)		cytosol(GO:0005829);ribonucleoprotein complex(GO:1990904)	GTPase activity(GO:0003924)		ribonucleoprotein complex(GO:1990904);cytosol(GO:0005829)
LEIMA|EnsemblGenome=LMJF_10_0910|UniProtKB=Q4QHC3	LmjF.10.0910	Putative small GTP-binding protein Rab11;Rab11;ortholog	GTPase activity(GO:0003924)	intracellular protein transport(GO:0006886)	endomembrane system(GO:0012505);vacuole(GO:0005773);plasma membrane(GO:0005886)	GTPase activity(GO:0003924)	intracellular protein transport(GO:0006886)	endomembrane system(GO:0012505)
LEIMA|EnsemblGenome=LMJF_35_4150|UniProtKB=E9AFP2	LmjF.35.4150	Tr-type G domain-containing protein;LMJF_35_4150;ortholog	GTPase activity(GO:0003924)	sulfur compound metabolic process(GO:0006790);translational elongation(GO:0006414)		translation elongation factor activity(GO:0003746);GTPase activity(GO:0003924)	translation(GO:0006412);translational elongation(GO:0006414)
LEIMA|EnsemblGenome=LMJF_25_1390|UniProtKB=Q4Q9V4	LmjF.25.1390	GPN-loop GTPase 3;LMJF_25_1390;ortholog	GTPase activity(GO:0003924)			GTPase activity(GO:0003924)
LEIMA|EnsemblGenome=LMJF_21_0790|UniProtKB=Q4QCD4	LmjF.21.0790	Ras-related protein Rab-21;LMJF_21_0790;ortholog	GTPase activity(GO:0003924)	intracellular protein transport(GO:0006886)	early endosome(GO:0005769);vacuole(GO:0005773);plasma membrane(GO:0005886)	GTPase activity(GO:0003924)	intracellular protein transport(GO:0006886)	endomembrane system(GO:0012505);early endosome(GO:0005769)
LEIMA|EnsemblGenome=LMJF_13_1280|UniProtKB=Q4QG26	LmjF.13.1280	GPN-loop GTPase;LMJF_13_1280;ortholog	GTPase activity(GO:0003924)			GTPase activity(GO:0003924)
LEIMA|EnsemblGenome=LMJF_26_1370|UniProtKB=Q4Q957	LmjF.26.1370	G domain-containing protein;LMJF_26_1370;ortholog	GTPase activity(GO:0003924)			GTPase activity(GO:0003924)
LEIMA|EnsemblGenome=LMJF_13_0220|UniProtKB=Q4QGD2	LmjF.13.0220	Putative small Rab GTP binding protein;LMJF_13_0220;ortholog	GTPase activity(GO:0003924)	intracellular protein transport(GO:0006886)	endocytic vesicle(GO:0030139);endosome(GO:0005768);vacuole(GO:0005773);plasma membrane(GO:0005886)	GTPase activity(GO:0003924)	intracellular protein transport(GO:0006886)	endosome(GO:0005768);endomembrane system(GO:0012505);endocytic vesicle(GO:0030139)
LEIMA|EnsemblGenome=LMJF_02_0260|UniProtKB=E9ACA1	LmjF.02.0260	Small GTP binding protein rab6-like protein;LMJF_02_0260;ortholog	GTPase activity(GO:0003924)	retrograde vesicle-mediated transport, Golgi to endoplasmic reticulum(GO:0006890);intra-Golgi vesicle-mediated transport(GO:0006891);intracellular protein transport(GO:0006886);retrograde transport, endosome to Golgi(GO:0042147)	Golgi apparatus(GO:0005794);vacuole(GO:0005773);plasma membrane(GO:0005886)	GTPase activity(GO:0003924)	intracellular protein transport(GO:0006886);retrograde transport, endosome to Golgi(GO:0042147);retrograde vesicle-mediated transport, Golgi to endoplasmic reticulum(GO:0006890);intra-Golgi vesicle-mediated transport(GO:0006891)	endomembrane system(GO:0012505);Golgi apparatus(GO:0005794)
LEIMA|EnsemblGenome=LMJF_05_0200|UniProtKB=Q4QJI3	LmjF.05.0200	G domain-containing protein;LMJF_05_0200;ortholog	GTPase activity(GO:0003924)		cytosol(GO:0005829)	GTPase activity(GO:0003924)		cytosol(GO:0005829)
LEIMA|EnsemblGenome=LMJF_05_0030|UniProtKB=Q4QJK0	LmjF.05.0030	Putative ras-like small GTPases;LMJF_05_0030;ortholog	GTPase activity(GO:0003924)	regulation of cellular localization(GO:0060341);vesicle targeting, to, from or within Golgi(GO:0048199);regulation of protein transport(GO:0051223);positive regulation of cellular process(GO:0048522);protein-containing complex assembly(GO:0065003);COPII-coated vesicle budding(GO:0090114);regulation of organelle organization(GO:0033043);regulation of protein-containing complex assembly(GO:0043254)…	ER to Golgi transport vesicle membrane(GO:0012507);vesicle coat(GO:0030120);endoplasmic reticulum exit site(GO:0070971);vacuole(GO:0005773);plasma membrane(GO:0005886)	GTPase activity(GO:0003924)	intracellular protein transport(GO:0006886);vesicle organization(GO:0016050);regulation of COPII vesicle coating(GO:0003400);endoplasmic reticulum to Golgi vesicle-mediated transport(GO:0006888);membrane organization(GO:0061024);positive regulation of protein exit from endoplasmic reticulum(GO:0070863)	endoplasmic reticulum exit site(GO:0070971);COPII vesicle coat(GO:0030127)
LEIMA|EnsemblGenome=LMJF_36_5880|UniProtKB=Q4Q0H2	LmjF.36.5880	Putative ras-like small GTPases;LMJF_36_5880;ortholog	GTPase activity(GO:0003924)	autophagy(GO:0006914);regulation of autophagy(GO:0010506);TOR signaling(GO:0031929);cellular response to starvation(GO:0009267);cellular response to organonitrogen compound(GO:0071417);cellular response to oxygen-containing compound(GO:1901701);positive regulation of TOR signaling(GO:0032008)	membrane protein complex(GO:0098796);nucleus(GO:0005634);endosome(GO:0005768);vacuolar membrane(GO:0005774);plasma membrane(GO:0005886);lysosome(GO:0005764)	GTPase activity(GO:0003924)	cellular response to starvation(GO:0009267);regulation of autophagy(GO:0010506);positive regulation of TOR signaling(GO:0032008);cellular response to amino acid stimulus(GO:0071230)	nucleus(GO:0005634);Gtr1-Gtr2 GTPase complex(GO:1990131);EGO complex(GO:0034448);lysosome(GO:0005764)
LEIMA|EnsemblGenome=LMJF_07_0560|UniProtKB=Q4QIN6	LmjF.07.0560	Putative ras-related protein rab-14;LMJF_07_0560;ortholog	GTPase activity(GO:0003924)	intracellular protein transport(GO:0006886)	endomembrane system(GO:0012505);vacuole(GO:0005773);plasma membrane(GO:0005886)	GTPase activity(GO:0003924)	intracellular protein transport(GO:0006886)	endomembrane system(GO:0012505)
LEIMA|EnsemblGenome=LMJF_32_1840|UniProtKB=Q4Q595	LmjF.32.1840	Putative rab11B GTPase;LMJF_32_1840;ortholog	GTPase activity(GO:0003924)	intracellular protein transport(GO:0006886)	endomembrane system(GO:0012505);vacuole(GO:0005773);plasma membrane(GO:0005886)	GTPase activity(GO:0003924)	intracellular protein transport(GO:0006886)	endomembrane system(GO:0012505)
LEIMA|EnsemblGenome=LMJF_25_1420|UniProtKB=Q4Q9V1	LmjF.25.1420	GTP-binding nuclear protein;LMJF_25_1420;ortholog	GTPase activity(GO:0003924)	ribosomal subunit export from nucleus(GO:0000054);protein import into nucleus(GO:0006606)	nucleus(GO:0005634);cytoplasm(GO:0005737)	GTPase activity(GO:0003924)	ribosomal subunit export from nucleus(GO:0000054);protein import into nucleus(GO:0006606)	nucleus(GO:0005634);cytoplasm(GO:0005737)
LEIMA|EnsemblGenome=LMJF_27_0760|UniProtKB=E9AD53	LmjF.27.0760	Putative small GTP-binding protein Rab1;LMJF_27_0760;ortholog	GTPase activity(GO:0003924)	intracellular protein transport(GO:0006886)	endomembrane system(GO:0012505);vacuole(GO:0005773);plasma membrane(GO:0005886)	GTPase activity(GO:0003924)	intracellular protein transport(GO:0006886)	endomembrane system(GO:0012505)
LEIMA|EnsemblGenome=LMJF_18_1130|UniProtKB=Q4QDS9	LmjF.18.1130	Putative ras-related protein rab-5;LMJF_18_1130;ortholog	GTPase activity(GO:0003924)	intracellular protein transport(GO:0006886)	endomembrane system(GO:0012505);vacuole(GO:0005773);plasma membrane(GO:0005886)	GTPase activity(GO:0003924)	intracellular protein transport(GO:0006886)	endosome(GO:0005768);endomembrane system(GO:0012505);endocytic vesicle(GO:0030139)
LEIMA|EnsemblGenome=LMJF_36_6250|UniProtKB=Q4Q0D5	LmjF.36.6250	Putative small G-protein;LMJF_36_6250;ortholog	GTPase activity(GO:0003924)	autophagosome assembly(GO:0000045);proteolysis(GO:0006508);intracellular protein transport(GO:0006886)	endosome membrane(GO:0010008);autophagosome(GO:0005776);plasma membrane(GO:0005886)	GTPase activity(GO:0003924)	intracellular protein transport(GO:0006886);autophagosome assembly(GO:0000045)	endomembrane system(GO:0012505);endosome membrane(GO:0010008);autophagosome(GO:0005776)
LEIMA|EnsemblGenome=LMJF_09_0850|UniProtKB=Q4QHT9	LmjF.09.0850	Ras family protein-like protein;LMJF_09_0850;ortholog	GTPase activity(GO:0003924)	intracellular protein transport(GO:0006886)	endomembrane system(GO:0012505);vacuole(GO:0005773);plasma membrane(GO:0005886)	GTPase activity(GO:0003924)	intracellular protein transport(GO:0006886)
LEIMA|EnsemblGenome=LMJF_29_2200|UniProtKB=E9AE82	LmjF.29.2200	Putative GTP-binding protein;LMJF_29_2200;ortholog	GTPase activity(GO:0003924);microtubule binding(GO:0008017)	mitochondrial fission(GO:0000266)	cytoplasm(GO:0005737);membrane(GO:0016020)	microtubule binding(GO:0008017);GTPase activity(GO:0003924)	mitochondrial fission(GO:0000266);organelle fission(GO:0048285)	membrane(GO:0016020);cytoplasm(GO:0005737)
LEIMA|EnsemblGenome=LMJF_07_1130|UniProtKB=Q4QIH3	LmjF.07.1130	Uncharacterized protein;LMJF_07_1130;ortholog	protein kinase binding(GO:0019901);carbohydrate derivative binding(GO:0097367);GTPase activity(GO:0003924);purine nucleotide binding(GO:0017076);anion binding(GO:0043168)	regulation of cell shape(GO:0008360);cortical cytoskeleton organization(GO:0030865);regulation of actin cytoskeleton organization(GO:0032956);cell morphogenesis(GO:0000902);establishment or maintenance of cell polarity(GO:0007163);actin filament organization(GO:0007015)	cytoskeleton(GO:0005856);cell cortex(GO:0005938);intracellular membrane-bounded organelle(GO:0043231);cytoplasmic vesicle(GO:0031410);cell projection(GO:0042995);plasma membrane(GO:0005886)	GTP binding(GO:0005525);GTPase activity(GO:0003924);protein kinase binding(GO:0019901)	actin filament organization(GO:0007015);establishment or maintenance of cell polarity(GO:0007163);cortical cytoskeleton organization(GO:0030865);regulation of cell shape(GO:0008360);regulation of actin cytoskeleton organization(GO:0032956)	cytoskeleton(GO:0005856);intracellular membrane-bounded organelle(GO:0043231);cell projection(GO:0042995);cell cortex(GO:0005938);cytoplasmic vesicle(GO:0031410);plasma membrane(GO:0005886)
LEIMA|EnsemblGenome=LMJF_28_1880|UniProtKB=Q4Q878	LmjF.28.1880	Bms1-type G domain-containing protein;LMJF_28_1880;ortholog	snoRNA binding(GO:0030515);carbohydrate derivative binding(GO:0097367);GTPase activity(GO:0003924);purine nucleotide binding(GO:0017076);anion binding(GO:0043168)	maturation of SSU-rRNA from tricistronic rRNA transcript (SSU-rRNA, 5.8S rRNA, LSU-rRNA)(GO:0000462);endonucleolytic cleavage of tricistronic rRNA transcript (SSU-rRNA, 5.8S rRNA, LSU-rRNA)(GO:0000479)	t-UTP complex(GO:0034455);90S preribosome(GO:0030686)	U3 snoRNA binding(GO:0034511);GTP binding(GO:0005525);GTPase activity(GO:0003924)	maturation of SSU-rRNA from tricistronic rRNA transcript (SSU-rRNA, 5.8S rRNA, LSU-rRNA)(GO:0000462);endonucleolytic cleavage of tricistronic rRNA transcript (SSU-rRNA, 5.8S rRNA, LSU-rRNA)(GO:0000479)	90S preribosome(GO:0030686)
LEIMA|EnsemblGenome=LMJF_07_0470|UniProtKB=Q4QIP6	LmjF.07.0470	Uncharacterized protein;LMJF_07_0470;ortholog	snoRNA binding(GO:0030515);carbohydrate derivative binding(GO:0097367);GTPase activity(GO:0003924);purine nucleotide binding(GO:0017076);anion binding(GO:0043168)	maturation of SSU-rRNA from tricistronic rRNA transcript (SSU-rRNA, 5.8S rRNA, LSU-rRNA)(GO:0000462);endonucleolytic cleavage of tricistronic rRNA transcript (SSU-rRNA, 5.8S rRNA, LSU-rRNA)(GO:0000479)	preribosome, small subunit precursor(GO:0030688)	U3 snoRNA binding(GO:0034511);GTP binding(GO:0005525);GTPase activity(GO:0003924)	maturation of SSU-rRNA from tricistronic rRNA transcript (SSU-rRNA, 5.8S rRNA, LSU-rRNA)(GO:0000462);endonucleolytic cleavage of tricistronic rRNA transcript (SSU-rRNA, 5.8S rRNA, LSU-rRNA)(GO:0000479)	preribosome, small subunit precursor(GO:0030688)
LEIMA|EnsemblGenome=LMJF_36_3570|UniProtKB=Q4Q161	LmjF.36.3570	SRP54 domain-containing protein;LMJF_36_3570;ortholog	GTPase activity(GO:0003924);ribonucleoprotein complex binding(GO:0043021)	protein targeting(GO:0006605)	membrane(GO:0016020)	signal recognition particle binding(GO:0005047);GTPase activity(GO:0003924)	protein targeting(GO:0006605);protein targeting to ER(GO:0045047)	membrane(GO:0016020);endoplasmic reticulum membrane(GO:0005789)
LEIMA|EnsemblGenome=LMJF_36_0180|UniProtKB=Q4Q259	LmjF.36.0190	Tr-type G domain-containing protein;EF2-2;ortholog	translation regulator activity(GO:0045182);RNA binding(GO:0003723);GTPase activity(GO:0003924);ribosome binding(GO:0043022)	translational elongation(GO:0006414)	cytosol(GO:0005829);ribonucleoprotein complex(GO:1990904)	ribosome binding(GO:0043022);translation elongation factor activity(GO:0003746);GTPase activity(GO:0003924)	translational elongation(GO:0006414)	ribonucleoprotein complex(GO:1990904);cytosol(GO:0005829)
LEIMA|EnsemblGenome=LMJF_36_0570|UniProtKB=Q4Q219	LmjF.36.0570	Elongation factor G, mitochondrial;MEFG;ortholog	translation regulator activity(GO:0045182);RNA binding(GO:0003723);GTPase activity(GO:0003924)			translation elongation factor activity(GO:0003746);GTPase activity(GO:0003924)	mitochondrial translational elongation(GO:0070125)	mitochondrion(GO:0005739)
LEIMA|EnsemblGenome=LMJF_25_2080|UniProtKB=Q4Q9N1	LmjF.25.2080	Tr-type G domain-containing protein;LMJF_25_2080;ortholog	translation regulator activity(GO:0045182);RNA binding(GO:0003723);GTPase activity(GO:0003924)	translational elongation(GO:0006414)	cytosol(GO:0005829);ribonucleoprotein complex(GO:1990904)	ribosome binding(GO:0043022);GTPase activity(GO:0003924)	mature ribosome assembly(GO:0042256)	ribonucleoprotein complex(GO:1990904);cytosol(GO:0005829)
LEIMA|EnsemblGenome=LMJF_11_1170|UniProtKB=Q4QGW5	LmjF.11.1170	Tr-type G domain-containing protein;LMJF_11_1170;ortholog	translation regulator activity(GO:0045182);RNA binding(GO:0003723);GTPase activity(GO:0003924)	translational termination(GO:0006415);sulfur compound metabolic process(GO:0006790);cytoplasmic translation(GO:0002181);translational elongation(GO:0006414)	cytoplasm(GO:0005737);protein-containing complex(GO:0032991)	translation release factor activity(GO:0003747);GTPase activity(GO:0003924)	translation(GO:0006412);cytoplasmic translational termination(GO:0002184)	translation release factor complex(GO:0018444)
LEIMA|EnsemblGenome=LMJF_32_2200|UniProtKB=Q4Q555	LmjF.32.2200	Tr-type G domain-containing protein;LMJF_32_2200;ortholog	translation regulator activity(GO:0045182);GTPase activity(GO:0003924);snRNA binding(GO:0017069)	translational elongation(GO:0006414);mRNA splicing, via spliceosome(GO:0000398)	Lsm2-8 complex(GO:0120115);catalytic step 2 spliceosome(GO:0071013);U4/U6 x U5 tri-snRNP complex(GO:0046540);U5 snRNP(GO:0005682);cytosol(GO:0005829);U2-type spliceosomal complex(GO:0005684);Prp19 complex(GO:0000974);U2 snRNP(GO:0005686);U6 snRNP(GO:0005688);U4 snRNP(GO:0005687)	U5 snRNA binding(GO:0030623);GTPase activity(GO:0003924)	mRNA splicing, via spliceosome(GO:0000398)	U2-type catalytic step 2 spliceosome(GO:0071007);ribonucleoprotein complex(GO:1990904);cytosol(GO:0005829);U4/U6 x U5 tri-snRNP complex(GO:0046540)
LEIMA|EnsemblGenome=LMJF_29_2160|UniProtKB=E9AE78	LmjF.29.2160	Rab GDP dissociation inhibitor;LMJF_29_2160;ortholog	carbohydrate derivative binding(GO:0097367);GTPase activity(GO:0003924);purine nucleotide binding(GO:0017076);GTPase regulator activity(GO:0030695);anion binding(GO:0043168);Rab GTPase binding(GO:0017137)	vesicle-mediated transport(GO:0016192)	cytoplasm(GO:0005737)	Rab GTPase binding(GO:0017137);Rab GDP-dissociation inhibitor activity(GO:0005093)	vesicle-mediated transport(GO:0016192)	cytoplasm(GO:0005737)
LEIMA|Gene=LmjF11.0700|UniProtKB=Q4QH08	LmjF.11.0700	ATPase ASNA1 homolog;LMJF_11_0700;ortholog	ATPase activity(GO:0016887)			ATPase activity(GO:0016887)	posttranslational protein targeting to endoplasmic reticulum membrane(GO:0006620)	GET complex(GO:0043529)
LEIMA|EnsemblGenome=LMJF_32_3110|UniProtKB=Q4Q4W0	LmjF.32.3110	Uncharacterized protein;LMJF_32_3110;ortholog	ATPase activity(GO:0016887)		cytoplasm(GO:0005737)	ATPase activity(GO:0016887)		cytoplasm(GO:0005737)
LEIMA|EnsemblGenome=LMJF_28_1460|UniProtKB=Q4Q8C0	LmjF.28.1460	AAA domain-containing protein;LMJF_28_1460;ortholog	ATPase activity(GO:0016887)			ATPase activity(GO:0016887)
LEIMA|EnsemblGenome=LMJF_29_1270|UniProtKB=E9ADY5	LmjF.29.1270	Putative serine peptidase;LMJF_29_1270;ortholog	ATPase activity(GO:0016887)	cellular response to heat(GO:0034605)	cytoplasm(GO:0005737)	ATPase activity(GO:0016887)	cellular response to heat(GO:0034605)	cytoplasm(GO:0005737)
LEIMA|EnsemblGenome=LMJF_30_1700|UniProtKB=Q4Q7C4	LmjF.30.1700	AAA domain-containing protein;LMJF_30_1700;ortholog	ATPase activity(GO:0016887)	cellular response to heat(GO:0034605)	cytoplasm(GO:0005737)	ATPase activity(GO:0016887)	cellular response to heat(GO:0034605)	cytoplasm(GO:0005737)
LEIMA|EnsemblGenome=LMJF_24_2220|UniProtKB=Q4QAA8	LmjF.24.2220	Uncharacterized protein;LMJF_24_2220;ortholog	ATPase activity(GO:0016887)			ATPase activity(GO:0016887)
LEIMA|EnsemblGenome=LMJF_36_1370|UniProtKB=Q4Q1T9	LmjF.36.1370	Putative Transitional endoplasmic reticulum ATPase;LMJF_36_1370;ortholog	ATPase activity(GO:0016887)			polyubiquitin modification-dependent protein binding(GO:0031593);ATPase activity(GO:0016887)	autophagosome maturation(GO:0097352);retrograde protein transport, ER to cytosol(GO:0030970);ER-associated misfolded protein catabolic process(GO:0071712);mitotic spindle disassembly(GO:0051228);ubiquitin-dependent ERAD pathway(GO:0030433)	VCP-NPL4-UFD1 AAA ATPase complex(GO:0034098);nucleus(GO:0005634);cytosol(GO:0005829)
LEIMA|EnsemblGenome=LMJF_20_0810|UniProtKB=Q4QCW5	LmjF.20.0810	Vesicle-fusing ATPase;LMJF_20_0810;ortholog	ATPase activity(GO:0016887)	organelle localization(GO:0051640);Golgi to plasma membrane protein transport(GO:0043001);intra-Golgi vesicle-mediated transport(GO:0006891)	Golgi stack(GO:0005795);vacuole(GO:0005773);plasma membrane(GO:0005886)	ATPase activity(GO:0016887)	Golgi to plasma membrane protein transport(GO:0043001);Golgi vesicle docking(GO:0048211);intra-Golgi vesicle-mediated transport(GO:0006891)	Golgi stack(GO:0005795)
LEIMA|EnsemblGenome=LMJF_34_3520|UniProtKB=Q4Q2J2	LmjF.34.3520	Peroxin-1;LMJF_34_3520;ortholog	ATPase activity(GO:0016887)	protein import into peroxisome matrix(GO:0016558)	peroxisomal membrane(GO:0005778);cytosol(GO:0005829)	ATPase activity(GO:0016887)	protein import into peroxisome matrix(GO:0016558)	cytosol(GO:0005829);peroxisomal membrane(GO:0005778)
LEIMA|EnsemblGenome=LMJF_30_2540|UniProtKB=Q4Q741	LmjF.30.2540	AAA domain-containing protein;LMJF_30_2540;ortholog	ATPase activity(GO:0016887)		cytoplasm(GO:0005737)	ATPase activity(GO:0016887)		cytoplasm(GO:0005737)
LEIMA|EnsemblGenome=LMJF_27_1070|UniProtKB=E9AD85	LmjF.27.1070	Vesicle-fusing ATPase;LMJF_27_1070;ortholog	ATPase activity(GO:0016887)	organelle localization(GO:0051640);Golgi to plasma membrane protein transport(GO:0043001);intra-Golgi vesicle-mediated transport(GO:0006891)	Golgi stack(GO:0005795);vacuole(GO:0005773);plasma membrane(GO:0005886)	ATPase activity(GO:0016887)	Golgi to plasma membrane protein transport(GO:0043001);Golgi vesicle docking(GO:0048211);intra-Golgi vesicle-mediated transport(GO:0006891)	Golgi stack(GO:0005795)
LEIMA|EnsemblGenome=LMJF_27_1830|UniProtKB=E9ADG1	LmjF.27.1830	OBG-type G domain-containing protein;LMJF_27_1830;ortholog	ATPase activity(GO:0016887)		cytoplasm(GO:0005737)	ATPase activity(GO:0016887)		cytoplasm(GO:0005737)
LEIMA|EnsemblGenome=LMJF_02_0710|UniProtKB=E9ACE5	LmjF.27.2630	Putative ATP-dependent Clp protease subunit,heat shock protein 78 (HSP78);LMJF_02_0710;ortholog	ATPase activity(GO:0016887)	cellular response to heat(GO:0034605)	cytoplasm(GO:0005737)	ATPase activity(GO:0016887)	cellular response to heat(GO:0034605)	cytoplasm(GO:0005737)
LEIMA|EnsemblGenome=LMJF_27_2330|UniProtKB=E9ACV1	LmjF.27.2330	Obg-like ATPase 1;LMJF_27_2330;ortholog	ATPase activity(GO:0016887)		cytoplasm(GO:0005737)	ATPase activity(GO:0016887)		cytoplasm(GO:0005737)
LEIMA|EnsemblGenome=LMJF_16_0060|UniProtKB=Q4QF14	LmjF.16.0060	AAA domain-containing protein;LMJF_16_0060;ortholog	ATPase activity(GO:0016887)	protein import into peroxisome matrix(GO:0016558)	peroxisomal membrane(GO:0005778);cytosol(GO:0005829)	ATPase activity(GO:0016887)	protein import into peroxisome matrix(GO:0016558)	cytosol(GO:0005829);peroxisomal membrane(GO:0005778)
LEIMA|EnsemblGenome=LMJF_09_0820|UniProtKB=Q4QHU2	LmjF.09.0820	AAA domain-containing protein;LMJF_09_0820;ortholog	ATPase activity(GO:0016887)			ATPase activity(GO:0016887)
LEIMA|EnsemblGenome=LMJF_27_0360|UniProtKB=E9AD13	LmjF.27.0360	AAA domain-containing protein;LMJF_27_0360;ortholog	ATPase activity(GO:0016887)			ATPase activity(GO:0016887)
LEIMA|EnsemblGenome=LMJF_05_1060|UniProtKB=Q4QJ96	LmjF.05.1060	Putative ATPase;LMJF_05_1060;ortholog	ATPase activity(GO:0016887)		cytoplasm(GO:0005737)	ATPase activity(GO:0016887)		mitochondrion(GO:0005739);cytoplasm(GO:0005737)
LEIMA|EnsemblGenome=LMJF_24_0180|UniProtKB=Q4QAW3	LmjF.24.0180	Putative ATPase domain protein;LMJF_24_0180;ortholog	ATPase activity(GO:0016887)			ATPase activity(GO:0016887)
LEIMA|EnsemblGenome=LMJF_08_1000|UniProtKB=Q4QI69	LmjF.08.1000	Uncharacterized protein;LMJF_08_1000;ortholog	ATPase activity(GO:0016887)		cytoplasm(GO:0005737)	ATPase activity(GO:0016887)		cytoplasm(GO:0005737)
LEIMA|EnsemblGenome=LMJF_20_1530|UniProtKB=Q4QCP1	LmjF.20.1530	AAA domain-containing protein;LMJF_20_1530;ortholog	ATPase activity(GO:0016887)		cytoplasm(GO:0005737)	ATPase activity(GO:0016887)
LEIMA|EnsemblGenome=LMJF_20_0500|UniProtKB=Q4QCZ0	LmjF.20.0500	CTP_transf_like domain-containing protein;LMJF_20_0500;ortholog	ATPase activity(GO:0016887);adenylyltransferase activity(GO:0070566)	nucleotide biosynthetic process(GO:0009165);organonitrogen compound biosynthetic process(GO:1901566)	cytoplasm(GO:0005737)	nicotinamide-nucleotide adenylyltransferase activity(GO:0000309);ATPase activity(GO:0016887)	NAD biosynthesis via nicotinamide riboside salvage pathway(GO:0034356)	nucleus(GO:0005634);cytoplasm(GO:0005737)
LEIMA|EnsemblGenome=LMJF_27_1750|UniProtKB=E9ADF2	LmjF.27.1750	Putative dynein heavy chain;LMJF_27_1750;ortholog	ATPase activity(GO:0016887);microtubule motor activity(GO:0003777);protein binding(GO:0005515)	intraciliary transport involved in cilium assembly(GO:0035735);vesicle targeting, trans-Golgi to periciliary membrane compartment(GO:0097712);axoneme assembly(GO:0035082);ciliary transition zone assembly(GO:1905349);protein localization to cilium(GO:0061512);intraciliary retrograde transport(GO:0035721)	cytoplasmic dynein complex(GO:0005868);motile cilium(GO:0031514);intraciliary transport particle(GO:0030990);plasma membrane region(GO:0098590);axoneme(GO:0005930);microtubule(GO:0005874)	dynein light intermediate chain binding(GO:0051959);dynein intermediate chain binding(GO:0045505);ATP-dependent microtubule motor activity, minus-end-directed(GO:0008569)	cilium assembly(GO:0060271);microtubule-based movement(GO:0007018);intraciliary retrograde transport(GO:0035721)	dynein complex(GO:0030286);motile cilium(GO:0031514);cytoplasmic dynein complex(GO:0005868);axoneme(GO:0005930)
LEIMA|EnsemblGenome=LMJF_34_4160|UniProtKB=Q4Q2C5	LmjF.34.4160	Putative dynein heavy chain;LMJF_34_4160;ortholog	ATPase activity(GO:0016887);microtubule motor activity(GO:0003777);protein binding(GO:0005515)	intraciliary transport involved in cilium assembly(GO:0035735);vesicle targeting, trans-Golgi to periciliary membrane compartment(GO:0097712);axoneme assembly(GO:0035082);ciliary transition zone assembly(GO:1905349);protein localization to cilium(GO:0061512);intraciliary retrograde transport(GO:0035721)	cytoplasmic dynein complex(GO:0005868);motile cilium(GO:0031514);intraciliary transport particle(GO:0030990);plasma membrane region(GO:0098590);axoneme(GO:0005930);microtubule(GO:0005874)	dynein light intermediate chain binding(GO:0051959);dynein intermediate chain binding(GO:0045505);ATP-dependent microtubule motor activity, minus-end-directed(GO:0008569)	microtubule-based movement(GO:0007018);cilium assembly(GO:0060271);intraciliary retrograde transport(GO:0035721)	dynein complex(GO:0030286);cytoplasmic dynein complex(GO:0005868);motile cilium(GO:0031514);axoneme(GO:0005930)
LEIMA|EnsemblGenome=LMJF_25_0980|UniProtKB=Q4Q9Z6	LmjF.25.0980	Putative dynein heavy chain;LMJF_25_0980;ortholog	ATPase activity(GO:0016887);microtubule motor activity(GO:0003777);protein binding(GO:0005515)	outer dynein arm assembly(GO:0036158);intraciliary transport involved in cilium assembly(GO:0035735);vesicle targeting, trans-Golgi to periciliary membrane compartment(GO:0097712);ciliary transition zone assembly(GO:1905349);protein localization to cilium(GO:0061512)	outer dynein arm(GO:0036157);intraciliary transport particle(GO:0030990);plasma membrane region(GO:0098590);microtubule(GO:0005874)	dynein light intermediate chain binding(GO:0051959);dynein intermediate chain binding(GO:0045505);ATP-dependent microtubule motor activity, minus-end-directed(GO:0008569)	microtubule-based movement(GO:0007018);outer dynein arm assembly(GO:0036158)	outer dynein arm(GO:0036157);dynein complex(GO:0030286)
LEIMA|EnsemblGenome=LMJF_34_3880|UniProtKB=Q4Q2F4	LmjF.34.3880	Putative dynein heavy chain;LMJF_34_3880;ortholog	ATPase activity(GO:0016887);microtubule motor activity(GO:0003777);protein binding(GO:0005515)	microtubule-based movement(GO:0007018)	dynein complex(GO:0030286);intraciliary transport particle(GO:0030990);plasma membrane region(GO:0098590);axoneme(GO:0005930);microtubule(GO:0005874)	dynein light intermediate chain binding(GO:0051959);dynein intermediate chain binding(GO:0045505);ATP-dependent microtubule motor activity, minus-end-directed(GO:0008569)	microtubule-based movement(GO:0007018)	dynein complex(GO:0030286);axoneme(GO:0005930)
LEIMA|EnsemblGenome=LMJF_28_0610|UniProtKB=Q4Q8K9	LmjF.28.0610	Putative dynein heavy chain;LMJF_28_0610;ortholog	ATPase activity(GO:0016887);microtubule motor activity(GO:0003777);protein binding(GO:0005515)	cilium movement(GO:0003341)	inner dynein arm(GO:0036156);intraciliary transport particle(GO:0030990);plasma membrane region(GO:0098590);microtubule(GO:0005874)	dynein light intermediate chain binding(GO:0051959);dynein intermediate chain binding(GO:0045505);ATP-dependent microtubule motor activity, minus-end-directed(GO:0008569)	microtubule-based movement(GO:0007018)	dynein complex(GO:0030286)
LEIMA|EnsemblGenome=LMJF_36_0950|UniProtKB=Q4Q1Y1	LmjF.36.0950	Putative dynein heavy chain;LMJF_36_0950;ortholog	ATPase activity(GO:0016887);microtubule motor activity(GO:0003777);protein binding(GO:0005515)	cilium movement(GO:0003341)	inner dynein arm(GO:0036156);intraciliary transport particle(GO:0030990);plasma membrane region(GO:0098590);microtubule(GO:0005874)	dynein light intermediate chain binding(GO:0051959);dynein intermediate chain binding(GO:0045505);ATP-dependent microtubule motor activity, minus-end-directed(GO:0008569)	microtubule-based movement(GO:0007018)	dynein complex(GO:0030286)
LEIMA|EnsemblGenome=LMJF_26_1950|UniProtKB=Q4Q8Z7	LmjF.26.1950	Putative mitotubule-associated protein Gb4;LMJF_26_1950;ortholog	ATPase activity(GO:0016887);microtubule motor activity(GO:0003777);protein binding(GO:0005515)	microtubule-based movement(GO:0007018)	dynein complex(GO:0030286)	dynein light intermediate chain binding(GO:0051959);dynein intermediate chain binding(GO:0045505);ATP-dependent microtubule motor activity, minus-end-directed(GO:0008569)	microtubule-based movement(GO:0007018)	dynein complex(GO:0030286);axoneme(GO:0005930)
LEIMA|EnsemblGenome=LMJF_22_1110|UniProtKB=Q4QBN6	LmjF.22.1110	Putative dynein heavy chain, cytosolic;LMJF_22_1110;ortholog	ATPase activity(GO:0016887);microtubule motor activity(GO:0003777);protein binding(GO:0005515)	nuclear migration(GO:0007097);vesicle transport along microtubule(GO:0047496);establishment of spindle localization(GO:0051293);mitotic nuclear division(GO:0140014);cytoplasmic microtubule organization(GO:0031122)	cytoplasmic dynein complex(GO:0005868);cell cortex(GO:0005938);cytoplasmic microtubule(GO:0005881)	dynein light intermediate chain binding(GO:0051959);dynein intermediate chain binding(GO:0045505);ATP-dependent microtubule motor activity, minus-end-directed(GO:0008569)	mitotic cell cycle(GO:0000278);microtubule-based movement(GO:0007018);minus-end-directed vesicle transport along microtubule(GO:0072382);cytoplasmic microtubule organization(GO:0031122);establishment of spindle localization(GO:0051293);nuclear migration(GO:0007097)	dynein complex(GO:0030286);cell cortex(GO:0005938);cytoplasmic dynein complex(GO:0005868);cytoplasmic microtubule(GO:0005881)
LEIMA|EnsemblGenome=LMJF_14_1060|UniProtKB=Q4QFM9	LmjF.14.1060	Putative dynein heavy chain;LMJF_14_1060;ortholog	ATPase activity(GO:0016887);microtubule motor activity(GO:0003777);protein binding(GO:0005515)	microtubule-based movement(GO:0007018)	dynein complex(GO:0030286)	dynein light intermediate chain binding(GO:0051959);dynein intermediate chain binding(GO:0045505);ATP-dependent microtubule motor activity, minus-end-directed(GO:0008569)	microtubule-based movement(GO:0007018)	dynein complex(GO:0030286)
LEIMA|EnsemblGenome=LMJF_28_2880|UniProtKB=Q4Q7X4	LmjF.28.2880	Putative dynein heavy chain;LMJF_28_2880;ortholog	ATPase activity(GO:0016887);microtubule motor activity(GO:0003777);protein binding(GO:0005515)	microtubule-based movement(GO:0007018)	dynein complex(GO:0030286)	dynein light intermediate chain binding(GO:0051959);dynein intermediate chain binding(GO:0045505);ATP-dependent microtubule motor activity, minus-end-directed(GO:0008569)	microtubule-based movement(GO:0007018)	dynein complex(GO:0030286)
LEIMA|EnsemblGenome=LMJF_31_1260|UniProtKB=Q4Q6D7	LmjF.31.1260	MT domain-containing protein;LMJF_31_1260;ortholog	ATPase activity(GO:0016887);microtubule motor activity(GO:0003777);protein binding(GO:0005515)	intraciliary transport involved in cilium assembly(GO:0035735);vesicle targeting, trans-Golgi to periciliary membrane compartment(GO:0097712);axoneme assembly(GO:0035082);ciliary transition zone assembly(GO:1905349);protein localization to cilium(GO:0061512);intraciliary retrograde transport(GO:0035721)	cytoplasmic dynein complex(GO:0005868);motile cilium(GO:0031514);intraciliary transport particle(GO:0030990);plasma membrane region(GO:0098590);axoneme(GO:0005930);microtubule(GO:0005874)	dynein light intermediate chain binding(GO:0051959);dynein intermediate chain binding(GO:0045505);ATP-dependent microtubule motor activity, minus-end-directed(GO:0008569)	microtubule-based movement(GO:0007018);cilium assembly(GO:0060271);intraciliary retrograde transport(GO:0035721)	dynein complex(GO:0030286);cytoplasmic dynein complex(GO:0005868);motile cilium(GO:0031514);axoneme(GO:0005930)
LEIMA|EnsemblGenome=LMJF_26_1020|UniProtKB=Q4Q992	LmjF.26.1020	Putative dynein heavy chain;LMJF_26_1020;ortholog	ATPase activity(GO:0016887);microtubule motor activity(GO:0003777);protein binding(GO:0005515)	microtubule-based movement(GO:0007018)	dynein complex(GO:0030286)	dynein light intermediate chain binding(GO:0051959);dynein intermediate chain binding(GO:0045505);ATP-dependent microtubule motor activity, minus-end-directed(GO:0008569)	microtubule-based movement(GO:0007018)	dynein complex(GO:0030286)
LEIMA|EnsemblGenome=LMJF_23_1310|UniProtKB=Q4QB21	LmjF.23.1310	Putative dynein heavy chain;LMJF_23_1310;ortholog	ATPase activity(GO:0016887);microtubule motor activity(GO:0003777);protein binding(GO:0005515)	microtubule-based movement(GO:0007018)	dynein complex(GO:0030286);intraciliary transport particle(GO:0030990);plasma membrane region(GO:0098590);axoneme(GO:0005930);microtubule(GO:0005874)	dynein light intermediate chain binding(GO:0051959);dynein intermediate chain binding(GO:0045505);ATP-dependent microtubule motor activity, minus-end-directed(GO:0008569)	microtubule-based movement(GO:0007018)	dynein complex(GO:0030286);axoneme(GO:0005930)
LEIMA|EnsemblGenome=LMJF_07_0480|UniProtKB=Q4QIP4	LmjF.07.0480	DHC_N2 domain-containing protein;LMJF_07_0480;ortholog	ATPase activity(GO:0016887);microtubule motor activity(GO:0003777);protein binding(GO:0005515)	cilium movement(GO:0003341)	inner dynein arm(GO:0036156);intraciliary transport particle(GO:0030990);plasma membrane region(GO:0098590);microtubule(GO:0005874)	dynein light intermediate chain binding(GO:0051959);dynein intermediate chain binding(GO:0045505);ATP-dependent microtubule motor activity, minus-end-directed(GO:0008569)	microtubule-based movement(GO:0007018)	dynein complex(GO:0030286);axoneme(GO:0005930)
LEIMA|EnsemblGenome=LMJF_13_1650|UniProtKB=Q4QFY9	LmjF.13.1650	Putative dynein heavy chain;LMJF_13_1650;ortholog	ATPase activity(GO:0016887);microtubule motor activity(GO:0003777);protein binding(GO:0005515)	microtubule-based movement(GO:0007018)	dynein complex(GO:0030286);intraciliary transport particle(GO:0030990);plasma membrane region(GO:0098590);axoneme(GO:0005930);microtubule(GO:0005874)	dynein light intermediate chain binding(GO:0051959);dynein intermediate chain binding(GO:0045505);ATP-dependent microtubule motor activity, minus-end-directed(GO:0008569)	microtubule-based movement(GO:0007018)	dynein complex(GO:0030286);axoneme(GO:0005930)
LEIMA|EnsemblGenome=LMJF_28_0400|UniProtKB=Q4Q8N0	LmjF.28.0400	Katanin p60 ATPase-containing subunit A1;KATNA1;ortholog	ATPase activity(GO:0016887);catalytic activity, acting on a protein(GO:0140096)	cytoplasmic microtubule organization(GO:0031122)	nucleus(GO:0005634);microtubule cytoskeleton(GO:0015630)	microtubule-severing ATPase activity(GO:0008568);ATPase activity(GO:0016887)	microtubule severing(GO:0051013);cytoplasmic microtubule organization(GO:0031122)	nucleus(GO:0005634);microtubule cytoskeleton(GO:0015630)
LEIMA|EnsemblGenome=LMJF_15_0500|UniProtKB=Q4QFD5	LmjF.15.0500	AAA domain-containing protein;LMJF_15_0500;ortholog	ATPase activity(GO:0016887);catalytic activity, acting on a protein(GO:0140096)	cytoplasmic microtubule organization(GO:0031122)	nucleus(GO:0005634)	microtubule-severing ATPase activity(GO:0008568);ATPase activity(GO:0016887)	cytoplasmic microtubule organization(GO:0031122)	nucleus(GO:0005634)
LEIMA|EnsemblGenome=LMJF_29_2500|UniProtKB=E9AEB2	LmjF.29.2500	Vesicle-fusing ATPase;VPS4;ortholog	ATPase activity(GO:0016887);catalytic activity, acting on a protein(GO:0140096)	vacuole organization(GO:0007033);endosomal transport(GO:0016197);cytoplasmic microtubule organization(GO:0031122)	nucleus(GO:0005634)	ATPase activity(GO:0016887)	endosomal transport(GO:0016197);vacuole organization(GO:0007033)	nucleus(GO:0005634)
LEIMA|EnsemblGenome=LMJF_36_2710|UniProtKB=Q4Q1E9	LmjF.36.2710	AAA domain-containing protein;LMJF_36_2710;ortholog	ATPase activity(GO:0016887);peptidase activity(GO:0008233)	proteolysis(GO:0006508)		ATP-dependent peptidase activity(GO:0004176)	proteolysis(GO:0006508)
LEIMA|EnsemblGenome=LMJF_34_2610|UniProtKB=Q4Q2T4	LmjF.34.2610	RuvB-like helicase;LMJF_34_2610;ortholog	DNA helicase activity(GO:0003678)	chromatin remodeling(GO:0006338);ribonucleoprotein complex assembly(GO:0022618);transcription by RNA polymerase II(GO:0006366);histone acetylation(GO:0016573);regulation of transcription by RNA polymerase II(GO:0006357)	NuA4 histone acetyltransferase complex(GO:0035267);histone deacetylase complex(GO:0000118);Ino80 complex(GO:0031011)	DNA helicase activity(GO:0003678)	regulation of transcription by RNA polymerase II(GO:0006357);chromatin remodeling(GO:0006338);histone acetylation(GO:0016573);box C/D snoRNP assembly(GO:0000492)	NuA4 histone acetyltransferase complex(GO:0035267);Swr1 complex(GO:0000812);Ino80 complex(GO:0031011);R2TP complex(GO:0097255)
LEIMA|EnsemblGenome=LMJF_29_2660|UniProtKB=E9AEC8	LmjF.29.2660	Helicase ATP-binding domain-containing protein;LMJF_29_2660;ortholog	DNA helicase activity(GO:0003678)			ATP binding(GO:0005524);DNA polymerase binding(GO:0070182);DNA helicase activity(GO:0003678)	negative regulation of DNA recombination(GO:0045910);negative regulation of t-circle formation(GO:1904430);telomeric loop disassembly(GO:0090657);DNA duplex unwinding(GO:0032508);regulation of double-strand break repair via homologous recombination(GO:0010569)	nucleus(GO:0005634)
LEIMA|EnsemblGenome=LMJF_03_0590|UniProtKB=E9ACK4	LmjF.03.0590	Helicase ATP-binding domain-containing protein;LMJF_03_0590;ortholog	DNA helicase activity(GO:0003678)	sister chromatid cohesion(GO:0007062);DNA duplex unwinding(GO:0032508)	nucleus(GO:0005634)	DNA helicase activity(GO:0003678)	establishment of sister chromatid cohesion(GO:0034085);DNA duplex unwinding(GO:0032508)	nucleus(GO:0005634)
LEIMA|EnsemblGenome=LMJF_34_3500|UniProtKB=Q4Q2J4	LmjF.34.3500	RuvB-like helicase;LMJF_34_3500;ortholog	DNA helicase activity(GO:0003678)	chromatin remodeling(GO:0006338);ribonucleoprotein complex assembly(GO:0022618);transcription by RNA polymerase II(GO:0006366);histone acetylation(GO:0016573);regulation of transcription by RNA polymerase II(GO:0006357)	NuA4 histone acetyltransferase complex(GO:0035267);histone deacetylase complex(GO:0000118);Ino80 complex(GO:0031011)	DNA helicase activity(GO:0003678)	regulation of transcription by RNA polymerase II(GO:0006357);chromatin remodeling(GO:0006338);histone acetylation(GO:0016573);box C/D snoRNP assembly(GO:0000492)	NuA4 histone acetyltransferase complex(GO:0035267);Swr1 complex(GO:0000812);Ino80 complex(GO:0031011);R2TP complex(GO:0097255)
LEIMA|EnsemblGenome=LMJF_24_2280|UniProtKB=Q4QAA2	LmjF.24.2280	General transcription and DNA repair factor IIH helicase subunit XPD;LMJF_24_2280;ortholog	DNA helicase activity(GO:0003678);damaged DNA binding(GO:0003684)	response to oxidative stress(GO:0006979);positive regulation of nucleobase-containing compound metabolic process(GO:0045935);nucleotide-excision repair, DNA incision(GO:0033683);positive regulation of macromolecule metabolic process(GO:0010604);DNA duplex unwinding(GO:0032508);transcription by RNA polymerase II(GO:0006366);regulation of DNA recombination(GO:0000018);response to UV(GO:0009411);mit…	nucleus(GO:0005634)	damaged DNA binding(GO:0003684);DNA helicase activity(GO:0003678)	response to oxidative stress(GO:0006979);response to UV(GO:0009411);nucleotide-excision repair, DNA duplex unwinding(GO:0000717);positive regulation of mitotic recombination(GO:0045951);nucleotide-excision repair, DNA incision(GO:0033683);transcription by RNA polymerase II(GO:0006366)	nucleus(GO:0005634)
LEIMA|EnsemblGenome=LMJF_16_0320|UniProtKB=Q4QEY8	LmjF.16.0320	FHA domain-containing protein;LMJF_16_0320;ortholog	DNA helicase activity(GO:0003678);damaged DNA binding(GO:0003684)	mitotic G2 DNA damage checkpoint(GO:0007095);G2/M transition of mitotic cell cycle(GO:0000086);DNA duplex unwinding(GO:0032508);double-strand break repair via homologous recombination(GO:0000724);mitotic nuclear division(GO:0140014);signal transduction in response to DNA damage(GO:0042770);telomere capping(GO:0016233)	protein-containing complex(GO:0032991);nuclear chromosome, telomeric region(GO:0000784)	damaged DNA binding(GO:0003684)	telomere capping(GO:0016233);mitotic G2 DNA damage checkpoint(GO:0007095);signal transduction in response to DNA damage(GO:0042770);double-strand break repair via homologous recombination(GO:0000724);DNA duplex unwinding(GO:0032508)	nuclear chromosome, telomeric region(GO:0000784);Mre11 complex(GO:0030870)
LEIMA|EnsemblGenome=LMJF_36_4190|UniProtKB=Q4Q0Z5	LmjF.36.4190	Sld5 domain-containing protein;LMJF_36_4190;ortholog	3'-5' DNA helicase activity(GO:0043138)	double-strand break repair via break-induced replication(GO:0000727)	nuclear pre-replicative complex(GO:0005656);origin recognition complex(GO:0000808);GINS complex(GO:0000811);MCM complex(GO:0042555);MCM core complex(GO:0097373)		double-strand break repair via break-induced replication(GO:0000727)	GINS complex(GO:0000811)
LEIMA|EnsemblGenome=LMJF_29_0590|UniProtKB=E9ADR1	LmjF.29.0590	DNA helicase;LMJF_29_0590;ortholog	transcription factor binding(GO:0008134);3'-5' DNA helicase activity(GO:0043138)	nucleotide-excision repair, DNA incision(GO:0033683);response to UV(GO:0009411);transcription initiation from RNA polymerase II promoter(GO:0006367)	nucleotide-excision repair complex(GO:0000109);transcription factor TFIIH core complex(GO:0000439);protein-DNA complex(GO:0032993);transcription factor TFIIH holo complex(GO:0005675)	3'-5' DNA helicase activity(GO:0043138);transcription factor binding(GO:0008134)	response to UV(GO:0009411);transcription initiation from RNA polymerase II promoter(GO:0006367);nucleotide-excision repair, DNA incision(GO:0033683)	transcription factor TFIIH holo complex(GO:0005675);transcription preinitiation complex(GO:0097550);nucleotide-excision repair factor 3 complex(GO:0000112)
LEIMA|EnsemblGenome=LMJF_28_0850|UniProtKB=Q4Q8I2	LmjF.28.0850	DNA replication licensing factor MCM2;LMJF_28_0850;ortholog	DNA replication origin binding(GO:0003688);3'-5' DNA helicase activity(GO:0043138);single-stranded DNA helicase activity(GO:0017116);single-stranded DNA binding(GO:0003697)	DNA replication initiation(GO:0006270);mitotic DNA replication(GO:1902969);double-strand break repair via break-induced replication(GO:0000727);DNA biosynthetic process(GO:0071897);mitotic nuclear division(GO:0140014);pre-replicative complex assembly involved in nuclear cell cycle DNA replication(GO:0006267);DNA unwinding involved in DNA replication(GO:0006268)	nucleus(GO:0005634);MCM complex(GO:0042555);MCM core complex(GO:0097373)	DNA replication origin binding(GO:0003688);single-stranded DNA binding(GO:0003697);single-stranded DNA helicase activity(GO:0017116);3'-5' DNA helicase activity(GO:0043138)	pre-replicative complex assembly involved in nuclear cell cycle DNA replication(GO:0006267);double-strand break repair via break-induced replication(GO:0000727);mitotic DNA replication initiation(GO:1902975);DNA unwinding involved in DNA replication(GO:0006268)	nucleus(GO:0005634);MCM complex(GO:0042555)
LEIMA|EnsemblGenome=LMJF_32_2960|UniProtKB=Q9U1E0	LmjF.32.2960	DNA helicase;L1648.08;ortholog	DNA replication origin binding(GO:0003688);3'-5' DNA helicase activity(GO:0043138);single-stranded DNA helicase activity(GO:0017116);single-stranded DNA binding(GO:0003697)	DNA replication initiation(GO:0006270);double-strand break repair via break-induced replication(GO:0000727);DNA strand elongation involved in DNA replication(GO:0006271);DNA biosynthetic process(GO:0071897);pre-replicative complex assembly involved in nuclear cell cycle DNA replication(GO:0006267);DNA unwinding involved in DNA replication(GO:0006268)	nucleus(GO:0005634);MCM complex(GO:0042555);MCM core complex(GO:0097373)	DNA replication origin binding(GO:0003688);single-stranded DNA binding(GO:0003697);single-stranded 3'-5' DNA helicase activity(GO:1990518)	pre-replicative complex assembly involved in nuclear cell cycle DNA replication(GO:0006267);double-strand break repair via break-induced replication(GO:0000727);DNA replication initiation(GO:0006270);DNA unwinding involved in DNA replication(GO:0006268);DNA strand elongation involved in DNA replication(GO:0006271)	nucleus(GO:0005634);MCM complex(GO:0042555)
LEIMA|EnsemblGenome=LMJF_24_0910|UniProtKB=Q4QAP2	LmjF.24.0910	DNA helicase;LMJF_24_0910;ortholog	DNA replication origin binding(GO:0003688);3'-5' DNA helicase activity(GO:0043138);single-stranded DNA helicase activity(GO:0017116);single-stranded DNA binding(GO:0003697)	DNA replication initiation(GO:0006270);double-strand break repair via break-induced replication(GO:0000727);DNA biosynthetic process(GO:0071897);pre-replicative complex assembly involved in nuclear cell cycle DNA replication(GO:0006267)	nucleus(GO:0005634);MCM complex(GO:0042555);MCM core complex(GO:0097373)	DNA replication origin binding(GO:0003688);single-stranded DNA binding(GO:0003697);single-stranded DNA helicase activity(GO:0017116);3'-5' DNA helicase activity(GO:0043138)	pre-replicative complex assembly involved in nuclear cell cycle DNA replication(GO:0006267);double-strand break repair via break-induced replication(GO:0000727);DNA replication initiation(GO:0006270)	nucleus(GO:0005634);MCM complex(GO:0042555)
LEIMA|EnsemblGenome=LMJF_13_1530|UniProtKB=Q4QG01	LmjF.13.1530	Phospholipid-transporting ATPase;LMJF_13_1530;ortholog	ATPase activity(GO:0016887);ATPase-coupled intramembrane lipid transporter activity(GO:0140326)	phospholipid translocation(GO:0045332)	plasma membrane(GO:0005886)	ATPase-coupled intramembrane lipid transporter activity(GO:0140326)	phospholipid translocation(GO:0045332)	plasma membrane(GO:0005886)
LEIMA|EnsemblGenome=LMJF_30_2260|UniProtKB=Q4Q767	LmjF.30.2260	Phospholipid-transporting ATPase;LMJF_30_2260;ortholog	ATPase activity(GO:0016887);ATPase-coupled intramembrane lipid transporter activity(GO:0140326)	phospholipid translocation(GO:0045332)	plasma membrane(GO:0005886)	ATPase-coupled intramembrane lipid transporter activity(GO:0140326)	phospholipid translocation(GO:0045332)	plasma membrane(GO:0005886)
LEIMA|EnsemblGenome=LMJF_09_0890|UniProtKB=Q4QHT5	LmjF.09.0890	P-type phospholipid transporter;LMJF_09_0890;ortholog	ATPase activity(GO:0016887);ATPase-coupled intramembrane lipid transporter activity(GO:0140326)	phospholipid translocation(GO:0045332)	plasma membrane(GO:0005886)	ATPase-coupled intramembrane lipid transporter activity(GO:0140326)	phospholipid translocation(GO:0045332)	plasma membrane(GO:0005886)
LEIMA|EnsemblGenome=LMJF_25_1180|UniProtKB=Q4Q9X5	LmjF.25.1180	ATP synthase subunit beta;LMJF_25_1180;ortholog	ATPase activity(GO:0016887);proton transmembrane transporter activity(GO:0015078);cation channel activity(GO:0005261);ligase activity(GO:0016874)	mitochondrial transmembrane transport(GO:1990542);oxidative phosphorylation(GO:0006119);intracellular transport(GO:0046907);ATP synthesis coupled proton transport(GO:0015986)	mitochondrial proton-transporting ATP synthase complex(GO:0005753)	ATPase activity(GO:0016887);proton-transporting ATP synthase activity, rotational mechanism(GO:0046933)	mitochondrial ATP synthesis coupled proton transport(GO:0042776)	proton-transporting ATP synthase complex, catalytic core F(1)(GO:0045261);mitochondrial proton-transporting ATP synthase complex(GO:0005753)
LEIMA|EnsemblGenome=LMJF_34_0990|UniProtKB=Q4Q3A6	LmjF.34.0990	p-glycoprotein;MDR1;ortholog	ATPase activity(GO:0016887);active transmembrane transporter activity(GO:0022804)	transmembrane transport(GO:0055085)	integral component of membrane(GO:0016021)	ATPase-coupled transmembrane transporter activity(GO:0042626)	transmembrane transport(GO:0055085)	integral component of membrane(GO:0016021)
LEIMA|EnsemblGenome=LMJF_34_0670|UniProtKB=Q4Q3E0	LmjF.34.0670	Putative ATP-binding cassette protein subfamily C,member 8;ABCC8;ortholog	ATPase activity(GO:0016887);active transmembrane transporter activity(GO:0022804)	transmembrane transport(GO:0055085)	membrane(GO:0016020)	ATPase-coupled transmembrane transporter activity(GO:0042626)	transmembrane transport(GO:0055085)	membrane(GO:0016020)
LEIMA|EnsemblGenome=LMJF_31_1270|UniProtKB=Q4Q6D6	LmjF.31.1270	p-glycoprotein e;LMJF_31_1270;ortholog	ATPase activity(GO:0016887);active transmembrane transporter activity(GO:0022804)	transmembrane transport(GO:0055085)	membrane(GO:0016020)	ATPase-coupled transmembrane transporter activity(GO:0042626)	transmembrane transport(GO:0055085)	membrane(GO:0016020)
LEIMA|EnsemblGenome=LMJF_32_3080|UniProtKB=Q4Q4W3	LmjF.32.3080	Putative ATP-binding cassette protein subfamily B,member 3;ABCB3;ortholog	ATPase activity(GO:0016887);active transmembrane transporter activity(GO:0022804)	transmembrane transport(GO:0055085)	integral component of membrane(GO:0016021)	ATPase-coupled transmembrane transporter activity(GO:0042626)	transmembrane transport(GO:0055085)	integral component of membrane(GO:0016021)
LEIMA|EnsemblGenome=LMJF_32_2060|UniProtKB=Q4Q570	LmjF.32.2060	ABC transporter-like protein;LMJF_32_2060;ortholog	ATPase activity(GO:0016887);active transmembrane transporter activity(GO:0022804)	transmembrane transport(GO:0055085)	integral component of membrane(GO:0016021)	ATPase-coupled transmembrane transporter activity(GO:0042626)	transmembrane transport(GO:0055085)	integral component of membrane(GO:0016021)
LEIMA|EnsemblGenome=LMJF_23_0210|UniProtKB=Q4QBF4	LmjF.23.0210	Putative ATP-binding cassette protein subfamily C,member 1;ABCC1;ortholog	ATPase activity(GO:0016887);active transmembrane transporter activity(GO:0022804)	transmembrane transport(GO:0055085)	membrane(GO:0016020)	ATPase-coupled transmembrane transporter activity(GO:0042626)	transmembrane transport(GO:0055085)	membrane(GO:0016020)
LEIMA|EnsemblGenome=LMJF_25_0530|UniProtKB=Q4QA42	LmjF.25.0530	Putative ATP-binding cassette protein subfamily B,member 1;ABCB1;ortholog	ATPase activity(GO:0016887);active transmembrane transporter activity(GO:0022804)	transmembrane transport(GO:0055085)	integral component of membrane(GO:0016021)	ATPase-coupled transmembrane transporter activity(GO:0042626)	transmembrane transport(GO:0055085)	integral component of membrane(GO:0016021)
LEIMA|EnsemblGenome=LMJF_23_0250|UniProtKB=Q4QBE9	LmjF.23.0250	ABC-thiol transporter;MRPA;ortholog	ATPase activity(GO:0016887);active transmembrane transporter activity(GO:0022804)	transmembrane transport(GO:0055085)	membrane(GO:0016020)	ATPase-coupled transmembrane transporter activity(GO:0042626)	transmembrane transport(GO:0055085)	membrane(GO:0016020)
LEIMA|EnsemblGenome=LMJF_31_1430|UniProtKB=Q4Q6B9	LmjF.31.1430	Pentamidine resistance protein 1;PRP1;ortholog	ATPase activity(GO:0016887);active transmembrane transporter activity(GO:0022804)	transmembrane transport(GO:0055085)	membrane(GO:0016020)	ATPase-coupled transmembrane transporter activity(GO:0042626)	transmembrane transport(GO:0055085)	membrane(GO:0016020)
LEIMA|EnsemblGenome=LMJF_23_0220|UniProtKB=Q4QBF3	LmjF.23.0220	Putative ATP-binding cassette protein subfamily C,member 2;ABCC2;ortholog	ATPase activity(GO:0016887);active transmembrane transporter activity(GO:0022804)	transmembrane transport(GO:0055085)	membrane(GO:0016020)	ATPase-coupled transmembrane transporter activity(GO:0042626)	transmembrane transport(GO:0055085)	membrane(GO:0016020)
LEIMA|EnsemblGenome=LMJF_12_1190|UniProtKB=Q4QGH0	LmjF.12.1190	AAA domain-containing protein;LMJF_12_1190;ortholog	ATPase activity(GO:0016887);active transmembrane transporter activity(GO:0022804)	transmembrane transport(GO:0055085)	integral component of membrane(GO:0016021)	ATPase-coupled transmembrane transporter activity(GO:0042626)	transmembrane transport(GO:0055085)	integral component of membrane(GO:0016021)
LEIMA|EnsemblGenome=LMJF_29_0620|UniProtKB=E9ADR4	LmjF.29.0620	Putative ATP-binding cassette protein subfamily A,member 10;ABCA10;ortholog	ATPase activity(GO:0016887);lipid transporter activity(GO:0005319);active transmembrane transporter activity(GO:0022804)	lipid transport(GO:0006869)	intracellular membrane-bounded organelle(GO:0043231)	lipid transporter activity(GO:0005319);ATPase-coupled transmembrane transporter activity(GO:0042626)	lipid transport(GO:0006869)	intracellular membrane-bounded organelle(GO:0043231)
LEIMA|EnsemblGenome=LMJF_27_0970|UniProtKB=E9AD74	LmjF.27.0970	Putative ATP-binding cassette protein subfamily A,member 8;ABCA8;ortholog	ATPase activity(GO:0016887);lipid transporter activity(GO:0005319);active transmembrane transporter activity(GO:0022804)	lipid transport(GO:0006869)	intracellular membrane-bounded organelle(GO:0043231)	lipid transporter activity(GO:0005319);ATPase-coupled transmembrane transporter activity(GO:0042626)	lipid transport(GO:0006869)	intracellular membrane-bounded organelle(GO:0043231)
LEIMA|EnsemblGenome=LMJF_33_3040|UniProtKB=Q4Q3N2	LmjF.33.3040	ABC transporter family-like protein;LMJF_33_3040;ortholog	ATPase activity(GO:0016887);oligopeptide transmembrane transporter activity(GO:0035673);active transmembrane transporter activity(GO:0022804)			ATPase-coupled oligopeptide transmembrane transporter activity(GO:0015421)	oligopeptide export from mitochondrion(GO:0090374)	mitochondrial inner membrane(GO:0005743)
LEIMA|EnsemblGenome=LMJF_12_0520|UniProtKB=Q4QGP0	LmjF.12.0520	V-type proton ATPase subunit F;LMJF_12_0520;ortholog	ATPase activity(GO:0016887);active ion transmembrane transporter activity(GO:0022853)		membrane(GO:0016020)	ATPase-coupled ion transmembrane transporter activity(GO:0042625)		membrane(GO:0016020)
LEIMA|EnsemblGenome=LMJF_34_3670|UniProtKB=Q4Q2H7	LmjF.34.3670	H(+)-transporting two-sector ATPase;LMJF_34_3670;ortholog	ATPase activity(GO:0016887);proton transmembrane transporter activity(GO:0015078);active ion transmembrane transporter activity(GO:0022853)		vacuolar membrane(GO:0005774);plasma membrane(GO:0005886)	proton-transporting ATPase activity, rotational mechanism(GO:0046961)		vacuolar membrane(GO:0005774);plasma membrane(GO:0005886)
LEIMA|EnsemblGenome=LMJF_18_1510|UniProtKB=Q4QDN8	LmjF.18.1510	Plasma membrane ATPase;H1A-1;ortholog	ATPase activity(GO:0016887);proton transmembrane transporter activity(GO:0015078);active ion transmembrane transporter activity(GO:0022853)	regulation of intracellular pH(GO:0051453);proton transmembrane transport(GO:1902600)	plasma membrane(GO:0005886)	proton-exporting ATPase activity, phosphorylative mechanism(GO:0008553);ATPase activity(GO:0016887)	proton transmembrane transport(GO:1902600);regulation of intracellular pH(GO:0051453)	plasma membrane(GO:0005886)
LEIMA|EnsemblGenome=LMJF_35_0700|UniProtKB=E9AEP5	LmjF.35.0700	Putative vacuolar ATP synthase subunit d;LMJF_35_0700;ortholog	ATPase activity(GO:0016887);proton transmembrane transporter activity(GO:0015078);active ion transmembrane transporter activity(GO:0022853)		proton-transporting two-sector ATPase complex(GO:0016469)	proton-transporting ATPase activity, rotational mechanism(GO:0046961)		vacuolar membrane(GO:0005774);proton-transporting V-type ATPase complex(GO:0033176)
LEIMA|EnsemblGenome=LMJF_05_1140|UniProtKB=Q4QJ88	LmjF.05.1140	V-type proton ATPase subunit;LMJF_05_1140;ortholog	ATPase activity(GO:0016887);proton transmembrane transporter activity(GO:0015078);active ion transmembrane transporter activity(GO:0022853)	vacuolar transport(GO:0007034);vacuolar acidification(GO:0007035)	proton-transporting two-sector ATPase complex(GO:0016469);lysosomal membrane(GO:0005765)	proton-transporting ATPase activity, rotational mechanism(GO:0046961)	vacuolar transport(GO:0007034);vacuolar acidification(GO:0007035)	lysosomal membrane(GO:0005765);vacuolar proton-transporting V-type ATPase complex(GO:0016471)
LEIMA|EnsemblGenome=LMJF_35_2080|UniProtKB=E9AF31	LmjF.35.2080	Cation_ATPase_N domain-containing protein;LMJF_35_2080;ortholog	ATPase activity(GO:0016887);proton transmembrane transporter activity(GO:0015078);active ion transmembrane transporter activity(GO:0022853)		plasma membrane(GO:0005886)	proton-exporting ATPase activity, phosphorylative mechanism(GO:0008553);ATPase activity(GO:0016887)		plasma membrane(GO:0005886)
LEIMA|EnsemblGenome=LMJF_18_0560|UniProtKB=Q4QDY6	LmjF.18.0560	V-type proton ATPase subunit C;LMJF_18_0560;ortholog	ATPase activity(GO:0016887);proton transmembrane transporter activity(GO:0015078);active ion transmembrane transporter activity(GO:0022853)		proton-transporting two-sector ATPase complex(GO:0016469);vacuolar membrane(GO:0005774)	proton-transporting ATPase activity, rotational mechanism(GO:0046961)		vacuolar proton-transporting V-type ATPase, V1 domain(GO:0000221)
LEIMA|EnsemblGenome=LMJF_21_1790|UniProtKB=Q4QC03	LmjF.21.1800	V-type proton ATPase proteolipid subunit;LMJF_21_1790;ortholog	ATPase activity(GO:0016887);proton transmembrane transporter activity(GO:0015078);active ion transmembrane transporter activity(GO:0022853)		integral component of membrane(GO:0016021)	proton-transporting ATPase activity, rotational mechanism(GO:0046961)		integral component of membrane(GO:0016021)
LEIMA|EnsemblGenome=LMJF_36_3100|UniProtKB=Q4Q1A9	LmjF.36.3100	Putative ATP synthase;LMJF_36_3100;ortholog	ATPase activity(GO:0016887);proton transmembrane transporter activity(GO:0015078);active ion transmembrane transporter activity(GO:0022853)			proton-exporting ATPase activity, phosphorylative mechanism(GO:0008553)
LEIMA|EnsemblGenome=LMJF_04_0010|UniProtKB=Q95Z93	LmjF.04.0010	Calcium-transporting ATPase;LMJF_04_0010;ortholog	ATPase activity(GO:0016887);proton transmembrane transporter activity(GO:0015078);active ion transmembrane transporter activity(GO:0022853)			calcium transmembrane transporter activity, phosphorylative mechanism(GO:0005388);proton-exporting ATPase activity, phosphorylative mechanism(GO:0008553);ATPase activity(GO:0016887)	calcium ion transmembrane transport(GO:0070588);cellular calcium ion homeostasis(GO:0006874)	endoplasmic reticulum(GO:0005783)
LEIMA|EnsemblGenome=LMJF_07_0630|UniProtKB=Q4QIM8	LmjF.07.0630	Calcium-transporting ATPase;LMJF_07_0630;ortholog	ATPase activity(GO:0016887);active ion transmembrane transporter activity(GO:0022853);calcium ion transmembrane transporter activity(GO:0015085)		integral component of plasma membrane(GO:0005887);intracellular membrane-bounded organelle(GO:0043231)	calcium transmembrane transporter activity, phosphorylative mechanism(GO:0005388);ATPase-coupled cation transmembrane transporter activity(GO:0019829)		intracellular membrane-bounded organelle(GO:0043231);integral component of plasma membrane(GO:0005887)
LEIMA|EnsemblGenome=LMJF_07_0650|UniProtKB=Q4QIM6	LmjF.07.0650	Calcium-transporting ATPase;LMJF_07_0650;ortholog	ATPase activity(GO:0016887);active ion transmembrane transporter activity(GO:0022853);calcium ion transmembrane transporter activity(GO:0015085)		integral component of plasma membrane(GO:0005887);intracellular membrane-bounded organelle(GO:0043231)	calcium transmembrane transporter activity, phosphorylative mechanism(GO:0005388);ATPase-coupled cation transmembrane transporter activity(GO:0019829)		intracellular membrane-bounded organelle(GO:0043231);integral component of plasma membrane(GO:0005887)
LEIMA|EnsemblGenome=LMJF_33_1010|UniProtKB=Q4Q490	LmjF.33.1010	Putative calcium-transporting ATPase;LMJF_33_1010;ortholog	ATPase activity(GO:0016887);active ion transmembrane transporter activity(GO:0022853);calcium ion transmembrane transporter activity(GO:0015085)		integral component of plasma membrane(GO:0005887);intracellular membrane-bounded organelle(GO:0043231)	ATPase-coupled cation transmembrane transporter activity(GO:0019829);calcium transmembrane transporter activity, phosphorylative mechanism(GO:0005388)		intracellular membrane-bounded organelle(GO:0043231);integral component of plasma membrane(GO:0005887)
LEIMA|EnsemblGenome=LMJF_17_0600|UniProtKB=Q4QED4	LmjF.17.0600	Putative P-type ATPase;LMJF_17_0600;ortholog	ATPase activity(GO:0016887);active ion transmembrane transporter activity(GO:0022853);calcium ion transmembrane transporter activity(GO:0015085)		integral component of plasma membrane(GO:0005887);intracellular membrane-bounded organelle(GO:0043231)	ATPase-coupled cation transmembrane transporter activity(GO:0019829);calcium transmembrane transporter activity, phosphorylative mechanism(GO:0005388)		intracellular membrane-bounded organelle(GO:0043231);integral component of plasma membrane(GO:0005887)
LEIMA|EnsemblGenome=LMJF_23_1510|UniProtKB=Q4QAY7	LmjF.23.1510	V-type proton ATPase subunit a;LMJF_23_1510;ortholog	ATPase activity(GO:0016887);proton transmembrane transporter activity(GO:0015078);active ion transmembrane transporter activity(GO:0022853);enzyme binding(GO:0019899)	vacuolar acidification(GO:0007035)	proton-transporting two-sector ATPase complex(GO:0016469);vacuolar membrane(GO:0005774)	ATPase binding(GO:0051117);proton-transporting ATPase activity, rotational mechanism(GO:0046961)	vacuolar acidification(GO:0007035)	vacuolar proton-transporting V-type ATPase complex(GO:0016471)
LEIMA|EnsemblGenome=LMJF_11_0910|UniProtKB=Q4QGY8	LmjF.11.0910	AAA domain-containing protein;LMJF_11_0910;ortholog	ATPase activity(GO:0016887);histone binding(GO:0042393);chromatin binding(GO:0003682)	negative regulation of chromatin silencing(GO:0031936);transcription by RNA polymerase II(GO:0006366);chromatin silencing(GO:0006342);positive regulation of transcription by RNA polymerase II(GO:0045944)	nucleus(GO:0005634)	histone binding(GO:0042393);chromatin binding(GO:0003682);ATPase activity(GO:0016887)	positive regulation of transcription by RNA polymerase II(GO:0045944);negative regulation of chromatin silencing(GO:0031936)	nucleus(GO:0005634)
LEIMA|EnsemblGenome=LMJF_32_3870|UniProtKB=Q4Q4N5	LmjF.32.3870	Myosin XXI;LMJF_32_3870;ortholog	ATPase activity(GO:0016887);actin filament binding(GO:0051015);motor activity(GO:0003774)	movement of cell or subcellular component(GO:0006928);vesicle cytoskeletal trafficking(GO:0099518);actin filament organization(GO:0007015)	cytoplasm(GO:0005737);actin cytoskeleton(GO:0015629);vesicle(GO:0031982)	actin filament binding(GO:0051015);microfilament motor activity(GO:0000146);actin-dependent ATPase activity(GO:0030898)	actin filament organization(GO:0007015);vesicle transport along actin filament(GO:0030050)	actin cytoskeleton(GO:0015629);vesicle(GO:0031982);cytoplasm(GO:0005737)
LEIMA|EnsemblGenome=LMJF_34_1000|UniProtKB=Q4Q3A5	LmjF.34.1000	Putative myosin IB heavy chain;LMJF_34_1000;ortholog	ATPase activity(GO:0016887);actin filament binding(GO:0051015);motor activity(GO:0003774)	movement of cell or subcellular component(GO:0006928);vesicle cytoskeletal trafficking(GO:0099518);actin filament organization(GO:0007015)	cytoplasm(GO:0005737);microvillus(GO:0005902);actin filament bundle(GO:0032432);plasma membrane region(GO:0098590);vesicle(GO:0031982);actin filament(GO:0005884)	actin filament binding(GO:0051015);microfilament motor activity(GO:0000146);actin-dependent ATPase activity(GO:0030898)	actin filament organization(GO:0007015);vesicle transport along actin filament(GO:0030050)	actin cytoskeleton(GO:0015629);microvillus(GO:0005902);vesicle(GO:0031982);cytoplasm(GO:0005737);plasma membrane(GO:0005886)
LEIMA|EnsemblGenome=LMJF_17_0160|UniProtKB=Q4QEH2	LmjF.17.0160	Kinesin motor domain-containing protein;LMJF_17_0160;ortholog	ATPase activity(GO:0016887);microtubule motor activity(GO:0003777);microtubule binding(GO:0008017)	microtubule-based movement(GO:0007018)	microtubule associated complex(GO:0005875);microtubule(GO:0005874)	microtubule motor activity(GO:0003777);microtubule binding(GO:0008017);ATPase activity(GO:0016887)	microtubule-based movement(GO:0007018)	microtubule(GO:0005874);kinesin complex(GO:0005871)
LEIMA|EnsemblGenome=LMJF_25_1970|UniProtKB=Q4Q9P2	LmjF.25.1970	Kinesin motor domain-containing protein;LMJF_25_1970;ortholog	ATPase activity(GO:0016887);microtubule motor activity(GO:0003777);microtubule binding(GO:0008017)	microtubule-based movement(GO:0007018)	microtubule associated complex(GO:0005875);microtubule(GO:0005874)	microtubule motor activity(GO:0003777);microtubule binding(GO:0008017);ATPase activity(GO:0016887)	microtubule-based movement(GO:0007018)	microtubule(GO:0005874);kinesin complex(GO:0005871)
LEIMA|EnsemblGenome=LMJF_29_2380|UniProtKB=E9AEA0	LmjF.29.2380	Kinesin motor domain-containing protein;LMJF_29_2380;ortholog	ATPase activity(GO:0016887);microtubule motor activity(GO:0003777);microtubule binding(GO:0008017)	microtubule-based movement(GO:0007018)	microtubule associated complex(GO:0005875);microtubule(GO:0005874)	microtubule motor activity(GO:0003777);microtubule binding(GO:0008017);ATPase activity(GO:0016887)	microtubule-based movement(GO:0007018)	microtubule(GO:0005874);kinesin complex(GO:0005871)
LEIMA|EnsemblGenome=LMJF_33_2140|UniProtKB=Q9GRN3	LmjF.33.2140	Kinesin-like protein;L8530.03;ortholog	ATPase activity(GO:0016887);microtubule motor activity(GO:0003777);microtubule binding(GO:0008017)	microtubule-based movement(GO:0007018)	microtubule associated complex(GO:0005875);microtubule(GO:0005874)	microtubule motor activity(GO:0003777);microtubule binding(GO:0008017);ATPase activity(GO:0016887)	microtubule-based movement(GO:0007018)	microtubule(GO:0005874);kinesin complex(GO:0005871)
LEIMA|EnsemblGenome=LMJF_14_1110|UniProtKB=Q4QFM3	LmjF.14.1110	Kinesin motor domain-containing protein;LMJF_14_1110;ortholog	ATPase activity(GO:0016887);microtubule motor activity(GO:0003777);microtubule binding(GO:0008017)	microtubule-based movement(GO:0007018)	microtubule associated complex(GO:0005875);microtubule(GO:0005874)	microtubule motor activity(GO:0003777);microtubule binding(GO:0008017);ATPase activity(GO:0016887)	microtubule-based movement(GO:0007018)	microtubule(GO:0005874);kinesin complex(GO:0005871)
LEIMA|EnsemblGenome=LMJF_32_0680|UniProtKB=Q4Q5L5	LmjF.32.0680	Kinesin motor domain-containing protein;LMJF_32_0680;ortholog	ATPase activity(GO:0016887);microtubule motor activity(GO:0003777);microtubule binding(GO:0008017)	microtubule-based movement(GO:0007018)	microtubule associated complex(GO:0005875);microtubule(GO:0005874)	microtubule motor activity(GO:0003777);microtubule binding(GO:0008017);ATPase activity(GO:0016887)	microtubule-based movement(GO:0007018)	microtubule(GO:0005874);kinesin complex(GO:0005871)
LEIMA|EnsemblGenome=LMJF_16_1460|UniProtKB=Q4QEL9	LmjF.16.1460	Kinesin motor domain-containing protein;LMJF_16_1460;ortholog	ATPase activity(GO:0016887);microtubule motor activity(GO:0003777);microtubule binding(GO:0008017)	microtubule-based movement(GO:0007018)	microtubule associated complex(GO:0005875);microtubule(GO:0005874)	microtubule motor activity(GO:0003777);microtubule binding(GO:0008017);ATPase activity(GO:0016887)	microtubule-based movement(GO:0007018)	microtubule(GO:0005874);kinesin complex(GO:0005871)
LEIMA|EnsemblGenome=LMJF_34_4260|UniProtKB=Q4Q2B5	LmjF.34.4260	Kinesin motor domain-containing protein;LMJF_34_4260;ortholog	ATPase activity(GO:0016887);microtubule motor activity(GO:0003777);microtubule binding(GO:0008017)	cytoskeleton-dependent intracellular transport(GO:0030705);microtubule-based movement(GO:0007018)	microtubule associated complex(GO:0005875);microtubule(GO:0005874)	microtubule motor activity(GO:0003777);microtubule binding(GO:0008017);ATPase activity(GO:0016887)	microtubule-based movement(GO:0007018);cytoskeleton-dependent intracellular transport(GO:0030705)	microtubule(GO:0005874);kinesin complex(GO:0005871)
LEIMA|EnsemblGenome=LMJF_29_0970|UniProtKB=E9ADV5	LmjF.29.0970	Kinesin motor domain-containing protein;LMJF_29_0970;ortholog	ATPase activity(GO:0016887);microtubule motor activity(GO:0003777);microtubule binding(GO:0008017)	microtubule-based movement(GO:0007018)	microtubule associated complex(GO:0005875);microtubule(GO:0005874)	microtubule motor activity(GO:0003777);microtubule binding(GO:0008017);ATPase activity(GO:0016887)	microtubule-based movement(GO:0007018)	microtubule(GO:0005874);kinesin complex(GO:0005871)
LEIMA|EnsemblGenome=LMJF_30_1450|UniProtKB=Q4Q7F9	LmjF.30.1450	Kinesin motor domain-containing protein;LMJF_30_1450;ortholog	ATPase activity(GO:0016887);microtubule motor activity(GO:0003777);microtubule binding(GO:0008017)	microtubule-based movement(GO:0007018)	microtubule associated complex(GO:0005875);microtubule(GO:0005874)	microtubule motor activity(GO:0003777);microtubule binding(GO:0008017);ATPase activity(GO:0016887)	microtubule-based movement(GO:0007018)	microtubule(GO:0005874);kinesin complex(GO:0005871)
LEIMA|EnsemblGenome=LMJF_05_0630|UniProtKB=Q4QJD9	LmjF.05.0630	Kinesin motor domain-containing protein;LMJF_05_0630;ortholog	ATPase activity(GO:0016887);microtubule motor activity(GO:0003777);microtubule binding(GO:0008017)	microtubule-based movement(GO:0007018)	microtubule associated complex(GO:0005875);microtubule(GO:0005874)	microtubule motor activity(GO:0003777);microtubule binding(GO:0008017);ATPase activity(GO:0016887)	microtubule-based movement(GO:0007018)	microtubule(GO:0005874);kinesin complex(GO:0005871)
LEIMA|EnsemblGenome=LMJF_19_0690|UniProtKB=Q4QDF2	LmjF.19.0690	Kinesin motor domain-containing protein;LMJF_19_0690;ortholog	ATPase activity(GO:0016887);microtubule motor activity(GO:0003777);microtubule binding(GO:0008017)	microtubule-based movement(GO:0007018)	microtubule associated complex(GO:0005875);microtubule(GO:0005874)	microtubule motor activity(GO:0003777);microtubule binding(GO:0008017);ATPase activity(GO:0016887)	microtubule-based movement(GO:0007018)	microtubule(GO:0005874);kinesin complex(GO:0005871)
LEIMA|EnsemblGenome=LMJF_19_0680|UniProtKB=Q4QDF3	LmjF.19.0680	Kinesin motor domain-containing protein;LMJF_19_0680;ortholog	ATPase activity(GO:0016887);microtubule motor activity(GO:0003777);microtubule binding(GO:0008017)	microtubule-based movement(GO:0007018)	microtubule associated complex(GO:0005875);microtubule(GO:0005874)	microtubule motor activity(GO:0003777);microtubule binding(GO:0008017);ATPase activity(GO:0016887)	microtubule-based movement(GO:0007018)	microtubule(GO:0005874);kinesin complex(GO:0005871)
LEIMA|EnsemblGenome=LMJF_17_1110|UniProtKB=Q4QE80	LmjF.17.1110	Kinesin motor domain-containing protein;LMJF_17_1110;ortholog	ATPase activity(GO:0016887);microtubule motor activity(GO:0003777);microtubule binding(GO:0008017)	microtubule-based movement(GO:0007018)	microtubule associated complex(GO:0005875);microtubule(GO:0005874)	microtubule motor activity(GO:0003777);microtubule binding(GO:0008017);ATP-dependent microtubule motor activity, plus-end-directed(GO:0008574);ATPase activity(GO:0016887)	microtubule-based movement(GO:0007018);cytoskeleton-dependent intracellular transport(GO:0030705)	microtubule(GO:0005874);kinesin complex(GO:0005871)
LEIMA|EnsemblGenome=LMJF_30_0350|UniProtKB=Q4Q7S4	LmjF.30.0350	Kinesin-like protein;LMJF_30_0350;ortholog	ATPase activity(GO:0016887);microtubule motor activity(GO:0003777);microtubule binding(GO:0008017)	microtubule-based movement(GO:0007018)	microtubule associated complex(GO:0005875);microtubule(GO:0005874)	microtubule motor activity(GO:0003777);microtubule binding(GO:0008017);ATP-dependent microtubule motor activity, plus-end-directed(GO:0008574);ATPase activity(GO:0016887)	microtubule-based movement(GO:0007018);cytoskeleton-dependent intracellular transport(GO:0030705)	microtubule(GO:0005874);kinesin complex(GO:0005871)
LEIMA|EnsemblGenome=LMJF_36_5150|UniProtKB=Q4Q0P7	LmjF.36.5150	Kinesin motor domain-containing protein;LMJF_36_5150;ortholog	ATPase activity(GO:0016887);microtubule motor activity(GO:0003777);microtubule binding(GO:0008017)	microtubule-based movement(GO:0007018)	microtubule associated complex(GO:0005875);microtubule(GO:0005874)	microtubule motor activity(GO:0003777);microtubule binding(GO:0008017);ATPase activity(GO:0016887)	microtubule-based movement(GO:0007018)	microtubule(GO:0005874);kinesin complex(GO:0005871)
LEIMA|EnsemblGenome=LMJF_19_0260|UniProtKB=Q4QDJ5	LmjF.19.0260	Kinesin-like protein;LMJF_19_0260;ortholog	ATPase activity(GO:0016887);microtubule motor activity(GO:0003777);microtubule binding(GO:0008017)	microtubule-based movement(GO:0007018)	microtubule associated complex(GO:0005875);microtubule(GO:0005874)	microtubule motor activity(GO:0003777);microtubule binding(GO:0008017);ATPase activity(GO:0016887)	microtubule-based movement(GO:0007018);cytoskeleton-dependent intracellular transport(GO:0030705)	microtubule(GO:0005874);kinesin complex(GO:0005871)
LEIMA|EnsemblGenome=LMJF_14_1120|UniProtKB=Q4QFM2	LmjF.14.1120	Kinesin motor domain-containing protein;LMJF_14_1120;ortholog	ATPase activity(GO:0016887);microtubule motor activity(GO:0003777);microtubule binding(GO:0008017)	microtubule-based movement(GO:0007018)	microtubule associated complex(GO:0005875);microtubule(GO:0005874)	microtubule motor activity(GO:0003777);microtubule binding(GO:0008017);ATPase activity(GO:0016887)	microtubule-based movement(GO:0007018)	microtubule(GO:0005874);kinesin complex(GO:0005871)
LEIMA|EnsemblGenome=LMJF_24_1430|UniProtKB=Q4QAI8	LmjF.24.1430	Kinesin motor domain-containing protein;LMJF_24_1430;ortholog	ATPase activity(GO:0016887);microtubule motor activity(GO:0003777);microtubule binding(GO:0008017)	microtubule-based movement(GO:0007018)	microtubule associated complex(GO:0005875);microtubule(GO:0005874)	microtubule motor activity(GO:0003777);microtubule binding(GO:0008017);ATPase activity(GO:0016887)	microtubule-based movement(GO:0007018)	microtubule(GO:0005874);kinesin complex(GO:0005871)
LEIMA|EnsemblGenome=LMJF_18_1530|UniProtKB=Q4QDN6	LmjF.18.1530	Kinesin motor domain-containing protein;LMJF_18_1530;ortholog	ATPase activity(GO:0016887);microtubule motor activity(GO:0003777);microtubule binding(GO:0008017)	microtubule-based movement(GO:0007018)	microtubule associated complex(GO:0005875);microtubule(GO:0005874)	microtubule motor activity(GO:0003777);microtubule binding(GO:0008017);ATPase activity(GO:0016887)	microtubule-based movement(GO:0007018)	microtubule(GO:0005874);kinesin complex(GO:0005871)
LEIMA|EnsemblGenome=LMJF_19_0700|UniProtKB=Q4QDF1	LmjF.19.0700	Kinesin motor domain-containing protein;LMJF_19_0700;ortholog	ATPase activity(GO:0016887);microtubule motor activity(GO:0003777);microtubule binding(GO:0008017)	microtubule-based movement(GO:0007018)	microtubule associated complex(GO:0005875);microtubule(GO:0005874)	microtubule motor activity(GO:0003777);microtubule binding(GO:0008017);ATPase activity(GO:0016887)	microtubule-based movement(GO:0007018)	microtubule(GO:0005874);kinesin complex(GO:0005871)
LEIMA|EnsemblGenome=LMJF_33_2560|UniProtKB=Q4Q3T1	LmjF.33.2560	Kinesin motor domain-containing protein;LMJF_33_2560;ortholog	ATPase activity(GO:0016887);microtubule motor activity(GO:0003777);microtubule binding(GO:0008017)	microtubule-based movement(GO:0007018)	microtubule associated complex(GO:0005875);microtubule(GO:0005874)	microtubule motor activity(GO:0003777);microtubule binding(GO:0008017);ATPase activity(GO:0016887)	microtubule-based movement(GO:0007018);cytoskeleton-dependent intracellular transport(GO:0030705)	microtubule(GO:0005874);kinesin complex(GO:0005871)
LEIMA|EnsemblGenome=LMJF_23_0560|UniProtKB=Q9NF78	LmjF.23.0560	Kinesin-like protein;L6586.07;ortholog	ATPase activity(GO:0016887);microtubule motor activity(GO:0003777);microtubule binding(GO:0008017)	microtubule-based movement(GO:0007018)	microtubule associated complex(GO:0005875);microtubule(GO:0005874)	microtubule motor activity(GO:0003777);microtubule binding(GO:0008017);ATPase activity(GO:0016887)	microtubule-based movement(GO:0007018);cytoskeleton-dependent intracellular transport(GO:0030705)	microtubule(GO:0005874);kinesin complex(GO:0005871)
LEIMA|EnsemblGenome=LMJF_35_2090|UniProtKB=E9AF32	LmjF.35.2090	Kinesin motor domain-containing protein;LMJF_35_2090;ortholog	ATPase activity(GO:0016887);microtubule motor activity(GO:0003777);microtubule binding(GO:0008017)	microtubule-based movement(GO:0007018)	microtubule associated complex(GO:0005875);microtubule(GO:0005874)	microtubule motor activity(GO:0003777);microtubule binding(GO:0008017);ATPase activity(GO:0016887);ATP-dependent microtubule motor activity, plus-end-directed(GO:0008574)	microtubule-based movement(GO:0007018);cytoskeleton-dependent intracellular transport(GO:0030705)	microtubule(GO:0005874);kinesin complex(GO:0005871)
LEIMA|EnsemblGenome=LMJF_17_0800|UniProtKB=Q4QEB1	LmjF.17.0800	Kinesin-like protein;LMJF_17_0800;ortholog	ATPase activity(GO:0016887);microtubule motor activity(GO:0003777);microtubule binding(GO:0008017)	microtubule-based movement(GO:0007018)	microtubule associated complex(GO:0005875);microtubule(GO:0005874)	microtubule motor activity(GO:0003777);microtubule binding(GO:0008017);ATPase activity(GO:0016887)	microtubule-based movement(GO:0007018)	microtubule(GO:0005874);kinesin complex(GO:0005871)
LEIMA|EnsemblGenome=LMJF_30_3060|UniProtKB=Q4Q6Y4	LmjF.30.3060	Kinesin motor domain-containing protein;LMJF_30_3060;ortholog	ATPase activity(GO:0016887);microtubule motor activity(GO:0003777);microtubule binding(GO:0008017)	microtubule-based movement(GO:0007018)	microtubule associated complex(GO:0005875);microtubule(GO:0005874)	microtubule motor activity(GO:0003777);microtubule binding(GO:0008017);ATPase activity(GO:0016887)	microtubule-based movement(GO:0007018)	microtubule(GO:0005874);kinesin complex(GO:0005871)
LEIMA|EnsemblGenome=LMJF_35_4700|UniProtKB=E9AFU7	LmjF.35.4700	Kinesin motor domain-containing protein;LMJF_35_4700;ortholog	ATPase activity(GO:0016887);microtubule motor activity(GO:0003777);microtubule binding(GO:0008017)	microtubule-based movement(GO:0007018)	centrosome(GO:0005813);centriole(GO:0005814);spindle(GO:0005819);microtubule associated complex(GO:0005875);microtubule(GO:0005874)	microtubule motor activity(GO:0003777);microtubule binding(GO:0008017);ATPase activity(GO:0016887)	microtubule-based movement(GO:0007018)	microtubule(GO:0005874);kinesin complex(GO:0005871)
LEIMA|EnsemblGenome=LMJF_14_1100|UniProtKB=Q4QFM4	LmjF.14.1100	Kinesin motor domain-containing protein;LMJF_14_1100;ortholog	ATPase activity(GO:0016887);microtubule motor activity(GO:0003777);microtubule binding(GO:0008017)	microtubule-based movement(GO:0007018)	microtubule associated complex(GO:0005875);microtubule(GO:0005874)	microtubule motor activity(GO:0003777);microtubule binding(GO:0008017);ATPase activity(GO:0016887)	microtubule-based movement(GO:0007018)	microtubule(GO:0005874);kinesin complex(GO:0005871)
LEIMA|EnsemblGenome=LMJF_29_2390|UniProtKB=E9AEA1	LmjF.29.2390	Kinesin motor domain-containing protein;LMJF_29_2390;ortholog	ATPase activity(GO:0016887);microtubule motor activity(GO:0003777);microtubule binding(GO:0008017)	microtubule-based movement(GO:0007018)	microtubule associated complex(GO:0005875);microtubule(GO:0005874)	microtubule motor activity(GO:0003777);microtubule binding(GO:0008017);ATPase activity(GO:0016887)	microtubule-based movement(GO:0007018)	microtubule(GO:0005874);kinesin complex(GO:0005871)
LEIMA|EnsemblGenome=LMJF_05_0760|UniProtKB=Q4QJC6	LmjF.05.0760	Kinesin motor domain-containing protein;LMJF_05_0760;ortholog	ATPase activity(GO:0016887);microtubule motor activity(GO:0003777);microtubule binding(GO:0008017)	microtubule-based movement(GO:0007018)	microtubule associated complex(GO:0005875);microtubule(GO:0005874)	microtubule motor activity(GO:0003777);microtubule binding(GO:0008017);ATPase activity(GO:0016887)	microtubule-based movement(GO:0007018)	microtubule(GO:0005874);kinesin complex(GO:0005871)
LEIMA|EnsemblGenome=LMJF_13_1090|UniProtKB=Q4QG45	LmjF.13.1090	AAA domain-containing protein;LMJF_13_1090;ortholog	ATPase activity(GO:0016887);TBP-class protein binding(GO:0017025)		proteasome regulatory particle, base subcomplex(GO:0008540)	proteasome-activating ATPase activity(GO:0036402);TBP-class protein binding(GO:0017025)		proteasome regulatory particle, base subcomplex(GO:0008540)
LEIMA|EnsemblGenome=LMJF_36_5190|UniProtKB=Q4Q0P3	LmjF.36.5190	Putative helicase;LMJF_36_5190;ortholog	ATPase activity(GO:0016887);histone binding(GO:0042393)	gene silencing(GO:0016458);histone exchange(GO:0043486);gene expression(GO:0010467)	histone deacetylase complex(GO:0000118);SWI/SNF superfamily-type complex(GO:0070603)	histone binding(GO:0042393);ATPase activity(GO:0016887)	gene silencing(GO:0016458);ATP-dependent chromatin remodeling(GO:0043044);histone exchange(GO:0043486)	Swr1 complex(GO:0000812)
LEIMA|EnsemblGenome=LMJF_27_1050|UniProtKB=E9AD83	LmjF.27.1050	Putative vesicular transport protein (CDC48 homologue);LMJF_27_1050;ortholog	ATPase activity(GO:0016887);RNA binding(GO:0003723);ribonucleoprotein complex binding(GO:0043021)	positive regulation of nucleobase-containing compound metabolic process(GO:0045935);positive regulation of cellular biosynthetic process(GO:0031328);RNA-dependent DNA biosynthetic process(GO:0006278);regulation of DNA metabolic process(GO:0051052);regulation of cellular macromolecule biosynthetic process(GO:2000112);ribosome biogenesis(GO:0042254);positive regulation of macromolecule biosynthetic…	nucleus(GO:0005634)	preribosome binding(GO:1990275);ATPase activity(GO:0016887)	ribosome biogenesis(GO:0042254);positive regulation of telomerase activity(GO:0051973)	nucleus(GO:0005634)
LEIMA|EnsemblGenome=LMJF_36_1950|UniProtKB=Q4Q1M8	LmjF.36.1950	DNA_MISMATCH_REPAIR_2 domain-containing protein;LMJF_36_1950;ortholog	DNA-dependent ATPase activity(GO:0008094);mismatched DNA binding(GO:0030983)	mismatch repair(GO:0006298)	mismatch repair complex(GO:0032300)	mismatched DNA binding(GO:0030983);DNA-dependent ATPase activity(GO:0008094)	mismatch repair(GO:0006298)	mismatch repair complex(GO:0032300)
LEIMA|EnsemblGenome=LMJF_33_0410|UniProtKB=Q4Q4J6	LmjF.33.0410	DNA_MISMATCH_REPAIR_2 domain-containing protein;LMJF_33_0410;ortholog	DNA-dependent ATPase activity(GO:0008094);mismatched DNA binding(GO:0030983)	mismatch repair(GO:0006298)	mismatch repair complex(GO:0032300)	dinucleotide repeat insertion binding(GO:0032181);single guanine insertion binding(GO:0032142);mismatched DNA binding(GO:0030983);guanine/thymine mispair binding(GO:0032137);MutLalpha complex binding(GO:0032405);double-strand/single-strand DNA junction binding(GO:0000406);oxidized purine DNA binding(GO:0032357);DNA-dependent ATPase activity(GO:0008094);single thymine insertion binding(GO:0032143)…	negative regulation of DNA recombination(GO:0045910);mismatch repair(GO:0006298);maintenance of DNA repeat elements(GO:0043570);DNA recombination(GO:0006310);postreplication repair(GO:0006301)	MutSbeta complex(GO:0032302);mismatch repair complex(GO:0032300);MutSalpha complex(GO:0032301)
LEIMA|EnsemblGenome=LMJF_15_1420|UniProtKB=Q4QF38	LmjF.15.1420	DNA_MISMATCH_REPAIR_2 domain-containing protein;LMJF_15_1420;ortholog	DNA-dependent ATPase activity(GO:0008094);mismatched DNA binding(GO:0030983)	mismatch repair(GO:0006298)	mismatch repair complex(GO:0032300)	mismatched DNA binding(GO:0030983);DNA-dependent ATPase activity(GO:0008094)	mismatch repair(GO:0006298)	mismatch repair complex(GO:0032300)
LEIMA|EnsemblGenome=LMJF_31_2270|UniProtKB=Q4Q634	LmjF.31.2270	Uncharacterized protein;LMJF_31_2270;ortholog	ATPase activity(GO:0016887);purine nucleotide binding(GO:0017076);nucleoside-triphosphatase regulator activity(GO:0060589)		endoplasmic reticulum(GO:0005783);vacuole(GO:0005773);plasma membrane(GO:0005886)	adenyl-nucleotide exchange factor activity(GO:0000774)		endoplasmic reticulum(GO:0005783)
LEIMA|EnsemblGenome=LMJF_30_0730|UniProtKB=Q4Q7N4	LmjF.30.0730	GrpE protein homolog;LMJF_30_0730;ortholog	ATPase activity(GO:0016887);purine nucleotide binding(GO:0017076);unfolded protein binding(GO:0051082);nucleoside-triphosphatase regulator activity(GO:0060589)			unfolded protein binding(GO:0051082);adenyl-nucleotide exchange factor activity(GO:0000774)	protein import into mitochondrial matrix(GO:0030150)	PAM complex, Tim23 associated import motor(GO:0001405)
LEIMA|EnsemblGenome=LMJF_30_0735|UniProtKB=Q4Q7N3	LmjF.30.0735	Putative co-chaperone, GrpE;LMJF_30_0735;ortholog	ATPase activity(GO:0016887);purine nucleotide binding(GO:0017076);unfolded protein binding(GO:0051082);nucleoside-triphosphatase regulator activity(GO:0060589)			unfolded protein binding(GO:0051082);adenyl-nucleotide exchange factor activity(GO:0000774)	protein import into mitochondrial matrix(GO:0030150)	PAM complex, Tim23 associated import motor(GO:0001405)
LEIMA|EnsemblGenome=LMJF_36_4630|UniProtKB=Q4Q0V1	LmjF.36.4630	Inosine triphosphate pyrophosphatase;LMJF_36_4630;ortholog	nucleoside-triphosphate diphosphatase activity(GO:0047429)	nucleoside triphosphate catabolic process(GO:0009143)	cytoplasm(GO:0005737)	nucleoside-triphosphate diphosphatase activity(GO:0047429)	nucleoside triphosphate catabolic process(GO:0009143)	cytoplasm(GO:0005737)
LEIMA|EnsemblGenome=LMJF_32_1030|UniProtKB=Q4Q5H9	LmjF.32.1030	Uncharacterized protein;LMJF_32_1030;ortholog	nucleoside-triphosphate diphosphatase activity(GO:0047429)			nucleoside-triphosphate diphosphatase activity(GO:0047429)
LEIMA|EnsemblGenome=LMJF_36_0040|UniProtKB=Q4Q275	LmjF.36.0040	N-acetylglucosamine-6-phosphate deacetylase;LMJF_36_0040;ortholog	hydrolase activity, acting on carbon-nitrogen (but not peptide) bonds, in linear amides(GO:0016811);deacetylase activity(GO:0019213)	amino sugar catabolic process(GO:0046348)		N-acetylglucosamine-6-phosphate deacetylase activity(GO:0008448)	N-acetylglucosamine catabolic process(GO:0006046)
LEIMA|EnsemblGenome=LMJF_17_1460|UniProtKB=Q4QE43	LmjF.17.1460	Ferrochelatase-like protein;LMJF_17_1460;ortholog	lyase activity(GO:0016829)	heme biosynthetic process(GO:0006783)		ferrochelatase activity(GO:0004325)	heme biosynthetic process(GO:0006783)
LEIMA|EnsemblGenome=LMJF_35_3010|UniProtKB=Q68RJ8	LmjF.35.3010	Glyoxalase I;GLO1;ortholog	lyase activity(GO:0016829)	small molecule catabolic process(GO:0044282);organic substance catabolic process(GO:1901575);cellular catabolic process(GO:0044248);organic hydroxy compound metabolic process(GO:1901615);monocarboxylic acid metabolic process(GO:0032787)	cytoplasm(GO:0005737)	lactoylglutathione lyase activity(GO:0004462)	methylglyoxal catabolic process to D-lactate via S-lactoyl-glutathione(GO:0019243)	cytoplasm(GO:0005737)
LEIMA|EnsemblGenome=LMJF_20_0440|UniProtKB=Q4QCZ6	LmjF.20.0440	Gamma-glutamylcyclotransferase;LMJF_20_0440;ortholog	lyase activity(GO:0016829)			gamma-glutamylcyclotransferase activity(GO:0003839)
LEIMA|EnsemblGenome=LMJF_22_1190|UniProtKB=Q4QBM8	LmjF.22.1190	Gamma-glutamylcyclotransferase;LMJF_22_1190;ortholog	lyase activity(GO:0016829)	glutathione metabolic process(GO:0006749);organonitrogen compound catabolic process(GO:1901565);cellular catabolic process(GO:0044248)	cytoplasm(GO:0005737)	gamma-glutamylcyclotransferase activity(GO:0003839)	glutathione catabolic process(GO:0006751)	cytoplasm(GO:0005737)
LEIMA|EnsemblGenome=LMJF_32_2640|UniProtKB=Q4Q511	LmjF.32.2640	Cysteine desulfhydrase;CD;ortholog	lyase activity(GO:0016829)	alpha-amino acid metabolic process(GO:1901605);cellular amino acid catabolic process(GO:0009063);sulfur compound metabolic process(GO:0006790);monocarboxylic acid metabolic process(GO:0032787)		cystathionine beta-lyase activity(GO:0004121)	L-cysteine catabolic process to pyruvate(GO:0019450)
LEIMA|EnsemblGenome=LMJF_25_2010|UniProtKB=Q4Q9N8	LmjF.25.2010	HpcH_HpaI domain-containing protein;LMJF_25_2010;ortholog	carbon-carbon lyase activity(GO:0016830)		cytoplasm(GO:0005737)	aldehyde-lyase activity(GO:0016832)		cytoplasm(GO:0005737)
LEIMA|EnsemblGenome=LMJF_06_1070|UniProtKB=Q4QIW9	LmjF.06.1070	2-deoxy-D-ribose 5-phosphate aldolase;LMJF_06_1070;ortholog	carbon-carbon lyase activity(GO:0016830)	nucleotide catabolic process(GO:0009166);carbohydrate catabolic process(GO:0016052);carbohydrate derivative catabolic process(GO:1901136)		deoxyribose-phosphate aldolase activity(GO:0004139)	deoxyribonucleotide catabolic process(GO:0009264);carbohydrate catabolic process(GO:0016052)
LEIMA|EnsemblGenome=LMJF_35_4590|UniProtKB=E9AFT6	LmjF.35.4590	Phosphatidylserine decarboxylase;LMJF_35_4590;ortholog	carboxy-lyase activity(GO:0016831)	glycerophospholipid biosynthetic process(GO:0046474)		phosphatidylserine decarboxylase activity(GO:0004609)	phosphatidylethanolamine biosynthetic process(GO:0006646)	mitochondrion(GO:0005739)
LEIMA|EnsemblGenome=LMJF_30_3120|UniProtKB=Q4Q6X8	LmjF.30.3120	Putative S-adenosylmethionine decarboxylase proenzyme-like;LMJF_30_3120;ortholog	carboxy-lyase activity(GO:0016831)	cellular nitrogen compound biosynthetic process(GO:0044271);organonitrogen compound biosynthetic process(GO:1901566)	cytosol(GO:0005829)		spermine biosynthetic process(GO:0006597);spermidine biosynthetic process(GO:0008295)	cytosol(GO:0005829)
LEIMA|EnsemblGenome=LMJF_27_1810|UniProtKB=E9ADF9	LmjF.27.1810	Phosphoenolpyruvate carboxykinase (ATP);LMJF_27_1810;ortholog	carboxy-lyase activity(GO:0016831)	small molecule biosynthetic process(GO:0044283);carbohydrate biosynthetic process(GO:0016051);glucose metabolic process(GO:0006006)	cytosol(GO:0005829)	phosphoenolpyruvate carboxykinase (ATP) activity(GO:0004612)	gluconeogenesis(GO:0006094)	cytosol(GO:0005829)
LEIMA|EnsemblGenome=LMJF_12_0280|UniProtKB=Q4QGR5	LmjF.12.0280	Putative ornithine decarboxylase;LMJF_12_0280;ortholog	ornithine decarboxylase activity(GO:0004586)	alpha-amino acid metabolic process(GO:1901605);cellular nitrogen compound biosynthetic process(GO:0044271);organonitrogen compound biosynthetic process(GO:1901566)	cytoplasm(GO:0005737)	ornithine decarboxylase activity(GO:0004586)	putrescine biosynthetic process from ornithine(GO:0033387)	cytoplasm(GO:0005737)
LEIMA|EnsemblGenome=LMJF_29_0010|UniProtKB=E9ADK3	LmjF.29.0010	3,2-trans-enoyl-CoA isomerase, mitochondrial-like protein;LMJF_29_0010;ortholog	hydro-lyase activity(GO:0016836)	fatty acid beta-oxidation(GO:0006635)	mitochondrion(GO:0005739)	enoyl-CoA hydratase activity(GO:0004300)	fatty acid beta-oxidation(GO:0006635)	mitochondrion(GO:0005739)
LEIMA|EnsemblGenome=LMJF_31_2330|UniProtKB=Q4Q628	LmjF.31.2330	Putative 3,2-trans-enoyl-CoA isomerase mitochondrial;LMJF_31_2330;ortholog	hydro-lyase activity(GO:0016836)	fatty acid beta-oxidation(GO:0006635)	mitochondrion(GO:0005739)	enoyl-CoA hydratase activity(GO:0004300)	fatty acid beta-oxidation(GO:0006635)	mitochondrion(GO:0005739)
LEIMA|EnsemblGenome=LMJF_14_1160|UniProtKB=Q4QFL8	LmjF.14.1160	Phosphopyruvate hydratase;ENOL;ortholog	hydro-lyase activity(GO:0016836)	regulation of organelle organization(GO:0033043);glycolytic process(GO:0006096);vacuole fusion, non-autophagic(GO:0042144);oxidation-reduction process(GO:0055114)	catalytic complex(GO:1902494);cytosol(GO:0005829)	phosphopyruvate hydratase activity(GO:0004634)	glycolytic process(GO:0006096);regulation of vacuole fusion, non-autophagic(GO:0032889)	phosphopyruvate hydratase complex(GO:0000015)
LEIMA|Gene=LmjF28.1840|UniProtKB=Q4Q882	LmjF.28.1840	Probable methylthioribulose-1-phosphate dehydratase;LMJF_28_1840;ortholog	hydro-lyase activity(GO:0016836)	sulfur compound metabolic process(GO:0006790);aspartate family amino acid biosynthetic process(GO:0009067)	cytoplasm(GO:0005737)	methylthioribulose 1-phosphate dehydratase activity(GO:0046570)	L-methionine salvage from methylthioadenosine(GO:0019509)	cytoplasm(GO:0005737)
LEIMA|EnsemblGenome=LMJF_30_0705|UniProtKB=Q4Q7N7	LmjF.30.0705	Uncharacterized protein;LMJF_30_0705;ortholog	hydro-lyase activity(GO:0016836)		cytoplasm(GO:0005737)	2-oxopent-4-enoate hydratase activity(GO:0008684)		cytoplasm(GO:0005737)
LEIMA|EnsemblGenome=LMJF_29_2310|UniProtKB=E9AE93	LmjF.29.2310	Enoyl-CoA hydratase/isomerase-like protein;LMJF_29_2310;ortholog	hydro-lyase activity(GO:0016836)	fatty acid beta-oxidation(GO:0006635)	mitochondrion(GO:0005739)	enoyl-CoA hydratase activity(GO:0004300)	fatty acid beta-oxidation(GO:0006635)	mitochondrion(GO:0005739)
LEIMA|EnsemblGenome=LMJF_05_0280|UniProtKB=Q4QJH5	LmjF.05.0280	Very-long-chain (3R)-3-hydroxyacyl-CoA dehydratase;LMJF_05_0280;ortholog	hydro-lyase activity(GO:0016836)	fatty acid biosynthetic process(GO:0006633);very long-chain fatty acid metabolic process(GO:0000038);sphingolipid biosynthetic process(GO:0030148)	integral component of endoplasmic reticulum membrane(GO:0030176);vacuole(GO:0005773);plasma membrane(GO:0005886)	3-hydroxyacyl-CoA dehydratase activity(GO:0018812)	fatty acid elongation(GO:0030497);sphingolipid biosynthetic process(GO:0030148);very long-chain fatty acid biosynthetic process(GO:0042761)	integral component of endoplasmic reticulum membrane(GO:0030176)
LEIMA|EnsemblGenome=LMJF_31_2250|UniProtKB=Q4Q636	LmjF.31.2250	Putative 3,2-trans-enoyl-CoA isomerase,mitochondrial;LMJF_31_2250;ortholog	hydro-lyase activity(GO:0016836)	fatty acid beta-oxidation(GO:0006635)	mitochondrion(GO:0005739)	enoyl-CoA hydratase activity(GO:0004300)	fatty acid beta-oxidation(GO:0006635)	mitochondrion(GO:0005739)
LEIMA|EnsemblGenome=LMJF_36_3280|UniProtKB=Q4Q190	LmjF.36.3280	Uncharacterized protein;LMJF_36_3280;ortholog	hydro-lyase activity(GO:0016836)	fatty acid beta-oxidation(GO:0006635)	mitochondrion(GO:0005739)	enoyl-CoA hydratase activity(GO:0004300)	fatty acid beta-oxidation(GO:0006635)	mitochondrion(GO:0005739)
LEIMA|EnsemblGenome=LMJF_35_0360|UniProtKB=E9AEL3	LmjF.35.0360	Enoyl-CoA hydratase/isomerase family protein,conserved;LMJF_35_0360;ortholog	hydro-lyase activity(GO:0016836)	fatty acid beta-oxidation(GO:0006635)		enoyl-CoA hydratase activity(GO:0004300)	fatty acid beta-oxidation(GO:0006635)	mitochondrion(GO:0005739)
LEIMA|EnsemblGenome=LMJF_11_0220|UniProtKB=Q4QH58	LmjF.11.0220	4a-hydroxytetrahydrobiopterin dehydratase;LMJF_11_0220;ortholog	hydro-lyase activity(GO:0016836)			4-alpha-hydroxytetrahydrobiopterin dehydratase activity(GO:0008124)
LEIMA|EnsemblGenome=LMJF_26_1550|UniProtKB=Q4Q939	LmjF.26.1550	Trifunctional enzyme alpha subunit, mitochondrial-like protein;LMJF_26_1550;ortholog	hydro-lyase activity(GO:0016836);oxidoreductase activity, acting on the CH-OH group of donors, NAD or NADP as acceptor(GO:0016616)	fatty acid beta-oxidation(GO:0006635)		long-chain-3-hydroxyacyl-CoA dehydrogenase activity(GO:0016509);enoyl-CoA hydratase activity(GO:0004300)	fatty acid beta-oxidation(GO:0006635)	mitochondrial fatty acid beta-oxidation multienzyme complex(GO:0016507)
LEIMA|EnsemblGenome=LMJF_35_0030|UniProtKB=E9AEI0	LmjF.35.0030	Pyruvate kinase;LMJF_35_0030;ortholog	intramolecular transferase activity(GO:0016866);hydro-lyase activity(GO:0016836);oxidoreductase activity(GO:0016491);phosphotransferase activity, alcohol group as acceptor(GO:0016773);kinase activity(GO:0016301)	glycolytic process(GO:0006096);oxidation-reduction process(GO:0055114)	cytoplasm(GO:0005737)	pyruvate kinase activity(GO:0004743)	glycolytic process(GO:0006096)	cytoplasm(GO:0005737)
LEIMA|EnsemblGenome=LMJF_34_3380|UniProtKB=Q4Q2K6	LmjF.34.3380	Glucose-6-phosphate 1-epimerase;LMJF_34_3380;ortholog	isomerase activity(GO:0016853)		cytoplasm(GO:0005737)	glucose-6-phosphate 1-epimerase activity(GO:0047938)		cytoplasm(GO:0005737)
LEIMA|EnsemblGenome=LMJF_26_0020|UniProtKB=Q4Q9I9	LmjF.26.0020	VOC domain-containing protein;LMJF_26_0020;ortholog	isomerase activity(GO:0016853)	acyl-CoA metabolic process(GO:0006637)		methylmalonyl-CoA epimerase activity(GO:0004493)	L-methylmalonyl-CoA metabolic process(GO:0046491)
LEIMA|EnsemblGenome=LMJF_28_1970|UniProtKB=Q4Q869	LmjF.28.1970	Putative ribose 5-phosphate isomerase;LMJF_28_1970;ortholog	isomerase activity(GO:0016853)			isomerase activity(GO:0016853)
LEIMA|EnsemblGenome=LMJF_35_0980|UniProtKB=E9AES3	LmjF.35.0980	Aldose 1-epimerase-like protein;LMJF_35_0980;ortholog	isomerase activity(GO:0016853)	small molecule catabolic process(GO:0044282);carbohydrate catabolic process(GO:0016052);glucose metabolic process(GO:0006006)		aldose 1-epimerase activity(GO:0004034)	glucose metabolic process(GO:0006006);galactose catabolic process via UDP-galactose(GO:0033499)
LEIMA|EnsemblGenome=LMJF_14_1360|UniProtKB=Q4QFJ8	LmjF.14.1360	Inositol-3-phosphate synthase;INO1;ortholog	isomerase activity(GO:0016853)	alcohol biosynthetic process(GO:0046165);cellular carbohydrate biosynthetic process(GO:0034637)	cytoplasm(GO:0005737)	inositol-3-phosphate synthase activity(GO:0004512)	inositol biosynthetic process(GO:0006021)	cytoplasm(GO:0005737)
LEIMA|EnsemblGenome=LMJF_24_0850|UniProtKB=Q4QAP8	LmjF.24.0850	Triosephosphate isomerase;LMJF_24_0850;ortholog	isomerase activity(GO:0016853)	small molecule biosynthetic process(GO:0044283);small molecule catabolic process(GO:0044282);carbohydrate biosynthetic process(GO:0016051);cellular carbohydrate catabolic process(GO:0044275);glycolytic process(GO:0006096);alcohol metabolic process(GO:0006066);oxidation-reduction process(GO:0055114);carbohydrate derivative biosynthetic process(GO:1901137);cellular biosynthetic process(GO:0044249);…	cytosol(GO:0005829)	triose-phosphate isomerase activity(GO:0004807)	glycerol catabolic process(GO:0019563);gluconeogenesis(GO:0006094);glyceraldehyde-3-phosphate biosynthetic process(GO:0046166);glycolytic process(GO:0006096)	cytosol(GO:0005829)
LEIMA|EnsemblGenome=LMJF_35_0970|UniProtKB=E9AES2	LmjF.35.0970	Putative aldose 1-epimerase;LMJF_35_0970;ortholog	isomerase activity(GO:0016853)	small molecule catabolic process(GO:0044282);carbohydrate catabolic process(GO:0016052);glucose metabolic process(GO:0006006)		aldose 1-epimerase activity(GO:0004034)	glucose metabolic process(GO:0006006);galactose catabolic process via UDP-galactose(GO:0033499)
LEIMA|Gene=LmjF36.4930|UniProtKB=Q4Q0R9	LmjF.36.4930	Methylthioribose-1-phosphate isomerase;LMJF_36_4930;ortholog	isomerase activity(GO:0016853)	sulfur compound metabolic process(GO:0006790);aspartate family amino acid biosynthetic process(GO:0009067)		S-methyl-5-thioribose-1-phosphate isomerase activity(GO:0046523)	L-methionine salvage from methylthioadenosine(GO:0019509)
LEIMA|EnsemblGenome=LMJF_32_1580|UniProtKB=Q4Q5C3	LmjF.32.1580	Mannose-6-phosphate isomerase;PMI;ortholog	isomerase activity(GO:0016853)	protein glycosylation(GO:0006486);nucleobase-containing compound biosynthetic process(GO:0034654);nucleotide-sugar metabolic process(GO:0009225);cell wall macromolecule biosynthetic process(GO:0044038)	cytosol(GO:0005829)	mannose-6-phosphate isomerase activity(GO:0004476)	cell wall mannoprotein biosynthetic process(GO:0000032);protein glycosylation(GO:0006486);GDP-mannose biosynthetic process(GO:0009298)	cytosol(GO:0005829)
LEIMA|EnsemblGenome=LMJF_17_0480|UniProtKB=Q4QEE6	LmjF.17.0480	Uncharacterized protein;LMJF_17_0480;ortholog	isomerase activity(GO:0016853)		cytoplasm(GO:0005737)	isomerase activity(GO:0016853)		cytoplasm(GO:0005737)
LEIMA|EnsemblGenome=LMJF_23_0430|UniProtKB=Q4QBD1	LmjF.23.0430	Aldose 1-epimerase-like protein;LMJF_23_0430;ortholog	isomerase activity(GO:0016853)	small molecule catabolic process(GO:0044282);carbohydrate catabolic process(GO:0016052);glucose metabolic process(GO:0006006)		aldose 1-epimerase activity(GO:0004034)	glucose metabolic process(GO:0006006);galactose catabolic process via UDP-galactose(GO:0033499)
LEIMA|EnsemblGenome=LMJF_33_1570|UniProtKB=Q4Q431	LmjF.33.1570	Ribulose-phosphate 3-epimerase;LMJF_33_1570;ortholog	metal ion binding(GO:0046872);isomerase activity(GO:0016853)	generation of precursor metabolites and energy(GO:0006091);glucose 6-phosphate metabolic process(GO:0051156);small molecule catabolic process(GO:0044282);cellular carbohydrate metabolic process(GO:0044262);carbohydrate catabolic process(GO:0016052);NADP metabolic process(GO:0006739);oxidation-reduction process(GO:0055114);monosaccharide metabolic process(GO:0005996)	cytosol(GO:0005829)	metal ion binding(GO:0046872);ribulose-phosphate 3-epimerase activity(GO:0004750)	pentose catabolic process(GO:0019323);pentose-phosphate shunt, non-oxidative branch(GO:0009052);cellular carbohydrate metabolic process(GO:0044262)	cytosol(GO:0005829)
LEIMA|EnsemblGenome=LMJF_35_3680|UniProtKB=E9AFJ2	LmjF.35.3680	Ribulose-phosphate 3-epimerase;LMJF_35_3680;ortholog	metal ion binding(GO:0046872);isomerase activity(GO:0016853)	generation of precursor metabolites and energy(GO:0006091);glucose 6-phosphate metabolic process(GO:0051156);small molecule catabolic process(GO:0044282);cellular carbohydrate metabolic process(GO:0044262);carbohydrate catabolic process(GO:0016052);NADP metabolic process(GO:0006739);oxidation-reduction process(GO:0055114);monosaccharide metabolic process(GO:0005996)	cytosol(GO:0005829)	metal ion binding(GO:0046872);ribulose-phosphate 3-epimerase activity(GO:0004750)	pentose catabolic process(GO:0019323);pentose-phosphate shunt, non-oxidative branch(GO:0009052);cellular carbohydrate metabolic process(GO:0044262)	cytosol(GO:0005829)
LEIMA|EnsemblGenome=LMJF_15_0360|UniProtKB=Q4QFE4	LmjF.15.0360	PseudoU_synth_2 domain-containing protein;LMJF_15_0360;ortholog	intramolecular transferase activity(GO:0016866)	rRNA modification(GO:0000154);pseudouridine synthesis(GO:0001522)		pseudouridine synthase activity(GO:0009982)	enzyme-directed rRNA pseudouridine synthesis(GO:0000455)
LEIMA|EnsemblGenome=LMJF_20_0850|UniProtKB=Q4QCW1	LmjF.20.0850	TRUD domain-containing protein;LMJF_20_0850;ortholog	intramolecular transferase activity(GO:0016866)	pseudouridine synthesis(GO:0001522)	nucleus(GO:0005634)	pseudouridine synthase activity(GO:0009982)	pseudouridine synthesis(GO:0001522)	nucleus(GO:0005634)
LEIMA|EnsemblGenome=LMJF_30_1550|UniProtKB=Q4Q7E9	LmjF.30.1550	tRNA pseudouridine synthase;LMJF_30_1550;ortholog	intramolecular transferase activity(GO:0016866)	pseudouridine synthesis(GO:0001522);mRNA metabolic process(GO:0016071);tRNA modification(GO:0006400)	nucleus(GO:0005634);cytoplasm(GO:0005737)	pseudouridine synthase activity(GO:0009982)	tRNA pseudouridine synthesis(GO:0031119);mRNA pseudouridine synthesis(GO:1990481)	nucleus(GO:0005634);cytoplasm(GO:0005737)
LEIMA|EnsemblGenome=LMJF_19_1020|UniProtKB=Q4QDB3	LmjF.19.1020	PseudoU_synth_1 domain-containing protein;LMJF_19_1020;ortholog	intramolecular transferase activity(GO:0016866)	pseudouridine synthesis(GO:0001522);tRNA modification(GO:0006400)		pseudouridine synthase activity(GO:0009982)	tRNA pseudouridine synthesis(GO:0031119)
LEIMA|EnsemblGenome=LMJF_11_0530|UniProtKB=Q4QH27	LmjF.11.0530	tRNA pseudouridine(55) synthase;LMJF_11_0530;ortholog	intramolecular transferase activity(GO:0016866)	pseudouridine synthesis(GO:0001522);tRNA modification(GO:0006400)		pseudouridine synthase activity(GO:0009982)	tRNA pseudouridine synthesis(GO:0031119)
LEIMA|EnsemblGenome=LMJF_07_0805|UniProtKB=Q4QIK7	LmjF.07.0805	Phosphoacetylglucosamine mutase;LMJF_07_0805;ortholog	intramolecular transferase activity(GO:0016866)	UDP-N-acetylglucosamine metabolic process(GO:0006047);nucleobase-containing compound biosynthetic process(GO:0034654);carbohydrate derivative biosynthetic process(GO:1901137)		phosphoacetylglucosamine mutase activity(GO:0004610)	UDP-N-acetylglucosamine biosynthetic process(GO:0006048)
LEIMA|EnsemblGenome=LMJF_36_5750|UniProtKB=Q4Q0I6	LmjF.36.5750	TRUD domain-containing protein;LMJF_36_5750;ortholog	intramolecular transferase activity(GO:0016866)	pseudouridine synthesis(GO:0001522)		pseudouridine synthase activity(GO:0009982)	pseudouridine synthesis(GO:0001522)	nucleus(GO:0005634)
LEIMA|EnsemblGenome=LMJF_30_1520|UniProtKB=Q4Q7F2	LmjF.30.1520	PseudoU_synth_2 domain-containing protein;LMJF_30_1520;ortholog	intramolecular transferase activity(GO:0016866)	rRNA modification(GO:0000154);pseudouridine synthesis(GO:0001522)		pseudouridine synthase activity(GO:0009982)	enzyme-directed rRNA pseudouridine synthesis(GO:0000455)
LEIMA|EnsemblGenome=LMJF_35_4820|UniProtKB=E9AFV7	LmjF.35.4820	Uncharacterized protein;LMJF_35_4820;ortholog	intramolecular transferase activity(GO:0016866)		cytoplasm(GO:0005737)	intramolecular transferase activity, phosphotransferases(GO:0016868)		cytoplasm(GO:0005737)
LEIMA|EnsemblGenome=LMJF_08_0060|UniProtKB=Q4QIG3	LmjF.08.0060	Putative phosphoglycerate mutase protein;LMJF_08_0060;ortholog	intramolecular transferase activity(GO:0016866)		cytoplasm(GO:0005737)	phosphatase activity(GO:0016791);intramolecular transferase activity, phosphotransferases(GO:0016868)		cytoplasm(GO:0005737)
LEIMA|EnsemblGenome=LMJF_27_0300|UniProtKB=E9AD07	LmjF.27.0300	Methylmalonyl-CoA mutase;LMJF_27_0300;ortholog	intramolecular transferase activity(GO:0016866)			methylmalonyl-CoA mutase activity(GO:0004494)
LEIMA|EnsemblGenome=LMJF_21_1760|UniProtKB=Q4QC07	LmjF.21.1760	PUA domain-containing protein;LMJF_21_1760;ortholog	intramolecular transferase activity(GO:0016866)	rRNA modification(GO:0000154);pseudouridine synthesis(GO:0001522);mRNA metabolic process(GO:0016071);snRNA metabolic process(GO:0016073);RNA 3'-end processing(GO:0031123)	catalytic complex(GO:1902494);nucleolus(GO:0005730);small nucleolar ribonucleoprotein complex(GO:0005732)	pseudouridine synthase activity(GO:0009982)	snRNA pseudouridine synthesis(GO:0031120);box H/ACA snoRNA 3'-end processing(GO:0000495);rRNA pseudouridine synthesis(GO:0031118);mRNA pseudouridine synthesis(GO:1990481)	box H/ACA snoRNP complex(GO:0031429)
LEIMA|EnsemblGenome=LMJF_35_2640|UniProtKB=E9AF87	LmjF.35.2640	Uncharacterized protein;LMJF_35_2640;ortholog	intramolecular transferase activity(GO:0016866)	pseudouridine synthesis(GO:0001522)	nucleus(GO:0005634)	pseudouridine synthase activity(GO:0009982)	pseudouridine synthesis(GO:0001522)	nucleus(GO:0005634)
LEIMA|EnsemblGenome=LMJF_03_0530|UniProtKB=E9ACJ8	LmjF.03.0530	Uncharacterized protein;LMJF_03_0530;ortholog	intramolecular transferase activity(GO:0016866)	pseudouridine synthesis(GO:0001522)	nucleus(GO:0005634)	pseudouridine synthase activity(GO:0009982)	pseudouridine synthesis(GO:0001522)	nucleus(GO:0005634)
LEIMA|EnsemblGenome=LMJF_32_3380|UniProtKB=Q4Q4T4	LmjF.32.3380	Uncharacterized protein;LMJF_32_3380;ortholog	intramolecular transferase activity(GO:0016866)	pseudouridine synthesis(GO:0001522)	nucleus(GO:0005634)	pseudouridine synthase activity(GO:0009982)	pseudouridine synthesis(GO:0001522)	nucleus(GO:0005634)
LEIMA|EnsemblGenome=LMJF_26_0420|UniProtKB=Q4Q9E9	LmjF.26.0420	Pseudouridylate synthase-like protein;LMJF_26_0420;ortholog	intramolecular transferase activity(GO:0016866)	pseudouridine synthesis(GO:0001522);mRNA metabolic process(GO:0016071);tRNA modification(GO:0006400)	nucleus(GO:0005634)	pseudouridine synthase activity(GO:0009982)	tRNA pseudouridine synthesis(GO:0031119);mRNA pseudouridine synthesis(GO:1990481)	nucleus(GO:0005634)
LEIMA|EnsemblGenome=LMJF_36_1960|UniProtKB=Q4Q1M7	LmjF.36.1960	Phosphomannomutase;PMM;ortholog	intramolecular transferase activity(GO:0016866)	hexose metabolic process(GO:0019318);protein N-linked glycosylation(GO:0006487);protein targeting to ER(GO:0045047)	cytosol(GO:0005829)	phosphomannomutase activity(GO:0004615)	mannose metabolic process(GO:0006013);protein targeting to ER(GO:0045047);protein N-linked glycosylation(GO:0006487)	cytosol(GO:0005829)
LEIMA|EnsemblGenome=LMJF_11_1370|UniProtKB=Q4QGU5	LmjF.11.1370	TRUD domain-containing protein;LMJF_11_1370;ortholog	intramolecular transferase activity(GO:0016866)	pseudouridine synthesis(GO:0001522)	nucleus(GO:0005634)	pseudouridine synthase activity(GO:0009982)	pseudouridine synthesis(GO:0001522)	nucleus(GO:0005634)
LEIMA|EnsemblGenome=LMJF_34_0310|UniProtKB=Q4Q3H7	LmjF.34.0310	PseudoU_synth_1 domain-containing protein;LMJF_34_0310;ortholog	intramolecular transferase activity(GO:0016866)	pseudouridine synthesis(GO:0001522);mRNA metabolic process(GO:0016071);tRNA modification(GO:0006400)	nucleus(GO:0005634)	pseudouridine synthase activity(GO:0009982)	tRNA pseudouridine synthesis(GO:0031119);mRNA pseudouridine synthesis(GO:1990481)	nucleus(GO:0005634)
LEIMA|EnsemblGenome=LMJF_21_0640|UniProtKB=Q4QCF1	LmjF.21.0640	Putative phosphoglucomutase;LMJF_21_0640;ortholog	intramolecular transferase activity(GO:0016866)	carbohydrate metabolic process(GO:0005975)	cytosol(GO:0005829)	phosphoglucomutase activity(GO:0004614)	carbohydrate metabolic process(GO:0005975)	cytosol(GO:0005829)
LEIMA|EnsemblGenome=LMJF_36_6650|UniProtKB=Q4Q090	LmjF.36.6650	Phosphoglycerate mutase (2,3-diphosphoglycerate-independent);PGAM;ortholog	intramolecular transferase activity(GO:0016866);transition metal ion binding(GO:0046914)	cellular carbohydrate metabolic process(GO:0044262)		2,3-bisphosphoglycerate-independent phosphoglycerate mutase activity(GO:0046537);manganese ion binding(GO:0030145)	cellular carbohydrate metabolic process(GO:0044262)
LEIMA|EnsemblGenome=LMJF_22_0110|UniProtKB=Q4QBY3	LmjF.22.0110	Glutamine amidotransferase;LMJF_22_0110;ortholog	ligase activity(GO:0016874)	purine ribonucleotide biosynthetic process(GO:0009152);purine ribonucleoside monophosphate metabolic process(GO:0009167);purine nucleoside metabolic process(GO:0042278);nucleobase-containing small molecule biosynthetic process(GO:0034404)	cytosol(GO:0005829)	GMP synthase activity(GO:0003921)	GMP biosynthetic process(GO:0006177)	cytosol(GO:0005829)
LEIMA|EnsemblGenome=LMJF_26_0830|UniProtKB=Q4Q9B1	LmjF.26.0830	AA_TRNA_LIGASE_II domain-containing protein;LMJF_26_0830;ortholog	ligase activity(GO:0016874)	amide biosynthetic process(GO:0043604);monocarboxylic acid biosynthetic process(GO:0072330);aspartate family amino acid biosynthetic process(GO:0009067)	cytosol(GO:0005829)	aspartate-ammonia ligase activity(GO:0004071)	asparagine biosynthetic process(GO:0006529)	cytosol(GO:0005829)
LEIMA|EnsemblGenome=LMJF_11_0590|UniProtKB=Q4QH21	LmjF.11.0590	Putative 3-methylcrotonoyl-CoA carboxylase beta subunit;LMJF_11_0590;ortholog	ligase activity(GO:0016874)	alpha-amino acid metabolic process(GO:1901605);cellular amino acid catabolic process(GO:0009063)	catalytic complex(GO:1902494)	methylcrotonoyl-CoA carboxylase activity(GO:0004485)	leucine catabolic process(GO:0006552)	methylcrotonoyl-CoA carboxylase complex(GO:1905202);mitochondrion(GO:0005739)
LEIMA|EnsemblGenome=LMJF_26_2560|UniProtKB=Q4Q8T5	LmjF.26.2560	Uncharacterized protein;LMJF_26_2560;ortholog	ligase activity(GO:0016874)	peptidoglycan biosynthetic process(GO:0009252)		D-alanine-D-alanine ligase activity(GO:0008716)
LEIMA|EnsemblGenome=LMJF_33_2850|UniProtKB=Q4Q3Q0	LmjF.33.2850	Peptidase C51 domain-containing protein;LMJF_33_2850;ortholog	ligase activity(GO:0016874)		cytoplasm(GO:0005737)	ligase activity(GO:0016874)		cytoplasm(GO:0005737)
LEIMA|EnsemblGenome=LMJF_18_1660|UniProtKB=Q4QDM2	LmjF.18.1660	Gamma-ECS;GSH1;ortholog	ligase activity(GO:0016874)	glutathione metabolic process(GO:0006749);peptide biosynthetic process(GO:0043043)		glutamate-cysteine ligase activity(GO:0004357)	glutathione biosynthetic process(GO:0006750)
LEIMA|EnsemblGenome=LMJF_25_0300|UniProtKB=Q4QA66	LmjF.25.0300	Diphthamide synthase;LMJF_25_0300;ortholog	ligase activity(GO:0016874)	regulation of translation(GO:0006417);peptidyl-amino acid modification(GO:0018193);cytoplasmic translation(GO:0002181);translational elongation(GO:0006414)		diphthine-ammonia ligase activity(GO:0017178)	peptidyl-diphthamide biosynthetic process from peptidyl-histidine(GO:0017183)
LEIMA|EnsemblGenome=LMJF_25_1790|UniProtKB=Q4Q9R0	LmjF.25.1790	Peptidase C51 domain-containing protein;LMJF_25_1790;ortholog	ligase activity(GO:0016874)		cytoplasm(GO:0005737)	ligase activity(GO:0016874)		cytoplasm(GO:0005737)
LEIMA|EnsemblGenome=LMJF_01_0050|UniProtKB=E9ABZ4	LmjF.01.0050	Propanoyl-CoA:carbon dioxide ligase subunit alpha;LMJF_01_0050;ortholog	ligase activity(GO:0016874)			propionyl-CoA carboxylase activity(GO:0004658);CoA carboxylase activity(GO:0016421)		mitochondrion(GO:0005739)
LEIMA|EnsemblGenome=LMJF_36_4300|UniProtKB=Q4Q0Y4	LmjF.36.4300	Peptidase C51 domain-containing protein;LMJF_36_4300;ortholog	ligase activity(GO:0016874)		cytoplasm(GO:0005737)	ligase activity(GO:0016874)		cytoplasm(GO:0005737)
LEIMA|EnsemblGenome=LMJF_25_1780|UniProtKB=Q4Q9R1	LmjF.25.1780	Uncharacterized protein;LMJF_25_1780;ortholog	ligase activity(GO:0016874)	peptidoglycan biosynthetic process(GO:0009252)		D-alanine-D-alanine ligase activity(GO:0008716)
LEIMA|EnsemblGenome=LMJF_33_2860|UniProtKB=Q4Q3P9	LmjF.33.2860	Uncharacterized protein;LMJF_33_2860;ortholog	ligase activity(GO:0016874)		cytoplasm(GO:0005737)	ligase activity(GO:0016874)		cytoplasm(GO:0005737)
LEIMA|EnsemblGenome=LMJF_23_0260|UniProtKB=Q4QBE8	LmjF.23.0260	Citrulline--aspartate ligase;LMJF_23_0260;ortholog	ligase activity(GO:0016874)	amide biosynthetic process(GO:0043604);alpha-amino acid metabolic process(GO:1901605);cellular modified amino acid metabolic process(GO:0006575);cellular amino acid biosynthetic process(GO:0008652)	cytoplasm(GO:0005737)	argininosuccinate synthase activity(GO:0004055)	arginine biosynthetic process(GO:0006526);argininosuccinate metabolic process(GO:0000053);urea cycle(GO:0000050)	cytoplasm(GO:0005737)
LEIMA|EnsemblGenome=LMJF_25_1900|UniProtKB=Q4Q9P9	LmjF.25.1900	Uncharacterized protein;LMJF_25_1900;ortholog	ligase activity(GO:0016874)	purine ribonucleotide biosynthetic process(GO:0009152)	nucleus(GO:0005634);cytoplasm(GO:0005737)	phosphopantothenate--cysteine ligase activity(GO:0004632)	coenzyme A biosynthetic process(GO:0015937)	nucleus(GO:0005634);cytoplasm(GO:0005737)
LEIMA|EnsemblGenome=LMJF_31_3130|UniProtKB=Q4Q5U3	LmjF.31.3130	Methylcrotonoyl-coa carboxylase biotinylated subunitprotein-like protein;LMJF_31_3130;ortholog	ligase activity(GO:0016874)			methylcrotonoyl-CoA carboxylase activity(GO:0004485);CoA carboxylase activity(GO:0016421)		mitochondrion(GO:0005739)
LEIMA|EnsemblGenome=LMJF_33_2830|UniProtKB=Q4Q3Q2	LmjF.33.2830	Peptidase C51 domain-containing protein;LMJF_33_2830;ortholog	ligase activity(GO:0016874)		cytoplasm(GO:0005737)	ligase activity(GO:0016874)		cytoplasm(GO:0005737)
LEIMA|EnsemblGenome=LMJF_36_2610|UniProtKB=Q4Q1G0	LmjF.36.2610	Mur_ligase_M domain-containing protein;FPGS;ortholog	ligase activity(GO:0016874)	folic acid-containing compound biosynthetic process(GO:0009396)	mitochondrion(GO:0005739);cytosol(GO:0005829)	tetrahydrofolylpolyglutamate synthase activity(GO:0004326)	tetrahydrofolylpolyglutamate biosynthetic process(GO:0046901);folic acid-containing compound biosynthetic process(GO:0009396)	cytosol(GO:0005829);mitochondrion(GO:0005739);cytoplasm(GO:0005737)
LEIMA|EnsemblGenome=LMJF_27_1870|UniProtKB=Q711P7	LmjF.27.1870	Peptidase C51 domain-containing protein;tryS;ortholog	ligase activity(GO:0016874)		cytoplasm(GO:0005737)	ligase activity(GO:0016874)		cytoplasm(GO:0005737)
LEIMA|EnsemblGenome=LMJF_06_0370|UniProtKB=Q4QJ42	LmjF.06.0370	Gln-synt_C domain-containing protein;LMJF_06_0370;ortholog	ligase activity(GO:0016874)	alpha-amino acid metabolic process(GO:1901605);cellular amino acid biosynthetic process(GO:0008652)	cytoplasm(GO:0005737)	glutamate-ammonia ligase activity(GO:0004356)	glutamine biosynthetic process(GO:0006542)	cytoplasm(GO:0005737)
LEIMA|Gene=LmjF13.1190|UniProtKB=Q4QG35	LmjF.13.1190	Adenylosuccinate synthetase;LMJF_13_1190;ortholog	ligase activity(GO:0016874)	purine ribonucleotide biosynthetic process(GO:0009152);IMP metabolic process(GO:0046040);AMP metabolic process(GO:0046033)	cytoplasm(GO:0005737)	adenylosuccinate synthase activity(GO:0004019)	'de novo' AMP biosynthetic process(GO:0044208);IMP metabolic process(GO:0046040)	cytoplasm(GO:0005737)
LEIMA|EnsemblGenome=LMJF_01_0490|UniProtKB=E9AC40	LmjF.01.0490	AMP-binding domain-containing protein;LMJF_01_0490;ortholog	ligase activity, forming carbon-sulfur bonds(GO:0016877)		endoplasmic reticulum(GO:0005783);vacuole(GO:0005773);plasma membrane(GO:0005886)	long-chain fatty acid-CoA ligase activity(GO:0004467)		membrane(GO:0016020);endoplasmic reticulum(GO:0005783)
LEIMA|EnsemblGenome=LMJF_28_1150|UniProtKB=Q4Q8F1	LmjF.28.1150	Putative long-chain-fatty-acid-CoA ligase;LMJF_28_1150;ortholog	ligase activity, forming carbon-sulfur bonds(GO:0016877)	fatty acid biosynthetic process(GO:0006633)		CoA-ligase activity(GO:0016405);very long-chain fatty acid-CoA ligase activity(GO:0031957)	fatty acid biosynthetic process(GO:0006633)
LEIMA|EnsemblGenome=LMJF_25_2130|UniProtKB=Q4Q9M4	LmjF.25.2140	Succinate--CoA ligase [ADP-forming] subunit alpha, mitochondrial;LMJF_25_2130;ortholog	ligase activity, forming carbon-sulfur bonds(GO:0016877)	tricarboxylic acid cycle(GO:0006099)	catalytic complex(GO:1902494);cytoplasm(GO:0005737)	succinate-CoA ligase (ADP-forming) activity(GO:0004775);succinate-CoA ligase (GDP-forming) activity(GO:0004776)	tricarboxylic acid cycle(GO:0006099)	mitochondrion(GO:0005739);succinate-CoA ligase complex (ADP-forming)(GO:0009361)
LEIMA|EnsemblGenome=LMJF_13_0420|UniProtKB=Q4QGB2	LmjF.13.0420	AMP-binding domain-containing protein;LMJF_13_0420;ortholog	ligase activity, forming carbon-sulfur bonds(GO:0016877)			CoA-ligase activity(GO:0016405)
LEIMA|EnsemblGenome=LMJF_01_0470|UniProtKB=E9AC38	LmjF.01.0470	AMP-binding domain-containing protein;LMJF_01_0470;ortholog	ligase activity, forming carbon-sulfur bonds(GO:0016877)		endoplasmic reticulum(GO:0005783);vacuole(GO:0005773);plasma membrane(GO:0005886)	long-chain fatty acid-CoA ligase activity(GO:0004467)		membrane(GO:0016020);endoplasmic reticulum(GO:0005783)
LEIMA|EnsemblGenome=LMJF_03_0230|UniProtKB=E9ACH0	LmjF.03.0230	AMP-binding domain-containing protein;LMJF_03_0230;ortholog	ligase activity, forming carbon-sulfur bonds(GO:0016877)		endoplasmic reticulum(GO:0005783);vacuole(GO:0005773);plasma membrane(GO:0005886)	long-chain fatty acid-CoA ligase activity(GO:0004467)		membrane(GO:0016020);endoplasmic reticulum(GO:0005783)
LEIMA|EnsemblGenome=LMJF_36_2950|UniProtKB=Q4Q1C4	LmjF.36.2950	Succinate--CoA ligase [ADP-forming] subunit beta, mitochondrial;LMJF_36_2950;ortholog	ligase activity, forming carbon-sulfur bonds(GO:0016877)	acyl-CoA metabolic process(GO:0006637);tricarboxylic acid cycle(GO:0006099)	catalytic complex(GO:1902494);mitochondrion(GO:0005739)	succinate-CoA ligase (GDP-forming) activity(GO:0004776)	tricarboxylic acid cycle(GO:0006099);succinyl-CoA metabolic process(GO:0006104)	succinate-CoA ligase complex(GO:0042709);mitochondrion(GO:0005739)
LEIMA|EnsemblGenome=LMJF_19_0985|UniProtKB=Q4QDB7	LmjF.19.0985	4-coumarate:coa ligase-like protein;LMJF_19_0985;ortholog	ligase activity, forming carbon-sulfur bonds(GO:0016877)			CoA-ligase activity(GO:0016405)
LEIMA|EnsemblGenome=LMJF_01_0520|UniProtKB=E9AC43	LmjF.01.0520	AMP-binding domain-containing protein;LMJF_01_0520;ortholog	ligase activity, forming carbon-sulfur bonds(GO:0016877)		endoplasmic reticulum(GO:0005783);vacuole(GO:0005773);plasma membrane(GO:0005886)	long-chain fatty acid-CoA ligase activity(GO:0004467)		membrane(GO:0016020);endoplasmic reticulum(GO:0005783)
LEIMA|EnsemblGenome=LMJF_19_1005|UniProtKB=Q4QDB5	LmjF.19.1005	4-coumarate:coa ligase-like protein;LMJF_19_1005;ortholog	ligase activity, forming carbon-sulfur bonds(GO:0016877)			CoA-ligase activity(GO:0016405)
LEIMA|EnsemblGenome=LMJF_24_1780|UniProtKB=Q4QAF3	LmjF.24.1780	Fatty acid transporter protein-like protein;LMJF_24_1780;ortholog	ligase activity, forming carbon-sulfur bonds(GO:0016877);lipid transporter activity(GO:0005319)			long-chain fatty acid-CoA ligase activity(GO:0004467);long-chain fatty acid transporter activity(GO:0005324)
LEIMA|EnsemblGenome=LMJF_15_0970|UniProtKB=Q4QF87	LmjF.15.0970	Ubiquitin-like modifier-activating enzyme 5;LMJF_15_0970;ortholog	ubiquitin-like modifier activating enzyme activity(GO:0008641)	protein modification by small protein conjugation(GO:0032446)	cytosol(GO:0005829)	UFM1 activating enzyme activity(GO:0071566)	protein modification by small protein conjugation(GO:0032446);protein ufmylation(GO:0071569)	cytosol(GO:0005829);cytoplasm(GO:0005737)
LEIMA|EnsemblGenome=LMJF_23_0550|UniProtKB=Q9NF77	LmjF.23.0550	UBA_e1_C domain-containing protein;L6586.08;ortholog	ubiquitin-like modifier activating enzyme activity(GO:0008641)	cellular response to DNA damage stimulus(GO:0006974);protein ubiquitination(GO:0016567);ubiquitin-dependent protein catabolic process(GO:0006511)	nucleus(GO:0005634);cytoplasm(GO:0005737)	ubiquitin activating enzyme activity(GO:0004839)	ubiquitin-dependent protein catabolic process(GO:0006511);protein modification by small protein conjugation(GO:0032446);protein ubiquitination(GO:0016567);cellular response to DNA damage stimulus(GO:0006974)	nucleus(GO:0005634);cytoplasm(GO:0005737)
LEIMA|EnsemblGenome=LMJF_35_3060|UniProtKB=E9AFD0	LmjF.35.3060	Putative ubiquitin-activating enzyme e1;LMJF_35_3060;ortholog	ubiquitin-like modifier activating enzyme activity(GO:0008641)	cellular response to DNA damage stimulus(GO:0006974);protein ubiquitination(GO:0016567);ubiquitin-dependent protein catabolic process(GO:0006511)	nucleus(GO:0005634);cytoplasm(GO:0005737)	ubiquitin activating enzyme activity(GO:0004839)	ubiquitin-dependent protein catabolic process(GO:0006511);protein modification by small protein conjugation(GO:0032446);protein ubiquitination(GO:0016567);cellular response to DNA damage stimulus(GO:0006974)	nucleus(GO:0005634);cytoplasm(GO:0005737)
LEIMA|EnsemblGenome=LMJF_08_0220|UniProtKB=Q4QIE7	LmjF.08.0220	Ubiquitin-activating enzyme-like protein;LMJF_08_0220;ortholog	ubiquitin-like modifier activating enzyme activity(GO:0008641)	protein sumoylation(GO:0016925)	catalytic complex(GO:1902494);nucleus(GO:0005634);cytoplasm(GO:0005737)	SUMO activating enzyme activity(GO:0019948)	protein sumoylation(GO:0016925);protein modification by small protein conjugation(GO:0032446)	cytoplasm(GO:0005737);SUMO activating enzyme complex(GO:0031510)
LEIMA|EnsemblGenome=LMJF_33_2650|UniProtKB=Q4Q3S1	LmjF.33.2650	ThiF domain-containing protein;LMJF_33_2650;ortholog	ubiquitin-like modifier activating enzyme activity(GO:0008641)	protein modification by small protein conjugation(GO:0032446)	nucleus(GO:0005634);cytoplasm(GO:0005737)	NEDD8 activating enzyme activity(GO:0019781)	protein neddylation(GO:0045116);protein modification by small protein conjugation(GO:0032446)	cytoplasm(GO:0005737)
LEIMA|EnsemblGenome=LMJF_07_0010|UniProtKB=Q4QIU4	LmjF.07.0010	ATG12-activating enzyme E1 ATG7;LMJF_07_0010;ortholog	Atg12 activating enzyme activity(GO:0019778)	autophagosome assembly(GO:0000045);piecemeal microautophagy of the nucleus(GO:0034727);proteolysis(GO:0006508);protein lipidation(GO:0006497);C-terminal protein amino acid modification(GO:0018410);cellular response to starvation(GO:0009267);autophagy of mitochondrion(GO:0000422);nucleus organization(GO:0006997);protein modification by small protein conjugation(GO:0032446)	phagophore assembly site(GO:0000407)	Atg8 activating enzyme activity(GO:0019779);Atg12 activating enzyme activity(GO:0019778)	C-terminal protein lipidation(GO:0006501);late nucleophagy(GO:0044805);cellular response to nitrogen starvation(GO:0006995);protein modification by small protein conjugation(GO:0032446);autophagosome assembly(GO:0000045);autophagy of mitochondrion(GO:0000422);piecemeal microautophagy of the nucleus(GO:0034727)	phagophore assembly site(GO:0000407);cytoplasm(GO:0005737)
LEIMA|EnsemblGenome=LMJF_15_1450|UniProtKB=Q4QF35	LmjF.15.1450	Proliferating cell nuclear antigen;LMJF_15_1450;ortholog	catalytic activity(GO:0003824);enzyme regulator activity(GO:0030234)	DNA strand elongation involved in DNA replication(GO:0006271);DNA biosynthetic process(GO:0071897);RNA biosynthetic process(GO:0032774);RNA catabolic process(GO:0006401)	protein-containing complex(GO:0032991);intracellular(GO:0005622)	DNA polymerase processivity factor activity(GO:0030337)	leading strand elongation(GO:0006272);translesion synthesis(GO:0019985);mismatch repair(GO:0006298)	nucleus(GO:0005634);PCNA complex(GO:0043626)
LEIMA|EnsemblGenome=LMJF_16_1530|UniProtKB=Q4QEL2	LmjF.16.1530	Putative endoplasmic reticulum oxidoreductin;LMJF_16_1530;ortholog	catalytic activity, acting on a protein(GO:0140096);disulfide oxidoreductase activity(GO:0015036);isomerase activity(GO:0016853)	protein folding(GO:0006457)	endoplasmic reticulum membrane(GO:0005789);vacuole(GO:0005773);plasma membrane(GO:0005886)	protein disulfide oxidoreductase activity(GO:0015035);protein disulfide isomerase activity(GO:0003756)	protein folding in endoplasmic reticulum(GO:0034975)	endoplasmic reticulum membrane(GO:0005789)
LEIMA|EnsemblGenome=LMJF_21_0725|UniProtKB=Q4QCE2	LmjF.21.0725	Uncharacterized protein;LMJF_21_0725;ortholog	catalytic activity, acting on a protein(GO:0140096);transferase activity, transferring acyl groups(GO:0016746)		cytoplasm(GO:0005737)	leucyltransferase activity(GO:0008914)		cytoplasm(GO:0005737)
LEIMA|EnsemblGenome=LMJF_05_0950|UniProtKB=Q4QJA7	LmjF.05.0950	Putative glutaminyl cyclase;LMJF_05_0950;ortholog	catalytic activity, acting on a protein(GO:0140096);transferase activity, transferring acyl groups(GO:0016746);zinc ion binding(GO:0008270)	peptidyl-amino acid modification(GO:0018193)		zinc ion binding(GO:0008270);glutaminyl-peptide cyclotransferase activity(GO:0016603)	peptidyl-pyroglutamic acid biosynthetic process, using glutaminyl-peptide cyclotransferase(GO:0017186)
LEIMA|EnsemblGenome=LMJF_22_1350|UniProtKB=Q4QBL2	LmjF.22.1350	Palmitoyltransferase;LMJF_22_1350;ortholog	catalytic activity, acting on a protein(GO:0140096);palmitoyltransferase activity(GO:0016409)	peptidyl-amino acid modification(GO:0018193);protein palmitoylation(GO:0018345);protein targeting to membrane(GO:0006612)	Golgi apparatus(GO:0005794);endoplasmic reticulum(GO:0005783);vacuole(GO:0005773);plasma membrane(GO:0005886)	protein-cysteine S-palmitoyltransferase activity(GO:0019706)	protein targeting to membrane(GO:0006612);peptidyl-L-cysteine S-palmitoylation(GO:0018230)	endoplasmic reticulum(GO:0005783);Golgi apparatus(GO:0005794)
LEIMA|EnsemblGenome=LMJF_23_1430|UniProtKB=Q4QB08	LmjF.23.1430	Palmitoyltransferase;LMJF_23_1430;ortholog	catalytic activity, acting on a protein(GO:0140096);palmitoyltransferase activity(GO:0016409)	peptidyl-amino acid modification(GO:0018193);protein palmitoylation(GO:0018345);protein targeting to membrane(GO:0006612)	Golgi apparatus(GO:0005794);endoplasmic reticulum(GO:0005783);vacuole(GO:0005773);plasma membrane(GO:0005886)	protein-cysteine S-palmitoyltransferase activity(GO:0019706)	protein targeting to membrane(GO:0006612);peptidyl-L-cysteine S-palmitoylation(GO:0018230)	endoplasmic reticulum(GO:0005783);Golgi apparatus(GO:0005794)
LEIMA|EnsemblGenome=LMJF_11_1080|UniProtKB=Q4QGX2	LmjF.11.1080	Palmitoyltransferase;LMJF_11_1080;ortholog	catalytic activity, acting on a protein(GO:0140096);palmitoyltransferase activity(GO:0016409)	peptidyl-amino acid modification(GO:0018193);protein palmitoylation(GO:0018345);protein targeting to membrane(GO:0006612)	Golgi apparatus(GO:0005794);endoplasmic reticulum(GO:0005783);vacuole(GO:0005773);plasma membrane(GO:0005886)	protein-cysteine S-palmitoyltransferase activity(GO:0019706)	protein targeting to membrane(GO:0006612);peptidyl-L-cysteine S-palmitoylation(GO:0018230)	endoplasmic reticulum(GO:0005783);Golgi apparatus(GO:0005794)
LEIMA|EnsemblGenome=LMJF_33_0230|UniProtKB=Q4Q4K0	LmjF.33.0230	Palmitoyltransferase;LMJF_33_0230;ortholog	catalytic activity, acting on a protein(GO:0140096);palmitoyltransferase activity(GO:0016409)	peptidyl-amino acid modification(GO:0018193);protein palmitoylation(GO:0018345);protein targeting to membrane(GO:0006612)	Golgi apparatus(GO:0005794);endoplasmic reticulum(GO:0005783);vacuole(GO:0005773);plasma membrane(GO:0005886)	protein-cysteine S-palmitoyltransferase activity(GO:0019706)	protein targeting to membrane(GO:0006612);peptidyl-L-cysteine S-palmitoylation(GO:0018230)	endoplasmic reticulum(GO:0005783);Golgi apparatus(GO:0005794)
LEIMA|EnsemblGenome=LMJF_28_1890|UniProtKB=Q4Q877	LmjF.28.1890	Palmitoyltransferase;LMJF_28_1890;ortholog	catalytic activity, acting on a protein(GO:0140096);palmitoyltransferase activity(GO:0016409)	peptidyl-amino acid modification(GO:0018193);protein palmitoylation(GO:0018345);protein targeting to membrane(GO:0006612)	Golgi apparatus(GO:0005794);endoplasmic reticulum(GO:0005783);vacuole(GO:0005773);plasma membrane(GO:0005886)	protein-cysteine S-palmitoyltransferase activity(GO:0019706)	protein targeting to membrane(GO:0006612);peptidyl-L-cysteine S-palmitoylation(GO:0018230)	endoplasmic reticulum(GO:0005783);Golgi apparatus(GO:0005794)
LEIMA|EnsemblGenome=LMJF_09_0640|UniProtKB=Q4QHW0	LmjF.09.0640	Palmitoyltransferase;LMJF_09_0640;ortholog	catalytic activity, acting on a protein(GO:0140096);palmitoyltransferase activity(GO:0016409)	peptidyl-amino acid modification(GO:0018193);protein palmitoylation(GO:0018345);protein targeting to membrane(GO:0006612)	Golgi apparatus(GO:0005794);endoplasmic reticulum(GO:0005783);vacuole(GO:0005773);plasma membrane(GO:0005886)	protein-cysteine S-palmitoyltransferase activity(GO:0019706)	protein targeting to membrane(GO:0006612);peptidyl-L-cysteine S-palmitoylation(GO:0018230)	endoplasmic reticulum(GO:0005783);Golgi apparatus(GO:0005794)
LEIMA|EnsemblGenome=LMJF_13_0650|UniProtKB=Q4QG89	LmjF.13.0650	Palmitoyltransferase;LMJF_13_0650;ortholog	catalytic activity, acting on a protein(GO:0140096);palmitoyltransferase activity(GO:0016409)	peptidyl-amino acid modification(GO:0018193);protein palmitoylation(GO:0018345);protein targeting to membrane(GO:0006612)	Golgi apparatus(GO:0005794);endoplasmic reticulum(GO:0005783);vacuole(GO:0005773);plasma membrane(GO:0005886)	protein-cysteine S-palmitoyltransferase activity(GO:0019706)	protein targeting to membrane(GO:0006612);peptidyl-L-cysteine S-palmitoylation(GO:0018230)	endoplasmic reticulum(GO:0005783);Golgi apparatus(GO:0005794)
LEIMA|EnsemblGenome=LMJF_29_1950|UniProtKB=E9AE56	LmjF.29.1950	Uncharacterized protein;LMJF_29_1950;ortholog	catalytic activity, acting on a protein(GO:0140096);prenyltransferase activity(GO:0004659)	protein prenylation(GO:0018342)	transferase complex(GO:1990234);cytoplasm(GO:0005737)	CAAX-protein geranylgeranyltransferase activity(GO:0004662);protein farnesyltransferase activity(GO:0004660)	protein geranylgeranylation(GO:0018344);protein farnesylation(GO:0018343)	protein farnesyltransferase complex(GO:0005965);CAAX-protein geranylgeranyltransferase complex(GO:0005953);cytoplasm(GO:0005737)
LEIMA|EnsemblGenome=LMJF_33_1030|UniProtKB=Q4Q488	LmjF.33.1030	Protein geranylgeranyltransferase type II;LMJF_33_1030;ortholog	catalytic activity, acting on a protein(GO:0140096);prenyltransferase activity(GO:0004659)	protein prenylation(GO:0018342)	transferase complex(GO:1990234);cytoplasm(GO:0005737)	Rab geranylgeranyltransferase activity(GO:0004663)	protein geranylgeranylation(GO:0018344)	Rab-protein geranylgeranyltransferase complex(GO:0005968);cytoplasm(GO:0005737)
LEIMA|EnsemblGenome=LMJF_34_4030|UniProtKB=Q4Q2D8	LmjF.34.4030	Geranylgeranyl transferase type-2 subunit beta;LMJF_34_4030;ortholog	catalytic activity, acting on a protein(GO:0140096);prenyltransferase activity(GO:0004659)	protein prenylation(GO:0018342)	transferase complex(GO:1990234);cytoplasm(GO:0005737)	Rab geranylgeranyltransferase activity(GO:0004663)	protein prenylation(GO:0018342);protein geranylgeranylation(GO:0018344)	Rab-protein geranylgeranyltransferase complex(GO:0005968)
LEIMA|EnsemblGenome=LMJF_30_0750|UniProtKB=Q4Q7N0	LmjF.30.0750	DJ-1_PfpI domain-containing protein;LMJF_30_0750;ortholog	catalytic activity, acting on a protein(GO:0140096);hydro-lyase activity(GO:0016836)	monocarboxylic acid biosynthetic process(GO:0072330);alcohol biosynthetic process(GO:0046165);cellular protein modification process(GO:0006464);nucleotide metabolic process(GO:0009117)	cytosol(GO:0005829)	protein deglycase activity(GO:0036524)	protein deglycation, glyoxal removal(GO:0036529);guanine deglycation, glyoxal removal(GO:0106046)	nucleus(GO:0005634);cytosol(GO:0005829)
LEIMA|EnsemblGenome=LMJF_10_0890|UniProtKB=Q4QHC5	LmjF.10.0890	Peptidylprolyl isomerase;LMJF_10_0890;ortholog	catalytic activity, acting on a protein(GO:0140096);isomerase activity(GO:0016853)	peptidyl-amino acid modification(GO:0018193);chaperone-mediated protein folding(GO:0061077)	cytoplasm(GO:0005737)	peptidyl-prolyl cis-trans isomerase activity(GO:0003755)	protein peptidyl-prolyl isomerization(GO:0000413);chaperone-mediated protein folding(GO:0061077)	cytoplasm(GO:0005737)
LEIMA|EnsemblGenome=LMJF_35_1330|UniProtKB=Q9GRP8	LmjF.35.1330	Thioredoxin domain-containing protein;L7845.03;ortholog	catalytic activity, acting on a protein(GO:0140096);isomerase activity(GO:0016853)	protein folding(GO:0006457);response to endoplasmic reticulum stress(GO:0034976)	endoplasmic reticulum(GO:0005783);vacuole(GO:0005773);plasma membrane(GO:0005886)	protein disulfide isomerase activity(GO:0003756)	protein folding(GO:0006457);response to endoplasmic reticulum stress(GO:0034976)	endoplasmic reticulum(GO:0005783)
LEIMA|EnsemblGenome=LMJF_18_0880|UniProtKB=Q4QDV4	LmjF.18.0880	PPIase cyclophilin-type domain-containing protein;CYP16;ortholog	catalytic activity, acting on a protein(GO:0140096);isomerase activity(GO:0016853)	peptidyl-amino acid modification(GO:0018193)		peptidyl-prolyl cis-trans isomerase activity(GO:0003755)	protein peptidyl-prolyl isomerization(GO:0000413)
LEIMA|EnsemblGenome=LMJF_35_3610|UniProtKB=E9AFI5	LmjF.35.3610	PPIase cyclophilin-type domain-containing protein;CYP7;ortholog	catalytic activity, acting on a protein(GO:0140096);isomerase activity(GO:0016853)	peptidyl-amino acid modification(GO:0018193)		peptidyl-prolyl cis-trans isomerase activity(GO:0003755)	protein peptidyl-prolyl isomerization(GO:0000413)
LEIMA|EnsemblGenome=LMJF_36_6940|UniProtKB=Q4Q059	LmjF.36.6940	Protein disulfide-isomerase;PDI-2;ortholog	catalytic activity, acting on a protein(GO:0140096);isomerase activity(GO:0016853)	protein folding(GO:0006457);response to endoplasmic reticulum stress(GO:0034976)	endoplasmic reticulum(GO:0005783);vacuole(GO:0005773);plasma membrane(GO:0005886)	protein disulfide isomerase activity(GO:0003756)	protein folding(GO:0006457);response to endoplasmic reticulum stress(GO:0034976)	endoplasmic reticulum(GO:0005783)
LEIMA|EnsemblGenome=LMJF_30_0430|UniProtKB=Q4Q7R5	LmjF.30.0430	Sulfhydryl oxidase;QSOX;ortholog	oxidoreductase activity, acting on a sulfur group of donors(GO:0016667);catalytic activity, acting on a protein(GO:0140096);isomerase activity(GO:0016853)	protein folding(GO:0006457)	extracellular space(GO:0005615);integral component of Golgi membrane(GO:0030173);vacuole(GO:0005773);plasma membrane(GO:0005886)	flavin-linked sulfhydryl oxidase activity(GO:0016971);protein disulfide isomerase activity(GO:0003756)	protein folding(GO:0006457)	extracellular space(GO:0005615);integral component of Golgi membrane(GO:0030173)
LEIMA|EnsemblGenome=LMJF_31_1070|UniProtKB=Q4Q6F6	LmjF.31.1070	BPL/LPL catalytic domain-containing protein;LMJF_31_1070;ortholog	catalytic activity, acting on a protein(GO:0140096);ligase activity(GO:0016874)	cellular protein modification process(GO:0006464)	cytoplasm(GO:0005737)	biotin-[acetyl-CoA-carboxylase] ligase activity(GO:0004077)	protein biotinylation(GO:0009305)	cytoplasm(GO:0005737)
LEIMA|EnsemblGenome=LMJF_07_1060|UniProtKB=Q4QII0	LmjF.07.1060	BPL/LPL catalytic domain-containing protein;LMJF_07_1060;ortholog	catalytic activity, acting on a protein(GO:0140096);nucleotidyltransferase activity(GO:0016779);transferase activity, transferring acyl groups other than amino-acyl groups(GO:0016747);ligase activity(GO:0016874)	protein maturation(GO:0051604);peptidyl-lysine modification(GO:0018205)	cytoplasm(GO:0005737)	lipoyltransferase activity(GO:0017118);lipoate-protein ligase activity(GO:0016979)	protein lipoylation(GO:0009249)	cytoplasm(GO:0005737)
LEIMA|EnsemblGenome=LMJF_18_0370|UniProtKB=Q4QE05	LmjF.18.0370	Tubulin--tyrosine ligase-like protein 9;LMJF_18_0370;ortholog	tubulin binding(GO:0015631);catalytic activity, acting on a protein(GO:0140096);ligase activity(GO:0016874)	peptidyl-amino acid modification(GO:0018193);microtubule cytoskeleton organization(GO:0000226)	cilium(GO:0005929);intraciliary transport particle(GO:0030990);plasma membrane region(GO:0098590)	tubulin binding(GO:0015631);tubulin-glutamic acid ligase activity(GO:0070740)	microtubule cytoskeleton organization(GO:0000226);protein polyglutamylation(GO:0018095)	cilium(GO:0005929)
LEIMA|EnsemblGenome=LMJF_35_4930|UniProtKB=E9AFW7	LmjF.35.4930	Putative tubulin tyrosine ligase;LMJF_35_4930;ortholog	tubulin binding(GO:0015631);catalytic activity, acting on a protein(GO:0140096);ligase activity(GO:0016874)	peptidyl-amino acid modification(GO:0018193);microtubule cytoskeleton organization(GO:0000226)	cilium(GO:0005929);intraciliary transport particle(GO:0030990);plasma membrane region(GO:0098590)	tubulin binding(GO:0015631);tubulin-glutamic acid ligase activity(GO:0070740)	microtubule cytoskeleton organization(GO:0000226);protein polyglutamylation(GO:0018095)	cilium(GO:0005929)
LEIMA|EnsemblGenome=LMJF_20_0790|UniProtKB=Q4QCW7	LmjF.20.0790	Putative tubulin-tyrosine ligase;LMJF_20_0790;ortholog	tubulin binding(GO:0015631);catalytic activity, acting on a protein(GO:0140096);ligase activity(GO:0016874)	peptidyl-amino acid modification(GO:0018193);microtubule cytoskeleton organization(GO:0000226)	cilium(GO:0005929);intraciliary transport particle(GO:0030990);plasma membrane region(GO:0098590)	tubulin binding(GO:0015631);tubulin-glutamic acid ligase activity(GO:0070740)	microtubule cytoskeleton organization(GO:0000226);protein polyglutamylation(GO:0018095)	cilium(GO:0005929)
LEIMA|EnsemblGenome=LMJF_16_0380|UniProtKB=Q4QEY2	LmjF.16.0380	Putative tubulin tyrosine ligase;LMJF_16_0380;ortholog	tubulin binding(GO:0015631);catalytic activity, acting on a protein(GO:0140096);ligase activity(GO:0016874)	peptidyl-amino acid modification(GO:0018193);microtubule cytoskeleton organization(GO:0000226)	cilium(GO:0005929);intraciliary transport particle(GO:0030990);plasma membrane region(GO:0098590)	tubulin binding(GO:0015631);tubulin-glutamic acid ligase activity(GO:0070740)	microtubule cytoskeleton organization(GO:0000226);protein polyglutamylation(GO:0018095)	cilium(GO:0005929)
LEIMA|EnsemblGenome=LMJF_29_0260|UniProtKB=E9ADM8	LmjF.29.0260	Uncharacterized protein;LMJF_29_0260;ortholog	tubulin binding(GO:0015631);catalytic activity, acting on a protein(GO:0140096);ligase activity(GO:0016874)	peptidyl-amino acid modification(GO:0018193);microtubule cytoskeleton organization(GO:0000226)	cilium(GO:0005929);intraciliary transport particle(GO:0030990);plasma membrane region(GO:0098590)	tubulin binding(GO:0015631);tubulin-glutamic acid ligase activity(GO:0070740)	microtubule cytoskeleton organization(GO:0000226);protein polyglutamylation(GO:0018095)	cilium(GO:0005929)
LEIMA|EnsemblGenome=LMJF_11_0400|UniProtKB=Q4QH40	LmjF.11.0400	Tubulin-tyrsoine ligase-like protein;LMJF_11_0400;ortholog	tubulin binding(GO:0015631);catalytic activity, acting on a protein(GO:0140096);ligase activity(GO:0016874)	peptidyl-amino acid modification(GO:0018193);microtubule cytoskeleton organization(GO:0000226)	cilium(GO:0005929);intraciliary transport particle(GO:0030990);plasma membrane region(GO:0098590)	tubulin binding(GO:0015631);tubulin-glutamic acid ligase activity(GO:0070740)	microtubule cytoskeleton organization(GO:0000226);protein polyglutamylation(GO:0018095)	cilium(GO:0005929)
LEIMA|EnsemblGenome=LMJF_34_0940|UniProtKB=Q4Q3B1	LmjF.34.0940	Protein kinase domain-containing protein;LMJF_34_0940;ortholog	protein kinase activity(GO:0004672)			protein kinase activity(GO:0004672);eukaryotic translation initiation factor 2alpha kinase activity(GO:0004694)		cytosolic ribosome(GO:0022626)
LEIMA|EnsemblGenome=LMJF_30_1360|UniProtKB=Q4Q7G8	LmjF.30.1360	Non-specific serine/threonine protein kinase;LMJF_30_1360;ortholog	protein kinase activity(GO:0004672)	maturation of SSU-rRNA(GO:0030490)	cytosol(GO:0005829);preribosome, small subunit precursor(GO:0030688)	protein kinase activity(GO:0004672)	maturation of SSU-rRNA(GO:0030490)	nucleus(GO:0005634);cytosol(GO:0005829);preribosome, small subunit precursor(GO:0030688)
LEIMA|EnsemblGenome=LMJF_26_2060|UniProtKB=Q4Q8Y6	LmjF.26.2060	Protein kinase domain-containing protein;LMJF_26_2060;ortholog	protein kinase activity(GO:0004672)			protein kinase activity(GO:0004672);eukaryotic translation initiation factor 2alpha kinase activity(GO:0004694)		cytosolic ribosome(GO:0022626)
LEIMA|EnsemblGenome=LMJF_30_1560|UniProtKB=Q4Q7E8	LmjF.30.1560	Protein kinase domain-containing protein;LMJF_30_1560;ortholog	protein kinase activity(GO:0004672)			protein kinase activity(GO:0004672)
LEIMA|EnsemblGenome=LMJF_27_1370|UniProtKB=E9ADB8	LmjF.27.1370	Protein kinase domain-containing protein;LMJF_27_1370;ortholog	protein kinase activity(GO:0004672)			protein kinase activity(GO:0004672)
LEIMA|EnsemblGenome=LMJF_36_5090|UniProtKB=Q4Q0Q3	LmjF.36.5090	Casein kinase II subunit beta;LMJF_36_5090;ortholog	protein kinase binding(GO:0019901);protein kinase activity(GO:0004672);protein kinase regulator activity(GO:0019887)		nucleus(GO:0005634);cytoplasm(GO:0005737);protein-containing complex(GO:0032991)	protein kinase regulator activity(GO:0019887)		nucleus(GO:0005634);protein kinase CK2 complex(GO:0005956);cytoplasm(GO:0005737)
LEIMA|EnsemblGenome=LMJF_30_0800|UniProtKB=Q4Q7M5	LmjF.30.0800	Putative serine-threonine kinase;LMJF_30_0800;ortholog	protein serine/threonine kinase activity(GO:0004674)	peptidyl-serine phosphorylation(GO:0018105);intracellular signal transduction(GO:0035556)		protein serine/threonine kinase activity(GO:0004674)	peptidyl-serine phosphorylation(GO:0018105);intracellular signal transduction(GO:0035556)
LEIMA|EnsemblGenome=LMJF_31_2860|UniProtKB=Q4Q5X3	LmjF.31.2860	Protein kinase domain-containing protein;LMJF_31_2860;ortholog	protein serine/threonine kinase activity(GO:0004674)	chromatin assembly or disassembly(GO:0006333);chromosome segregation(GO:0007059);peptidyl-serine phosphorylation(GO:0018105);intracellular signal transduction(GO:0035556);regulation of chromatin assembly or disassembly(GO:0001672)	nucleus(GO:0005634)	protein serine/threonine kinase activity(GO:0004674)	peptidyl-serine phosphorylation(GO:0018105);chromosome segregation(GO:0007059);intracellular signal transduction(GO:0035556);regulation of chromatin assembly or disassembly(GO:0001672)	nucleus(GO:0005634)
LEIMA|EnsemblGenome=LMJF_27_1780|UniProtKB=E9ADF5	LmjF.27.1780	Protein kinase domain-containing protein;LMJF_27_1780;ortholog	protein serine/threonine kinase activity(GO:0004674)	vesicle budding from membrane(GO:0006900);Wnt signaling pathway(GO:0016055);membrane invagination(GO:0010324);endocytosis(GO:0006897);peptidyl-serine phosphorylation(GO:0018105)	nucleus(GO:0005634);cytoplasm(GO:0005737)	protein serine/threonine kinase activity(GO:0004674)	peptidyl-serine phosphorylation(GO:0018105)	nucleus(GO:0005634);cytoplasm(GO:0005737)
LEIMA|EnsemblGenome=LMJF_02_0120|UniProtKB=E9AC86	LmjF.02.0120	Non-specific serine/threonine protein kinase;LMJF_02_0120;ortholog	protein serine/threonine kinase activity(GO:0004674)	TORC1 signaling(GO:0038202);DNA damage checkpoint(GO:0000077);telomere maintenance(GO:0000723);intrinsic apoptotic signaling pathway in response to DNA damage(GO:0008630);negative regulation of TOR signaling(GO:0032007);cell cycle(GO:0007049)	nucleus(GO:0005634)	protein serine/threonine kinase activity(GO:0004674)	DNA damage checkpoint(GO:0000077);negative regulation of TORC1 signaling(GO:1904262);telomere maintenance(GO:0000723)	nucleus(GO:0005634)
LEIMA|EnsemblGenome=LMJF_20_1120|UniProtKB=Q4QCT4	LmjF.20.1120	Non-specific serine/threonine protein kinase;LMJF_20_1120;ortholog	protein serine/threonine kinase activity(GO:0004674)	TORC1 signaling(GO:0038202);negative regulation of macroautophagy(GO:0016242);macroautophagy(GO:0016236)	nucleus(GO:0005634);TORC2 complex(GO:0031932)	protein serine/threonine kinase activity(GO:0004674)	TORC1 signaling(GO:0038202);negative regulation of macroautophagy(GO:0016242)	TORC1 complex(GO:0031931);nucleus(GO:0005634);TORC2 complex(GO:0031932)
LEIMA|EnsemblGenome=LMJF_17_0990|UniProtKB=Q4QE92	LmjF.17.0990	Uncharacterized protein;LMJF_17_0990;ortholog	protein serine/threonine kinase activity(GO:0004674)	TORC1 signaling(GO:0038202);DNA damage checkpoint(GO:0000077);telomere maintenance(GO:0000723);intrinsic apoptotic signaling pathway in response to DNA damage(GO:0008630);negative regulation of TOR signaling(GO:0032007);cell cycle(GO:0007049)	nucleus(GO:0005634)			nucleus(GO:0005634)
LEIMA|EnsemblGenome=LMJF_21_0150|UniProtKB=Q4QCK0	LmjF.21.0150	Protein kinase domain-containing protein;LMJF_21_0150;ortholog	protein serine/threonine kinase activity(GO:0004674)	protein phosphorylation(GO:0006468);intracellular signal transduction(GO:0035556)	nucleus(GO:0005634);cytoplasm(GO:0005737)	protein serine/threonine kinase activity(GO:0004674)	protein phosphorylation(GO:0006468);intracellular signal transduction(GO:0035556)	nucleus(GO:0005634);cytoplasm(GO:0005737)
LEIMA|EnsemblGenome=LMJF_25_0870|UniProtKB=Q4QA07	LmjF.25.0870	Non-specific serine/threonine protein kinase;LMJF_25_0870;ortholog	protein serine/threonine kinase activity(GO:0004674)	protein phosphorylation(GO:0006468)	cytosol(GO:0005829)	protein serine/threonine kinase activity(GO:0004674)	protein phosphorylation(GO:0006468);tRNA threonylcarbamoyladenosine metabolic process(GO:0070525)	EKC/KEOPS complex(GO:0000408);nucleus(GO:0005634)
LEIMA|EnsemblGenome=LMJF_15_0770|UniProtKB=Q4QFA8	LmjF.15.0770	Protein kinase domain-containing protein;LMJF_15_0770;ortholog	protein serine/threonine kinase activity(GO:0004674)	protein phosphorylation(GO:0006468)	cytoplasm(GO:0005737)	protein serine/threonine kinase activity(GO:0004674)	protein phosphorylation(GO:0006468)	cytoplasm(GO:0005737)
LEIMA|EnsemblGenome=LMJF_35_1000|UniProtKB=Q9NHE2	LmjF.35.1000	Protein kinase domain-containing protein;LMJF_35_1000;ortholog	protein serine/threonine kinase activity(GO:0004674)	vesicle budding from membrane(GO:0006900);Wnt signaling pathway(GO:0016055);membrane invagination(GO:0010324);endocytosis(GO:0006897);peptidyl-serine phosphorylation(GO:0018105)	nucleus(GO:0005634);cytoplasm(GO:0005737)	protein serine/threonine kinase activity(GO:0004674)	peptidyl-serine phosphorylation(GO:0018105);endocytosis(GO:0006897)	nucleus(GO:0005634);cytoplasm(GO:0005737)
LEIMA|EnsemblGenome=LMJF_07_0900|UniProtKB=Q4QIJ7	LmjF.07.0900	Protein kinase domain-containing protein;LMJF_07_0900;ortholog	protein serine/threonine kinase activity(GO:0004674)	protein phosphorylation(GO:0006468);intracellular signal transduction(GO:0035556)	nucleus(GO:0005634);cytoplasm(GO:0005737)	protein serine/threonine kinase activity(GO:0004674)	protein phosphorylation(GO:0006468);intracellular signal transduction(GO:0035556)	nucleus(GO:0005634);cytoplasm(GO:0005737)
LEIMA|EnsemblGenome=LMJF_20_0280|UniProtKB=Q4QD15	LmjF.20.0280	Protein-serine/threonine kinase;LMJF_20_0280;ortholog	protein serine/threonine kinase activity(GO:0004674)	negative regulation of catalytic activity(GO:0043086);negative regulation of metabolic process(GO:0009892);glucose homeostasis(GO:0042593);oxidation-reduction process(GO:0055114)	mitochondrion(GO:0005739)	protein serine/threonine kinase activity(GO:0004674)	negative regulation of pyruvate dehydrogenase activity(GO:1904183);glucose homeostasis(GO:0042593)	mitochondrion(GO:0005739)
LEIMA|EnsemblGenome=LMJF_03_0780|UniProtKB=E9ACM3	LmjF.03.0780	Putative serine/threonine-protein kinase;LMJF_03_0780;ortholog	protein serine/threonine kinase activity(GO:0004674)	peptidyl-serine phosphorylation(GO:0018105);intracellular signal transduction(GO:0035556)		protein serine/threonine kinase activity(GO:0004674)	peptidyl-serine phosphorylation(GO:0018105);intracellular signal transduction(GO:0035556)
LEIMA|EnsemblGenome=LMJF_33_1710|UniProtKB=Q4Q416	LmjF.33.1710	Uncharacterized protein;LMJF_33_1710;ortholog	protein serine/threonine kinase activity(GO:0004674)	protein phosphorylation(GO:0006468);intracellular signal transduction(GO:0035556)	nucleus(GO:0005634);cytoplasm(GO:0005737)	protein serine/threonine kinase activity(GO:0004674)	protein phosphorylation(GO:0006468);intracellular signal transduction(GO:0035556)	nucleus(GO:0005634);cytoplasm(GO:0005737)
LEIMA|EnsemblGenome=LMJF_36_6320|UniProtKB=Q4Q0C8	LmjF.36.6320	Serine/threonine-protein kinase TOR;TOR1;ortholog	protein serine/threonine kinase activity(GO:0004674)	TORC1 signaling(GO:0038202);negative regulation of macroautophagy(GO:0016242);macroautophagy(GO:0016236)	nucleus(GO:0005634);TORC2 complex(GO:0031932)	protein serine/threonine kinase activity(GO:0004674)	TORC1 signaling(GO:0038202);negative regulation of macroautophagy(GO:0016242)	nucleus(GO:0005634);TORC1 complex(GO:0031931);TORC2 complex(GO:0031932)
LEIMA|EnsemblGenome=LMJF_24_0010|UniProtKB=Q4QAX9	LmjF.24.0010	Protein-serine/threonine kinase;LMJF_24_0010;ortholog	protein serine/threonine kinase activity(GO:0004674)	negative regulation of catalytic activity(GO:0043086);negative regulation of metabolic process(GO:0009892);glucose homeostasis(GO:0042593);oxidation-reduction process(GO:0055114)	mitochondrion(GO:0005739)	protein serine/threonine kinase activity(GO:0004674)	negative regulation of pyruvate dehydrogenase activity(GO:1904183);glucose homeostasis(GO:0042593)	mitochondrion(GO:0005739)
LEIMA|EnsemblGenome=LMJF_34_0030|UniProtKB=Q4Q3K6	LmjF.34.0030	Protein kinase domain-containing protein;LMJF_34_0030;ortholog	protein serine/threonine kinase activity(GO:0004674)	protein phosphorylation(GO:0006468)	cytoplasm(GO:0005737)	protein serine/threonine kinase activity(GO:0004674)	protein phosphorylation(GO:0006468)	cytoplasm(GO:0005737)
LEIMA|EnsemblGenome=LMJF_21_0823|UniProtKB=Q4QCD0	LmjF.21.0823	Protein kinase domain-containing protein;LMJF_21_0823;ortholog	protein serine/threonine kinase activity(GO:0004674)	protein autophosphorylation(GO:0046777)		protein serine/threonine kinase activity(GO:0004674)	protein autophosphorylation(GO:0046777)
LEIMA|EnsemblGenome=LMJF_18_0270|UniProtKB=Q4QE15	LmjF.18.0270	Protein kinase domain-containing protein;GSK3;ortholog	protein serine/threonine kinase activity(GO:0004674)	signal transduction(GO:0007165)	cytoplasm(GO:0005737)	protein serine/threonine kinase activity(GO:0004674)	signal transduction(GO:0007165)	cytoplasm(GO:0005737)
LEIMA|EnsemblGenome=LMJF_15_1550|UniProtKB=Q4QF23	LmjF.15.1550	Uncharacterized protein;LMJF_15_1550;ortholog	protein serine/threonine kinase activity(GO:0004674)	peptidyl-serine phosphorylation(GO:0018105);intracellular signal transduction(GO:0035556)		protein serine/threonine kinase activity(GO:0004674)	peptidyl-serine phosphorylation(GO:0018105);intracellular signal transduction(GO:0035556)
LEIMA|EnsemblGenome=LMJF_35_1010|UniProtKB=Q9NHE1	LmjF.35.1010	Protein kinase domain-containing protein;LMJF_35_1010;ortholog	protein serine/threonine kinase activity(GO:0004674)	vesicle budding from membrane(GO:0006900);Wnt signaling pathway(GO:0016055);membrane invagination(GO:0010324);endocytosis(GO:0006897);peptidyl-serine phosphorylation(GO:0018105)	nucleus(GO:0005634);cytoplasm(GO:0005737)	protein serine/threonine kinase activity(GO:0004674)	peptidyl-serine phosphorylation(GO:0018105);endocytosis(GO:0006897)	nucleus(GO:0005634);cytoplasm(GO:0005737)
LEIMA|EnsemblGenome=LMJF_34_4530|UniProtKB=Q4Q288	LmjF.34.4530	Serine/threonine-protein kinase TOR;TOR2;ortholog	protein serine/threonine kinase activity(GO:0004674)	TORC1 signaling(GO:0038202);negative regulation of macroautophagy(GO:0016242);macroautophagy(GO:0016236)	nucleus(GO:0005634);TORC2 complex(GO:0031932)	protein serine/threonine kinase activity(GO:0004674)	TORC1 signaling(GO:0038202);negative regulation of macroautophagy(GO:0016242)	TORC1 complex(GO:0031931);nucleus(GO:0005634);TORC2 complex(GO:0031932)
LEIMA|EnsemblGenome=LMJF_06_1180|UniProtKB=Q4QIV8	LmjF.06.1180	Protein kinase domain-containing protein;LMJF_06_1180;ortholog	protein serine/threonine kinase activity(GO:0004674)	peptidyl-serine phosphorylation(GO:0018105);intracellular signal transduction(GO:0035556)		protein serine/threonine kinase activity(GO:0004674)	peptidyl-serine phosphorylation(GO:0018105);intracellular signal transduction(GO:0035556)
LEIMA|EnsemblGenome=LMJF_34_3940|UniProtKB=Q4Q2E8	LmjF.34.3940	Non-specific serine/threonine protein kinase;TOR3;ortholog	protein serine/threonine kinase activity(GO:0004674)	TORC1 signaling(GO:0038202);negative regulation of macroautophagy(GO:0016242);macroautophagy(GO:0016236)	nucleus(GO:0005634);TORC2 complex(GO:0031932)	protein serine/threonine kinase activity(GO:0004674)	TORC1 signaling(GO:0038202);negative regulation of macroautophagy(GO:0016242)	nucleus(GO:0005634);TORC1 complex(GO:0031931);TORC2 complex(GO:0031932)
LEIMA|EnsemblGenome=LMJF_32_1460|UniProtKB=Q4Q5D6	LmjF.32.1460	Non-specific serine/threonine protein kinase;LMJF_32_1460;ortholog	protein serine/threonine kinase activity(GO:0004674)	DNA damage checkpoint(GO:0000077);telomere maintenance(GO:0000723);cell cycle(GO:0007049)	nucleus(GO:0005634)	protein serine/threonine kinase activity(GO:0004674)	DNA damage checkpoint(GO:0000077);telomere maintenance(GO:0000723)	nucleus(GO:0005634)
LEIMA|EnsemblGenome=LMJF_24_1730|UniProtKB=Q4QAF8	LmjF.24.1730	Protein kinase domain-containing protein;LMJF_24_1730;ortholog	protein serine/threonine kinase activity(GO:0004674)	protein phosphorylation(GO:0006468);intracellular signal transduction(GO:0035556)	nucleus(GO:0005634);cytoplasm(GO:0005737)	protein serine/threonine kinase activity(GO:0004674)	protein phosphorylation(GO:0006468);intracellular signal transduction(GO:0035556)	nucleus(GO:0005634);cytoplasm(GO:0005737)
LEIMA|EnsemblGenome=LMJF_18_0640|UniProtKB=Q4QDX7	LmjF.18.0640	Protein kinase domain-containing protein;LMJF_18_0640;ortholog	protein serine/threonine kinase activity(GO:0004674)	protein phosphorylation(GO:0006468);intracellular signal transduction(GO:0035556)	nucleus(GO:0005634);cytoplasm(GO:0005737)	protein serine/threonine kinase activity(GO:0004674)	protein phosphorylation(GO:0006468);intracellular signal transduction(GO:0035556)	nucleus(GO:0005634);cytoplasm(GO:0005737)
LEIMA|EnsemblGenome=LMJF_30_1000|UniProtKB=Q4Q7K3	LmjF.30.1000	Protein kinase domain-containing protein;LMJF_30_1000;ortholog	protein serine/threonine kinase activity(GO:0004674)	peptidyl-serine phosphorylation(GO:0018105);intracellular signal transduction(GO:0035556)		protein serine/threonine kinase activity(GO:0004674)	peptidyl-serine phosphorylation(GO:0018105);intracellular signal transduction(GO:0035556)
LEIMA|EnsemblGenome=LMJF_36_0900|UniProtKB=Q4Q1Y6	LmjF.36.0900	Protein kinase domain-containing protein;LMJF_36_0900;ortholog	protein serine/threonine kinase activity(GO:0004674)	protein phosphorylation(GO:0006468);intracellular signal transduction(GO:0035556)	nucleus(GO:0005634);cytoplasm(GO:0005737)	protein serine/threonine kinase activity(GO:0004674)	protein phosphorylation(GO:0006468);intracellular signal transduction(GO:0035556)	nucleus(GO:0005634);cytoplasm(GO:0005737)
LEIMA|EnsemblGenome=LMJF_25_2340|UniProtKB=Q4Q9K2	LmjF.25.2340	Protein kinase domain-containing protein;LMJF_25_2340;ortholog	protein serine/threonine kinase activity(GO:0004674)	protein phosphorylation(GO:0006468);intracellular signal transduction(GO:0035556)	nucleus(GO:0005634);cytoplasm(GO:0005737)	protein serine/threonine kinase activity(GO:0004674)	peptidyl-serine phosphorylation(GO:0018105)
LEIMA|EnsemblGenome=LMJF_35_1730|UniProtKB=E9AEZ4	LmjF.35.1730	Protein kinase domain-containing protein;LMJF_35_1730;ortholog	protein serine/threonine kinase activity(GO:0004674)	regulation of cell cycle(GO:0051726);peptidyl-serine phosphorylation(GO:0018105);cell cycle(GO:0007049);peptidyl-threonine phosphorylation(GO:0018107)	nucleus(GO:0005634);cytosol(GO:0005829);protein-containing complex(GO:0032991)	protein serine/threonine kinase activity(GO:0004674)	peptidyl-threonine phosphorylation(GO:0018107);peptidyl-serine phosphorylation(GO:0018105);regulation of cell cycle(GO:0051726)	nucleus(GO:0005634);cytosol(GO:0005829);protein kinase CK2 complex(GO:0005956)
LEIMA|EnsemblGenome=LMJF_25_1580|UniProtKB=Q4Q9T3	LmjF.25.1580	Protein kinase domain-containing protein;LMJF_25_1580;ortholog	protein serine/threonine kinase activity(GO:0004674)	vesicle budding from membrane(GO:0006900);Wnt signaling pathway(GO:0016055);membrane invagination(GO:0010324);endocytosis(GO:0006897);peptidyl-serine phosphorylation(GO:0018105)	nucleus(GO:0005634);cytoplasm(GO:0005737)	protein serine/threonine kinase activity(GO:0004674)	peptidyl-serine phosphorylation(GO:0018105);endocytosis(GO:0006897)	nucleus(GO:0005634);cytoplasm(GO:0005737)
LEIMA|Gene=LMJF_14_1070|UniProtKB=Q4QFM8	LmjF.14.1070	Protein kinase domain-containing protein;LMJF_14_1070;ortholog	protein serine/threonine kinase activity(GO:0004674)	peptidyl-serine phosphorylation(GO:0018105);peptidyl-threonine phosphorylation(GO:0018107)	cytoskeleton(GO:0005856);cytoplasm(GO:0005737)	protein tyrosine kinase activity(GO:0004713);protein serine/threonine kinase activity(GO:0004674)	peptidyl-threonine phosphorylation(GO:0018107);peptidyl-serine phosphorylation(GO:0018105)	cytoplasm(GO:0005737)
LEIMA|EnsemblGenome=LMJF_22_0810|UniProtKB=Q4QBR6	LmjF.22.0810	Protein kinase domain-containing protein;LMJF_22_0810;ortholog	protein serine/threonine kinase activity(GO:0004674)	protein phosphorylation(GO:0006468);intracellular signal transduction(GO:0035556)	nucleus(GO:0005634);cytoplasm(GO:0005737)	protein serine/threonine kinase activity(GO:0004674)	protein phosphorylation(GO:0006468);intracellular signal transduction(GO:0035556)	nucleus(GO:0005634);cytoplasm(GO:0005737)
LEIMA|EnsemblGenome=LMJF_34_3900|UniProtKB=Q4Q2F2	LmjF.34.3900	Protein-serine/threonine kinase;LMJF_34_3900;ortholog	protein serine/threonine kinase activity(GO:0004674)	negative regulation of catalytic activity(GO:0043086);negative regulation of metabolic process(GO:0009892);glucose homeostasis(GO:0042593);oxidation-reduction process(GO:0055114)	mitochondrion(GO:0005739)	protein serine/threonine kinase activity(GO:0004674)	negative regulation of pyruvate dehydrogenase activity(GO:1904183);glucose homeostasis(GO:0042593)	mitochondrion(GO:0005739)
LEIMA|EnsemblGenome=LMJF_29_2020|UniProtKB=E9AE64	LmjF.29.2020	Protein kinase domain-containing protein;LMJF_29_2020;ortholog	protein serine/threonine kinase activity(GO:0004674)	protein phosphorylation(GO:0006468);intracellular signal transduction(GO:0035556)	nucleus(GO:0005634);cytoplasm(GO:0005737)	protein serine/threonine kinase activity(GO:0004674)	protein phosphorylation(GO:0006468);intracellular signal transduction(GO:0035556)	nucleus(GO:0005634);cytoplasm(GO:0005737)
LEIMA|EnsemblGenome=LMJF_03_0350|UniProtKB=E9ACI0	LmjF.03.0350	Protein kinase domain-containing protein;LMJF_03_0350;ortholog	protein serine/threonine kinase activity(GO:0004674)	protein autophosphorylation(GO:0046777)
LEIMA|EnsemblGenome=LMJF_30_3470|UniProtKB=Q4Q6U1	LmjF.30.3470	Protein kinase domain-containing protein;LMJF_30_3470;ortholog	protein serine/threonine kinase activity(GO:0004674)	vesicle budding from membrane(GO:0006900);Wnt signaling pathway(GO:0016055);membrane invagination(GO:0010324);endocytosis(GO:0006897);peptidyl-serine phosphorylation(GO:0018105)	nucleus(GO:0005634);cytoplasm(GO:0005737)	protein serine/threonine kinase activity(GO:0004674)	peptidyl-serine phosphorylation(GO:0018105);endocytosis(GO:0006897)	nucleus(GO:0005634);cytoplasm(GO:0005737)
LEIMA|EnsemblGenome=LMJF_02_0360|UniProtKB=E9ACB1	LmjF.02.0360	Protein kinase domain-containing protein;LMJF_02_0360;ortholog	protein serine/threonine kinase activity(GO:0004674)	regulation of cell cycle(GO:0051726);peptidyl-serine phosphorylation(GO:0018105);cell cycle(GO:0007049);peptidyl-threonine phosphorylation(GO:0018107)	nucleus(GO:0005634);cytosol(GO:0005829);protein-containing complex(GO:0032991)	protein serine/threonine kinase activity(GO:0004674)	peptidyl-threonine phosphorylation(GO:0018107);peptidyl-serine phosphorylation(GO:0018105);regulation of cell cycle(GO:0051726)	nucleus(GO:0005634);cytosol(GO:0005829);protein kinase CK2 complex(GO:0005956)
LEIMA|EnsemblGenome=LMJF_34_2150|UniProtKB=Q4Q2Y5	LmjF.34.2150	Protein kinase domain-containing protein;LMJF_34_2150;ortholog	translation regulator activity(GO:0045182);protein serine/threonine kinase activity(GO:0004674)		cytosolic ribosome(GO:0022626)	protein kinase activity(GO:0004672);eukaryotic translation initiation factor 2alpha kinase activity(GO:0004694)		cytosolic ribosome(GO:0022626)
LEIMA|EnsemblGenome=LMJF_11_0060|UniProtKB=Q4QH74	LmjF.11.0060	Protein kinase domain-containing protein;LMJF_11_0060;ortholog	translation regulator activity(GO:0045182);protein serine/threonine kinase activity(GO:0004674)		cytosolic ribosome(GO:0022626)	protein kinase activity(GO:0004672);eukaryotic translation initiation factor 2alpha kinase activity(GO:0004694)		cytosolic ribosome(GO:0022626)
LEIMA|EnsemblGenome=LMJF_15_0180|UniProtKB=Q4QFG6	LmjF.15.0180	Protein kinase domain-containing protein;LMJF_15_0180;ortholog	transcription coactivator activity(GO:0003713);protein serine/threonine kinase activity(GO:0004674)	positive regulation of transcription, DNA-templated(GO:0045893);transcription, DNA-templated(GO:0006351);peptidyl-serine phosphorylation(GO:0018105);peptidyl-threonine phosphorylation(GO:0018107)	nucleus(GO:0005634)	transcription coactivator activity(GO:0003713);protein serine/threonine kinase activity(GO:0004674)	peptidyl-threonine phosphorylation(GO:0018107);peptidyl-serine phosphorylation(GO:0018105);positive regulation of transcription, DNA-templated(GO:0045893)	nucleus(GO:0005634)
LEIMA|EnsemblGenome=LMJF_10_0200|UniProtKB=Q4QHJ8	LmjF.10.0200	Protein kinase domain-containing protein;LMJF_10_0200;ortholog	MAP kinase activity(GO:0004707)	regulation of gene expression(GO:0010468);gene expression(GO:0010467);intracellular signal transduction(GO:0035556)	nucleus(GO:0005634);cytoplasm(GO:0005737)	MAP kinase activity(GO:0004707)	regulation of gene expression(GO:0010468);intracellular signal transduction(GO:0035556)	nucleus(GO:0005634);cytoplasm(GO:0005737)
LEIMA|EnsemblGenome=LMJF_03_0210|UniProtKB=E9ACG8	LmjF.03.0210	Protein kinase domain-containing protein;LMJF_03_0210;ortholog	MAP kinase activity(GO:0004707)	regulation of gene expression(GO:0010468);gene expression(GO:0010467);intracellular signal transduction(GO:0035556)	nucleus(GO:0005634);cytoplasm(GO:0005737)	MAP kinase activity(GO:0004707)	regulation of gene expression(GO:0010468);intracellular signal transduction(GO:0035556)	nucleus(GO:0005634);cytoplasm(GO:0005737)
LEIMA|EnsemblGenome=LMJF_32_3250|UniProtKB=Q4Q4U7	LmjF.32.3250	Protein kinase domain-containing protein;LMJF_32_3250;ortholog	MAP kinase activity(GO:0004707)	regulation of gene expression(GO:0010468);gene expression(GO:0010467);intracellular signal transduction(GO:0035556)	nucleus(GO:0005634);cytoplasm(GO:0005737)	MAP kinase activity(GO:0004707)	regulation of gene expression(GO:0010468);intracellular signal transduction(GO:0035556)	nucleus(GO:0005634);cytoplasm(GO:0005737)
LEIMA|EnsemblGenome=LMJF_22_0490|UniProtKB=Q4QBU7	LmjF.22.0490	Protein kinase domain-containing protein;LMJF_22_0490;ortholog	MAP kinase activity(GO:0004707)	regulation of gene expression(GO:0010468);gene expression(GO:0010467);intracellular signal transduction(GO:0035556)	nucleus(GO:0005634);cytoplasm(GO:0005737)	MAP kinase activity(GO:0004707)	regulation of gene expression(GO:0010468);intracellular signal transduction(GO:0035556)	nucleus(GO:0005634);cytoplasm(GO:0005737)
LEIMA|EnsemblGenome=LMJF_30_0370|UniProtKB=Q4Q7S2	LmjF.30.0370	Mitogen-activated protein kinase;MPK12;ortholog	MAP kinase activity(GO:0004707)	regulation of gene expression(GO:0010468);gene expression(GO:0010467);intracellular signal transduction(GO:0035556)	nucleus(GO:0005634);cytoplasm(GO:0005737)	MAP kinase activity(GO:0004707)	regulation of gene expression(GO:0010468);intracellular signal transduction(GO:0035556)	nucleus(GO:0005634);cytoplasm(GO:0005737)
LEIMA|EnsemblGenome=LMJF_13_0780|UniProtKB=Q4QG76	LmjF.13.0780	Protein kinase domain-containing protein;LMJF_13_0780;ortholog	MAP kinase activity(GO:0004707)	regulation of gene expression(GO:0010468);gene expression(GO:0010467);intracellular signal transduction(GO:0035556)	nucleus(GO:0005634);cytoplasm(GO:0005737)	MAP kinase activity(GO:0004707)	regulation of gene expression(GO:0010468);intracellular signal transduction(GO:0035556)	nucleus(GO:0005634);cytoplasm(GO:0005737)
LEIMA|EnsemblGenome=LMJF_19_0180|UniProtKB=Q4QDK3	LmjF.19.0180	Protein kinase domain-containing protein;LMJF_19_0180;ortholog	MAP kinase activity(GO:0004707)	regulation of gene expression(GO:0010468);gene expression(GO:0010467);intracellular signal transduction(GO:0035556)	nucleus(GO:0005634);cytoplasm(GO:0005737)	MAP kinase activity(GO:0004707)	regulation of gene expression(GO:0010468);intracellular signal transduction(GO:0035556)	nucleus(GO:0005634);cytoplasm(GO:0005737)
LEIMA|EnsemblGenome=LMJF_33_2070|UniProtKB=Q4Q3Y0	LmjF.33.2070	Protein kinase domain-containing protein;LMJF_33_2070;ortholog	MAP kinase activity(GO:0004707)	regulation of gene expression(GO:0010468);gene expression(GO:0010467);intracellular signal transduction(GO:0035556)	nucleus(GO:0005634);cytoplasm(GO:0005737)	MAP kinase activity(GO:0004707)	regulation of gene expression(GO:0010468);intracellular signal transduction(GO:0035556)	nucleus(GO:0005634);cytoplasm(GO:0005737)
LEIMA|EnsemblGenome=LMJF_10_0490|UniProtKB=Q4QHG6	LmjF.10.0490	Mitogen-activated protein kinase;MPK3;ortholog	MAP kinase activity(GO:0004707)	regulation of gene expression(GO:0010468);gene expression(GO:0010467);intracellular signal transduction(GO:0035556)	nucleus(GO:0005634);cytoplasm(GO:0005737)	MAP kinase activity(GO:0004707)	regulation of gene expression(GO:0010468);intracellular signal transduction(GO:0035556)	nucleus(GO:0005634);cytoplasm(GO:0005737)
LEIMA|EnsemblGenome=LMJF_27_0100|UniProtKB=E9ACY7	LmjF.27.0100	Protein kinase domain-containing protein;LMJF_27_0100;ortholog	MAP kinase activity(GO:0004707)	regulation of gene expression(GO:0010468);gene expression(GO:0010467);intracellular signal transduction(GO:0035556)	nucleus(GO:0005634);cytoplasm(GO:0005737)	MAP kinase activity(GO:0004707)	regulation of gene expression(GO:0010468);intracellular signal transduction(GO:0035556)	nucleus(GO:0005634);cytoplasm(GO:0005737)
LEIMA|EnsemblGenome=LMJF_36_0720|UniProtKB=Q4Q204	LmjF.36.0720	Mitogen-activated protein kinase;LMJF_36_0720;ortholog	MAP kinase activity(GO:0004707)	regulation of gene expression(GO:0010468);gene expression(GO:0010467);intracellular signal transduction(GO:0035556)	nucleus(GO:0005634);cytoplasm(GO:0005737)	MAP kinase activity(GO:0004707)	regulation of gene expression(GO:0010468);intracellular signal transduction(GO:0035556)	nucleus(GO:0005634);cytoplasm(GO:0005737)
LEIMA|EnsemblGenome=LMJF_30_3580|UniProtKB=Q4Q6T0	LmjF.30.3580	Protein kinase domain-containing protein;LMJF_30_3580;ortholog	MAP kinase activity(GO:0004707)	regulation of mRNA processing(GO:0050684);intracellular signal transduction(GO:0035556);spliceosomal complex assembly(GO:0000245)	nucleus(GO:0005634);cytoplasm(GO:0005737)	MAP kinase activity(GO:0004707)	regulation of gene expression(GO:0010468);regulation of mRNA processing(GO:0050684);intracellular signal transduction(GO:0035556);spliceosomal complex assembly(GO:0000245)	nucleus(GO:0005634);cytoplasm(GO:0005737)
LEIMA|EnsemblGenome=LMJF_33_1380|UniProtKB=Q4Q449	LmjF.33.1380	Protein kinase domain-containing protein;MPK11;ortholog	MAP kinase activity(GO:0004707)	regulation of gene expression(GO:0010468);gene expression(GO:0010467);intracellular signal transduction(GO:0035556)	nucleus(GO:0005634);cytoplasm(GO:0005737)	MAP kinase activity(GO:0004707)	regulation of gene expression(GO:0010468);intracellular signal transduction(GO:0035556)	nucleus(GO:0005634);cytoplasm(GO:0005737)
LEIMA|EnsemblGenome=LMJF_36_6470|UniProtKB=Q4Q0B0	LmjF.36.6470	Mitogen-activated protein kinase;LMPK;ortholog	MAP kinase activity(GO:0004707)	regulation of gene expression(GO:0010468);gene expression(GO:0010467);intracellular signal transduction(GO:0035556)	nucleus(GO:0005634);cytoplasm(GO:0005737)	MAP kinase activity(GO:0004707)	regulation of gene expression(GO:0010468);intracellular signal transduction(GO:0035556)	nucleus(GO:0005634);cytoplasm(GO:0005737)
LEIMA|EnsemblGenome=LMJF_19_1440|UniProtKB=Q4QD66	LmjF.19.1440	Mitogen-activated protein kinase;MPK4;ortholog	MAP kinase activity(GO:0004707)	regulation of gene expression(GO:0010468);gene expression(GO:0010467);intracellular signal transduction(GO:0035556)	nucleus(GO:0005634);cytoplasm(GO:0005737)	MAP kinase activity(GO:0004707)	regulation of gene expression(GO:0010468);intracellular signal transduction(GO:0035556)	nucleus(GO:0005634);cytoplasm(GO:0005737)
LEIMA|EnsemblGenome=LMJF_26_0980|UniProtKB=Q4Q996	LmjF.26.0980	Protein kinase domain-containing protein;LMJF_26_0980;ortholog	MAP kinase activity(GO:0004707)	regulation of mRNA processing(GO:0050684);intracellular signal transduction(GO:0035556);spliceosomal complex assembly(GO:0000245)	nucleus(GO:0005634);cytoplasm(GO:0005737)	MAP kinase activity(GO:0004707)	regulation of gene expression(GO:0010468);intracellular signal transduction(GO:0035556)	nucleus(GO:0005634);cytoplasm(GO:0005737)
LEIMA|EnsemblGenome=LMJF_27_1800|UniProtKB=E9ADF7	LmjF.27.1800	Protein kinase domain-containing protein;LMJF_27_1800;ortholog	MAP kinase activity(GO:0004707)	regulation of mRNA processing(GO:0050684);intracellular signal transduction(GO:0035556);spliceosomal complex assembly(GO:0000245)	nucleus(GO:0005634);cytoplasm(GO:0005737)	MAP kinase activity(GO:0004707)	regulation of gene expression(GO:0010468);regulation of mRNA processing(GO:0050684);spliceosomal complex assembly(GO:0000245);intracellular signal transduction(GO:0035556)	nucleus(GO:0005634);cytoplasm(GO:0005737)
LEIMA|EnsemblGenome=LMJF_01_0750|UniProtKB=E9AC66	LmjF.01.0750	Protein kinase domain-containing protein;LMJF_01_0750;ortholog	MAP kinase activity(GO:0004707)	regulation of mRNA processing(GO:0050684);intracellular signal transduction(GO:0035556);spliceosomal complex assembly(GO:0000245)	nucleus(GO:0005634);cytoplasm(GO:0005737)	MAP kinase activity(GO:0004707)	regulation of gene expression(GO:0010468);regulation of mRNA processing(GO:0050684);intracellular signal transduction(GO:0035556);spliceosomal complex assembly(GO:0000245)	nucleus(GO:0005634);cytoplasm(GO:0005737)
LEIMA|EnsemblGenome=LMJF_30_2910|UniProtKB=Q4Q701	LmjF.30.2910	Protein kinase domain-containing protein;LMJF_30_2910;ortholog	MAP kinase activity(GO:0004707)	regulation of gene expression(GO:0010468);gene expression(GO:0010467);intracellular signal transduction(GO:0035556)	nucleus(GO:0005634);cytoplasm(GO:0005737)	MAP kinase activity(GO:0004707)	regulation of gene expression(GO:0010468);intracellular signal transduction(GO:0035556)	nucleus(GO:0005634);cytoplasm(GO:0005737)
LEIMA|EnsemblGenome=LMJF_32_0120|UniProtKB=Q4Q5S4	LmjF.32.0120	Protein kinase domain-containing protein;MRK1;ortholog	MAP kinase kinase activity(GO:0004708);MAP kinase activity(GO:0004707)	MAPK cascade(GO:0000165);activation of MAPK activity(GO:0000187)		MAP kinase kinase activity(GO:0004708)	activation of MAPK activity(GO:0000187)
LEIMA|EnsemblGenome=LMJF_36_0860|UniProtKB=Q4Q1Z0	LmjF.36.0860	Protein kinase domain-containing protein;MKK5;ortholog	MAP kinase kinase activity(GO:0004708);MAP kinase activity(GO:0004707)	MAPK cascade(GO:0000165);activation of MAPK activity(GO:0000187)		MAP kinase kinase activity(GO:0004708)	activation of MAPK activity(GO:0000187)
LEIMA|EnsemblGenome=LMJF_28_0170|UniProtKB=Q4Q8Q3	LmjF.28.0170	Putative phopshatase;LMJF_28_0170;ortholog	phosphoprotein phosphatase activity(GO:0004721);protein kinase binding(GO:0019901);MAP kinase activity(GO:0004707)	MAPK cascade(GO:0000165);negative regulation of MAP kinase activity(GO:0043407);peptidyl-tyrosine dephosphorylation(GO:0035335)	cytoplasm(GO:0005737)	phosphoprotein phosphatase activity(GO:0004721)	protein dephosphorylation(GO:0006470)	cytoplasm(GO:0005737)
LEIMA|EnsemblGenome=LMJF_34_2190|UniProtKB=Q4Q2Y1	LmjF.34.2190	Putative dual specificity protein phosphatase;LMJF_34_2190;ortholog	phosphoprotein phosphatase activity(GO:0004721);protein kinase binding(GO:0019901);MAP kinase activity(GO:0004707)	MAPK cascade(GO:0000165);negative regulation of MAP kinase activity(GO:0043407);peptidyl-tyrosine dephosphorylation(GO:0035335)	cytoplasm(GO:0005737)	MAP kinase tyrosine/serine/threonine phosphatase activity(GO:0017017);protein tyrosine/threonine phosphatase activity(GO:0008330);mitogen-activated protein kinase binding(GO:0051019);phosphoprotein phosphatase activity(GO:0004721)	peptidyl-threonine dephosphorylation(GO:0035970);peptidyl-tyrosine dephosphorylation(GO:0035335);protein dephosphorylation(GO:0006470);inactivation of MAPK activity(GO:0000188)	cytoplasm(GO:0005737)
LEIMA|EnsemblGenome=LMJF_05_0720|UniProtKB=Q4QJD0	LmjF.05.0720	Tyrosine-protein phosphatase domain-containing protein;LMJF_05_0720;ortholog	phosphoprotein phosphatase activity(GO:0004721);protein kinase binding(GO:0019901);MAP kinase activity(GO:0004707)	MAPK cascade(GO:0000165);negative regulation of MAP kinase activity(GO:0043407);peptidyl-tyrosine dephosphorylation(GO:0035335)	cytoplasm(GO:0005737)	MAP kinase tyrosine/serine/threonine phosphatase activity(GO:0017017);protein tyrosine/threonine phosphatase activity(GO:0008330);mitogen-activated protein kinase binding(GO:0051019);phosphoprotein phosphatase activity(GO:0004721)	peptidyl-threonine dephosphorylation(GO:0035970);peptidyl-tyrosine dephosphorylation(GO:0035335);protein dephosphorylation(GO:0006470);inactivation of MAPK activity(GO:0000188)	cytoplasm(GO:0005737)
LEIMA|EnsemblGenome=LMJF_27_2180|UniProtKB=E9ACT5	LmjF.27.2180	FCP1 homology domain-containing protein;LMJF_27_2180;ortholog	phosphoprotein phosphatase activity(GO:0004721)			phosphoprotein phosphatase activity(GO:0004721)
LEIMA|EnsemblGenome=LMJF_25_2030|UniProtKB=Q4Q9N6	LmjF.25.2030	FCP1 homology domain-containing protein;LMJF_25_2030;ortholog	phosphoprotein phosphatase activity(GO:0004721)			phosphoprotein phosphatase activity(GO:0004721)
LEIMA|EnsemblGenome=LMJF_03_0890|UniProtKB=E9ACN4	LmjF.03.0890	FCP1 homology domain-containing protein;LMJF_03_0890;ortholog	phosphoprotein phosphatase activity(GO:0004721)			phosphoprotein phosphatase activity(GO:0004721)
LEIMA|EnsemblGenome=LMJF_35_0190|UniProtKB=E9AEJ6	LmjF.35.0190	FCP1 homology domain-containing protein;LMJF_35_0190;ortholog	phosphoprotein phosphatase activity(GO:0004721)			phosphoprotein phosphatase activity(GO:0004721)
LEIMA|EnsemblGenome=LMJF_09_1250|UniProtKB=Q4QHQ0	LmjF.09.1250	Uncharacterized protein;LMJF_09_1250;ortholog	phosphoprotein phosphatase activity(GO:0004721)	protein dephosphorylation(GO:0006470)		protein tyrosine/serine/threonine phosphatase activity(GO:0008138)	protein dephosphorylation(GO:0006470)
LEIMA|EnsemblGenome=LMJF_34_1250|UniProtKB=Q4Q377	LmjF.34.1250	FCP1 homology domain-containing protein;LMJF_34_1250;ortholog	phosphoprotein phosphatase activity(GO:0004721)			phosphoprotein phosphatase activity(GO:0004721)
LEIMA|EnsemblGenome=LMJF_14_1210|UniProtKB=Q4QFL3	LmjF.14.1210	FCP1 homology domain-containing protein;LMJF_14_1210;ortholog	phosphoprotein phosphatase activity(GO:0004721)			phosphoprotein phosphatase activity(GO:0004721)
LEIMA|EnsemblGenome=LMJF_36_6780|UniProtKB=Q4Q077	LmjF.36.6780	FCP1 homology domain-containing protein;LMJF_36_6780;ortholog	phosphoprotein phosphatase activity(GO:0004721)			phosphoprotein phosphatase activity(GO:0004721)
LEIMA|EnsemblGenome=LMJF_35_1510|UniProtKB=E9AEX3	LmjF.35.1510	Mitochondrial import inner membrane translocase subunit TIM50;LMJF_35_1510;ortholog	phosphoprotein phosphatase activity(GO:0004721)			phosphoprotein phosphatase activity(GO:0004721)
LEIMA|EnsemblGenome=LMJF_32_0100|UniProtKB=Q4Q5S6	LmjF.32.0100	FCP1 homology domain-containing protein;LMJF_32_0100;ortholog	phosphoprotein phosphatase activity(GO:0004721)			phosphoprotein phosphatase activity(GO:0004721)
LEIMA|EnsemblGenome=LMJF_33_0780|UniProtKB=Q4Q4C7	LmjF.33.0780	FCP1 homology domain-containing protein;LMJF_33_0780;ortholog	phosphoprotein phosphatase activity(GO:0004721)			phosphoprotein phosphatase activity(GO:0004721)
LEIMA|EnsemblGenome=LMJF_05_0220|UniProtKB=Q4QJI1	LmjF.05.0220	Dual specificity phosphatase-like protein;LMJF_05_0220;ortholog	phosphoprotein phosphatase activity(GO:0004721)	protein dephosphorylation(GO:0006470)	cytoplasm(GO:0005737)	phosphoprotein phosphatase activity(GO:0004721)	protein dephosphorylation(GO:0006470)	cytoplasm(GO:0005737)
LEIMA|EnsemblGenome=LMJF_07_0743|UniProtKB=Q4QIL6	LmjF.07.0743	Uncharacterized protein;LMJF_07_0743;ortholog	phosphoprotein phosphatase activity(GO:0004721);protein phosphatase inhibitor activity(GO:0004864);protein phosphatase 1 binding(GO:0008157)	negative regulation of phosphatase activity(GO:0010923);protein dephosphorylation(GO:0006470);negative regulation of protein dephosphorylation(GO:0035308);regulation of phosphoprotein phosphatase activity(GO:0043666)	nucleus(GO:0005634)	protein serine/threonine phosphatase inhibitor activity(GO:0004865);protein phosphatase 1 binding(GO:0008157)	negative regulation of phosphoprotein phosphatase activity(GO:0032515)	nucleus(GO:0005634)
LEIMA|EnsemblGenome=LMJF_33_0670|UniProtKB=Q4Q4D8	LmjF.33.0670	Uncharacterized protein;LMJF_33_0670;ortholog	phosphoprotein phosphatase activity(GO:0004721);protein phosphatase binding(GO:0019903);protein phosphatase regulator activity(GO:0019888)	protein dephosphorylation(GO:0006470)	protein serine/threonine phosphatase complex(GO:0008287);cytosol(GO:0005829)	protein phosphatase regulator activity(GO:0019888)	peptidyl-serine dephosphorylation(GO:0070262)	cytosol(GO:0005829);protein phosphatase type 2A complex(GO:0000159)
LEIMA|EnsemblGenome=LMJF_32_1650|UniProtKB=Q4Q5B5	LmjF.32.1650	Uncharacterized protein;LMJF_32_1650;ortholog	phosphoprotein phosphatase activity(GO:0004721);protein phosphatase binding(GO:0019903);protein phosphatase regulator activity(GO:0019888)	protein dephosphorylation(GO:0006470)	protein serine/threonine phosphatase complex(GO:0008287);cytosol(GO:0005829)	protein phosphatase regulator activity(GO:0019888)	peptidyl-serine dephosphorylation(GO:0070262)	cytosol(GO:0005829);protein phosphatase type 2A complex(GO:0000159)
LEIMA|EnsemblGenome=LMJF_17_0750|UniProtKB=Q4QEC7	LmjF.17.0750	EF-hand domain-containing protein;LMJF_17_0750;ortholog	phosphoprotein phosphatase activity(GO:0004721);protein phosphatase binding(GO:0019903);protein phosphatase regulator activity(GO:0019888)	protein dephosphorylation(GO:0006470)	protein serine/threonine phosphatase complex(GO:0008287);intracellular(GO:0005622)	protein phosphatase regulator activity(GO:0019888)	protein dephosphorylation(GO:0006470)	protein phosphatase type 2A complex(GO:0000159)
LEIMA|EnsemblGenome=LMJF_35_3210|UniProtKB=E9AFE5	LmjF.35.3210	Uncharacterized protein;LMJF_35_3210;ortholog	phosphoprotein phosphatase activity(GO:0004721);protein phosphatase binding(GO:0019903);protein phosphatase regulator activity(GO:0019888)	protein dephosphorylation(GO:0006470)	protein serine/threonine phosphatase complex(GO:0008287);intracellular(GO:0005622)	protein phosphatase regulator activity(GO:0019888)	protein dephosphorylation(GO:0006470)	protein phosphatase type 2A complex(GO:0000159)
LEIMA|EnsemblGenome=LMJF_29_0170|UniProtKB=E9ADL9	LmjF.29.0170	Uncharacterized protein;LMJF_29_0170;ortholog	phosphoprotein phosphatase activity(GO:0004721);protein phosphatase inhibitor activity(GO:0004864);protein phosphatase binding(GO:0019903)	protein dephosphorylation(GO:0006470);regulation of phosphoprotein phosphatase activity(GO:0043666)		protein phosphatase inhibitor activity(GO:0004864)	regulation of phosphoprotein phosphatase activity(GO:0043666)
LEIMA|EnsemblGenome=LMJF_36_1230|UniProtKB=Q4Q1V3	LmjF.36.1230	PPM-type phosphatase domain-containing protein;LMJF_36_1230;ortholog	protein serine/threonine phosphatase activity(GO:0004722)	protein dephosphorylation(GO:0006470)		magnesium-dependent protein serine/threonine phosphatase activity(GO:0004724)	protein dephosphorylation(GO:0006470)
LEIMA|EnsemblGenome=LMJF_27_2320|UniProtKB=E9ACV0	LmjF.27.2320	PPM-type phosphatase domain-containing protein;LMJF_27_2320;ortholog	protein serine/threonine phosphatase activity(GO:0004722)	protein dephosphorylation(GO:0006470)		magnesium-dependent protein serine/threonine phosphatase activity(GO:0004724)	protein dephosphorylation(GO:0006470)
LEIMA|EnsemblGenome=LMJF_05_0100|UniProtKB=Q4QJJ3	LmjF.05.0100	Serine/threonine-protein phosphatase;LMJF_05_0100;ortholog	protein serine/threonine phosphatase activity(GO:0004722)		nucleus(GO:0005634);cytoplasm(GO:0005737)	protein serine/threonine phosphatase activity(GO:0004722)		nucleus(GO:0005634);cytoplasm(GO:0005737)
LEIMA|EnsemblGenome=LMJF_34_0800|UniProtKB=Q4Q3C6	LmjF.34.0800	Serine/threonine-protein phosphatase;LMJF_34_0800;ortholog	protein serine/threonine phosphatase activity(GO:0004722)		nucleus(GO:0005634);cytoplasm(GO:0005737)	protein serine/threonine phosphatase activity(GO:0004722)		nucleus(GO:0005634);cytoplasm(GO:0005737)
LEIMA|EnsemblGenome=LMJF_32_1690|UniProtKB=Q4Q5B1	LmjF.32.1690	PPM-type phosphatase domain-containing protein;LMJF_32_1690;ortholog	protein serine/threonine phosphatase activity(GO:0004722)	protein dephosphorylation(GO:0006470)		magnesium-dependent protein serine/threonine phosphatase activity(GO:0004724)	protein dephosphorylation(GO:0006470)
LEIMA|EnsemblGenome=LMJF_28_0690|UniProtKB=Q4Q8K1	LmjF.28.0690	Serine/threonine-protein phosphatase;LMJF_28_0690;ortholog	protein serine/threonine phosphatase activity(GO:0004722)		nucleus(GO:0005634);cytoplasm(GO:0005737)	protein serine/threonine phosphatase activity(GO:0004722)		nucleus(GO:0005634);cytoplasm(GO:0005737)
LEIMA|EnsemblGenome=LMJF_31_1320|UniProtKB=Q4Q6D1	LmjF.31.1320	PPM-type phosphatase domain-containing protein;LMJF_31_1320;ortholog	protein serine/threonine phosphatase activity(GO:0004722)	protein dephosphorylation(GO:0006470)		magnesium-dependent protein serine/threonine phosphatase activity(GO:0004724)	protein dephosphorylation(GO:0006470)
LEIMA|EnsemblGenome=LMJF_36_2050|UniProtKB=Q4Q1L7	LmjF.36.2050	Serine/threonine-protein phosphatase;LMJF_36_2050;ortholog	protein serine/threonine phosphatase activity(GO:0004722)		nucleus(GO:0005634);cytoplasm(GO:0005737)	protein serine/threonine phosphatase activity(GO:0004722)		nucleus(GO:0005634);cytoplasm(GO:0005737)
LEIMA|EnsemblGenome=LMJF_34_0810|UniProtKB=Q4Q3C5	LmjF.34.0810	Serine/threonine-protein phosphatase;LMJF_34_0810;ortholog	protein serine/threonine phosphatase activity(GO:0004722)		nucleus(GO:0005634);cytoplasm(GO:0005737)	protein serine/threonine phosphatase activity(GO:0004722)		nucleus(GO:0005634);cytoplasm(GO:0005737)
LEIMA|EnsemblGenome=LMJF_34_0850|UniProtKB=Q4Q3C0	LmjF.34.0850	Serine/threonine-protein phosphatase;LMJF_34_0850;ortholog	protein serine/threonine phosphatase activity(GO:0004722)		nucleus(GO:0005634);cytoplasm(GO:0005737)	protein serine/threonine phosphatase activity(GO:0004722)		nucleus(GO:0005634);cytoplasm(GO:0005737)
LEIMA|EnsemblGenome=LMJF_35_4810|UniProtKB=E9AFV6	LmjF.35.4810	Uncharacterized protein;LMJF_35_4810;ortholog	protein serine/threonine phosphatase activity(GO:0004722)	protein dephosphorylation(GO:0006470);transcription by RNA polymerase II(GO:0006366);regulation of transcription by RNA polymerase II(GO:0006357)		RNA polymerase II CTD heptapeptide repeat phosphatase activity(GO:0008420)	dephosphorylation of RNA polymerase II C-terminal domain(GO:0070940)
LEIMA|EnsemblGenome=LMJF_31_2630|UniProtKB=Q4Q5Z8	LmjF.31.2630	Serine/threonine-protein phosphatase;LMJF_31_2630;ortholog	protein serine/threonine phosphatase activity(GO:0004722)		nucleus(GO:0005634);cytoplasm(GO:0005737)	protein serine/threonine phosphatase activity(GO:0004722)		nucleus(GO:0005634);cytoplasm(GO:0005737)
LEIMA|EnsemblGenome=LMJF_18_0150|UniProtKB=Q4QE27	LmjF.18.0150	Protein-serine/threonine phosphatase;LMJF_18_0150;ortholog	protein serine/threonine phosphatase activity(GO:0004722)		nucleus(GO:0005634);cytosol(GO:0005829)	protein serine/threonine phosphatase activity(GO:0004722)		nucleus(GO:0005634);cytosol(GO:0005829)
LEIMA|EnsemblGenome=LMJF_36_0530|UniProtKB=Q4Q225	LmjF.36.0530	PPM-type phosphatase domain-containing protein;LMJF_36_0530;ortholog	protein serine/threonine phosphatase activity(GO:0004722)	protein dephosphorylation(GO:0006470)		magnesium-dependent protein serine/threonine phosphatase activity(GO:0004724)	protein dephosphorylation(GO:0006470)
LEIMA|EnsemblGenome=LMJF_15_0220|UniProtKB=Q4QFG0	LmjF.15.0220	Serine/threonine-protein phosphatase;LMJF_15_0220;ortholog	protein serine/threonine phosphatase activity(GO:0004722)		nucleus(GO:0005634);cytoplasm(GO:0005737)	protein serine/threonine phosphatase activity(GO:0004722)		nucleus(GO:0005634);cytoplasm(GO:0005737)
LEIMA|EnsemblGenome=LMJF_14_0900|UniProtKB=Q4QFP5	LmjF.14.0900	PPM-type phosphatase domain-containing protein;LMJF_14_0900;ortholog	protein serine/threonine phosphatase activity(GO:0004722)	protein dephosphorylation(GO:0006470)		magnesium-dependent protein serine/threonine phosphatase activity(GO:0004724)	protein dephosphorylation(GO:0006470)
LEIMA|EnsemblGenome=LMJF_34_2500|UniProtKB=Q4Q2U6	LmjF.34.2500	PPM-type phosphatase domain-containing protein;LMJF_34_2500;ortholog	protein serine/threonine phosphatase activity(GO:0004722)	protein dephosphorylation(GO:0006470)		magnesium-dependent protein serine/threonine phosphatase activity(GO:0004724)	protein dephosphorylation(GO:0006470)
LEIMA|EnsemblGenome=LMJF_34_2510|UniProtKB=Q4Q2U5	LmjF.34.2510	PPM-type phosphatase domain-containing protein;LMJF_34_2510;ortholog	protein serine/threonine phosphatase activity(GO:0004722)	protein dephosphorylation(GO:0006470)		magnesium-dependent protein serine/threonine phosphatase activity(GO:0004724)	protein dephosphorylation(GO:0006470)
LEIMA|EnsemblGenome=LMJF_15_0170|UniProtKB=Q4QFG7	LmjF.15.0170	PPM-type phosphatase domain-containing protein;LMJF_15_0170;ortholog	protein serine/threonine phosphatase activity(GO:0004722)	protein dephosphorylation(GO:0006470)		magnesium-dependent protein serine/threonine phosphatase activity(GO:0004724)	protein dephosphorylation(GO:0006470)
LEIMA|EnsemblGenome=LMJF_12_0660|UniProtKB=Q4QGM7	LmjF.12.0660	Serine/threonine-protein phosphatase;LMJF_12_0660;ortholog	protein serine/threonine phosphatase activity(GO:0004722)		nucleus(GO:0005634);cytosol(GO:0005829)	protein serine/threonine phosphatase activity(GO:0004722)		nucleus(GO:0005634);cytosol(GO:0005829)
LEIMA|EnsemblGenome=LMJF_06_0900|UniProtKB=Q4QIY7	LmjF.06.0900	PPM-type phosphatase domain-containing protein;LMJF_06_0900;ortholog	protein serine/threonine phosphatase activity(GO:0004722)	protein dephosphorylation(GO:0006470)		magnesium-dependent protein serine/threonine phosphatase activity(GO:0004724)	protein dephosphorylation(GO:0006470)
LEIMA|EnsemblGenome=LMJF_04_0560|UniProtKB=Q95Z86	LmjF.04.0560	TYR_PHOSPHATASE_2 domain-containing protein;LMJF_04_0560;ortholog	protein tyrosine phosphatase activity(GO:0004725)		cytoplasm(GO:0005737)	protein tyrosine phosphatase activity(GO:0004725)		cytoplasm(GO:0005737)
LEIMA|EnsemblGenome=LMJF_25_0570|UniProtKB=Q4QA38	LmjF.25.0570	Uncharacterized protein;LMJF_25_0570;ortholog	protein tyrosine phosphatase activity(GO:0004725)		cytoplasm(GO:0005737)	protein tyrosine phosphatase activity(GO:0004725)		cytoplasm(GO:0005737)
LEIMA|EnsemblGenome=LMJF_32_2740|UniProtKB=Q4Q501	LmjF.32.2740	Rhodanese domain-containing protein;ACR2;ortholog	protein tyrosine phosphatase activity(GO:0004725)		nucleus(GO:0005634);cytoplasm(GO:0005737)	protein tyrosine phosphatase activity(GO:0004725)		nucleus(GO:0005634);cytoplasm(GO:0005737)
LEIMA|EnsemblGenome=LMJF_30_1760|UniProtKB=Q4Q7B8	LmjF.30.1760	Uncharacterized protein;LMJF_30_1760;ortholog	catalytic activity, acting on a protein(GO:0140096);transferase activity(GO:0016740);microtubule binding(GO:0008017)	centrosome duplication(GO:0051298);mitotic spindle organization(GO:0007052);establishment or maintenance of cell polarity(GO:0007163);mitotic nuclear division(GO:0140014);microtubule polymerization(GO:0046785)	centrosome(GO:0005813);centriole(GO:0005814);microtubule plus-end(GO:0035371);spindle pole(GO:0000922);kinetochore(GO:0000776)	microtubule plus end polymerase(GO:0061863);microtubule binding(GO:0008017)	establishment or maintenance of microtubule cytoskeleton polarity(GO:0030951);centrosome duplication(GO:0051298);mitotic spindle organization(GO:0007052);microtubule polymerization(GO:0046785)	spindle pole(GO:0000922);microtubule plus-end(GO:0035371);centrosome(GO:0005813);kinetochore(GO:0000776)
LEIMA|EnsemblGenome=LMJF_31_2020|UniProtKB=Q4Q660	LmjF.31.2020	M20_dimer domain-containing protein;LMJF_31_2020;ortholog	peptidase activity(GO:0008233)	proteolysis(GO:0006508)		peptidase activity(GO:0008233)	proteolysis(GO:0006508)
LEIMA|EnsemblGenome=LMJF_04_0170|UniProtKB=Q9N852	LmjF.04.0170	Cell surface protease;LMJF_04_0170;ortholog	peptidase activity(GO:0008233)		cytoplasm(GO:0005737)	peptidase activity(GO:0008233)		cytoplasm(GO:0005737)
LEIMA|EnsemblGenome=LMJF_28_0570|UniProtKB=Q4Q8L3	LmjF.28.0570	Leishmanolysin;LMJF_28_0570;ortholog	peptidase activity(GO:0008233)		cytoplasm(GO:0005737)	peptidase activity(GO:0008233)		cytoplasm(GO:0005737)
LEIMA|EnsemblGenome=LMJF_10_0470|UniProtKB=Q4QHH0	LmjF.10.0470	Leishmanolysin;GP63-3;ortholog	peptidase activity(GO:0008233)		cytoplasm(GO:0005737)	peptidase activity(GO:0008233)		cytoplasm(GO:0005737)
LEIMA|EnsemblGenome=LMJF_08_0450|UniProtKB=Q4QIC4	LmjF.08.0450	Signal peptidase I;LMJF_08_0450;ortholog	peptidase activity(GO:0008233)	signal peptide processing(GO:0006465)	endoplasmic reticulum membrane(GO:0005789);membrane protein complex(GO:0098796);peptidase complex(GO:1905368);vacuole(GO:0005773);plasma membrane(GO:0005886)	peptidase activity(GO:0008233)	signal peptide processing(GO:0006465)	signal peptidase complex(GO:0005787)
LEIMA|EnsemblGenome=LMJF_36_5560|UniProtKB=Q4Q0K5	LmjF.36.5560	Putative aminopeptidase P1;LMJF_36_5560;ortholog	peptidase activity(GO:0008233)			aminopeptidase activity(GO:0004177);peptidase activity(GO:0008233)		mitochondrion(GO:0005739)
LEIMA|EnsemblGenome=LMJF_33_1610|UniProtKB=Q4Q426	LmjF.33.1610	M20_dimer domain-containing protein;LMJF_33_1610;ortholog	peptidase activity(GO:0008233)	proteolysis(GO:0006508)		peptidase activity(GO:0008233)	proteolysis(GO:0006508)
LEIMA|EnsemblGenome=LMJF_10_0465|UniProtKB=Q4QHH1	LmjF.10.0465	Leishmanolysin;GP63-2;ortholog	peptidase activity(GO:0008233)		cytoplasm(GO:0005737)	peptidase activity(GO:0008233)		cytoplasm(GO:0005737)
LEIMA|EnsemblGenome=LMJF_35_2350|UniProtKB=E9AF59	LmjF.35.2350	AMP_N domain-containing protein;LMJF_35_2350;ortholog	peptidase activity(GO:0008233)			peptidase activity(GO:0008233)
LEIMA|EnsemblGenome=LMJF_10_0460|UniProtKB=Q4QHH2	LmjF.10.0460	Leishmanolysin;GP63-1;ortholog	peptidase activity(GO:0008233)		cytoplasm(GO:0005737)	peptidase activity(GO:0008233)		cytoplasm(GO:0005737)
LEIMA|EnsemblGenome=LMJF_11_0240|UniProtKB=Q4QH56	LmjF.11.0240	Proteasome subunit alpha type;LMJF_11_0240;ortholog	endopeptidase activity(GO:0004175)	proteasome-mediated ubiquitin-dependent protein catabolic process(GO:0043161)	nucleus(GO:0005634);cytoplasm(GO:0005737);proteasome complex(GO:0000502)	endopeptidase activity(GO:0004175)	proteasome-mediated ubiquitin-dependent protein catabolic process(GO:0043161);proteasomal ubiquitin-independent protein catabolic process(GO:0010499)	proteasome core complex, alpha-subunit complex(GO:0019773);nucleus(GO:0005634);cytoplasm(GO:0005737);proteasome core complex(GO:0005839)
LEIMA|EnsemblGenome=LMJF_36_6750|UniProtKB=Q4Q080	LmjF.36.6750	Prolyl oligopeptidase;LMJF_36_6750;ortholog	endopeptidase activity(GO:0004175)		cytosol(GO:0005829)	endopeptidase activity(GO:0004175);oligopeptidase activity(GO:0070012)		cytosol(GO:0005829)
LEIMA|EnsemblGenome=LMJF_35_4850|UniProtKB=E9AFW0	LmjF.35.4850	Proteasome subunit alpha type;LMJF_35_4850;ortholog	endopeptidase activity(GO:0004175)	proteasome-mediated ubiquitin-dependent protein catabolic process(GO:0043161)	nucleus(GO:0005634);cytoplasm(GO:0005737);proteasome core complex, alpha-subunit complex(GO:0019773)	endopeptidase activity(GO:0004175)	proteasome-mediated ubiquitin-dependent protein catabolic process(GO:0043161);proteasomal ubiquitin-independent protein catabolic process(GO:0010499)	nucleus(GO:0005634);proteasome core complex, alpha-subunit complex(GO:0019773);cytoplasm(GO:0005737);proteasome core complex(GO:0005839)
LEIMA|EnsemblGenome=LMJF_06_0140|UniProtKB=Q4QJ65	LmjF.06.0140	Proteasome subunit beta;LMJF_06_0140;ortholog	endopeptidase activity(GO:0004175)	proteasome-mediated ubiquitin-dependent protein catabolic process(GO:0043161)	nucleus(GO:0005634);cytoplasm(GO:0005737);proteasome complex(GO:0000502)	endopeptidase activity(GO:0004175)	proteasome-mediated ubiquitin-dependent protein catabolic process(GO:0043161);proteasomal ubiquitin-independent protein catabolic process(GO:0010499)	nucleus(GO:0005634);cytoplasm(GO:0005737);proteasome core complex(GO:0005839)
LEIMA|EnsemblGenome=LMJF_12_0030|UniProtKB=Q4QGU1	LmjF.12.0030	Proteasome subunit beta;LMJF_12_0030;ortholog	endopeptidase activity(GO:0004175)	proteasome-mediated ubiquitin-dependent protein catabolic process(GO:0043161)	nucleus(GO:0005634);cytoplasm(GO:0005737);proteasome complex(GO:0000502)	endopeptidase activity(GO:0004175)	proteasome-mediated ubiquitin-dependent protein catabolic process(GO:0043161);proteasomal ubiquitin-independent protein catabolic process(GO:0010499)	nucleus(GO:0005634);cytoplasm(GO:0005737);proteasome core complex(GO:0005839)
LEIMA|EnsemblGenome=LMJF_29_0120|UniProtKB=E9ADL4	LmjF.29.0120	Putative proteasome regulatory non-ATPase subunit;LMJF_29_0120;ortholog	endopeptidase activity(GO:0004175)	proteasome-mediated ubiquitin-dependent protein catabolic process(GO:0043161)	nucleus(GO:0005634);proteasome regulatory particle, base subcomplex(GO:0008540);cytosol(GO:0005829)	endopeptidase activity(GO:0004175)	proteasome-mediated ubiquitin-dependent protein catabolic process(GO:0043161)	nucleus(GO:0005634);proteasome regulatory particle, base subcomplex(GO:0008540);proteasome storage granule(GO:0034515)
LEIMA|EnsemblGenome=LMJF_21_1700|UniProtKB=Q4QC13	LmjF.21.1700	Proteasome subunit alpha type;LMJF_21_1700;ortholog	endopeptidase activity(GO:0004175)	proteasome-mediated ubiquitin-dependent protein catabolic process(GO:0043161)	nucleus(GO:0005634);cytoplasm(GO:0005737);proteasome core complex, alpha-subunit complex(GO:0019773)	endopeptidase activity(GO:0004175)	proteasome-mediated ubiquitin-dependent protein catabolic process(GO:0043161);proteasomal ubiquitin-independent protein catabolic process(GO:0010499)	nucleus(GO:0005634);proteasome core complex, alpha-subunit complex(GO:0019773);cytoplasm(GO:0005737);proteasome core complex(GO:0005839)
LEIMA|EnsemblGenome=LMJF_14_0310|UniProtKB=Q4QFV4	LmjF.14.0310	Proteasome subunit alpha type;LMJF_14_0310;ortholog	endopeptidase activity(GO:0004175)	proteasome-mediated ubiquitin-dependent protein catabolic process(GO:0043161)	nucleus(GO:0005634);cytoplasm(GO:0005737);proteasome core complex, alpha-subunit complex(GO:0019773)	endopeptidase activity(GO:0004175)	proteasome-mediated ubiquitin-dependent protein catabolic process(GO:0043161);proteasomal ubiquitin-independent protein catabolic process(GO:0010499)	proteasome core complex, alpha-subunit complex(GO:0019773);nucleus(GO:0005634);cytoplasm(GO:0005737);proteasome core complex(GO:0005839)
LEIMA|EnsemblGenome=LMJF_28_0110|UniProtKB=Q4Q8Q9	LmjF.28.0110	Proteasome subunit beta;LMJF_28_0110;ortholog	endopeptidase activity(GO:0004175)	proteasome-mediated ubiquitin-dependent protein catabolic process(GO:0043161)	nucleus(GO:0005634);cytoplasm(GO:0005737);proteasome complex(GO:0000502)	endopeptidase activity(GO:0004175)	proteasome-mediated ubiquitin-dependent protein catabolic process(GO:0043161);proteasomal ubiquitin-independent protein catabolic process(GO:0010499)	nucleus(GO:0005634);cytoplasm(GO:0005737);proteasome core complex(GO:0005839)
LEIMA|EnsemblGenome=LMJF_26_1750|UniProtKB=Q4Q918	LmjF.26.1750	Uncharacterized protein;LMJF_26_1750;ortholog	endopeptidase activity(GO:0004175)			endopeptidase activity(GO:0004175)
LEIMA|EnsemblGenome=LMJF_28_1730|UniProtKB=Q4Q893	LmjF.28.1730	RPN2_C domain-containing protein;LMJF_28_1730;ortholog	endopeptidase activity(GO:0004175)	proteasome-mediated ubiquitin-dependent protein catabolic process(GO:0043161)	nucleus(GO:0005634);proteasome regulatory particle, base subcomplex(GO:0008540);cytosol(GO:0005829)	endopeptidase activity(GO:0004175)	proteasome-mediated ubiquitin-dependent protein catabolic process(GO:0043161)	nucleus(GO:0005634);proteasome regulatory particle, base subcomplex(GO:0008540);proteasome storage granule(GO:0034515)
LEIMA|EnsemblGenome=LMJF_27_0190|UniProtKB=E9ACZ6	LmjF.27.0190	Proteasome endopeptidase complex;LMJF_27_0190;ortholog	endopeptidase activity(GO:0004175)	proteasome-mediated ubiquitin-dependent protein catabolic process(GO:0043161)	nucleus(GO:0005634);cytoplasm(GO:0005737);proteasome core complex, alpha-subunit complex(GO:0019773)	endopeptidase activity(GO:0004175)	proteasome-mediated ubiquitin-dependent protein catabolic process(GO:0043161);proteasomal ubiquitin-independent protein catabolic process(GO:0010499)	proteasome core complex, alpha-subunit complex(GO:0019773);nucleus(GO:0005634);cytoplasm(GO:0005737);proteasome core complex(GO:0005839)
LEIMA|EnsemblGenome=LMJF_36_1650|UniProtKB=Q4Q1Q9	LmjF.36.1650	Proteasome subunit beta;LMJF_36_1650;ortholog	endopeptidase activity(GO:0004175)	proteasome-mediated ubiquitin-dependent protein catabolic process(GO:0043161)	nucleus(GO:0005634);cytoplasm(GO:0005737);proteasome complex(GO:0000502)	endopeptidase activity(GO:0004175)	proteasome-mediated ubiquitin-dependent protein catabolic process(GO:0043161);proteasomal ubiquitin-independent protein catabolic process(GO:0010499)	nucleus(GO:0005634);cytoplasm(GO:0005737);proteasome core complex(GO:0005839)
LEIMA|EnsemblGenome=LMJF_36_1600|UniProtKB=Q4Q1R5	LmjF.36.1600	Proteasome subunit alpha type;LMJF_36_1600;ortholog	endopeptidase activity(GO:0004175)	proteasome-mediated ubiquitin-dependent protein catabolic process(GO:0043161)	nucleus(GO:0005634);cytoplasm(GO:0005737);proteasome core complex, alpha-subunit complex(GO:0019773)	endopeptidase activity(GO:0004175)	proteasome-mediated ubiquitin-dependent protein catabolic process(GO:0043161);proteasomal ubiquitin-independent protein catabolic process(GO:0010499)	nucleus(GO:0005634);proteasome core complex, alpha-subunit complex(GO:0019773);cytoplasm(GO:0005737);proteasome core complex(GO:0005839)
LEIMA|EnsemblGenome=LMJF_36_0320|UniProtKB=Q4Q246	LmjF.36.0320	Proteasome subunit beta;LMJF_36_0320;ortholog	endopeptidase activity(GO:0004175)	proteasome-mediated ubiquitin-dependent protein catabolic process(GO:0043161)	nucleus(GO:0005634);cytoplasm(GO:0005737);proteasome complex(GO:0000502)	endopeptidase activity(GO:0004175)	proteasome-mediated ubiquitin-dependent protein catabolic process(GO:0043161);proteasomal ubiquitin-independent protein catabolic process(GO:0010499)	nucleus(GO:0005634);cytoplasm(GO:0005737);proteasome core complex(GO:0005839)
LEIMA|EnsemblGenome=LMJF_21_1830|UniProtKB=Q4QC00	LmjF.21.1830	Proteasome subunit alpha type;LMJF_21_1830;ortholog	endopeptidase activity(GO:0004175)	proteasome-mediated ubiquitin-dependent protein catabolic process(GO:0043161)	nucleus(GO:0005634);cytoplasm(GO:0005737);proteasome core complex, alpha-subunit complex(GO:0019773)	endopeptidase activity(GO:0004175)	proteasome-mediated ubiquitin-dependent protein catabolic process(GO:0043161);proteasomal ubiquitin-independent protein catabolic process(GO:0010499)	proteasome core complex, alpha-subunit complex(GO:0019773);nucleus(GO:0005634);cytoplasm(GO:0005737);proteasome core complex(GO:0005839)
LEIMA|EnsemblGenome=LMJF_34_4340|UniProtKB=Q4Q289	LmjF.34.4520	Proteasome subunit beta;LMJF_34_4340;ortholog	endopeptidase activity(GO:0004175)	proteasome-mediated ubiquitin-dependent protein catabolic process(GO:0043161)	nucleus(GO:0005634);cytoplasm(GO:0005737);proteasome complex(GO:0000502)	endopeptidase activity(GO:0004175)	proteasome-mediated ubiquitin-dependent protein catabolic process(GO:0043161);proteasomal ubiquitin-independent protein catabolic process(GO:0010499)	nucleus(GO:0005634);cytoplasm(GO:0005737);proteasome core complex(GO:0005839)
LEIMA|EnsemblGenome=LMJF_35_1760|UniProtKB=E9AEZ8	LmjF.35.1760	RPN13_C domain-containing protein;LMJF_35_1760;ortholog	endopeptidase regulator activity(GO:0061135);proteasome binding(GO:0070628);ubiquitin binding(GO:0043130);endopeptidase activity(GO:0004175);enzyme activator activity(GO:0008047);protease binding(GO:0002020)	ubiquitin-dependent protein catabolic process(GO:0006511)	proteasome regulatory particle, lid subcomplex(GO:0008541)	ubiquitin binding(GO:0043130);endopeptidase activator activity(GO:0061133);proteasome binding(GO:0070628)	ubiquitin-dependent protein catabolic process(GO:0006511)	proteasome regulatory particle, lid subcomplex(GO:0008541)
LEIMA|EnsemblGenome=LMJF_29_0820|UniProtKB=E9ADT5	LmjF.29.0820	Pept_C1 domain-containing protein;LMJF_29_0820;ortholog	cysteine-type endopeptidase activity(GO:0004197)	proteolysis involved in cellular protein catabolic process(GO:0051603)	extracellular space(GO:0005615);lysosome(GO:0005764)	cysteine-type endopeptidase activity(GO:0004197)	proteolysis involved in cellular protein catabolic process(GO:0051603)	extracellular space(GO:0005615);lysosome(GO:0005764)
LEIMA|EnsemblGenome=LMJF_36_0780|UniProtKB=Q4Q1Z8	LmjF.36.0780	Calpain catalytic domain-containing protein;LMJF_36_0780;ortholog	cysteine-type endopeptidase activity(GO:0004197)	proteolysis(GO:0006508)	cytoplasm(GO:0005737)	calcium-dependent cysteine-type endopeptidase activity(GO:0004198)	proteolysis(GO:0006508)	cytoplasm(GO:0005737)
LEIMA|EnsemblGenome=LMJF_27_0500|UniProtKB=E9AD27	LmjF.27.0500	Putative calpain-like cysteine peptidase;LMJF_27_0500;ortholog	cysteine-type endopeptidase activity(GO:0004197)	proteolysis(GO:0006508)	cytoplasm(GO:0005737)	calcium-dependent cysteine-type endopeptidase activity(GO:0004198)	proteolysis(GO:0006508)	cytoplasm(GO:0005737)
LEIMA|EnsemblGenome=LMJF_18_1060|UniProtKB=Q4QDT6	LmjF.18.1060	Calpain catalytic domain-containing protein;LMJF_18_1060;ortholog	cysteine-type endopeptidase activity(GO:0004197)	proteolysis(GO:0006508)	cytoplasm(GO:0005737)	calcium-dependent cysteine-type endopeptidase activity(GO:0004198)	proteolysis(GO:0006508)	cytoplasm(GO:0005737)
LEIMA|EnsemblGenome=LMJF_19_1420|UniProtKB=Q4QD68	LmjF.19.1420	Cysteine peptidase A (CPA);CPA;ortholog	cysteine-type endopeptidase activity(GO:0004197)	proteolysis involved in cellular protein catabolic process(GO:0051603)	extracellular space(GO:0005615);lysosome(GO:0005764)	cysteine-type endopeptidase activity(GO:0004197)	proteolysis involved in cellular protein catabolic process(GO:0051603)	extracellular space(GO:0005615);lysosome(GO:0005764)
LEIMA|EnsemblGenome=LMJF_30_2040|UniProtKB=Q4Q790	LmjF.30.2040	Calpain catalytic domain-containing protein;LMJF_30_2040;ortholog	cysteine-type endopeptidase activity(GO:0004197)	proteolysis(GO:0006508)	cytoplasm(GO:0005737)	calcium-dependent cysteine-type endopeptidase activity(GO:0004198)	proteolysis(GO:0006508)	cytoplasm(GO:0005737)
LEIMA|EnsemblGenome=LMJF_27_0510|UniProtKB=E9AD28	LmjF.27.0510	Putative calpain-like cysteine peptidase;LMJF_27_0510;ortholog	cysteine-type endopeptidase activity(GO:0004197)	proteolysis(GO:0006508)	cytoplasm(GO:0005737)	calcium-dependent cysteine-type endopeptidase activity(GO:0004198)	proteolysis(GO:0006508)	cytoplasm(GO:0005737)
LEIMA|EnsemblGenome=LMJF_08_1060|UniProtKB=Q4QI61	LmjF.08.1060	Cathepsin L-like protease;LMJF_08_1060;ortholog	cysteine-type endopeptidase activity(GO:0004197)	proteolysis involved in cellular protein catabolic process(GO:0051603)	extracellular space(GO:0005615);lysosome(GO:0005764)	cysteine-type endopeptidase activity(GO:0004197)	proteolysis involved in cellular protein catabolic process(GO:0051603)	extracellular space(GO:0005615);lysosome(GO:0005764)
LEIMA|EnsemblGenome=LMJF_18_0360|UniProtKB=Q4QE06	LmjF.18.0360	Putative cysteine peptidase, Clan CD,family C13;GPI8;ortholog	cysteine-type endopeptidase activity(GO:0004197)	protein localization to cell surface(GO:0034394);GPI anchor biosynthetic process(GO:0006506)	membrane protein complex(GO:0098796);endopeptidase complex(GO:1905369);integral component of endoplasmic reticulum membrane(GO:0030176);endoplasmic reticulum(GO:0005783);vacuole(GO:0005773);plasma membrane(GO:0005886)	GPI-anchor transamidase activity(GO:0003923)	attachment of GPI anchor to protein(GO:0016255);protein localization to cell surface(GO:0034394)	GPI-anchor transamidase complex(GO:0042765)
LEIMA|EnsemblGenome=LMJF_21_0120|UniProtKB=Q4QCK4	LmjF.21.0120	Calpain catalytic domain-containing protein;LMJF_21_0120;ortholog	cysteine-type endopeptidase activity(GO:0004197)	proteolysis(GO:0006508)	cytoplasm(GO:0005737)			cytoplasm(GO:0005737)
LEIMA|EnsemblGenome=LMJF_27_0490|UniProtKB=E9AD26	LmjF.27.0490	Putative calpain-like cysteine peptidase;LMJF_27_0490;ortholog	cysteine-type endopeptidase activity(GO:0004197)	proteolysis(GO:0006508)	cytoplasm(GO:0005737)	calcium-dependent cysteine-type endopeptidase activity(GO:0004198)	proteolysis(GO:0006508)	cytoplasm(GO:0005737)
LEIMA|EnsemblGenome=LMJF_16_0730|UniProtKB=Q4QEU6	LmjF.16.0730	USP domain-containing protein;LMJF_16_0730;ortholog	thiol-dependent ubiquitin-specific protease activity(GO:0004843);cysteine-type endopeptidase activity(GO:0004197)	protein deubiquitination(GO:0016579)	nucleus(GO:0005634);cytosol(GO:0005829)	thiol-dependent ubiquitin-specific protease activity(GO:0004843);cysteine-type endopeptidase activity(GO:0004197)	protein deubiquitination(GO:0016579)	nucleus(GO:0005634);cytosol(GO:0005829)
LEIMA|EnsemblGenome=LMJF_24_0620|UniProtKB=Q4QAS1	LmjF.24.0620	Ubiquitin carboxyl-terminal hydrolase;LMJF_24_0620;ortholog	thiol-dependent ubiquitin-specific protease activity(GO:0004843);cysteine-type endopeptidase activity(GO:0004197)	protein deubiquitination(GO:0016579)	nucleus(GO:0005634);cytosol(GO:0005829)	thiol-dependent ubiquitin-specific protease activity(GO:0004843);cysteine-type endopeptidase activity(GO:0004197)	protein deubiquitination(GO:0016579)	nucleus(GO:0005634);cytosol(GO:0005829)
LEIMA|EnsemblGenome=LMJF_35_1740|UniProtKB=E9AEZ5	LmjF.35.1740	Ubiquitinyl hydrolase 1;LMJF_35_1740;ortholog	thiol-dependent ubiquitin-specific protease activity(GO:0004843);cysteine-type endopeptidase activity(GO:0004197)	protein deubiquitination(GO:0016579)	nucleus(GO:0005634);cytosol(GO:0005829)	thiol-dependent ubiquitin-specific protease activity(GO:0004843);cysteine-type endopeptidase activity(GO:0004197)	regulation of protein stability(GO:0031647);protein deubiquitination(GO:0016579)	nucleus(GO:0005634);cytosol(GO:0005829)
LEIMA|EnsemblGenome=LMJF_21_0400|UniProtKB=Q4QCH5	LmjF.21.0400	Ubiquitin carboxyl-terminal hydrolase;LMJF_21_0400;ortholog	thiol-dependent ubiquitin-specific protease activity(GO:0004843);cysteine-type endopeptidase activity(GO:0004197)	protein deubiquitination(GO:0016579)	nucleus(GO:0005634);cytosol(GO:0005829)	thiol-dependent ubiquitin-specific protease activity(GO:0004843);cysteine-type endopeptidase activity(GO:0004197)	protein deubiquitination(GO:0016579)	nucleus(GO:0005634);cytosol(GO:0005829)
LEIMA|EnsemblGenome=LMJF_34_4060|UniProtKB=Q4Q2D5	LmjF.34.4060	Ubiquitin carboxyl-terminal hydrolase;LMJF_34_4060;ortholog	thiol-dependent ubiquitin-specific protease activity(GO:0004843);cysteine-type endopeptidase activity(GO:0004197)	protein deubiquitination(GO:0016579);regulation of protein stability(GO:0031647)	nucleus(GO:0005634);cytosol(GO:0005829)
LEIMA|EnsemblGenome=LMJF_15_1300|UniProtKB=Q4QF52	LmjF.15.1300	USP domain-containing protein;LMJF_15_1300;ortholog	thiol-dependent ubiquitin-specific protease activity(GO:0004843);cysteine-type endopeptidase activity(GO:0004197)	protein deubiquitination(GO:0016579)	nucleus(GO:0005634);cytosol(GO:0005829)	thiol-dependent ubiquitin-specific protease activity(GO:0004843);cysteine-type endopeptidase activity(GO:0004197)	regulation of protein stability(GO:0031647);protein deubiquitination(GO:0016579)	nucleus(GO:0005634);cytosol(GO:0005829)
LEIMA|EnsemblGenome=LMJF_07_0100|UniProtKB=Q4QIT4	LmjF.07.0100	M16C_associated domain-containing protein;LMJF_07_0100;ortholog	metalloendopeptidase activity(GO:0004222)			metalloendopeptidase activity(GO:0004222)	protein processing(GO:0016485)
LEIMA|EnsemblGenome=LMJF_27_0040|UniProtKB=E9ACY1	LmjF.27.0040	CAAX prenyl protease;LMJF_27_0040;ortholog	metalloendopeptidase activity(GO:0004222)	protein prenylation(GO:0018342);protein processing(GO:0016485)		metalloendopeptidase activity(GO:0004222)	CAAX-box protein processing(GO:0071586)	integral component of endoplasmic reticulum membrane(GO:0030176)
LEIMA|EnsemblGenome=LMJF_36_4450|UniProtKB=Q4Q0W9	LmjF.36.4450	Putative mitochondrial intermediate peptidase;LMJF_36_4450;ortholog	metalloendopeptidase activity(GO:0004222)	peptide metabolic process(GO:0006518);proteolysis(GO:0006508)		metalloendopeptidase activity(GO:0004222)	proteolysis(GO:0006508);peptide metabolic process(GO:0006518)	mitochondrion(GO:0005739)
LEIMA|EnsemblGenome=LMJF_26_1570|UniProtKB=Q4Q937	LmjF.26.1570	Peptidase_M3 domain-containing protein;LMJF_26_1570;ortholog	metalloendopeptidase activity(GO:0004222)	peptide metabolic process(GO:0006518);proteolysis(GO:0006508)		metalloendopeptidase activity(GO:0004222)	proteolysis(GO:0006508);peptide metabolic process(GO:0006518)
LEIMA|EnsemblGenome=LMJF_18_0450|UniProtKB=Q4QDZ7	LmjF.18.0450	Carboxypeptidase;LMJF_18_0450;ortholog	carboxypeptidase activity(GO:0004180);serine-type peptidase activity(GO:0008236)			serine-type carboxypeptidase activity(GO:0004185)
LEIMA|EnsemblGenome=LMJF_26_2070|UniProtKB=Q4Q8Y5	LmjF.26.2070	ULP_PROTEASE domain-containing protein;LMJF_26_2070;ortholog	ubiquitin-like protein-specific protease activity(GO:0019783)	peptidyl-lysine modification(GO:0018205);protein modification by small protein removal(GO:0070646)	nucleus(GO:0005634)	SUMO-specific protease activity(GO:0016929)	protein desumoylation(GO:0016926)	nucleus(GO:0005634)
LEIMA|EnsemblGenome=LMJF_29_2240|UniProtKB=E9AE86	LmjF.29.2240	Aminopeptidase;LMJF_29_2240;ortholog	zinc ion binding(GO:0008270);peptide binding(GO:0042277);metallopeptidase activity(GO:0008237)	peptide metabolic process(GO:0006518);proteolysis(GO:0006508);organonitrogen compound catabolic process(GO:1901565);cellular catabolic process(GO:0044248)	cytoplasm(GO:0005737)	zinc ion binding(GO:0008270);peptide binding(GO:0042277);metalloaminopeptidase activity(GO:0070006)	proteolysis(GO:0006508);peptide catabolic process(GO:0043171)	cytoplasm(GO:0005737)
LEIMA|EnsemblGenome=LMJF_12_1250|UniProtKB=Q4QGG4	LmjF.12.1250	Peptidase_M1 domain-containing protein;LMJF_12_1250;ortholog	zinc ion binding(GO:0008270);peptide binding(GO:0042277);metallopeptidase activity(GO:0008237)	peptide metabolic process(GO:0006518);organonitrogen compound catabolic process(GO:1901565);cellular catabolic process(GO:0044248)	cytoplasm(GO:0005737)	zinc ion binding(GO:0008270);peptide binding(GO:0042277);metalloaminopeptidase activity(GO:0070006)	proteolysis(GO:0006508);peptide catabolic process(GO:0043171)	cytoplasm(GO:0005737)
LEIMA|EnsemblGenome=LMJF_26_0300|UniProtKB=Q4Q9G1	LmjF.26.0300	Aminopeptidase;LMJF_26_0300;ortholog	zinc ion binding(GO:0008270);peptide binding(GO:0042277);metallopeptidase activity(GO:0008237)	peptide metabolic process(GO:0006518);organonitrogen compound catabolic process(GO:1901565);cellular catabolic process(GO:0044248)	cytoplasm(GO:0005737)	zinc ion binding(GO:0008270);peptide binding(GO:0042277);metalloaminopeptidase activity(GO:0070006)	proteolysis(GO:0006508);peptide catabolic process(GO:0043171)	cytoplasm(GO:0005737)
LEIMA|EnsemblGenome=LMJF_31_2260|UniProtKB=Q4Q635	LmjF.31.2260	Peptidase_M1 domain-containing protein;LMJF_31_2260;ortholog	zinc ion binding(GO:0008270);peptide binding(GO:0042277);metallopeptidase activity(GO:0008237)	peptide metabolic process(GO:0006518);organonitrogen compound catabolic process(GO:1901565);cellular catabolic process(GO:0044248)	cytoplasm(GO:0005737)	zinc ion binding(GO:0008270);peptide binding(GO:0042277);metalloaminopeptidase activity(GO:0070006)	proteolysis(GO:0006508);peptide catabolic process(GO:0043171)	cytoplasm(GO:0005737)
LEIMA|EnsemblGenome=LMJF_07_0640|UniProtKB=Q4QIM7	LmjF.07.0640	Uncharacterized protein;LMJF_07_0640;ortholog	thiol-dependent ubiquitin-specific protease activity(GO:0004843);proteasome binding(GO:0070628);metallopeptidase activity(GO:0008237)	protein deubiquitination(GO:0016579);proteasome-mediated ubiquitin-dependent protein catabolic process(GO:0043161)	proteasome regulatory particle, lid subcomplex(GO:0008541)	thiol-dependent ubiquitin-specific protease activity(GO:0004843);metallopeptidase activity(GO:0008237);proteasome binding(GO:0070628)	proteasome-mediated ubiquitin-dependent protein catabolic process(GO:0043161);protein deubiquitination(GO:0016579)	proteasome regulatory particle, lid subcomplex(GO:0008541)
LEIMA|EnsemblGenome=LMJF_34_0650|UniProtKB=Q4Q3E2	LmjF.34.0650	MPN domain-containing protein;LMJF_34_0650;ortholog	thiol-dependent ubiquitin-specific protease activity(GO:0004843);proteasome binding(GO:0070628);metallopeptidase activity(GO:0008237)	protein deubiquitination(GO:0016579);proteasome-mediated ubiquitin-dependent protein catabolic process(GO:0043161)	proteasome regulatory particle, lid subcomplex(GO:0008541)	thiol-dependent ubiquitin-specific protease activity(GO:0004843);metallopeptidase activity(GO:0008237);proteasome binding(GO:0070628)	proteasome-mediated ubiquitin-dependent protein catabolic process(GO:0043161);protein deubiquitination(GO:0016579)	proteasome regulatory particle, lid subcomplex(GO:0008541)
LEIMA|EnsemblGenome=LMJF_36_6800|UniProtKB=Q4Q075	LmjF.36.6800	Uncharacterized protein;LMJF_36_6800;ortholog	ubiquitin-like protein transferase activity(GO:0019787)	proteasome-mediated ubiquitin-dependent protein catabolic process(GO:0043161);regulation of proteasomal ubiquitin-dependent protein catabolic process(GO:0032434);response to endoplasmic reticulum stress(GO:0034976);protein modification by small protein conjugation(GO:0032446)	endoplasmic reticulum membrane(GO:0005789);vacuole(GO:0005773);plasma membrane(GO:0005886)	UFM1 transferase activity(GO:0071568)	protein K69-linked ufmylation(GO:1990592);regulation of proteasomal ubiquitin-dependent protein catabolic process(GO:0032434);response to endoplasmic reticulum stress(GO:0034976)	endoplasmic reticulum membrane(GO:0005789)
LEIMA|EnsemblGenome=LMJF_15_1250|UniProtKB=Q4QF57	LmjF.15.1250	Ubiquitin-fold modifier-conjugating enzyme 1;LMJF_15_1250;ortholog	ubiquitin-like protein transferase activity(GO:0019787)	protein modification by small protein conjugation(GO:0032446)	cytoplasm(GO:0005737)	UFM1 transferase activity(GO:0071568)	protein K69-linked ufmylation(GO:1990592)
LEIMA|EnsemblGenome=LMJF_27_2480|UniProtKB=E9ACW8	LmjF.27.2480	Guanine nucleotide-binding protein subunit beta-like protein;LMJF_27_2480;ortholog	ubiquitin-protein transferase activity(GO:0004842)	ribonucleoprotein complex assembly(GO:0022618);mRNA splicing, via spliceosome(GO:0000398)	Lsm2-8 complex(GO:0120115);catalytic step 2 spliceosome(GO:0071013);U5 snRNP(GO:0005682);U2-type spliceosomal complex(GO:0005684);Prp19 complex(GO:0000974);U2 snRNP(GO:0005686);U6 snRNP(GO:0005688)	ubiquitin-protein transferase activity(GO:0004842)	generation of catalytic spliceosome for first transesterification step(GO:0000349)	U2-type catalytic step 1 spliceosome(GO:0071006);Prp19 complex(GO:0000974);catalytic step 2 spliceosome(GO:0071013)
LEIMA|EnsemblGenome=LMJF_28_0280|UniProtKB=Q4Q8P2	LmjF.28.0280	Uncharacterized protein;LMJF_28_0280;ortholog	ubiquitin-protein transferase activity(GO:0004842)	positive regulation of transcription elongation from RNA polymerase II promoter(GO:0032968);transcription elongation from RNA polymerase II promoter(GO:0006368);ubiquitin-dependent protein catabolic process(GO:0006511)	transcription elongation factor complex(GO:0008023)	ubiquitin-protein transferase activity(GO:0004842)	ubiquitin-dependent protein catabolic process(GO:0006511);positive regulation of transcription elongation from RNA polymerase II promoter(GO:0032968)	elongin complex(GO:0070449)
LEIMA|EnsemblGenome=LMJF_19_1250|UniProtKB=Q4QD90	LmjF.19.1250	Peroxin-12;LMJF_19_1250;ortholog	ubiquitin-protein transferase activity(GO:0004842)	protein import into peroxisome matrix(GO:0016558);protein monoubiquitination(GO:0006513)	integral component of peroxisomal membrane(GO:0005779);transporter complex(GO:1990351)	ubiquitin-protein transferase activity(GO:0004842)	protein monoubiquitination(GO:0006513);protein import into peroxisome matrix(GO:0016558)	integral component of peroxisomal membrane(GO:0005779);peroxisomal importomer complex(GO:1990429)
LEIMA|EnsemblGenome=LMJF_32_0700|UniProtKB=Q4Q5L3	LmjF.32.0700	UBC core domain-containing protein;LMJF_32_0700;ortholog	ubiquitin-like protein conjugating enzyme activity(GO:0061650);ubiquitin-protein transferase activity(GO:0004842)	protein polyubiquitination(GO:0000209);ubiquitin-dependent protein catabolic process(GO:0006511)	nucleus(GO:0005634)	ubiquitin conjugating enzyme activity(GO:0061631)	ubiquitin-dependent protein catabolic process(GO:0006511);protein polyubiquitination(GO:0000209)	nucleus(GO:0005634)
LEIMA|EnsemblGenome=LMJF_24_1710|UniProtKB=Q4QAG0	LmjF.24.1710	UBC core domain-containing protein;LMJF_24_1710;ortholog	ubiquitin-like protein conjugating enzyme activity(GO:0061650);ubiquitin-protein transferase activity(GO:0004842)	protein K63-linked ubiquitination(GO:0070534);postreplication repair(GO:0006301)	nucleus(GO:0005634)	ubiquitin conjugating enzyme activity(GO:0061631);NEDD8 transferase activity(GO:0019788)	protein neddylation(GO:0045116);protein polyubiquitination(GO:0000209)	nucleus(GO:0005634)
LEIMA|EnsemblGenome=LMJF_34_1555|UniProtKB=Q4Q346	LmjF.34.1555	UBC core domain-containing protein;LMJF_34_1555;ortholog	ubiquitin-like protein conjugating enzyme activity(GO:0061650);ubiquitin-protein transferase activity(GO:0004842)	protein polyubiquitination(GO:0000209)	nucleus(GO:0005634)	ubiquitin conjugating enzyme activity(GO:0061631)	protein polyubiquitination(GO:0000209)	nucleus(GO:0005634)
[truncated: 4,945 more rows]

## Sheet: Biological Process
cellular process (GO:0009987)	1717	0.295	0.421
metabolic process (GO:0008152)	1168	0.201	0.287
localization (GO:0051179)	421	0.072	0.103
biological regulation (GO:0065007)	392	0.067	0.096
response to stimulus (GO:0050896)	210	0.036	0.052
[truncated: 8 more rows]

## Sheet: Cellular Component
cellular anatomical entity (GO:0110165)	1833	0.315	0.414
[truncated: 2 more rows]

[truncated: 1 more sheets: Molecular Function]
